# Supplementary material for: Multitissue Circadian Proteome Atlas of WT and Per1−/−/Per2−/− Mice
Source: Mol Cell Proteomics. 2023 Nov 7;22(12):100675. doi: 10.1016/j.mcpro.2023.100675 (PMC10750102; doi:10.1016/j.mcpro.2023.100675)
Supplement: Supplementary table 1 [file mmc1.xlsx]

## Sheet: A_Sample
Sample_Name	MS_Sample ID	Mouse Model	Tissue	CT	Biological Replicate	Technical Replicate
W00S	b13_126	Wild type	SCN	0	0	0
W02S	b13_ 127N	Wild type	SCN	2	0	0
W04S	b13_ 127C	Wild type	SCN	4	0	0
W06S	b13_ 128N	Wild type	SCN	6	0	0
W08S	b13_ 128C	Wild type	SCN	8	0	0
W10S	b13_ 129N	Wild type	SCN	10	0	0
W12S	b13_ 129C	Wild type	SCN	12	0	0
W14S	b13_ 130N	Wild type	SCN	14	0	0
W14Sb	b13_ 130C	Wild type	SCN	14	1	0
W16S	b14_126	Wild type	SCN	16	0	0
W18S	b14_ 127N	Wild type	SCN	18	0	0
W20S	b14_ 127C	Wild type	SCN	20	0	0
W22S	b14_ 128N	Wild type	SCN	22	0	0
W24S	b14_ 128C	Wild type	SCN	24	0	0
W26S	b14_ 129N	Wild type	SCN	26	0	0
W28S	b14_ 129C	Wild type	SCN	28	0	0
W30S	b14_ 130N	Wild type	SCN	30	1	0
W30Sb	b14_ 130C	Wild type	SCN	30	0	0
W32S	b15_126	Wild type	SCN	32	0	0
W34S	b15_ 127N	Wild type	SCN	34	0	0
W36S	b15_ 127C	Wild type	SCN	36	0	0
W38S	b15_ 128N	Wild type	SCN	38	0	0
W40S	b15_ 128C	Wild type	SCN	40	0	0
W42S	b15_ 129N	Wild type	SCN	42	0	0
W44S	b15_ 129C	Wild type	SCN	44	0	0
W46S	b15_ 130N	Wild type	SCN	46	0	0
W46Sb	b15_ 130C	Wild type	SCN	46	1	0
W00U	b31_126	Wild type	TLM	0	0	0
W02U	b31_ 127N	Wild type	TLM	2	0	0
W04U	b31_ 127C	Wild type	TLM	4	0	0
W06U	b31_ 128N	Wild type	TLM	6	0	0
W08U	b31_ 128C	Wild type	TLM	8	0	0
W10U	b31_ 129N	Wild type	TLM	10	0	0
W12U	b31_ 129C	Wild type	TLM	12	0	0
W14U	b31_ 130N	Wild type	TLM	14	0	0
W02Ub	b31_ 130C	Wild type	TLM	2	1	0
W16U	b32_126	Wild type	TLM	16	0	0
W18U	b32_ 127N	Wild type	TLM	18	0	0
W20U	b32_ 127C	Wild type	TLM	20	0	0
W22U	b32_ 128N	Wild type	TLM	22	0	0
W24U	b32_ 128C	Wild type	TLM	24	0	0
W26U	b32_ 129N	Wild type	TLM	26	0	0
W28U	b32_ 129C	Wild type	TLM	28	0	0
W30U	b32_ 130N	Wild type	TLM	30	0	0
W18Ub	b32_ 130C	Wild type	TLM	18	1	0
W32U	b33_126	Wild type	TLM	32	1	0
W34U	b33_ 127N	Wild type	TLM	34	0	0
W36U	b33_ 127C	Wild type	TLM	36	0	0
W38U	b33_ 128N	Wild type	TLM	38	0	0
W40U	b33_ 128C	Wild type	TLM	40	0	0
W42U	b33_ 129N	Wild type	TLM	42	0	0
W44U	b33_ 129C	Wild type	TLM	44	0	0
W46U	b33_ 130N	Wild type	TLM	46	0	0
W32Ub	b33_ 130C	Wild type	TLM	32	0	0
W00V	b25_126	Wild type	LIV	0	0	0
W02V	b25_ 127N	Wild type	LIV	2	0	0
W04V	b25_ 127C	Wild type	LIV	4	0	0
W06V	b25_ 128N	Wild type	LIV	6	0	0
W08V	b25_ 128C	Wild type	LIV	8	0	0
W10V	b25_ 129N	Wild type	LIV	10	0	0
W12V	b25_ 129C	Wild type	LIV	12	0	0
W14V	b25_ 130N	Wild type	LIV	14	1	0
W08Vb	b25_ 130C	Wild type	LIV	8	1	0
W32V	b27_126	Wild type	LIV	32	0	0
W34V	b27_ 127N	Wild type	LIV	34	0	0
W36V	b27_ 127C	Wild type	LIV	36	0	0
W38V	b27_ 128N	Wild type	LIV	38	0	0
W40V	b27_ 128C	Wild type	LIV	40	0	0
W42V	b27_ 129N	Wild type	LIV	42	0	0
W44V	b27_ 129C	Wild type	LIV	44	0	0
W46V	b27_ 130N	Wild type	LIV	46	0	0
W38Vb	b27_ 130C	Wild type	LIV	38	1	0
W16V	b26_126	Wild type	LIV	16	0	0
W18V	b26_ 127N	Wild type	LIV	18	0	0
W20V	b26_ 127C	Wild type	LIV	20	0	0
W22V	b26_ 128N	Wild type	LIV	22	0	0
W24V	b26_ 128C	Wild type	LIV	24	0	0
W26V	b26_ 129N	Wild type	LIV	26	0	0
W28V	b26_ 129C	Wild type	LIV	28	0	0
W30V	b26_ 130N	Wild type	LIV	30	0	0
W14Vb	b26_ 130C	Wild type	LIV	14	1	0
W00G	b19_126	Wild type	GBD	0	1	0
W02G	b19_ 127N	Wild type	GBD	2	0	0
W04G	b19_ 127C	Wild type	GBD	4	0	0
W06G	b19_ 128N	Wild type	GBD	6	0	0
W08G	b19_ 128C	Wild type	GBD	8	0	0
W10G	b19_ 129N	Wild type	GBD	10	0	0
W12G	b19_ 129C	Wild type	GBD	12	0	0
W14G	b19_ 130N	Wild type	GBD	14	0	0
W00Gb	b19_ 130C	Wild type	GBD	0	0	0
W16G	b20_126	Wild type	GBD	16	0	0
W18G	b20_ 127N	Wild type	GBD	18	0	0
W20G	b20_ 127C	Wild type	GBD	20	0	0
W22G	b20_ 128N	Wild type	GBD	22	0	0
W24G	b20_ 128C	Wild type	GBD	24	0	0
W26G	b20_ 129N	Wild type	GBD	26	0	0
W28G	b20_ 129C	Wild type	GBD	28	0	0
W30G	b20_ 130N	Wild type	GBD	30	0	0
W16Gb	b20_ 130C	Wild type	GBD	16	1	0
W32G	b21_126	Wild type	GBD	32	0	0
W34G	b21_ 127N	Wild type	GBD	34	0	0
W36G	b21_ 127C	Wild type	GBD	36	0	0
W38G	b21_ 128N	Wild type	GBD	38	0	0
W40G	b21_ 128C	Wild type	GBD	40	0	0
W42G	b21_ 129N	Wild type	GBD	42	0	0
W44G	b21_ 129C	Wild type	GBD	44	0	0
W46G	b21_ 130N	Wild type	GBD	46	0	0
W32Gb	b21_ 130C	Wild type	GBD	32	1	0
W00R	b1_126	Wild type	BAT	0	1	0
W02R	b1_ 127N	Wild type	BAT	2	0	0
W04R	b1_ 127C	Wild type	BAT	4	0	0
W06R	b1_ 128N	Wild type	BAT	6	0	0
W08R	b1_ 128C	Wild type	BAT	8	0	0
W10R	b1_ 129N	Wild type	BAT	10	0	0
W12R	b1_ 129C	Wild type	BAT	12	0	0
W14R	b1_ 130N	Wild type	BAT	14	0	0
W00Rb	b1_ 130C	Wild type	BAT	0	0	0
W16R	b2_126	Wild type	BAT	16	0	0
W18R	b2_ 127N	Wild type	BAT	18	0	0
W20R	b2_ 127C	Wild type	BAT	20	0	0
W22R	b2_ 128N	Wild type	BAT	22	0	0
W24R	b2_ 128C	Wild type	BAT	24	0	0
W26R	b2_ 129N	Wild type	BAT	26	0	0
W28R	b2_ 129C	Wild type	BAT	28	0	0
W30R	b2_ 130N	Wild type	BAT	30	0	0
W16Rb	b2_ 130C	Wild type	BAT	16	1	0
W32R	b3_126	Wild type	BAT	32	0	0
W34R	b3_ 127N	Wild type	BAT	34	0	0
W36R	b3_ 127C	Wild type	BAT	36	0	0
W38R	b3_ 128N	Wild type	BAT	38	0	0
W40R	b3_ 128C	Wild type	BAT	40	0	0
W42R	b3_ 129N	Wild type	BAT	42	0	0
W44R	b3_ 129C	Wild type	BAT	44	0	0
W46R	b3_ 130N	Wild type	BAT	46	0	0
W32Rb	b3_ 130C	Wild type	BAT	32	1	0
W00K	b49_ 127N	Wild type	KDN	0	0	0
W02K	b49_ 127C	Wild type	KDN	2	0	0
W04K	b49_ 128N	Wild type	KDN	4	0	0
W06K	b49_ 128C	Wild type	KDN	6	0	0
W08K	b49_ 129N	Wild type	KDN	8	0	0
W10K	b49_ 129C	Wild type	KDN	10	0	0
W12K	b49_ 130N	Wild type	KDN	12	0	0
W14K	b49_ 130C	Wild type	KDN	14	0	0
W16K	b49_ 131N	Wild type	KDN	16	0	0
W18K	b49_ 131C	Wild type	KDN	18	0	0
W20K	b49_ 132N	Wild type	KDN	20	0	0
W22K	b49_ 132C	Wild type	KDN	22	0	0
W00Kb	b49_ 133N	Wild type	KDN	0	1	0
W16Kb	b49_ 133C	Wild type	KDN	16	1	0
W32Kb	b49_ 134N	Wild type	KDN	32	1	0
W24K	b50_ 127N	Wild type	KDN	24	0	0
W26K	b50_ 127C	Wild type	KDN	26	0	0
W28K	b50_ 128N	Wild type	KDN	28	0	0
W30K	b50_ 128C	Wild type	KDN	30	0	0
W32K	b50_ 129N	Wild type	KDN	32	0	0
W34K	b50_ 129C	Wild type	KDN	34	0	0
W36K	b50_ 130N	Wild type	KDN	36	0	0
W38K	b50_ 130C	Wild type	KDN	38	0	0
W40K	b50_ 131N	Wild type	KDN	40	0	0
W42K	b50_ 131C	Wild type	KDN	42	0	0
W44K	b50_ 132N	Wild type	KDN	44	0	0
W46K	b50_ 132C	Wild type	KDN	46	0	0
W00Kc	b50_ 133N	Wild type	KDN	0	0	1
W16Kc	b50_ 133C	Wild type	KDN	16	0	1
W32Kc	b50_ 134N	Wild type	KDN	32	0	1
W00H	b45_ 127N	Wild type	HEA	0	0	0
W02H	b45_ 127C	Wild type	HEA	2	0	0
W04H	b45_ 128N	Wild type	HEA	4	0	0
W06H	b45_ 128C	Wild type	HEA	6	0	0
W08H	b45_ 129N	Wild type	HEA	8	0	0
W10H	b45_ 129C	Wild type	HEA	10	0	0
W12H	b45_ 130N	Wild type	HEA	12	0	0
W14H	b45_ 130C	Wild type	HEA	14	0	0
W16H	b45_ 131N	Wild type	HEA	16	0	0
W18H	b45_ 131C	Wild type	HEA	18	0	0
W20H	b45_ 132N	Wild type	HEA	20	0	0
W22H	b45_ 132C	Wild type	HEA	22	0	0
W00Hb	b45_ 133N	Wild type	HEA	0	1	0
W16Hb	b45_ 133C	Wild type	HEA	16	1	0
W32Hb	b45_ 134N	Wild type	HEA	32	1	0
W24H	b46_ 127N	Wild type	HEA	24	0	0
W26H	b46_ 127C	Wild type	HEA	26	0	0
W28H	b46_ 128N	Wild type	HEA	28	0	0
W30H	b46_ 128C	Wild type	HEA	30	0	0
W32H	b46_ 129N	Wild type	HEA	32	0	0
W34H	b46_ 129C	Wild type	HEA	34	0	0
W36H	b46_ 130N	Wild type	HEA	36	0	0
W38H	b46_ 130C	Wild type	HEA	38	0	0
W40H	b46_ 131N	Wild type	HEA	40	0	0
W42H	b46_ 131C	Wild type	HEA	42	0	0
W44H	b46_ 132N	Wild type	HEA	44	0	0
W46H	b46_ 132C	Wild type	HEA	46	0	0
W00Hc	b46_ 133N	Wild type	HEA	0	0	1
W16Hc	b46_ 133C	Wild type	HEA	16	0	1
W32Hc	b46_ 134N	Wild type	HEA	32	0	1
W00M	b7_126	Wild type	MUS	0	0	0
W02M	b7_ 127N	Wild type	MUS	2	0	0
W04M	b7_ 127C	Wild type	MUS	4	0	0
W06M	b7_ 128N	Wild type	MUS	6	0	0
W08M	b7_ 128C	Wild type	MUS	8	0	0
W10M	b7_ 129N	Wild type	MUS	10	0	0
W12M	b7_ 129C	Wild type	MUS	12	0	0
W14M	b7_ 130N	Wild type	MUS	14	0	0
W00Mb	b7_ 130C	Wild type	MUS	0	1	0
W16M	b8_126	Wild type	MUS	16	0	0
W18M	b8_ 127N	Wild type	MUS	18	0	0
W20M	b8_ 127C	Wild type	MUS	20	0	0
W22M	b8_ 128N	Wild type	MUS	22	0	0
W24M	b8_ 128C	Wild type	MUS	24	0	0
W26M	b8_ 129N	Wild type	MUS	26	0	0
W28M	b8_ 129C	Wild type	MUS	28	0	0
W30M	b8_ 130N	Wild type	MUS	30	0	0
W16Mb	b8_ 130C	Wild type	MUS	16	1	0
W32M	b9_126	Wild type	MUS	32	1	0
W34M	b9_ 127N	Wild type	MUS	34	0	0
W36M	b9_ 127C	Wild type	MUS	36	0	0
W38M	b9_ 128N	Wild type	MUS	38	0	0
W40M	b9_ 128C	Wild type	MUS	40	0	0
W42M	b9_ 129N	Wild type	MUS	42	0	0
W44M	b9_ 129C	Wild type	MUS	44	0	0
W46M	b9_ 130N	Wild type	MUS	46	0	0
W32Mb	b9_ 130C	Wild type	MUS	32	0	0
K00S	b16_126	Per1-/-/Per2-/-	SCN	0	0	0
K02S	b16_ 127N	Per1-/-/Per2-/-	SCN	2	0	0
K04S	b16_ 127C	Per1-/-/Per2-/-	SCN	4	0	0
K06S	b16_ 128N	Per1-/-/Per2-/-	SCN	6	0	0
K08S	b16_ 128C	Per1-/-/Per2-/-	SCN	8	0	0
K10S	b16_ 129N	Per1-/-/Per2-/-	SCN	10	0	0
K12S	b16_ 129C	Per1-/-/Per2-/-	SCN	12	0	0
K14S	b16_ 130N	Per1-/-/Per2-/-	SCN	14	1	0
K14Sb	b16_ 130C	Per1-/-/Per2-/-	SCN	14	0	0
K16S	b17_126	Per1-/-/Per2-/-	SCN	16	0	0
K18S	b17_ 127N	Per1-/-/Per2-/-	SCN	18	0	0
K20S	b17_ 127C	Per1-/-/Per2-/-	SCN	20	0	0
K22S	b17_ 128N	Per1-/-/Per2-/-	SCN	22	0	0
K24S	b17_ 128C	Per1-/-/Per2-/-	SCN	24	0	0
K26S	b17_ 129N	Per1-/-/Per2-/-	SCN	26	0	0
K28S	b17_ 129C	Per1-/-/Per2-/-	SCN	28	0	0
K30S	b17_ 130N	Per1-/-/Per2-/-	SCN	30	0	0
K30Sb	b17_ 130C	Per1-/-/Per2-/-	SCN	30	1	0
K32S	b18_126	Per1-/-/Per2-/-	SCN	32	0	0
K34S	b18_ 127N	Per1-/-/Per2-/-	SCN	34	0	0
K36S	b18_ 127C	Per1-/-/Per2-/-	SCN	36	0	0
K38S	b18_ 128N	Per1-/-/Per2-/-	SCN	38	0	0
K40S	b18_ 128C	Per1-/-/Per2-/-	SCN	40	0	0
K42S	b18_ 129N	Per1-/-/Per2-/-	SCN	42	0	0
K44S	b18_ 129C	Per1-/-/Per2-/-	SCN	44	0	0
K46S	b18_ 130N	Per1-/-/Per2-/-	SCN	46	0	0
K46Sb	b18_ 130C	Per1-/-/Per2-/-	SCN	46	1	0
K00U	b34_126	Per1-/-/Per2-/-	TLM	0	0	0
K02U	b34_ 127N	Per1-/-/Per2-/-	TLM	2	0	0
K04U	b34_ 127C	Per1-/-/Per2-/-	TLM	4	0	0
K06U	b34_ 128N	Per1-/-/Per2-/-	TLM	6	0	0
K08U	b34_ 128C	Per1-/-/Per2-/-	TLM	8	0	0
K10U	b34_ 129N	Per1-/-/Per2-/-	TLM	10	0	0
K12U	b34_ 129C	Per1-/-/Per2-/-	TLM	12	0	0
K14U	b34_ 130N	Per1-/-/Per2-/-	TLM	14	0	0
K02Ub	b34_ 130C	Per1-/-/Per2-/-	TLM	2	1	0
K16U	b35_126	Per1-/-/Per2-/-	TLM	16	1	0
K18U	b35_ 127N	Per1-/-/Per2-/-	TLM	18	0	0
K20U	b35_ 127C	Per1-/-/Per2-/-	TLM	20	0	0
K22U	b35_ 128N	Per1-/-/Per2-/-	TLM	22	0	0
K24U	b35_ 128C	Per1-/-/Per2-/-	TLM	24	0	0
K26U	b35_ 129N	Per1-/-/Per2-/-	TLM	26	0	0
K28U	b35_ 129C	Per1-/-/Per2-/-	TLM	28	0	0
K30U	b35_ 130N	Per1-/-/Per2-/-	TLM	30	0	0
K16Ub	b35_ 130C	Per1-/-/Per2-/-	TLM	16	0	0
K32U	b36_126	Per1-/-/Per2-/-	TLM	32	0	0
K34U	b36_ 127N	Per1-/-/Per2-/-	TLM	34	0	0
K36U	b36_ 127C	Per1-/-/Per2-/-	TLM	36	0	0
K38U	b36_ 128N	Per1-/-/Per2-/-	TLM	38	0	0
K40U	b36_ 128C	Per1-/-/Per2-/-	TLM	40	0	0
K42U	b36_ 129N	Per1-/-/Per2-/-	TLM	42	0	0
K44U	b36_ 129C	Per1-/-/Per2-/-	TLM	44	0	0
K46U	b36_ 130N	Per1-/-/Per2-/-	TLM	46	0	0
K44Ub	b36_ 130C	Per1-/-/Per2-/-	TLM	44	1	0
K00V	b28_126	Per1-/-/Per2-/-	LIV	0	0	0
K02V	b28_ 127N	Per1-/-/Per2-/-	LIV	2	0	0
K04V	b28_ 127C	Per1-/-/Per2-/-	LIV	4	0	0
K06V	b28_ 128N	Per1-/-/Per2-/-	LIV	6	1	0
K08V	b28_ 128C	Per1-/-/Per2-/-	LIV	8	0	0
K10V	b28_ 129N	Per1-/-/Per2-/-	LIV	10	0	0
K12V	b28_ 129C	Per1-/-/Per2-/-	LIV	12	0	0
K14V	b28_ 130N	Per1-/-/Per2-/-	LIV	14	0	0
K06Vb	b28_ 130C	Per1-/-/Per2-/-	LIV	6	0	0
K16V	b29_126	Per1-/-/Per2-/-	LIV	32	0	0
K18V	b29_ 127N	Per1-/-/Per2-/-	LIV	34	0	0
K20V	b29_ 127C	Per1-/-/Per2-/-	LIV	36	0	0
K22V	b29_ 128N	Per1-/-/Per2-/-	LIV	38	0	0
K24V	b29_ 128C	Per1-/-/Per2-/-	LIV	40	1	0
K26V	b29_ 129N	Per1-/-/Per2-/-	LIV	42	0	0
K28V	b29_ 129C	Per1-/-/Per2-/-	LIV	44	0	0
K30V	b29_ 130N	Per1-/-/Per2-/-	LIV	46	0	0
K24Vb	b29_ 130C	Per1-/-/Per2-/-	LIV	24	0	0
K32V	b30_126	Per1-/-/Per2-/-	LIV	16	0	0
K34V	b30_ 127N	Per1-/-/Per2-/-	LIV	18	0	0
K36V	b30_ 127C	Per1-/-/Per2-/-	LIV	20	0	0
K38V	b30_ 128N	Per1-/-/Per2-/-	LIV	22	0	0
K40V	b30_ 128C	Per1-/-/Per2-/-	LIV	24	0	0
K42V	b30_ 129N	Per1-/-/Per2-/-	LIV	26	0	0
K44V	b30_ 129C	Per1-/-/Per2-/-	LIV	28	1	0
K46V	b30_ 130N	Per1-/-/Per2-/-	LIV	30	0	0
K44Vb	b30_ 130C	Per1-/-/Per2-/-	LIV	44	0	0
K00G	b22_126	Per1-/-/Per2-/-	GBD	0	0	0
K02G	b22_ 127N	Per1-/-/Per2-/-	GBD	2	0	0
K04G	b22_ 127C	Per1-/-/Per2-/-	GBD	4	0	0
K06G	b22_ 128N	Per1-/-/Per2-/-	GBD	6	0	0
K08G	b22_ 128C	Per1-/-/Per2-/-	GBD	8	0	0
K10G	b22_ 129N	Per1-/-/Per2-/-	GBD	10	0	0
K12G	b22_ 129C	Per1-/-/Per2-/-	GBD	12	0	0
K14G	b22_ 130N	Per1-/-/Per2-/-	GBD	14	0	0
K00Gb	b22_ 130C	Per1-/-/Per2-/-	GBD	0	1	0
K16G	b23_126	Per1-/-/Per2-/-	GBD	16	0	0
K18G	b23_ 127N	Per1-/-/Per2-/-	GBD	18	0	0
K20G	b23_ 127C	Per1-/-/Per2-/-	GBD	20	0	0
K22G	b23_ 128N	Per1-/-/Per2-/-	GBD	22	0	0
K24G	b23_ 128C	Per1-/-/Per2-/-	GBD	24	0	0
K26G	b23_ 129N	Per1-/-/Per2-/-	GBD	26	0	0
K28G	b23_ 129C	Per1-/-/Per2-/-	GBD	28	0	0
K30G	b23_ 130N	Per1-/-/Per2-/-	GBD	30	0	0
K16Gb	b23_ 130C	Per1-/-/Per2-/-	GBD	16	1	0
K32G	b24_126	Per1-/-/Per2-/-	GBD	32	0	0
K34G	b24_ 127N	Per1-/-/Per2-/-	GBD	34	0	0
K36G	b24_ 127C	Per1-/-/Per2-/-	GBD	36	0	0
K38G	b24_ 128N	Per1-/-/Per2-/-	GBD	38	0	0
K40G	b24_ 128C	Per1-/-/Per2-/-	GBD	40	0	0
K42G	b24_ 129N	Per1-/-/Per2-/-	GBD	42	0	0
K44G	b24_ 129C	Per1-/-/Per2-/-	GBD	44	0	0
K46G	b24_ 130N	Per1-/-/Per2-/-	GBD	46	0	0
K32Gb	b24_ 130C	Per1-/-/Per2-/-	GBD	32	1	0
K00R	b4_126	Per1-/-/Per2-/-	BAT	0	1	0
K02R	b4_ 127N	Per1-/-/Per2-/-	BAT	2	0	0
K04R	b4_ 127C	Per1-/-/Per2-/-	BAT	4	0	0
K06R	b4_ 128N	Per1-/-/Per2-/-	BAT	6	0	0
K08R	b4_ 128C	Per1-/-/Per2-/-	BAT	8	0	0
K10R	b4_ 129N	Per1-/-/Per2-/-	BAT	10	0	0
K12R	b4_ 129C	Per1-/-/Per2-/-	BAT	12	0	0
K14R	b4_ 130N	Per1-/-/Per2-/-	BAT	14	0	0
K00Rb	b4_ 130C	Per1-/-/Per2-/-	BAT	0	0	0
K16R	b5_126	Per1-/-/Per2-/-	BAT	16	1	0
K18R	b5_ 127N	Per1-/-/Per2-/-	BAT	18	0	0
K20R	b5_ 127C	Per1-/-/Per2-/-	BAT	20	0	0
K22R	b5_ 128N	Per1-/-/Per2-/-	BAT	22	0	0
K24R	b5_ 128C	Per1-/-/Per2-/-	BAT	24	0	0
K26R	b5_ 129N	Per1-/-/Per2-/-	BAT	26	0	0
K28R	b5_ 129C	Per1-/-/Per2-/-	BAT	28	0	0
K30R	b5_ 130N	Per1-/-/Per2-/-	BAT	30	0	0
K16Rb	b5_ 130C	Per1-/-/Per2-/-	BAT	16	0	0
K32R	b6_126	Per1-/-/Per2-/-	BAT	32	0	0
K34R	b6_ 127N	Per1-/-/Per2-/-	BAT	34	0	0
K36R	b6_ 127C	Per1-/-/Per2-/-	BAT	36	0	0
K38R	b6_ 128N	Per1-/-/Per2-/-	BAT	38	0	0
K40R	b6_ 128C	Per1-/-/Per2-/-	BAT	40	0	0
K42R	b6_ 129N	Per1-/-/Per2-/-	BAT	42	0	0
K44R	b6_ 129C	Per1-/-/Per2-/-	BAT	44	0	0
K46R	b6_ 130N	Per1-/-/Per2-/-	BAT	46	0	0
K32Rb	b6_ 130C	Per1-/-/Per2-/-	BAT	32	1	0
K00K	b51_ 127N	Per1-/-/Per2-/-	KDN	0	1	0
K02K	b51_ 127C	Per1-/-/Per2-/-	KDN	2	0	0
K04K	b51_ 128N	Per1-/-/Per2-/-	KDN	4	0	0
K06K	b51_ 128C	Per1-/-/Per2-/-	KDN	6	0	0
K08K	b51_ 129N	Per1-/-/Per2-/-	KDN	8	0	0
K10K	b51_ 129C	Per1-/-/Per2-/-	KDN	10	0	0
K12K	b51_ 130N	Per1-/-/Per2-/-	KDN	12	0	0
K14K	b51_ 130C	Per1-/-/Per2-/-	KDN	14	0	0
K16K	b51_ 131N	Per1-/-/Per2-/-	KDN	16	0	0
K18K	b51_ 131C	Per1-/-/Per2-/-	KDN	18	0	0
K20K	b51_ 132N	Per1-/-/Per2-/-	KDN	20	0	0
K22K	b51_ 132C	Per1-/-/Per2-/-	KDN	22	0	0
K00Kb	b51_ 133N	Per1-/-/Per2-/-	KDN	0	0	0
K16Kb	b51_ 133C	Per1-/-/Per2-/-	KDN	16	1	0
K32Kb	b51_ 134N	Per1-/-/Per2-/-	KDN	32	1	0
K24K	b52_ 127N	Per1-/-/Per2-/-	KDN	24	0	0
K26K	b52_ 127C	Per1-/-/Per2-/-	KDN	26	0	0
K28K	b52_ 128N	Per1-/-/Per2-/-	KDN	28	0	0
K30K	b52_ 128C	Per1-/-/Per2-/-	KDN	30	0	0
K32K	b52_ 129N	Per1-/-/Per2-/-	KDN	32	0	0
K34K	b52_ 129C	Per1-/-/Per2-/-	KDN	34	0	0
K36K	b52_ 130N	Per1-/-/Per2-/-	KDN	36	0	0
K38K	b52_ 130C	Per1-/-/Per2-/-	KDN	38	0	0
K40K	b52_ 131N	Per1-/-/Per2-/-	KDN	40	0	0
K42K	b52_ 131C	Per1-/-/Per2-/-	KDN	42	0	0
K44K	b52_ 132N	Per1-/-/Per2-/-	KDN	44	0	0
K46K	b52_ 132C	Per1-/-/Per2-/-	KDN	46	0	0
K00Kc	b52_ 133N	Per1-/-/Per2-/-	KDN	0	0	1
K16Kc	b52_ 133C	Per1-/-/Per2-/-	KDN	16	0	1
K32Kc	b52_ 134N	Per1-/-/Per2-/-	KDN	32	0	1
K00H	b47_ 127N	Per1-/-/Per2-/-	HEA	0	1	0
K02H	b47_ 127C	Per1-/-/Per2-/-	HEA	2	0	0
K04H	b47_ 128N	Per1-/-/Per2-/-	HEA	4	0	0
K06H	b47_ 128C	Per1-/-/Per2-/-	HEA	6	0	0
K08H	b47_ 129N	Per1-/-/Per2-/-	HEA	8	0	0
K10H	b47_ 129C	Per1-/-/Per2-/-	HEA	10	0	0
K12H	b47_ 130N	Per1-/-/Per2-/-	HEA	12	0	0
K14H	b47_ 130C	Per1-/-/Per2-/-	HEA	14	0	0
K16H	b47_ 131N	Per1-/-/Per2-/-	HEA	16	0	0
K18H	b47_ 131C	Per1-/-/Per2-/-	HEA	18	0	0
K20H	b47_ 132N	Per1-/-/Per2-/-	HEA	20	0	0
K22H	b47_ 132C	Per1-/-/Per2-/-	HEA	22	0	0
K00Hb	b47_ 133N	Per1-/-/Per2-/-	HEA	0	0	0
K16Hb	b47_ 133C	Per1-/-/Per2-/-	HEA	16	1	0
K32Hb	b47_ 134N	Per1-/-/Per2-/-	HEA	32	0	0
K24H	b48_ 127N	Per1-/-/Per2-/-	HEA	24	0	0
K26H	b48_ 127C	Per1-/-/Per2-/-	HEA	26	0	0
K28H	b48_ 128N	Per1-/-/Per2-/-	HEA	28	0	0
K30H	b48_ 128C	Per1-/-/Per2-/-	HEA	30	0	0
K32H	b48_ 129N	Per1-/-/Per2-/-	HEA	32	1	0
K34H	b48_ 129C	Per1-/-/Per2-/-	HEA	34	0	0
K36H	b48_ 130N	Per1-/-/Per2-/-	HEA	36	0	0
K38H	b48_ 130C	Per1-/-/Per2-/-	HEA	38	0	0
K40H	b48_ 131N	Per1-/-/Per2-/-	HEA	40	0	0
K42H	b48_ 131C	Per1-/-/Per2-/-	HEA	42	0	0
K44H	b48_ 132N	Per1-/-/Per2-/-	HEA	44	0	0
K46H	b48_ 132C	Per1-/-/Per2-/-	HEA	46	0	0
K00Hc	b48_ 133N	Per1-/-/Per2-/-	HEA	0	0	1
K16Hc	b48_ 133C	Per1-/-/Per2-/-	HEA	16	0	1
K32Hc	b48_ 134N	Per1-/-/Per2-/-	HEA	32	0	1
K00M	b10_126	Per1-/-/Per2-/-	MUS	0	1	0
K02M	b10_ 127N	Per1-/-/Per2-/-	MUS	2	0	0
K04M	b10_ 127C	Per1-/-/Per2-/-	MUS	4	0	0
K06M	b10_ 128N	Per1-/-/Per2-/-	MUS	6	0	0
K08M	b10_ 128C	Per1-/-/Per2-/-	MUS	8	0	0
K10M	b10_ 129N	Per1-/-/Per2-/-	MUS	10	0	0
K12M	b10_ 129C	Per1-/-/Per2-/-	MUS	12	0	0
K14M	b10_ 130N	Per1-/-/Per2-/-	MUS	14	0	0
K00Mb	b10_ 130C	Per1-/-/Per2-/-	MUS	0	0	0
K16M	b11_126	Per1-/-/Per2-/-	MUS	16	0	0
K18M	b11_ 127N	Per1-/-/Per2-/-	MUS	18	0	0
K20M	b11_ 127C	Per1-/-/Per2-/-	MUS	20	0	0
K22M	b11_ 128N	Per1-/-/Per2-/-	MUS	22	0	0
K24M	b11_ 128C	Per1-/-/Per2-/-	MUS	24	0	0
K26M	b11_ 129N	Per1-/-/Per2-/-	MUS	26	0	0
K28M	b11_ 129C	Per1-/-/Per2-/-	MUS	28	0	0
K30M	b11_ 130N	Per1-/-/Per2-/-	MUS	30	0	0
K16Mb	b11_ 130C	Per1-/-/Per2-/-	MUS	16	1	0
K32M	b12_126	Per1-/-/Per2-/-	MUS	32	0	0
K34M	b12_ 127N	Per1-/-/Per2-/-	MUS	34	0	0
K36M	b12_ 127C	Per1-/-/Per2-/-	MUS	36	0	0
K38M	b12_ 128N	Per1-/-/Per2-/-	MUS	38	0	0
K40M	b12_ 128C	Per1-/-/Per2-/-	MUS	40	0	0
K42M	b12_ 129N	Per1-/-/Per2-/-	MUS	42	0	0
K44M	b12_ 129C	Per1-/-/Per2-/-	MUS	44	0	0
K46M	b12_ 130N	Per1-/-/Per2-/-	MUS	46	0	0
K32Mb	b12_ 130C	Per1-/-/Per2-/-	MUS	32	1	0

## Sheet: B_Batch design
Batch	126	127N	127C	128N	128C	129N	129C	130N	130C	131	LC gradient for fractionation	#combinations of fractions
b1	W00R	W02R	W04R	W06R	W08R	W10R	W12R	W14R	W00Rb	BAT specific pool control	135 min	45
b2	W16R	W18R	W20R	W22R	W24R	W26R	W28R	W30R	W16Rb	BAT specific pool control	135 min	45
b3	W32R	W34R	W36R	W38R	W40R	W42R	W44R	W46R	W32Rb	BAT specific pool control	135 min	45
b4	K00R	K02R	K04R	K06R	K08R	K10R	K12R	K14R	K00Rb	BAT specific pool control	135 min	45
b5	K16R	K18R	K20R	K22R	K24R	K26R	K28R	K30R	K16Rb	BAT specific pool control	135 min	45
b6	K32R	K34R	K36R	K38R	K40R	K42R	K44R	K46R	K32Rb	BAT specific pool control	135 min	45
b7	W00M	W02M	W04M	W06M	W08M	W10M	W12M	W14M	W00Mb	MUS specific pool control	135 min	45
b8	W16M	W18M	W20M	W22M	W24M	W26M	W28M	W30M	W16Mb	MUS specific pool control	135 min	45
b9	W32M	W34M	W36M	W38M	W40M	W42M	W44M	W46M	W32Mb	MUS specific pool control	135 min	45
b10	K00M	K02M	K04M	K06M	K08M	K10M	K12M	K14M	K00Mb	MUS specific pool control	135 min	45
b11	K16M	K18M	K20M	K22M	K24M	K26M	K28M	K30M	K16Mb	MUS specific pool control	135 min	45
b12	K32M	K34M	K36M	K38M	K40M	K42M	K44M	K46M	K32Mb	MUS specific pool control	135 min	45
b13	W00S	W02S	W04S	W06S	W08S	W10S	W12S	W14S	W14Sb	SCN specific pool control	120 min	40
b14	W16S	W18S	W20S	W22S	W24S	W26S	W28S	W30S	W30Sb	SCN specific pool control	120 min	40
b15	W32S	W34S	W36S	W38S	W40S	W42S	W44S	W46S	W46Sb	SCN specific pool control	120 min	40
b16	K00S	K02S	K04S	K06S	K08S	K10S	K12S	K14S	K14Sb	SCN specific pool control	120 min	40
b17	K16S	K18S	K20S	K22S	K24S	K26S	K28S	K30S	K30Sb	SCN specific pool control	120 min	40
b18	K32S	K34S	K36S	K38S	K40S	K42S	K44S	K46S	K46Sb	SCN specific pool control	120 min	40
b19	W00G	W02G	W04G	W06G	W08G	W10G	W12G	W14G	W00Gb	GBD specific pool control	135 min	45
b20	W16G	W18G	W20G	W22G	W24G	W26G	W28G	W30G	W16Gb	GBD specific pool control	135 min	45
b21	W32G	W34G	W36G	W38G	W40G	W42G	W44G	W46G	W32Gb	GBD specific pool control	135 min	45
b22	K00G	K02G	K04G	K06G	K08G	K10G	K12G	K14G	K00Gb	GBD specific pool control	135 min	45
b23	K16G	K18G	K20G	K22G	K24G	K26G	K28G	K30G	K16Gb	GBD specific pool control	135 min	45
b24	K32G	K34G	K36G	K38G	K40G	K42G	K44G	K46G	K32Gb	GBD specific pool control	135 min	45
b25	W00V	W02V	W04V	W06V	W08V	W10V	W12V	W14V	W08Vb	LIV specific pool control	135 min	45
b26	W16V	W18V	W20V	W22V	W24V	W26V	W28V	W30V	W14Vb	LIV specific pool control	135 min	45
b27	W32V	W34V	W36V	W38V	W40V	W42V	W44V	W46V	W38Vb	LIV specific pool control	135 min	45
b28	K00V	K02V	K04V	K06V	K08V	K10V	K12V	K14V	K06Vb	LIV specific pool control	135 min	45
b29	K16V	K18V	K20V	K22V	K24V	K26V	K28V	K30V	K24Vb	LIV specific pool control	135 min	45
b30	K32V	K34V	K36V	K38V	K40V	K42V	K44V	K46V	K44Vb	LIV specific pool control	135 min	45
b31	W00U	W02U	W04U	W06U	W08U	W10U	W12U	W14U	W02Ub	TLM specific pool control	120 min	40
b32	W16U	W18U	W20U	W22U	W24U	W26U	W28U	W30U	W18Ub	TLM specific pool control	120 min	40
b33	W32U	W34U	W36U	W38U	W40U	W42U	W44U	W46U	W32Ub	TLM specific pool control	120 min	40
b34	K00U	K02U	K04U	K06U	K08U	K10U	K12U	K14U	K02Ub	TLM specific pool control	120 min	40
b35	K16U	K18U	K20U	K22U	K24U	K26U	K28U	K30U	K16Ub	TLM specific pool control	120 min	40
b36	K32U	K34U	K36U	K38U	K40U	K42U	K44U	K46U	K44Ub	TLM specific pool control	120 min	40
Batch	126	127N	127C	128N	128C	129N	129C	130N	130C	131N	131C	132N	132C	133N	133C	134N	LC gradient for fractionation	#combinations of fractions
b45	HEA specific pool control	W00H	W02H	W04H	W06H	W08H	W10H	W12H	W14H	W16H	W18H	W20H	W22H	W00Hb	W16Hb	W32Hb	120 min	40
b46	HEA specific pool control	W24H	W26H	W28H	W30H	W32H	W34H	W36H	W38H	W40H	W42H	W44H	W46H	W00Hc	W16Hc	W32Hc	120 min	40
b47	HEA specific pool control	K00H	K02H	K04H	K06H	K08H	K10H	K12H	K14H	K16H	K18H	K20H	K22H	K00Hb	K16Hb	K32Hb	120 min	40
b48	HEA specific pool control	K24H	K26H	K28H	K30H	K32H	K34H	K36H	K38H	K40H	K42H	K44H	K46H	K00Hc	K16Hc	K32Hc	120 min	40
b49	KDN specific pool control	W00K	W02K	W04K	W06K	W08K	W10K	W12K	W14K	W16K	W18K	W20K	W22K	W00Kb	W16Kb	W32Kb	120 min	40
b50	KDN specific pool control	W24K	W26K	W28K	W30K	W32K	W34K	W36K	W38K	W40K	W42K	W44K	W46K	W00Kc	W16Kc	W32Kc	120 min	40
b51	KDN specific pool control	K00K	K02K	K04K	K06K	K08K	K10K	K12K	K14K	K16K	K18K	K20K	K22K	K00Kb	K16Kb	K32Kb	120 min	40
b52	KDN specific pool control	K24K	K26K	K28K	K30K	K32K	K34K	K36K	K38K	K40K	K42K	K44K	K46K	K00Kc	K16Kc	K32Kc	120 min	40
