# Supplementary material for: Multitissue Circadian Proteome Atlas of WT and Per1−/−/Per2−/− Mice
Source: Mol Cell Proteomics. 2023 Nov 7;22(12):100675. doi: 10.1016/j.mcpro.2023.100675 (PMC10750102; doi:10.1016/j.mcpro.2023.100675)
Supplement: Supplementary table 2 [file mmc2.xlsx]

## Sheet: A_Protein matrix
Uniprot ID	Gene Name	Protein Name	DKO_SCN_T00	DKO_SCN_T02	DKO_SCN_T04	DKO_SCN_T06	DKO_SCN_T08	DKO_SCN_T10	DKO_SCN_T12	DKO_SCN_T14	DKO_SCN_T14_biorep	DKO_SCN_T16	DKO_SCN_T18	DKO_SCN_T20	DKO_SCN_T22	DKO_SCN_T24	DKO_SCN_T26	DKO_SCN_T28	DKO_SCN_T30	DKO_SCN_T30_biorep	DKO_SCN_T32	DKO_SCN_T34	DKO_SCN_T36	DKO_SCN_T38	DKO_SCN_T40	DKO_SCN_T42	DKO_SCN_T44	DKO_SCN_T46	DKO_SCN_T46_biorep	WT_SCN_T00	WT_SCN_T02	WT_SCN_T04	WT_SCN_T06	WT_SCN_T08	WT_SCN_T10	WT_SCN_T12	WT_SCN_T14	WT_SCN_T14_biorep	WT_SCN_T16	WT_SCN_T18	WT_SCN_T20	WT_SCN_T22	WT_SCN_T24	WT_SCN_T26	WT_SCN_T28	WT_SCN_T30	WT_SCN_T30_biorep	WT_SCN_T32	WT_SCN_T34
A0A087WPF7	Auts2 Kiaa0442	Autism susceptibility gene 2 protein homolog
A0A088MLT8	Iqcj-Schip1 Iqschfp Schip1	IQCJ-SCHIP1 readthrough transcript protein
A0A0B4J1G0	Fcgr4 Fcgr3a	Low affinity immunoglobulin gamma Fc region receptor III-A (IgG Fc receptor III-A) (CD16-2) (FcgammaRIV) (CD antigen CD16a)
A0JNU3	Aspg	60 kDa lysophospholipase (EC 3.1.1.5) (Lysophospholipase-transacylase) [Includes: L-asparaginase (EC 3.5.1.1) (L-asparagine amidohydrolase); 1-alkyl-2-acetylglycerophosphocholine esterase (EC 3.1.1.47) (Platelet-activating factor acetylhydrolase) (PAF acetylhydrolase)]																												1.225	1.1	0.902	1.113	2.762	1.131	0.882	0.903	0.995
A0PK84	Zdhhc22 Gm262	Palmitoyltransferase ZDHHC22 (EC 2.3.1.225) (Zinc finger DHHC domain-containing protein 22) (DHHC-22) (zDHHC22)
A1A5B6	Tbc1d25	TBC1 domain family member 25																												0.922	1.144	0.981	1.15	0.773	1.145	0.896	0.809	0.919	0.937	0.695	1.38	0.743	0.864	1.195	0.874	0.976	0.861	1.086	0.647
A1IGU4	Arhgef37	Rho guanine nucleotide exchange factor 37
A1L314	Mpeg1	Macrophage-expressed gene 1 protein (Macrophage gene 1 protein) (Mpg-1) (Perforin-2) (P-2) (Protein MPS1)
A1L317	Krt24 Ka24	Keratin, type I cytoskeletal 24 (Cytokeratin-24) (CK-24) (Keratin-24) (K24) (Type I keratin-24)
A1L3T7	Ripor3 Fam65c	RIPOR family member 3
A2A3V1	Akap17b Sfrs17b	A-kinase anchor protein 17B (AKAP-17B) (Protein Talia) (Protein kinase A-anchoring protein 17B) (PRKA17B) (Splicing factor, arginine/serine-rich 17B)
A2A432	Cul4b Kiaa0695	Cullin-4B (CUL-4B)	1.079	1.049	1.082	0.967	1.097	0.597	1.077	1.119	1.025	1.226	1.056	1.112	0.949	1.052	1.102	1.081	0.579	0.575	1.115	0.499	1.083	1.067	1.116	1.04	1.074	1.016	1.108	0.967	1.155	1.003	1.003	0.894	0.99	1.111	1.098	1.056	1.055	0.707	1.106	0.845	1.072	1.124	1.11	1.065	1.013	1.035	0.448
A2A4P0	Dhx8	ATP-dependent RNA helicase DHX8 (EC 3.6.4.13) (DEAH box protein 8)																												0.932	1.194	0.7	1.515	0.477	0.905	0.724	0.889	1.133
A2A5R2	Arfgef2 Arfgep2 Big2	Brefeldin A-inhibited guanine nucleotide-exchange protein 2 (Brefeldin A-inhibited GEP 2) (ADP-ribosylation factor guanine nucleotide-exchange factor 2)	1.008	1.038	1.107	0.982	1.077	0.579	1.028	1.138	1.018	1.039	1.084	1.048	1.013	1.099	1.121	1.127	0.559	0.488	1.183	0.521	1.091	1.137	1.039	1.126	1.082	1.013	1.146	0.955	1.063	0.827	0.996	0.79	0.872	0.964	1.104	1.043	1.044	0.635	1.087	0.855	1.119	1.173	1.059	1.019	1.067	1.06	0.481
A2A5Z6	Smurf2	E3 ubiquitin-protein ligase SMURF2 (EC 2.3.2.26) (HECT-type E3 ubiquitin transferase SMURF2) (SMAD ubiquitination regulatory factor 2) (SMAD-specific E3 ubiquitin-protein ligase 2)	0.739	0.651	0.728	1.2	0.942	0.679	0.778	1.096	0.985	0.914	0.937	0.55	0.687	0.807	0.833	0.798	0.879	0.797	1.198	0.767	1.013	1.089	0.779	1.198	0.972	1.053	0.973	1.024	1.211	0.783	1.202	0.911	0.936	1.069	1.144	1.103	1.415	1.516	1.547	1.328	1.341	1.856	1.25	1.362	1.653
A2A690	Tanc2 Kiaa1148	Protein TANC2 (Tetratricopeptide repeat, ankyrin repeat and coiled-coil domain-containing protein 2)	1.164	1.083	1.07	0.933	1.1	0.74	1.041	1.048	0.98	0.969	0.999	1.052	0.915	1.11	1.138	1.181	0.866	0.904	1.169	0.77	1.157	1.163	1.085	1.017	1.033	1.005	1.048	0.981	1.124	0.982	1.052	0.806	0.935	1.202	1.162	0.949	0.984	0.692	1.081	0.763	0.986	1.153	1.135	0.975	0.977	1.003	0.762
A2A699	Fam171a2	Protein FAM171A2	1.089	1.017	1.116	0.927	1.044	0.833	0.963	1.045	1.041	0.97	1.121	1.063	1.01	1.076	1.081	1.028	1.037	0.996	0.914	1.064	0.996	1.012	1.066	1.023	1.028	1.028	1.123	0.91	0.981	0.912	1.005	0.772	1.079	1.052	1.046	0.991	0.961	0.871	0.98	0.694	0.92	1.124	0.941	1.013	1.008	0.994	0.948
A2A6A1	Gpatch8 Gpatc8 Kiaa0553	G patch domain-containing protein 8	0.842	0.989	0.829	0.988	0.947	0.878	1.05	0.909	0.971	0.986	0.883	1.044	0.933	0.873	0.898	1.283	1.523	1.684	0.823	1.073	0.797	0.854	0.9	0.793	0.666	0.702	0.681	0.969	1.067	1.012	0.912	0.918	0.953	0.793	0.866	0.911	1.071	0.985	1.082	1.002	0.937	1.087	1.153	1.205	1.059	0.8	0.377
A2A6Q5	Cdc27	Cell division cycle protein 27 homolog	0.789	0.841	0.916	0.893	0.9	0.808	0.856	0.953	0.899	1.233	0.974	1.016	1.013	1.059	1.045	1.043	0.524	0.513	1.195	0.731	1.038	1.19	1.09	1.042	0.993	1.127	1.1	0.943	1.166	0.916	1.027	0.861	1.002	1.033	1.034	1.061	0.977	0.693	1.05	0.945	1.076	1.083	1.129	0.984	1.042	0.98	0.75
A2A6T1	Cdr2l Gm21	Cerebellar degeneration-related protein 2-like	0.875	0.967	0.988	1.301	1.113	0.782	1.172	1.062	1.172	0.995	1.213	1.094	1.158	1.19	1.215	1.031	0.599	0.698	0.959	0.704	0.927	1.045	0.976	0.98	0.885	0.904	0.932	1.067	1.097	0.867	1.108	1.01	0.893	0.962	1.086	1.144	1.104	1.494	0.875	0.912	1.081	1.137	0.967	1.09	1.079	1.028	0.676
A2A791	Zmym4 Kiaa0425 Zfp262 Znf262	Zinc finger MYM-type protein 4 (Zinc finger protein 262)	0.894	0.944	0.914	1.029	1.1	0.984	0.972	1	0.94	0.969	1.057	0.964	0.967	1.033	1.146	0.938	0.828	0.877	0.869	1.031	0.89	1.072	1.072	1.031	1.017	0.938	1.152	0.74	0.831	0.725	0.764	0.749	0.846	0.742	0.794	0.785	1.075	0.771	1.09	1.016	1.168	1.15	1.077	1.08	1.052	1.056	0.652
A2A7S8	Kiaa1522	Uncharacterized protein KIAA1522
A2A863	Itgb4	Integrin beta-4 (CD antigen CD104)	0.48	0.527	0.526	0.968	0.588	0.454	0.696	0.564	0.679	0.999	1.124	0.618	0.771	0.581	0.71	0.484	0.669	0.703	0.543	0.73	0.439	0.714	0.552	0.636	0.556	0.397	0.388	0.846	0.902	0.819	0.945	1.077	0.937	0.742	0.735	0.74	0.885	1.198	0.73	7.414	0.998	0.796	0.84	1.009	0.91	0.73	1.17
A2A891	Camta1 Kiaa0833	Calmodulin-binding transcription activator 1	1.379	1.037	1.102	1.157	1.208	0.779	1.082	1.252	0.774	1.266	1.365	1.164	0.997	1.284	1.166	1.057	0.9	0.977	1.06	0.72	0.823	1.211	1.132	0.963	0.96	0.91	1.216	1.007	1.327	0.921	0.834	0.776	0.927	0.956	1.095	1.181	0.976	0.855	1.256	0.89	1.201	1.168	1.166	1.066	0.997	0.939	0.766
A2A8L1	Chd5 Kiaa0444	Chromodomain-helicase-DNA-binding protein 5 (CHD-5) (EC 3.6.4.12) (ATP-dependent helicase CHD5)	1.11	0.944	1.171	1.049	1.15	0.564	1.156	1.219	1.025	0.886	0.906	0.98	0.786	0.991	0.898	0.924	0.549	0.574	0.861	0.403	1.001	1.128	1.093	1.079	0.977	0.984	0.981	0.878	1.203	0.89	1.019	0.712	0.996	1.019	0.991	1.017	0.994	0.854	1.008	0.837	1.083	1.118	1.089	1.087	1.09	1.194	0.644
A2A8L5	Ptprf Lar	Receptor-type tyrosine-protein phosphatase F (EC 3.1.3.48) (Leukocyte common antigen related) (LAR)	1.064	0.951	1.007	1	1.03	0.816	0.985	1.111	1.014	0.972	0.962	0.981	0.962	1.02	0.996	0.986	0.789	0.753	1.009	0.787	0.986	1.08	1.044	1.063	0.952	1.008	1.002	0.988	1.043	0.87	1.006	0.842	1.017	0.983	1.033	0.985	1.054	0.804	1.03	0.848	1.037	1.083	1.011	1.024	1.077	1.09	0.832
A2A8U2	Tmem201 D4Ertd429e Net5 Samp1	Transmembrane protein 201 (Spindle-associated membrane protein 1)	1.191	1.14	1.163	1.105	1.139	0.539	1.189	1.21	1.107	1.041	1.153	1.032	0.918	1.244	1.107	1.134	0.497	0.444	0.871	0.432	1.072	1.057	1.209	1.197	1.127	1.034	1.089	1.136	1.113	0.501	1.054	0.69	0.925	1.076	1.149	1.156	1.186	0.759	1.183	1.001	1.134	1.043	1.213	1.093	1.299	1.191	0.532
A2A8Z1	Osbpl9 Orp9	Oxysterol-binding protein-related protein 9 (ORP-9) (OSBP-related protein 9)	1.06	1.025	1.15	1.121	1.104	0.706	1.093	1.127	1.055	1.036	1.027	1.02	0.983	1.06	1.052	1.109	0.676	0.565	1.074	0.784	1.076	1.076	1.042	1.111	1.092	1.025	1.016	1.018	1.099	0.973	1.102	0.945	1.045	1.077	1.025	1.111	0.954	1.111	1.004	0.924	0.988	0.868	0.971	0.945	0.952	1.075	0.776
A2A935	Prdm16 Kiaa1675 Mel1	Histone-lysine N-methyltransferase PRDM16 (EC 2.1.1.367) (PR domain zinc finger protein 16) (PR domain-containing protein 16) (Transcription factor MEL1) (MDS1/EVI1-like gene 1)
A2A995	Fyb2 ARAP	FYN-binding protein 2 (Activation-dependent, raft-recruited ADAP-like phosphoprotein)
A2A9C3	Szt2	KICSTOR complex protein SZT2 (Seizure threshold 2 protein) (Transcript increased in glutamate resistance) (TIGR)										1.021	1.107	0.907	0.915	0.879	0.984	0.872	0.731	0.808	1.061	0.553	1.049	1.018	1.019	1.14	1.085	1.031	0.862	0.887	1.082	0.785	1.089	0.758	1.116	0.888	1.013	1.078	0.925	0.846	0.948	1.279	1.045	1.209	0.939	1.046	1.21	0.885	0.808
A2A9F4	Kdf1	Keratinocyte differentiation factor 1
A2A9Q0	Fndc10	Fibronectin type III domain-containing protein 10	0.718	1.148	1.121	1.105	0.922	0.609	0.832	1.188	0.889	0.684	0.691	0.625	0.704	0.89	0.942	0.855	1.011	1.375	0.879	0.528	1.057	1.143	0.976	1.187	0.899	0.966	1.026	1.106	1.406	0.724	1.103	0.821	0.952	0.948	1.353	1.101	0.885	0.553	1.132	1.183	0.971	1.079	0.86	0.89	1.253	0.783	0.615
A2A9T0	Tbkbp1 Sintbad	TANK-binding kinase 1-binding protein 1 (TBK1-binding protein 1) (Similar to NAP1 TBK1 adapter)
A2AAE1	Bltp1 Fsa Kiaa1109 Kiaa1371	Bridge-like lipid transfer protein family member 1 (Fragile site-associated protein homolog)	0.904	1.047	1.014	1.033	1.021	0.645	0.976	1.043	1.047	1.039	1.032	0.976	0.961	0.986	1.068	1.006	0.684	0.707	1.011	0.834	1.006	1.18	1.052	1.059	0.992	1.005	1.046	0.934	1.077	1.011	0.982	0.949	1.013	0.95	1.017	1.032	1.027	0.792	0.996	0.857	1.039	1.1	1.025	1.005	1.056	0.983	0.917
A2AAJ9	Obscn Gm878	Obscurin (EC 2.7.11.1) (Obscurin-RhoGEF) (Obscurin-myosin light chain kinase) (Obscurin-MLCK)
A2AAX3	Klhl15	Kelch-like protein 15																												1.061	1.414	1.063	1.275	0.901	1.15	1.196	1.191	1.288
A2AAY5	Sh3pxd2b Fad49 Tks4	SH3 and PX domain-containing protein 2B (Factor for adipocyte differentiation 49) (Tyrosine kinase substrate with four SH3 domains)	0.781	0.954	0.947	1.024	0.964	0.853	0.967	1.125	1.094	1.063	1.042	0.989	0.844	0.964	0.977	0.99	0.743	0.996	0.921	0.729	0.864	1.115	1.024	0.987	1.09	0.884	0.828	1.086	1.195	1.037	1.147	1.023	1.082	1.027	1.074	1.131	0.875	0.848	0.89	1.192	1.022	1.037	0.929	1.023	0.982	1.06	1.069
A2AB59	Arhgap27 Camgap1	Rho GTPase-activating protein 27 (CIN85-associated multi-domain-containing Rho GTPase-activating protein 1) (Rho-type GTPase-activating protein 27)	0.937	1.169	1.125	0.935	1.168	0.592	1.058	1.121	1.003	1.241	1.271	0.993	1.167	1.064	1.013	1.289	0.687	0.685	1.151	0.994	1.129	1.221	1.12	1.26	1.157	1.181	1.423	0.856	0.951	0.785	0.961	0.939	1.05	0.869	0.879	0.872	0.827	1.054	0.758	1.209	0.925	1.011	0.826	0.892	0.941	0.916	0.732
A2ABU4	Myom3	Myomesin-3 (Myomesin family member 3)
A2ABV5	Med14 Crsp2 Gm641 Trap170	Mediator of RNA polymerase II transcription subunit 14 (Cofactor required for Sp1 transcriptional activation subunit 2) (CRSP complex subunit 2) (Mediator complex subunit 14) (Thyroid hormone receptor-associated protein complex 170 kDa component) (Trap170)	1.084	1.562	0.971	1.152	0.858	0.721	1.075	1.15	1.235	1.165	0.847	0.928	1.055	0.911	0.802	0.83	0.719	0.402	1.124	0.707	1.221	1.184	1.09	1.247	1.286	1.16	1.038	0.735	0.765	0.883	0.819	0.862	0.759	0.923	0.688	0.865	0.931	0.529	0.967	1.133	0.948	0.954	0.926	0.842	0.99	1.064	0.947
A2ACJ2	Faap100	Fanconi anemia core complex-associated protein 100 (Fanconi anemia-associated protein of 100 kDa)
A2ACP1	Ttc39a Kiaa0452	Tetratricopeptide repeat protein 39A (TPR repeat protein 39A)										1	0.989	1.118	1.126	1.47	1.141	1.099	0.467	0.294	0.967	0.783	1.377	1.031	1.175	1.437	0.862	1.004	1.592										1.022	0.648	1.043	1.524	0.957	1.229	0.991	0.86	1.034	0.913	0.459
A2ADA5	Pusl1	tRNA pseudouridine synthase-like 1 (EC 5.4.99.-) (tRNA pseudouridylate synthase-like 1) (tRNA-uridine isomerase-like 1)	1.071	1.244	1.06	1.124	1.242	0.806	1.077	1.053	1.101	1.339	1.534	1.195	1.452	1.269	1.013	1.259	1.423	0.886	1.025	0.806	0.792	1.352	1.145	0.913	1.089	1.069	1.26																			0.956	0.738
A2ADF7	Slc25a34 Gm1369	Solute carrier family 25 member 34																																					1.08	0.8	1.293	1.023	1.103	1.057	1.13	1.137	1.104	0.923	0.411
A2ADY9	Ddi2	Protein DDI1 homolog 2 (EC 3.4.23.-)	1.035	1.161	0.959	1.298	1.034	0.761	1.005	0.998	1.001	1.036	0.977	0.922	1.305	0.946	0.922	0.933	1.015	1.3	0.957	0.85	1.087	1.046	0.994	1.01	1.008	1.251	0.934	0.906	0.969	0.92	1.057	1.236	0.886	0.972	1.007	1.002	0.93	0.892	0.994	1.204	1.017	1.036	1.127	0.979	0.982	0.973	0.924
A2AEP0	Obp1b	Odorant-binding protein 1b (Odorant-binding protein IB)
A2AEV7	Ccdc120	Coiled-coil domain-containing protein 120	1.039	1.153	0.938	1	1.204	1.147	1.114	1.082	1.006	1.079	0.813	0.844	0.831	1.003	0.762	0.945	0.951	0.853	1.062	1.041	0.977	1.338	0.815	1	0.942	1.071	1.386	0.854	0.974	1.003	1.012	0.699	1.112	1.142	0.833	1.295	0.638	0.426	0.658	0.882	0.94	0.721	0.657	1.222	1.029	0.775	1.142
A2AF47	Dock11 Ziz2	Dedicator of cytokinesis protein 11 (Activated Cdc42-associated guanine nucleotide exchange factor) (ACG) (Zizimin-2)	0.97	1.033	1.104	1.042	1.089	0.701	1.008	1.116	1.015	0.993	1.052	0.969	1.008	1.036	1.062	1.046	0.619	0.659	0.951	0.681	0.954	1.082	1.063	1.075	1.103	1.055	1.165	0.858	1.062	0.868	0.929	0.717	1.152	0.841	0.89	1.299	1.045	0.639	1.097	0.958	1.099	1.16	0.998	1.037	1.074	1.011	0.641
A2AF53	Tmem185a Ee3 Fam11a	Transmembrane protein 185A (Erythropoietin-induced EST 3) (Protein FAM11A)	0.604	1.239	0.719	1.161	0.862	1.105	1.064	1.154	1.275	1.255	1.299	1.106	0.825	1.047	1.038	1.117	0.813	1.204
A2AFR3	Frmpd4 Gm196 Kiaa0316 Pdzd10 Pdzk10	FERM and PDZ domain-containing protein 4 (PDZ domain-containing protein 10) (PSD-95-interacting regulator of spine morphogenesis) (Preso)	0.857	0.981	0.903	0.924	0.799	1.127	0.772	1.036	0.989	0.924	0.908	0.944	0.925	0.964	0.927	0.932	0.822	0.96	0.905	0.779	1.066	1.123	1.131	1.117	1.043	1.048	1.061	0.905	1.195	0.992	1.072	0.879	1.042	0.987	1.056	1.056	1.027	0.737	0.938	0.806	1.084	1.254	0.876	1.063	1.032	0.987	0.726
A2AFS3	Elapor1 Kiaa1324	Endosome/lysosome-associated apoptosis and autophagy regulator 1	0.967	0.98	1.084	1.003	1.077	0.476	0.958	1.139	1.002	1.032	0.993	0.944	0.887	1.047	0.977	1.127	0.582	0.5	0.783	0.977	0.83	0.769	1.019	0.991	1.004	0.932	0.894	0.991	1.193	0.882	1.049	0.765	1.223	1.059	1.099	1.163	0.977	0.766	0.966	0.883	1.05	1.144	0.891	1.025	1.165	1.152	0.623
A2AG50	Map7d2 Mtap7d2	MAP7 domain-containing protein 2	0.893	0.959	1.027	0.81	0.933	1.612	0.889	0.983	1.042	0.948		0.989	0.878	0.922	0.983	1.009	1.569	1.58	1.033	1.068	0.97	1.032	1	0.965	1.042	1.013	1.068	0.906	0.962	1.081	0.955	0.98	1.023	0.965	0.965	0.944	0.95	1.238	0.955	0.684	0.91	0.957	0.928	0.997	0.993	0.948	1.267
A2AG58	Bclaf3	BCLAF1 and THRAP3 family member 3											0.962
A2AGA4	Rhbdl2	Rhomboid-related protein 2 (RRP2) (EC 3.4.21.105) [Cleaved into: Rhomboid-related protein 2, N-terminal fragment (NTF); Rhomboid-related protein 2, C-terminal fragment (CTF)]
A2AGH6	Med12 Kiaa0192 Mopa Tnrc11 Trap230	Mediator of RNA polymerase II transcription subunit 12 (Mediator complex subunit 12) (OPA-containing protein) (Thyroid hormone receptor-associated protein complex 230 kDa component) (Trap230) (Trinucleotide repeat-containing gene 11 protein)
A2AGL3	Ryr3	Ryanodine receptor 3 (RYR-3) (RyR3) (Brain ryanodine receptor-calcium release channel) (Brain-type ryanodine receptor) (Type 3 ryanodine receptor)
A2AGT5	Ckap5	Cytoskeleton-associated protein 5	1.094	1.031	1.038	1.014	1.054	0.685	1.108	1.056	1.101	1.039	1.054	1.022	0.973	1.012	1.019	1.043	0.623	0.831	1.08	0.716	1.05	1.054	1.063	1.084	1.073	0.999	1.024	1.044	1.122	1.053	1.058	0.984	1.033	1.049	1.103	1.117	1.125	0.74	1.123	0.875	1.11	1.144	1.037	1.08	1.062	1.04	0.815
A2AH22	Ambra1 Kiaa1736	Activating molecule in BECN1-regulated autophagy protein 1																			1.314	0.792	0.938	1.366	1.231	1.298	1.283	1.184	1.109										0.981	0.929	1.029	0.845	0.938	1.025	1.026	0.988	1.101	1.024	0.419
A2AHC3	Camsap1	Calmodulin-regulated spectrin-associated protein 1	0.96	1.033	1.049	0.988	1.047	0.911	1.018	1.051	1.023	0.895	0.891	1.005	0.895	1.007	1.079	1.023	1.097	1.306	0.998	1.318	0.939	0.964	0.937	1.021	0.913	0.922	1.022	0.917	0.983	1.065	1.004	0.964	1.029	1.03	1.077	1.03	1.05	0.915	1.032	0.794	1.048	1.05	1.003	1.029	1.025	0.992	1.028
A2AHG0	Lzts3 Prosapip1	Leucine zipper putative tumor suppressor 3 (ProSAP-interacting protein 1) (ProSAPiP1)	0.992	0.904	0.991	1.018	0.95	0.895	0.905	0.975	0.965	1.006	0.975	1.027	1.01	1.058	1.014	1.021	1.224	1.256	1.053	0.907	1.096	1.165	1.043	1.065	1.131	1.129	1.118	0.844	0.92	1.007	0.927	0.865	1.052	1.015	0.918	0.966	0.975	0.837	0.872	0.831	0.956	0.977	0.803	0.948	1.048	0.994	0.814
A2AHL1	Ano3 Tmem16c	Anoctamin-3 (Transmembrane protein 16C)	0.932	0.81	1.029	0.992	1.074	0.634	0.898	1.258	1.278	1.145	1.02	1.094	1.096	1.159	1.001	1.024	0.424	0.639										1.024	0.889	0.813	0.896	0.712	1.152	0.964	1.07	0.87	0.928	0.433	0.802	0.886	1.66	0.87	0.575	0.783	0.96	1.212	0.812
A2AI05	Ndor1	NADPH-dependent diflavin oxidoreductase 1 (EC 1.18.1.-) (NADPH-dependent FMN and FAD-containing oxidoreductase)
A2AI08	Tprn	Taperin	0.688	0.969	1.225	1.317	1.016	0.707	1.295	0.819	1.159	1.042	1.157	0.85	1.139	1.004	1.077	0.885	0.783	0.906	0.674	0.758	0.846	1.093	0.896	0.792	0.836	0.845	0.687	0.844	0.876	1.451	0.902	1.066	1.207	0.743	0.913	0.91	1.071	1.348	0.975	1.487	1.014	0.956	0.847	1.063	0.959	0.864	0.807
A2AIG8	Accs	1-aminocyclopropane-1-carboxylate synthase-like protein 1 (ACC synthase-like protein 1)	1.049	1.16	1.26	1.289	1.267	0.589	1.001	1.207	1.056	1.267	0.912	0.811	1.645	0.997	0.911	0.966	0.541	0.679	1.163	0.704	1.181	1.13	0.904	1.031	0.921	1.414	1.038	0.997	1.063	0.805	0.89	0.773	0.854	0.851	0.952	0.922	1.052	0.928	1.109	0.958	1.146	0.964	1.082	0.996	0.957	0.869	0.727
A2AIL4	Ndufaf6	NADH dehydrogenase (ubiquinone) complex I, assembly factor 6	1.184	1.146	1.056	1.01	1.089	0.59	1.056	1.023	1.093	1.069	0.979	0.92	0.895	1.005	0.976	1.024	0.395	0.431	1.225	0.891	1.112	0.897	1.035	1.218	1.135	0.931	1.311	0.873	1.105	0.76	0.988	0.615	0.97	1.154	1.067	1.027	0.909	0.554	1.016	0.708	1.033	0.85	0.983	0.868	1.029	1.159	0.633
A2AIV2	Virma Kiaa1429	Protein virilizer homolog	1.033	0.91	1.019	1.269	1.397	0.426	1.131	1.194	1.029	1.405	1.313	1.157	1.495	1.223	1.53	1.411	0.587	0.914	1.59	0.576	1.759	2.19	1.458	1.712	1.367	1.622	1.07	1.069	1.031	0.791	0.879	0.683	0.868	0.817	0.979	1.143	1.099	0.595	1.168	1.21	1.149	1.01	0.942	1.075	1.075	0.84	0.54
A2AIW0	Entr1 Sdccag3	Endosome-associated-trafficking regulator 1 (Serologically defined colon cancer antigen 3)
A2AJ15	Man1b1	Endoplasmic reticulum mannosyl-oligosaccharide 1,2-alpha-mannosidase (EC 3.2.1.113) (ER alpha-1,2-mannosidase) (ER mannosidase 1) (ERMan1) (Man9GlcNAc2-specific-processing alpha-mannosidase) (Mannosidase alpha class 1B member 1)	0.94	0.966	1.019	1.074	0.892	0.398	1.059	1.118	1.139	1.192	1.071	1.051	1	1.004	0.954	1.121	0.704	0.688	0.853	0.462	1.03	1.02	1.137	1.167	1.17	1.315	1.103	0.9	0.932	0.614	1.125	0.717	1.169	1.251	1.013	1.105	1.161	0.909	0.947	1	1.074	1.325	1.018	1.146	1.005	1.29	0.422
A2AJ76	Hmcn2	Hemicentin-2
A2AJ88	Pnpla7	Patatin-like phospholipase domain-containing protein 7 (EC 3.1.1.-) (EC 3.1.1.5) (Neuropathy target esterase-related esterase) (NRE) (NTE-related esterase)	0.974	1.189	1.226	1.11	1.28	0.755	1.223	1.264	1.06	1.07	1.098	1.011	0.922	0.976	1.08	0.98	0.621	0.745	0.927	0.721	0.946	1.079	0.975	1.025	0.942	0.958	0.927	0.914	1.186	0.596	0.989	0.688	0.746	1.031	1.06	1.031	0.954	0.707	1.014	1.052	1.134	0.947	1.082	0.999	1.041	1.042	0.978
A2AJA9	Ajm1 Gm996	Apical junction component 1 homolog	0.915	0.938	1.014	0.924	0.965	1.312	0.799	1.046	0.987	1.066	1.069	1.06	0.991	1.101	1.053	1.099	0.919	1.097	1.032	0.875	1.049	1.096	1.074	1.132	1.035	1.05	1.049	0.876	1.002	0.913	0.946	0.742	1.02	1.051	0.968	0.947	0.956	1.092	0.977	0.713	1.031	0.976	0.912	0.929	1.053	1.148	1.035
A2AJB2	Tmem141 D2Ertd217e	Transmembrane protein 141
A2AJI0	Map7d1 Kiaa1187 Mtap7d1	MAP7 domain-containing protein 1	0.831	0.963	1.018	0.869	1.007	1.348	1.029	1.02	0.981	0.899	0.962	0.94	0.819	0.99	1.033	1.038	1.749	1.803	1.061	1.151	0.993	1.007	1.037	1.002	1.003	0.965	1.014	0.939	1.053	1.268	0.949	1.069	1.095	0.903	0.967	1.015	1.044	1.396	1.002	0.686	0.96	1.01	0.99	1.012	0.917	0.907	1.36
A2AJK6	Chd7	Chromodomain-helicase-DNA-binding protein 7 (CHD-7) (EC 3.6.4.12) (ATP-dependent helicase CHD7)
A2AJL3	Fggy	FGGY carbohydrate kinase domain-containing protein (D-ribulokinase FGGY) (EC 2.7.1.47)	1.017	1.469	0.947	2.237	1.105	0.508	1.064	0.929	0.892	1.368	1.062	0.892	1.876	1.052	0.845	1.053	0.588	0.616	1.038	0.587	1.3	1.155	0.904	0.988	1.133	1.544	0.95	1.07	0.982	0.718	1.133	1.479	0.933	1.015	1.2	1.094	0.958	0.636	1.019	0.858	1.092	0.992	1.498	0.883	1.019	1.267	0.491
A2AJQ3	Dpy19l4 Gm1023	Probable C-mannosyltransferase DPY19L4 (EC 2.4.1.-) (Dpy-19-like protein 4) (Protein dpy-19 homolog 4)	0.39	1.009	0.82	0.636	0.809	1.009	0.567	0.996	0.803	0.931	0.842	0.793	0.707	0.873	0.836	0.833	0.495	0.522	0.946	0.701	1.014	1.08	0.955	1.133	1.094	1.195	1.207	1.209	1.288	0.741	1.124	0.674	0.893	0.918	1.142	1.114	1.077	0.595	0.977	0.828	1.244	1.223	0.961	1.036	0.926	1.082	0.749
A2AJT4	Pnisr Sfrs18 Srrp130	Arginine/serine-rich protein PNISR (Serine/arginine-rich-splicing regulatory protein 130) (SRrp130) (Splicing factor, arginine/serine-rich 130) (Splicing factor, arginine/serine-rich 18)	1.123	1.236	0.787	0.857	0.733	1.992	0.63	0.557	0.89	0.702	0.878	1.138	0.583	1.039	1.134	1.291	0.716	1.567	0.513	1.992	0.407	0.01	0.867	0.264	0.723	0.303	0.322	1.045	0.893	1.103	1.11	1.367	0.849	1.135	1.111	0.836	0.964	0.772	1.182	1.072	0.997	1.221	1.146	1.106	0.869	0.976	0.783
A2AKB4	Frmpd1 Kiaa0967	FERM and PDZ domain-containing protein 1										1.028	1.193	0.83	1.066	0.9	0.897	0.855	0.742	0.506	1.153	0.865	0.992	1.213	1.016	0.976	1.091	1.023	1.21	0.898	0.991	0.807	1.089	0.923	1.051	0.853	1.128	0.927										0.808	0.515
A2AKB9	Dcaf10 Wdr32	DDB1- and CUL4-associated factor 10 (WD repeat-containing protein 32)
A2AKG8	Focad Kiaa1797	Focadhesin	0.895	1.086	1.008	1.045	1.066	0.696	1.052	0.943	0.926	1.312	1.189	0.982	1.026	0.994	1.136	1.021	0.64	0.59	1.044	0.604	0.969	1.14	0.998	1.097	0.988	0.996	1.004	1.031	1.172	0.793	1.091	0.799	0.98	0.986	1.148	1.133	0.844	0.604	1.057	1.045	1.094	1.162	0.958	1.026	1.209	1.018	0.575
A2AKK5	Acnat1	Acyl-coenzyme A amino acid N-acyltransferase 1 (EC 2.3.1.-)
A2AKQ0	Slc35d1	Nucleotide sugar transporter SLC35D1 (Solute carrier family 35 member D1) (UDP-galactose transporter-related protein 7) (UGTrel7) (UDP-glucuronic acid/UDP-N-acetylgalactosamine transporter) (UDP-GlcA/UDP-GalNAc transporter)
A2AKQ8	Ift70a2 Ttc30a2	Intraflagellar transport protein 70A2 (Tetratricopeptide repeat protein 30A2) (TPR repeat protein 30A2)
A2AKX3	Setx Als4 Kiaa0625	Probable helicase senataxin (EC 3.6.4.-) (Amyotrophic lateral sclerosis 4 protein homolog) (SEN1 homolog)
A2AL36	Cntrl Cep1 Cep110	Centriolin (Centrosomal protein 1) (Centrosomal protein of 110 kDa) (Cep110)																												0.853	0.909	0.909	0.992	1.014	1.33	0.815	1.179	0.999
A2ALI5	Ajap1 Gm573	Adherens junction-associated protein 1	0.939	0.941	1.311	0.649	1.091		1.086	1.065	1.219	1.051	1.011	0.948	1.015	1.057	1.154	1.044	0.464	0.719	1.33	0.555	1.313	1.472	1.154	1.458	1.204	1.062	1.154	0.707	1.05	0.973	0.767	0.882	1.036	0.971	1.127	1.218	0.916	0.544	0.796	0.779	0.774	0.988	0.806	1.024	1.132	1.063	0.963
A2ALK8	Ptpn3	Tyrosine-protein phosphatase non-receptor type 3 (EC 3.1.3.48)
A2ALS5	Rap1gap Kiaa0474 Rap1ga1	Rap1 GTPase-activating protein 1 (Rap1GAP) (Rap1GAP1) (ARPP-90)	1.15	1.086	1.044	0.906	1.112	0.957	1.124	1.076	1.103	0.911	0.861	1.061	0.998	0.985	1.02	1.038	0.873	1.011	1.073	0.839	0.999	0.967	0.973	1.13	1.018	0.982	1.098	0.978	0.994	1.062	1.015	0.871	0.92	1.118	1.161	1.066	1.123	0.888	1.098	0.883	1.04	1.038	1.022	1.105	1.101	1.041	0.911
A2ALU4	Shroom2 Apxl	Protein Shroom2 (Protein Apxl)	1.006	0.984	0.95	0.924	1.031	0.827	1.1	1.045	1.088	0.934	0.975	1.105	1.081	0.983	1.055	0.986	0.74	0.936	1.137	0.741	1.019	0.978	1.062	1.162	1.053	1.027	1.162	0.954	0.951	0.966	1.028	0.881	0.874	1.04	1.082	1.003	1.039	0.832	1.09	0.861	1.019	1.02	0.991	1.155	1.089	1.007	1.218
A2ALW5	Dnajc25	DnaJ homolog subfamily C member 25
A2AM05	Cntln	Centlein (Centrosomal protein)
A2AM29	Mllt3 Af9	Protein AF-9 (Myeloid/lymphoid or mixed-lineage leukemia translocated to chromosome 3 protein homolog)	0.751	0.969	0.849	0.713	0.865	0.671	0.671	0.737	0.895	0.892	0.989	0.978	0.838	0.756	1.029	0.705	0.782	0.91										1.052	0.99	1.239	1.013	1.03	1.031	0.884	0.94	0.91	0.844	0.874	0.925	0.923	0.934	0.719	0.757	0.858	0.817
A2AMM0	Cavin4 Murc	Caveolae-associated protein 4 (Muscle-related coiled-coil protein) (Muscle-restricted coiled-coil protein)
A2AN08	Ubr4 Kiaa0462 Zubr1	E3 ubiquitin-protein ligase UBR4 (EC 2.3.2.27) (N-recognin-4) (RING-type E3 ubiquitin transferase UBR4) (Zinc finger UBR1-type protein 1) (p600)	1.047	1.033	1.068	1.011	1.082	0.6	1.051	1.081	1.009	1.115	1.052	1.048	0.993	1.061	1.126	1.085	0.543	0.473	1.069	0.594	1.07	1.082	1.055	1.126	1.056	0.982	1.064	1.052	1.062	0.826	1.06	0.86	1.054	1.053	1.09	1.092	1.031	0.608	1.036	0.867	1.049	1.077	0.998	0.984	1.06	1.071	0.539
A2ANU3	Syndig1 Tmem90b	Synapse differentiation-inducing gene protein 1 (SynDIG1) (Dispanin subfamily C member 2) (DSPC2) (Transmembrane protein 90B)	1.413	1.186	1.369	0.952	1.212	0.579	1.341	1.344	1.192	0.971	1.005	1.108	1.061	1.369	1.362	1.365	0.233	0.293	1.104	0.397	1.464	1.152	1.202	1.241	1.624	1.27	1.459	0.886	0.978	0.777	0.809	0.63	0.972	0.932	1.051	0.989	1.053	0.413	1.093	0.78	1.071	1.178	0.918	1.067	1.212	1.161	0.517
A2AP18	Plch2 Plcl4	1-phosphatidylinositol 4,5-bisphosphate phosphodiesterase eta-2 (EC 3.1.4.11) (Phosphoinositide phospholipase C-eta-2) (Phosphoinositide phospholipase C-like 4) (PLC-L4) (Phospholipase C-like protein 4) (Phospholipase C-eta-2) (PLC-eta2)	1.064	1.086	1.023	0.962	1.037	0.898	1.036	1.05	1.06	1.238	1.008	1.081	0.991	1.208	1.089	1.135	0.942	0.842	0.996	0.968	1.099	1.11	1.081	0.926	0.968	0.904	0.974	1.004	1.114	1.034	1.019	0.951	1.079	1.089	1.085	1.044	1.072	0.819	1.068	0.834	1.003	1.025	1.048	1.075	1.054	1.031	0.767
A2APB8	Tpx2	Targeting protein for Xklp2																																														0.655	0.689
A2APF3	Ctcfl Boris	Transcriptional repressor CTCFL (Brother of the regulator of imprinted sites) (CCCTC-binding factor) (CTCF paralog) (CTCF-like protein)																												0.969	0.691	0.714	1.182	0.717	1.124	1.014	1.06	1.135	1.262	0.299	0.963	0.705	1.081	1.097	0.665	0.879	1.068
A2APT9	Klhdc7a	Kelch domain-containing protein 7A	0.992	1.034	0.976	1.059	1.069	0.924	0.909	0.938	0.755	1.117	1.2	1.232	1.23	1.205	1.283	1.061	0.697	0.985										0.961	0.895	1.055	1.194	1.297	1.008	0.866	0.84	0.909
A2APV2	Fmnl2 Kiaa1902 Man	Formin-like protein 2 (Protein Man)	0.844	1.072	0.937	1.156	1.144	0.524	1.408	1.071	1.088	1.349	1.373	0.995	1.014	0.914	1.067	0.924	0.537	0.626	0.912	0.749	0.918	1.147	1.059	1.005	1.053	0.804	0.857	1.215	1.177	0.916	1.135	0.996	1.038	0.851	1.073	1.278	1.148	0.666	1.047	0.894	1.078	1.175	1.024	1.068	1.025	0.891	0.576
A2APX8	Scn1a	Sodium channel protein type 1 subunit alpha (Sodium channel protein brain I subunit alpha) (Sodium channel protein type I subunit alpha) (Voltage-gated sodium channel subunit alpha Nav1.1)	1.049	1.017	1.13	0.918	1.07	0.873	0.991	1.22	1.056	1.108	1.024	1.131	0.961	1.131	1.088	1.222	0.623	0.863	1.059	0.768	1.088	1.034	1.1	1.2	1.11	1.094	1.214	0.944	0.931	0.819	0.963	0.744	0.961	0.913	0.998	0.987	1.006	0.632	1.104	0.786	0.997	1.251	0.968	0.941	1.104	1.202	0.675
A2APY7	Ndufaf5	Arginine-hydroxylase NDUFAF5, mitochondrial (EC 1.-.-.-) (NADH dehydrogenase [ubiquinone] 1 alpha subcomplex assembly factor 5) (Putative methyltransferase NDUFAF5) (EC 2.1.1.-)	1.08	1.043	1.022	1.001	1.061	0.668	1.052	1.045	1.089	0.977	1.052	1.091	1.088	1.121	1.123	1.094	0.696	0.858	1.058	0.739	1.033	1.245	1.019	1.032	1.104	1.069	1.219	0.961	1.071	0.931	0.993	0.924	0.92	1.124	1.094	1	1.052	0.794	1.071	0.999	1.121	1.15	1.061	1.072	1.104	1.125	0.663
A2AQ07	Tubb1	Tubulin beta-1 chain
A2AQ19	Rtf1	RNA polymerase-associated protein RTF1 homolog	0.905	0.918	1.005	0.869	0.918	0.904	1.056	1	1.007	0.981	0.975	1.052	0.954	1.163	1.159	1.133	0.723	0.801	0.978	0.693	0.951	1.012	1.009	1.005	1.015	1.058	1.103	0.925	1.007	1.223	0.932	1.073	1.073	0.942	0.989	0.952	0.941	0.941	1.027	0.989	0.943	1.081	1	1.038	1.017	0.958	1.073
A2AQ25	Skt Etl4 Kiaa1217	Sickle tail protein (Enhancer trap locus 4)	0.896	0.993	1.064	0.874	1.015	1.29	0.929	1.047	1.023	1.032	1.074	1.002	1	1.023	1.019	1.006	1.056	1.25	1.051	0.964	1.081	1.148	1.05	1.006	1.015	1.014	1.132	0.947	0.974	1.068	0.969	1.006	0.945	1.01	0.924	0.911	0.936	0.877	1.011	1.005	0.986	1.04	0.935	0.941	1.027	0.924	1.128
A2AQP0	Myh7b	Myosin-7B (Myosin cardiac muscle beta chain) (Myosin heavy chain 7B, cardiac muscle beta isoform)	0.451	1.098	0.567	0.849	0.485	0.605	0.91	1.086	1.527										1.048	0.477	1.19	1.648	1.28	1.086	1.098	1.054	0.863	1.162	1.664	1.308	1.253	1.348	1.094	1.136	1.331	1.187	0.843	0.564	1.216	0.886	1.25	1.401	0.606	0.736	2.288	1.617	0.862
A2AQW0	Map3k15	Mitogen-activated protein kinase kinase kinase 15 (EC 2.7.11.25) (MAPK/ERK kinase kinase 15) (MEK kinase 15) (MEKK 15)
A2AR02	Ppig	Peptidyl-prolyl cis-trans isomerase G (PPIase G) (Peptidyl-prolyl isomerase G) (EC 5.2.1.8) (Cyclophilin G) (Rotamase G)	0.911	0.986	1.002	0.856	1.031	0.612	0.981	0.995	0.915	0.918	0.774	0.935	0.768	1.051	1.073	0.977	0.633	1.089	1.276	0.479	0.969	1.174	1.026	1.089	1.04	0.991	1.155	1.317	1.22	1.11	1.125	0.943	0.87	1.199	1.182	1.409	1.035	0.847	1.005	0.942	0.915	1.047	1.1	1.013	0.906	1.043	0.565
A2AR50	Ralgps1 Kiaa0351 Ralgef2 Ralgps1a	Ras-specific guanine nucleotide-releasing factor RalGPS1 (Ral GEF with PH domain and SH3-binding motif 1) (Ral guanine nucleotide exchange factor 2) (RalGEF 2) (RalA exchange factor RalGPS1)	1.044	0.929	1.02	0.902	0.934	0.586	0.964	1.112	1.022	1.708	0.825	1.056	0.901	1.39	1.354	1.271	1.079	0.741	0.879	0.491	1.22	1.092	1.282	1.14	1.146	1.271	1.021	1.126	1.297	0.736	1.021	0.751	0.802	0.94	1.029	1.147	1.114	0.692	1.134	0.95	1.306	1.279	1.184	1.284	1.137	1.178	0.506
A2ARA8	Itga8	Integrin alpha-8 [Cleaved into: Integrin alpha-8 heavy chain; Integrin alpha-8 light chain]
A2ARI4	Lgr4 Gpr48	Leucine-rich repeat-containing G-protein coupled receptor 4 (G-protein coupled receptor 48)
A2ARK0	Fam83c	Protein FAM83C
A2ARP1	Ppip5k1 Hisppd2a Kiaa0377 Vip1	Inositol hexakisphosphate and diphosphoinositol-pentakisphosphate kinase 1 (EC 2.7.4.24) (Diphosphoinositol pentakisphosphate kinase 1) (Histidine acid phosphatase domain-containing protein 2A) (InsP6 and PP-IP5 kinase 1) (VIP1 homolog)	1.136	0.975	1.096	1.014	1.128	0.795	1.026	1.146	1.093	1.023	0.983	1.026	1.051	0.995	1.046	0.981	0.747	0.708	1.024	0.989	1.102	1.031	1.084	1.023	1.005	0.964	0.974	0.912	0.94	0.857	0.994	0.83	0.896	0.982	1.077	1.016	1.052	0.745	1.093	0.851	1.012	1.034	0.985	1.032	1.13	1.039	0.644
A2ARS0	Ankrd63 Gm1337	Ankyrin repeat domain-containing protein 63																																														0.95	0.597
A2ARV4	Lrp2	Low-density lipoprotein receptor-related protein 2 (LRP-2) (Glycoprotein 330) (gp330) (Megalin)
A2ARZ3	Fsip2	Fibrous sheath-interacting protein 2
A2AS55	Ankrd16	Ankyrin repeat domain-containing protein 16	1.14	1.728	1.355	1.459	1.499	1.229	1.435	0.997	1.172	1.738	1.318	1.291	0.774	1.367	0.856	1.281	1.571	1.38	1.061	1.603	0.859	1.105	0.88	0.912	1.045	1.133	0.868	1.154	1.274	1.383	1.149	0.925	1.189	0.841	1.229	1.045	1.193	1.157	1.233	1.019	0.922	1.204	1.134	1.109	0.893	0.424	1.513
A2AS89	Agmat Gdah	Guanidino acid hydrolase, mitochondrial (EC 3.5.3.-) (Arginase, mitochondrial) (EC 3.5.3.1) (Guanidinobutyrase, mitochondrial) (EC 3.5.3.7) (Guanidinopropionase, mitochondrial) (EC 3.5.3.17)	1.015	3.723	0.263	5.59	0.282	0.032	0.259	0.395	0.246	2.609	0.582	0.417	5.911	0.578	0.288	0.493	0.534	2.446	0.451	0.412	2.014	0.517	0.379	0.431	0.441	4.385	0.523	1.013	0.346	0.251	0.47	6.585	1.068	0.128	0.553	0.434	0.608	0.534	0.654	0.523	0.604	0.94	3.644	0.517	0.483
A2ASI5	Scn3a	Sodium channel protein type 3 subunit alpha (Sodium channel protein brain III subunit alpha) (Sodium channel protein type III subunit alpha) (Voltage-gated sodium channel subtype III) (Voltage-gated sodium channel subunit alpha Nav1.3)	0.764	0.995	1.281	1.089	1.076	0.748	0.98	1.143	1.041	1.353	1.11	1.055	0.824	0.831	1.105	1.228	0.705	1.018	0.992	0.734	1.066	1.198	1.011	1.161	1.295	1.092	1.221	0.962	1.065	0.933	1.029	0.698	0.962	0.978	1.066	1.106	1.122	0.653	1.028	0.791	1.111	1.201	0.619	1.028	1.097	1.059	0.708
A2ASQ1	Agrn Agrin	Agrin [Cleaved into: Agrin N-terminal 110 kDa subunit; Agrin C-terminal 110 kDa subunit; Agrin C-terminal 90 kDa fragment (C90); Agrin C-terminal 22 kDa fragment (C22)]	0.95	1.048	0.954	1.059	1.02	0.985	1.025	1.014	0.978	0.913	0.974	0.899	0.835	0.908	0.901	0.922	0.723	0.836	1.006	0.823	1.055	1.097	1.039	1.02	1.007	1.007	0.998	1.187	1.127	0.906	1.073	0.868	0.916	0.986	1.035	0.891	0.988	0.959	0.923	0.966	1.003	1.096	0.914	1.037	1.124	0.964	1.058
A2ASS6	Ttn	Titin (EC 2.7.11.1) (Connectin)	0.461	0.438	0.627	0.572	0.525	4.643	0.187	0.407	0.651	1.169	1.282	1.119	1.255	1.251	0.843	1.123	1.209	1.496	0.955	0.841	0.796	1.361	0.855	1.058	1.045	1.075	1.274	0.659	0.958	1.381	0.855	0.644	0.914	0.597	0.779	1.154	0.944	2.644	0.723	1.463	0.761	0.699	0.757	0.826	0.656	1.038	0.706
A2ASZ8	Slc25a25 Kiaa1896 Scamc2	Mitochondrial adenyl nucleotide antiporter SLC25A25 (Short calcium-binding mitochondrial carrier protein 2) (SCaMC-2) (Solute carrier family 25 member 25)	0.904	0.88	0.973	0.9	1.041	0.598	1.081	0.976	1.042	1.005	0.916	1.25	1.07	1.137	1.119	1.07	0.677	0.578	0.999	0.657	1.181	1.065	1.108	1.261	1.235	1.141	1.227	0.942	0.916	0.667	1.003	0.575	0.885	1.071	0.936	0.991	1.095	0.709	0.931	0.86	1.095	0.933	1.108	1.242	1.168	1.254	0.664
A2AT37	Upf2 RENT2	Regulator of nonsense transcripts 2 (Up-frameshift suppressor 2 homolog) (Upf2)	1.128	1.059	1.213	1.12	1.128	0.599	0.982	1.16	1.002	1.047	1.018	0.955	0.934	1.169	1.068	1.171	0.684	0.709	1.136	0.59	1.158	1.312	0.986	1.068	1.054	1.058	1.058	1.005	1.227	0.908	1.079	0.865	0.86	1.117	1.152	1.051	1.009	0.576	1.081	0.812	1.059	1.056	1.054	0.952	0.975	0.994	0.492
A2ATU0	Dhtkd1 Kiaa1630	2-oxoadipate dehydrogenase complex component E1 (E1a) (OADC-E1) (OADH-E1) (EC 1.2.4.-) (2-oxoadipate dehydrogenase, mitochondrial) (Alpha-ketoadipate dehydrogenase) (Alpha-KADH-E1) (Dehydrogenase E1 and transketolase domain-containing protein 1) (Probable 2-oxoglutarate dehydrogenase E1 component DHKTD1, mitochondrial)																												1.424	1.32	1.11	1.331	1.413	1.327	1.254	1.228	1.189	1.372	0.91	1.342	1.275	1.777	1.262	1.543	1.346	1.485	1.086	0.694
A2AUC9	Klhl41 Kbtbd10	Kelch-like protein 41 (Kelch repeat and BTB domain-containing protein 10)
A2AUM9	Cep152 Kiaa0912	Centrosomal protein of 152 kDa (Cep152)
A2AV25	Fibcd1	Fibrinogen C domain-containing protein 1										1.169	1.092	1.126	1.297	0.943	0.939	0.91	1.068	1.022	0.767	0.595	0.943	0.965	0.992	1.08	0.899	0.858	0.924										1.076	0.59	0.943	0.858	1.152	1.02	0.91	1.07	1.163	1.108	0.568
A2AVA0	Svep1	Sushi, von Willebrand factor type A, EGF and pentraxin domain-containing protein 1 (Polydom)
A2AVZ9	Slc43a3 Eeg1 Enbt1	Equilibrative nucleobase transporter 1 (Embryonic epithelia gene 1 protein) (Solute carrier family 43 member 3)
A2AWA9	Rabgap1 Kiaa4104	Rab GTPase-activating protein 1 (GAP and centrosome-associated protein) (Rab6 GTPase-activating protein GAPCenA)	0.95	0.997	1.011	0.968	0.99	0.9	0.992	1.061	1.012	0.968	0.964	1.026	0.888	1.033	1.035	1.093	0.831	1.199	1.137	0.682	1.048	1.073	1.031	1.107	1.051	1.01	1.112	0.991	1.054	0.977	0.997	0.872	0.968	0.996	1.081	1.038	1.082	0.777	1.106	0.847	1.061	1.109	1.06	1.105	1.106	1.04	0.754
A2AWL7	Mga Kiaa4252	MAX gene-associated protein
A2AWP8	Arhgef10l Kiaa1626	Rho guanine nucleotide exchange factor 10-like protein (GrinchGEF)	0.937	0.878	1.005	1.071	0.91	0.727	0.887	1.033	0.944	1.121	0.919	0.968	1.009	1.107	0.986	1.05	0.512	0.516	1.096	0.621	1.047	1.076	1.087	1.091	1.052	1.051	1.129	0.929	0.869	0.856	0.997	0.914	1.02	0.907	0.922	1.045	0.948	0.732	0.921	1.884	1.014	0.972	0.937	0.996	1.019	1.06	0.473
A2AX52	Col6a4 Dvwa	Collagen alpha-4(VI) chain																																					0.638	0.397	0.836	12.686	0.329	0.17	0.58	0.604	0.455
A2BDX3	Mocs3 Uba4	Adenylyltransferase and sulfurtransferase MOCS3 (Molybdenum cofactor synthesis protein 3) [Includes: Molybdopterin-synthase adenylyltransferase (EC 2.7.7.80) (Adenylyltransferase MOCS3) (Sulfur carrier protein MOCS2A adenylyltransferase); Molybdopterin-synthase sulfurtransferase (EC 2.8.1.11) (Sulfur carrier protein MOCS2A sulfurtransferase) (Sulfurtransferase MOCS3)]	0.941	1.007	0.932	1.005	1.012	1.102	0.965	1.027	0.957	0.943	0.995	1.05	0.967	1.019	1.042	1.09	0.947	0.933	0.977	0.837	0.993	1.045	1.038	1.07	1.04	1	1.007	0.964	1	0.775	1.03	1.004	1.116	0.988	1.035	0.969	1.01	0.886	1.034	0.999	1.024	0.702	1.117	1.091	1.041	0.9	1.235
A2BE28	Las1l	Ribosomal biogenesis protein LAS1L (Protein LAS1 homolog)	1.273	1.049	1.016	1.052	1.111	0.614	0.98	1.135	1.018	0.9	1.066	0.98	1.159	1.184	1.079	1.242	0.543	0.501	1.246	0.559	1.141	1.32	1.043	1.163	1.091	1.23	1.162	1.05	0.976	0.847	1.2	0.751	0.952	1.103	1.189	1.119	1.009	0.818	1.05	1.095	1.026	1.021	1.016	1.016	1.057	0.945	0.717
A2BH40	Arid1a Baf250 Baf250a Osa1 Smarcf1	AT-rich interactive domain-containing protein 1A (ARID domain-containing protein 1A) (BRG1-associated factor 250) (BAF250) (BRG1-associated factor 250a) (BAF250A) (Osa homolog 1) (SWI-like protein) (SWI/SNF complex protein p270) (SWI/SNF-related, matrix-associated, actin-dependent regulator of chromatin subfamily F member 1)	1.09	1	1.12	1.067	1.024	0.903	1.067	1.156	1.035	1.004	0.933	0.8	0.792	0.852	0.793	0.812	0.6	0.589	0.81	0.591	0.73	0.786	0.803	0.851	0.76	0.769	0.867	1	0.942	0.87	0.968	1.09	1.039	0.91	0.92	0.931	0.937	0.88	0.968	2.362	0.919	1.08	0.984	1.005	1.047	0.927	0.737
A2CG49	Kalrn	Kalirin (EC 2.7.11.1) (Protein Duo) (Serine/threonine-protein kinase with Dbl- and pleckstrin homology domain)	0.929	1.002	1.052	0.963	0.989	0.657	0.896	1.136	1.007	0.991	0.922	1.088	0.933	1.093	1.088	1.106	0.529	0.596	1.068	0.612	1.014	1.127	0.991	1.104	1.035	1.054	1.046	1.031	1.048	0.837	0.994	0.809	0.942	1.15	1.14	0.96	0.968	0.683	1.045	0.983	1.008	1.082	0.971	0.988	1.016	1.066	0.575
A2CG63	Arid4b Sap180	AT-rich interactive domain-containing protein 4B (ARID domain-containing protein 4B) (180 kDa Sin3-associated polypeptide) (Sin3-associated polypeptide p180) (Histone deacetylase complex subunit SAP180)																												0.949	1.149	0.977	0.977	1.093	0.608	1.035	1.154	0.708										0.837	1.144
A2RSJ4	Bltp3b Kiaa0701 Ship164 Uhrf1bp1l	Bridge-like lipid transfer protein family member 3B (Syntaxin-6 Habc-interacting protein of 164 kDa) (UHRF1-binding protein 1-like)	1	0.997	1.064	0.918	0.987	0.591	0.943	1.025	1.022	1.091	1.064	1.146	1.048	1.101	1.15	1.107	0.647	0.771	1.178	0.67	1.166	1.141	1.061	1.194	1.108	1.161	1.153	0.952	1.13	0.919	0.999	0.811	0.946	1.029	1.081	1.055	1.067	0.638	1.058	0.916	1.08	1.145	0.997	1.083	1.104	1.003	0.608
A2RSQ0	Dennd5b	DENN domain-containing protein 5B (Rab6IP1-like protein)	0.998	1.007	1.14	1.086	1.126	0.578	1.08	1.141	1.043	1.131	1.137	1.043	1.023	1.067	1.124	1.062	0.593	0.539	1.07	0.611	1.099	1.238	1.08	1.15	1.09	1.028	1.079	0.97	1.072	0.934	1.002	0.72	1.037	1.04	1.034	1.052	0.939	0.811	1.042	0.863	1.107	1.09	1.024	0.916	1.041	0.954	1.075
A2RSX7	Tyw5	tRNA wybutosine-synthesizing protein 5 (EC 1.14.11.42) (tRNA(Phe) (7-(3-amino-3-carboxypropyl)wyosine(37)-C(2))-hydroxylase)	0.963	0.883	0.919	0.885	1.016	0.628	0.891	1.059	0.976	1.084	1.113	0.962	1.119	1.021	1.104	0.965	0.699	0.649	0.961	0.568	0.997	1.084	0.974	1.321	1.142	1.044	1.094	0.898	1.119	0.775	1.072	0.903	1.012	0.916	1.04	0.998	1.027	0.75	1.049	0.914	1.158	1.141	0.925	1.045	1.048	0.95	0.808
A2RSY1	Kansl3 Kiaa1310 Nsl3	KAT8 regulatory NSL complex subunit 3 (NSL complex protein NSL3) (Non-specific lethal 3 homolog)
A2RSY6	Trmt1l	TRMT1-like protein (EC 2.1.1.-)	1.157	1.14	0.978	1.168	0.927	0.972	0.865	1.006	0.891	0.997	0.801	0.948	0.801	0.98	1.013	0.965	0.608	0.669	0.851	0.509	0.776	0.798	1.08	0.85	0.806	1.017	0.961	1.008	1.281	0.886	0.909	0.933	1.044	1.083	1.03	0.933	0.755	0.752	0.942	1.069	0.764	1.269	0.889	0.821	0.77	0.823	0.803
A2RT60	Htra4	Serine protease HTRA4 (EC 3.4.21.-) (High-temperature requirement factor A4)
A2RT62	Fbxl16	F-box/LRR-repeat protein 16 (F-box and leucine-rich repeat protein 16)	1.236	1.064	1.214	0.95	1.155	0.494	1.037	1.132	1.045	1.028	0.952	1.063	1.005	1.225	1.11	1.156	0.42	0.404	1.077	0.474	1.116	0.988	1.051	1.213	1.011	1.049	1.06	0.96	1.036	0.944	1.115	0.751	0.891	1.259	1.146	1.098	0.986	0.53	1.079	0.791	1.102	0.983	1.034	1.012	1.035	1.142	0.518
A2RT67	Dennd3 Kiaa0870	DENN domain-containing protein 3
A2RTL5	Rsrc2	Arginine/serine-rich coiled-coil protein 2	0.876	1.014	1.102	1.022	1.036	0.861	1.052	1.123	1.101	0.976	0.897	0.881	0.874	1.085	0.962	0.886	0.796	1.008	1.098	0.814	0.969	1.108	0.96	0.898	0.938	0.923	0.979	0.971	1.128	1.171	0.984	1.059	1.174	0.939	0.984	1.095	1.066	1.094	0.895	0.996	0.954	1.093	0.923	0.982	1.135	0.866	0.937
A2TJV2	Palm3	Paralemmin-3	0.74	0.987	1.201	1.347	1.052	0.531	1.114	1.023	1.03	1.029	1.16	0.989	0.904	1.045	0.981	1.057	0.494	0.685	0.857	0.431	0.895	1.003	0.889	1.112	1.034	0.967	0.923	1.063	1.191	0.942	1.104	0.769	0.936	0.958	1.004	1.185	1.211	0.741	1.15	1.325	1.241	1.221	0.897	1.109	1.288	1.118	1.113
A2VDH3	Lrrc38	Leucine-rich repeat-containing protein 38 (BK channel auxiliary gamma subunit LRRC38)
A3FIN4	Atp8b5 Feta	Phospholipid-transporting ATPase FetA (EC 7.6.2.1) (ATPase class I type 8B member 2-like protein) (ATPase class I type 8B member 5) (Flippase expressed in testis A)	1.449	0.683	1.324	1.059	1.031	0.461	0.964	1.176	1.023																												1.593	0.468	1.244	0.96	1.212	1.331	1.024	1.255	1.412
A3KFM7	Chd6 Kiaa1335	Chromodomain-helicase-DNA-binding protein 6 (CHD-6) (EC 3.6.4.12) (ATP-dependent helicase CHD6)	1.231	1.184	1.177	1.159	0.963	0.813	0.889	1.137	1.043	0.856	0.896	0.898	1.043	1.263	0.883	1.047	0.873	1.001										0.902	1.333	0.741	0.859	0.716	0.748	1.136	1.063	1.164	1.053	0.574	1.037	1.116	1.022	1.135	1.058	0.991	1.051	0.935	0.883
A3KFX0	Nt5c1a	Cytosolic 5'-nucleotidase 1A (cN1A) (EC 3.1.3.5) (EC 3.1.3.89) (EC 3.1.3.99) (5'-deoxynucleotidase) (Cytosolic 5'-nucleotidase IA) (cN-IA)	1.007	1.004	1.161	0.94	1.05	1.047	1.066	1.108	1.07	1.032	0.891	0.968	0.964	1.057	1.014	1.082	1.089	1.272	1.025	1.067	1.055	1.037	1.157	1.063	1.022	1.056	1.106	0.881	1.001	1.117	0.992	1.023	1.093	1.16	1.006	0.927	0.998	0.924	0.978	1.065	1.111	1.037	1.006	0.998	1.059	0.945	1.586
A3KG59	Pm20d2 Acy1l2 Gm424	Xaa-Arg dipeptidase (EC 3.4.13.4)										1.173	0.887	1.119	0.865	1.223	1.252	1.358	0.644	0.46	1.445	0.495	1.165	1.44	0.994	0.99	1.157	1.102	1.156	1.221	1.178	1.279	1.356	1.506	1.552	1.194	1.179	1.188
A3KGB4	Tbc1d8b	TBC1 domain family member 8B	1.073	1.033	1.336	1.319	1.1	0.574	1.124	1.304	1.197	1.044	1.033	0.938	0.813	0.69	1.056	0.703	0.789	0.862	1.477	0.8	1.322	1.914	1.148	1.204	1.132	0.996	1.846	0.794	1.094	0.713	0.966	1.057	1.108	1.169	0.841	0.876	1.172	0.667	1.164	1.505	1.099	1.17	1.144	1.012	1.247	1.587	0.556
A3KGF7	Plcb2	1-phosphatidylinositol 4,5-bisphosphate phosphodiesterase beta-2 (EC 3.1.4.11) (Phosphoinositide phospholipase C-beta-2) (Phospholipase C-beta-2) (PLC-beta-2)
A3KGF9	Ccdc9b	Coiled-coil domain-containing protein 9B										1.009	1.996	1.201	1.289	1.283	1.505	1.451	1.826	1.442	0.927	1.512	0.852	1.194	0.892	1.084	1.109	1.232	0.985	0.985	1.062	1.038	1.009	1.119	0.996	0.941	0.621	0.949	1.166	1.588	1.029	1.128	1.085	1.031	0.985	1.174	0.911
A3KGS3	Ralgapa2 Kiaa1272	Ral GTPase-activating protein subunit alpha-2 (250 kDa substrate of Akt) (AS250) (P220)
A3KGV1	Odf2 Odf84	Outer dense fiber protein 2 (84 kDa outer dense fiber protein) (Cenexin) (Outer dense fiber of sperm tails protein 2)																												0.856	0.976	1.111	0.932	1.092	1.104	1.082	0.912	1.057	0.901	0.699	0.935	1.11	1.214	0.925	0.802	0.924	1.08	0.861	0.902
A3KGW5	Cercam Ceecam1 Glt25d3	Inactive glycosyltransferase 25 family member 3 (Cerebral endothelial cell adhesion molecule)
A3KMP2	Ttc38	Tetratricopeptide repeat protein 38 (TPR repeat protein 38)	0.934	1.27	0.892	1.702	0.959	0.653	1.038	0.962	0.899	1.316	1.079	0.904	1.917	0.979	0.935	0.928	0.486	0.729	0.937	0.81	1.127	1.01	0.941	0.968	0.938	1.465	0.827	1.102	0.995	0.847	1.027	1.721	1.135	0.843	1.036	1.008	0.95	0.723	0.935	1.137	1.035	1.171	1.31	0.979	1.053	0.859	0.561
A4FUP9	Glt1d1	Glycosyltransferase 1 domain-containing protein 1 (EC 2.4.-.-)	0.977	1.01	0.95	0.963	1.129	1.015	1.037	1.188	0.989	1.09	0.854	0.88	0.841	0.884	1.103	0.996	0.515	1.079	1.093	0.626	0.879	0.717	1.033	0.744	1.008	0.975	1.081	1.008	1.123	0.839	0.979	0.738	0.982	1.123	1.124	0.902	1.109	1.201	1.272	1.058	1.05	1.16	1.311	1.091	1.251	1.072	1.105
A4Q9F0	Ttll7	Tubulin polyglutamylase TTLL7 (EC 6.3.2.-) (Tubulin--tyrosine ligase-like protein 7) (mTTLL7)	1.111	1.073	1.144	1.132	1.134	0.481	1.316	1.192	1.172																												1.141	0.573	1.362	1.049	1.322	1.457	0.92	1.216	1.189	1.134	0.7
A6BLY7	Krt28 Krt25d	Keratin, type I cytoskeletal 28 (Cytokeratin-28) (CK-28) (Keratin-25D) (K25D) (Keratin-28) (K28) (Type I inner root sheath-specific keratin-K25irs4)
A6H584	Col6a5 Col29a1 Gm7455	Collagen alpha-5(VI) chain (Collagen alpha-1(XXIX) chain)
A6H5X4	Phf11 D14Ertd668e Phf11d Phf11l	PHD finger protein 11 (PHD finger protein 11-like) (PHD finger protein 11D)
A6H5Y3	Mtr	Methionine synthase (MS) (EC 2.1.1.13) (5-methyltetrahydrofolate--homocysteine methyltransferase) (Cobalamin-dependent methionine synthase) (Vitamin-B12 dependent methionine synthase)	1.053	1.066	1.161	1.213	1.025	0.699	1.027	1.13	1.064	0.996	0.964	0.928	0.934	0.981	0.98	0.957	0.626	0.611	0.942	0.803	0.96	1.168	1.012	1.065	1.032	1.058	1.066	0.999	1.177	0.98	1.116	0.956	1.132	1.09	1.034	1.018	1.033	0.719	1.049	0.985	1.132	1.127	0.967	1.068	1.132	1.078	0.808
A6H5Z3	Exoc6b Sec15b Sec15l2	Exocyst complex component 6B (Exocyst complex component Sec15B) (SEC15-like protein 2)	1.044	1.135	1.027	0.999	1.027	0.714	1	1.148	1.018	0.986	1.015	0.974	0.9	1.039	1.012	1.021	0.599	0.644	1.025	0.619	1.056	1.148	1.059	1.103	1.059	0.984	1.06	1.032	1.146	0.947	1.087	0.823	0.978	1.041	1.093	1.081	1.074	0.684	1.012	0.79	1.061	1.032	0.997	1	1.048	1.051	0.577
A6H603	Nwd1	NACHT domain- and WD repeat-containing protein 1																												1.221	1.349	0.782	1.027	0.881	1.513	1.112	1.937	1.209	0.942	0.543	1.014	1.381	1.073	1.468	0.762	0.805	1.505
A6H611	Mipep	Mitochondrial intermediate peptidase (MIP) (EC 3.4.24.59)	0.8	0.746	0.832	0.784	0.844	2.836	0.667	0.759	0.784	0.918	0.841	0.932	0.922	0.974	0.904	0.923	3.211	2.793	0.672	2.662	0.726	0.704	0.684	0.73	0.689	0.72	0.75	0.92	0.956	1.175	0.901	0.776	0.937	0.911	1.003	0.915	0.992	0.675	0.983	1.051	1.073	1.014	1.016	0.995	1.093	1.129	0.424
A6H619	Phrf1 Kiaa1542	PHD and RING finger domain-containing protein 1																												0.855	0.874	0.978	0.654	1.194	0.846	0.758	0.659	1.17										0.623	1.355
A6H630	Armt1	Damage-control phosphatase ARMT1 (EC 3.1.3.-) (Acidic residue methyltransferase 1) (Protein-glutamate O-methyltransferase) (EC 2.1.1.-) (Sugar phosphate phosphatase ARMT1)	1.025	1.061	1.094	0.965	1.12	0.701	1.07	1.164	1.095	0.953	0.978	0.955	0.939	1.025	0.976	1.059	0.865	0.864	1.143	0.662	1.059	1.197	1.08	1.128	1.169	1.042	1.152	0.993	1.058	0.839	1.043	0.708	0.863	1.041	1.087	1.01	0.99	0.565	1.07	0.846	1.112	1.002	0.94	0.968	0.984	1.041	0.613
A6H6A9	Rabgap1l Hhl Kiaa0471	Rab GTPase-activating protein 1-like	1.107	1.06	1.087	1.081	1.081	0.773	1.155	1.235	1.077	1.068	1.125	1.037	1.052	1.073	1.09	1.103	0.505	0.586	1.038	0.746	1.05	1.063	1.021	1.046	1.112	0.97	1.011	1.073	1.092	0.915	1.045	0.898	0.93	1.018	1.145	1.046	1.042	0.72	1.028	0.889	0.968	1.069	1.011	1.076	1.04	1.047	0.659
A6H6E2	Mmrn2	Multimerin-2	0.84	0.88	0.799	0.937	1.322	0.468	0.945	0.752	0.757																			1.463	1.126	0.494	1.163	1.349	0.912	0.626	0.793	0.747	0.772	0.408	0.926	3.038	0.977	0.88	0.661	0.906	0.986
A6H6E9	Ttc23l	Tetratricopeptide repeat protein 23-like
A6H8H2	Dennd4c	DENN domain-containing protein 4C	1.045	1.041	1.074	1.063	1	0.675	1.055	1.032	1.108	1.318	1.12	0.896	1.032	1.223	1.104	0.947	0.459	0.514	1.037	0.921	1.007	1.023	1.069	1.044	1.105	1.117	1.058	0.944	1.029	0.831	1.097	0.948	0.985	0.908	0.99	1.018	1.064	0.638	1.113	1.219	1.091	1.047	1	1.051	1.074	1.423	0.642
A6H8H5	Kcnb2	Potassium voltage-gated channel subfamily B member 2 (Voltage-gated potassium channel subunit Kv2.2)										1.023	0.839	1.053	1.131	0.946	1.192	0.924	0.75	0.877	0.935	1.467	1.062	1.033	1.005	1.133	0.996	1.21	1.2	0.671	1.067	0.896	1.031	1.341	0.77	1.448	1.007	0.884	1.021	0.729	0.947	0.916	0.975	1.083	0.803	0.943	1.048	0.959	0.764
A6PWY4	Wdr76	WD repeat-containing protein 76
A6X8Z5	Arhgap31 Cdgap Kiaa1204	Rho GTPase-activating protein 31 (Cdc42 GTPase-activating protein)																												0.803	0.94	0.544	0.94	0.745	0.587	0.63	0.776	0.831	1.01	0.797	1.036	1.649	1.391	1.398	0.87	1.015	1.094	1.009	0.778
A6X919	Dpy19l1	Probable C-mannosyltransferase DPY19L1 (EC 2.4.1.-) (Dpy-19-like protein 1) (Protein dpy-19 homolog 1)	0.957	1.075	1.061	1.153	0.964	0.409	1.174	1.032	1.058	1.353	1.037	1.03	1.091	0.949	1.016	0.973	0.522	0.398	1.016	0.616	1.008	0.98	1.068	1.144	1.025	0.91	0.915	1.069	1.033	0.667	1.113	0.718	0.939	0.92	1.005	1.128	1.158	0.592	1.024	0.88	1.121	0.991	1.05	1.078	1.104	1.067	0.329
A6X935	Itih4	Inter alpha-trypsin inhibitor, heavy chain 4 (ITI heavy chain H4) (ITI-HC4) (Inter-alpha-inhibitor heavy chain 4)																																					0.643	0.487	0.859	9.367	0.568	0.522	0.77	0.694	0.635	0.542	0.985
A6X942	Sh2d4b	SH2 domain-containing protein 4B
A7L9Z8	Atp2c2 Kiaa0703 Spca2	Calcium-transporting ATPase type 2C member 2 (ATPase 2C2) (EC 7.2.2.10) (Ca(2+)/Mn(2+)-ATPase 2C2) (Secretory pathway Ca(2+)-transporting ATPase type 2) (SPCA2)
A7MCT6	Etnk2 Tuc1	Ethanolamine kinase 2 (EKI 2) (EC 2.7.1.82) (Ethanolamine kinase-like protein)
A8C756	Thada Kiaa1767	Thyroid adenoma-associated protein homolog	1.05	1.059	1.074	1.159	0.92	0.367	1.01	1.122	0.923	1.059	0.872	0.978	0.948	0.922	0.974	0.874	0.506	0.431	0.864	0.609	0.639	0.936	1.033	0.921	0.803	0.914	0.981	1.023	1.213	0.748	1.026	0.948	1.143	0.99	1.124	1.147	1.073	0.517	0.935	0.977	1.04	1.181	0.987	0.879	1.037
A8E0Y8	Cd101 Igsf2	Immunoglobulin superfamily member 2 (IgSF2) (Glu-Trp-Ile EWI motif-containing protein 101) (EWI-101) (CD antigen CD101)
A8Y5H7	Sec14l1 Kiaa4251	SEC14-like protein 1																			1.163	1.41	1.003	1.021	0.842	1.031	0.859	0.936	0.832										0.994	0.619	1.052	1.105	1.074	1.103	0.957	0.946	1.107	1.259	0.742
A9JSM3	Tmem238	Transmembrane protein 238
A9Z1V5	Vwa5b1	von Willebrand factor A domain-containing protein 5B1	1.179	1.024	1.138	0.965	1.03	0.811	0.966	1.066	1.045	1.083	0.912	1.092	0.914	1.11	1.067	1.083	0.778	0.714	1.039	0.577	1.139	1.063	1.027	1.096	1.078	1.14	1.142	0.908	1.063	0.832	0.967	0.691	0.95	1.113	1.111	1.002	0.992	0.927	1.1	0.707	0.982	1.049	1.079	0.983	1	1.109	0.642
B0F2B4	Nlgn4l Nl4* Nlgn4 Nlgn4x	Neuroligin 4-like (Neuroligin-4) (NL-4)	1.111	0.913	1.21	0.988	0.986	0.827	1.048	1.253	1.048	1.007	0.917	1.077	0.99	1.113	1.06	1.079	0.768	0.642	1.093	0.812	0.896	1.012	0.945	1.094	1.023	1.075	1.029	0.89	1.057	0.859	0.941	1.815	0.925	0.908	1.009	0.911	0.972	0.762	1.038	0.774	1.068	1.123	0.921	0.958	1.076	1.125	0.761
B0V2N1	Ptprs	Receptor-type tyrosine-protein phosphatase S (R-PTP-S) (EC 3.1.3.48) (PTPNU-3) (Receptor-type tyrosine-protein phosphatase sigma) (R-PTP-sigma)	1.129	0.974	1.128	0.933	1.044	0.615	0.991	1.111	1.076	0.941	0.855	1.053	0.971	1.159	1.066	1.087	0.688	0.675	1.072	0.699	1.134	1.146	1.085	1.131	1.06	1.063	1.119	0.862	0.88	0.971	0.961	0.736	1.019	0.99	0.953	0.909	1.046	0.675	1.003	0.816	1.033	1.056	0.982	1.027	1.077	1.182	0.65
B1AQ75	Krt36 Hra-1 Krt1-22 Krt1-5	Keratin, type I cuticular Ha6 (Keratin-36) (K36) (Keratin-5) (MHRa-1) (Type I keratin 48 kDa)																																					1.048	1.129	1.208	4.555	1.002	1.232	0.804	1.801	1.31
B1AQJ2	Usp36 Kiaa1453	Ubiquitin carboxyl-terminal hydrolase 36 (EC 3.4.19.12) (Deubiquitinating enzyme 36) (Ubiquitin thioesterase 36) (Ubiquitin-specific-processing protease 36)
B1AR13	Cisd3 Mel-13 Mel13	CDGSH iron-sulfur domain-containing protein 3, mitochondrial (Melanoma nuclear protein 13)	0.893	1.1	0.778	1.268	0.914	1.19	0.801	0.818	0.903	1.123	0.975	1.029	1.4	1.013	0.984	0.939	0.723	0.792	1.112	0.637	1.169	0.936	1.037	1.023	1.001	1.256	1.128	1.198	1.082	1.069	1.079	1.589	0.981	1.131	1.177	1.122	1.031	1.2	0.965	0.824	1.104	0.84	1.182	1.096	0.906	1.031	0.805
B1ARD6	Slfn9	Schlafen family member 9 (EC 3.1.-.-) (Schlafen-9)
B1ARD8	Slfn8	Schlafen family member 8 (EC 3.1.-.-) (Schlafen-8) (mSLFN8)
B1ARW8		Uncharacterized protein C1orf122 homolog	0.98	1.114	0.859	0.962	0.736	0.771	0.828	0.877	0.654										0.995	1.237	1.024	1.175	0.951	0.866	1.062	1.033	0.874										0.898	0.813	0.806	0.904	0.987	1.615	0.814	0.799	1.202	1.156	0.842
B1AS29	Grik3 Glur7	Glutamate receptor ionotropic, kainate 3 (GluK3) (Glutamate receptor 7) (GluR-7) (GluR7)	1.142	1.062	1.199	1.023	1.165	0.531	1.12	1.215	1.053	1.192	1.228	1.338	1.069	1.296	1.147	1.189	0.659	0.506	1.031	0.543	1.155	1.131	1.225	1.101	1.104	1.067	1.132	0.914	1.032	0.711	0.952	0.73	1.034	0.971	0.997	0.976	1.023	0.668	1.064	0.768	1.031	1.077	0.986	1.051	1.082	1.039	0.444
B1AUC7	Arhgap36	Rho GTPase-activating protein 36	1.007	1.019	1.221	0.932	0.869	0.735	0.807	0.88	0.977	1.106	0.742	0.79	0.771	1.049	0.94	0.988	0.804	0.665										0.774	1.134	0.935	0.906	0.706	1.087	1.074	0.897	0.964										1.264	0.873
B1AUE5	Pex10	Peroxisome biogenesis factor 10 (EC 2.3.2.27) (Peroxin-10) (Peroxisomal biogenesis factor 10) (Peroxisome assembly protein 10)	1.093	0.903	1.052	0.967	1.047	0.802	0.995	0.991	1.13	0.784	1.46	0.894	0.783	0.713	0.866	1.07	0.802	0.75										0.901	0.901	0.624	1.273	0.763	1.028	0.741	0.976	1.514	0.796	0.79	0.857	0.964	1.059	1.163	1.008	0.928	0.919
B1AUH1	Ptpru Pcp2 Ptpf	Receptor-type tyrosine-protein phosphatase U (R-PTP-U) (EC 3.1.3.48) (Ftp-1) (Pancreatic carcinoma phosphatase 2) (PCP-2) (Protein-tyrosine phosphatase-lamda) (PTP-lambda) (PTPlambda) (Receptor-type protein-tyrosine phosphatase psi) (R-PTP-psi)	1.005	0.904	1.17	1.007	1.163	0.595	1.135	1.193	1.069	1.172	0.96	0.935	0.885	1.284	1.262	0.968	0.64	0.761	0.879	1.061	1.032	1.218	1.048	1.099	1.007	1.038	1.007	0.725	0.931	0.79	1.092	0.81	0.791	0.835	1.127	0.916	0.988	0.858	1.024	0.882	1.135	1.162	1.064	0.991	1.044	1.115	0.92
B1AVD1	Xpnpep2	Xaa-Pro aminopeptidase 2 (EC 3.4.11.9) (Membrane-bound aminopeptidase P) (Membrane-bound APP) (mAPP) (X-prolyl aminopeptidase 2)
B1AVH7	Tbc1d2 Tbc1d2a	TBC1 domain family member 2A
B1AVY7	Kif16b Kiaa1590	Kinesin-like protein KIF16B										1.405	1.142	0.984	1.363	0.841	1.029	1.04	0.369	0.34	1.146	0.373	0.955	1.304	0.906	1.463	1.273	1.402	1.176
B1AVZ0	Uprt	Uracil phosphoribosyltransferase homolog	0.791	0.898	0.845	0.939	0.822	0.977	0.913	0.873	0.829	0.964	0.874	1.03	0.89	0.97	1.02	0.943	0.847	1.035	1.003	0.97	1.073	1.157	1.059	0.993	1.046	1.081	1.091	0.964	1.108	1.095	0.991	1.023	1.039	0.972	1.031	1.065	0.959	1.029	0.962	0.993	1.036	0.963	0.959	1.012	0.96	0.97	1.112
B1AWL2	Znf462 Zfp462	Zinc finger protein 462 (Zinc finger PBX1-interacting protein) (ZFPIP)	0.771	0.84	0.803	0.937	1.127	0.668	0.803	1.035	0.957	0.944	0.729	0.861	0.813	0.805	0.813	0.903	0.724	1.029
B1AWN6	Scn2a Scn2a1	Sodium channel protein type 2 subunit alpha (Voltage-gated sodium channel subunit alpha Nav1.2)	1.228	1.043	1.256	0.909	1.111	0.535	1.035	1.232	1.129	1.113	0.966	1.097	1.034	1.135	1.035	1.12	0.575	0.607	1.052	0.713	1.128	1.008	1.151	1.145	1.145	1.093	1.183	0.937	0.992	0.662	1.028	0.621	0.886	1.032	1.01	1.013	1.059	0.585	1.065	0.725	1.055	1.057	0.987	1.034	1.111	1.192	0.617
B1AX39	Zcchc7 D4Wsu132e	Zinc finger CCHC domain-containing protein 7 (TRAMP-like complex RNA-binding factor ZCCHC7)
B1AXD8	Akirin2	Akirin-2
B1AXH1	Nhsl2	NHS-like protein 2	1.132	1.001	1.374	1.122	0.991	0.957	0.88	1.163	1.133	1.031	0.945	0.885	0.802	1.158	1.052	1.041	1.722	1.354	0.926	0.973	0.894	1.171	0.999	1.026	0.97	1.143	1.189	0.938	1.02	1.146	1.029	1.012	1.073	1.012	0.956	0.954	0.807	1.062	0.936	0.824	0.943	0.88	0.823	0.93	0.961	1.013	0.864
B1AXP6	Tomm5 Tom5	Mitochondrial import receptor subunit TOM5 homolog	0.938	0.953	1.043	0.971	0.951	0.638	0.934	0.989	1.002	1.061	0.951	1.266	1.117	1.193	1.04	1.265	0.682	0.506	1.112	0.774	1.202	1.065	1.06	1.197	1.112	1.115	1.153	0.942	1.121	0.971	0.979	0.762	1.013	1.035	1.036	1.058	1.119	0.755	0.997	0.935	1.04	0.849	1.156	1.086	1.01	1.1	0.686
B1AXV0	Frrs1l	DOMON domain-containing protein FRRS1L (Ferric-chelate reductase 1-like protein)	1.001	0.89	1.084	1.271	1.047	0.972	0.931	1.043	1.248	0.764	0.822	0.893	0.787	1.086	1.012	1.011	1.432	0.986	0.826	0.7	0.925	1.013	1.055	0.867	0.953	1.185	1.014	0.937	1.13	1.007	1.088	0.883	1.108	1.067	1.1	1.236	0.953	0.687	1.069	0.793	1.024	1.019	0.967	0.969	1.058	1.178	0.81
B1AY10	Nfx1	Transcriptional repressor NF-X1 (m-Nfx.1) (EC 2.3.2.-) (Nuclear transcription factor, X box-binding protein 1)	0.796	0.667	1.016	0.803	0.896	0.61	0.803	1.017	0.764	0.978	0.833	0.793	0.848	1.184	0.88	0.97	0.837	1.101										1.015	1.08	0.908	1.018	0.877	1.091	0.95	0.974	1.112	1.068	0.648	1.009	1.008	1.043	1.011	0.923	0.872	1.012
B1AY13	Usp24	Ubiquitin carboxyl-terminal hydrolase 24 (EC 3.4.19.12) (Deubiquitinating enzyme 24) (Ubiquitin thioesterase 24) (Ubiquitin-specific-processing protease 24)	1.152	1.105	1.163	1.052	1.166	0.437	1.065	1.171	1.042	1.101	1.087	1.039	1.067	1.116	1.136	1.097	0.612	0.478	1.144	0.591	1.091	1.074	0.997	1.142	1.076	1.04	1.093	1.028	1.156	0.803	1.092	0.825	0.876	1.025	1.105	1.062	1.067	0.623	1.117	0.847	1.097	1.139	1.038	1.009	1.071	1.041	0.462
B1AZ99	Otud3	OTU domain-containing protein 3 (EC 3.4.19.12)
B1AZA5	Tmem245	Transmembrane protein 245	0.977	0.954	1.309	1.038	1.106	0.504	1.053	1.121	1.085	1.403	1.04	0.916	1.005	1.188	1.057	1.269	0.412	0.385	1.189	0.439	1.201	1.262	1.106	1.089	1.199	1.158	1.238	0.966	1.185	0.616	1.061	0.597	0.848	1.002	1.072	1.122	1.098	0.497	1.044	0.799	1.021	1.009	1.044	0.945	1.05	0.979	0.827
B1AZI6	Thoc2	THO complex subunit 2 (Tho2)	0.925	0.828	0.916	1.01	0.953	0.539	0.98	1	0.944	1.416	1.143	0.982	0.928	1.024	1.029	0.954	0.658	0.717	0.949	0.533	0.968	1.112	1.041	0.992	0.971	0.921	0.976	1.011	1.069	1.025	1.036	0.858	0.96	0.989	1.032	1.018	1.068	0.654	1.013	1.032	1.062	1.034	1.027	1.006	0.996	0.932	0.61
B1AZP2	Dlgap4 Kiaa0964 Sapap4	Disks large-associated protein 4 (DAP-4) (PSD-95/SAP90-binding protein 4) (SAP90/PSD-95-associated protein 4) (SAPAP-4)	1.047	0.978	1.167	1.042	1.071	0.733	1.072	1.153	1.101	0.985	0.964	0.987	0.929	1.055	0.985	1.053	0.852	0.913	0.992	0.711	0.987	1.114	1.004	1.058	1.04	0.997	1	0.994	1.096	0.886	1.005	0.819	0.923	0.921	1.052	1.044	1.006	0.904	1.021	0.84	1.017	1.009	0.897	1.008	1.02	0.956	0.948
B2B9E1	Triqk Gm11818	Triple QxxK/R motif-containing protein (Triple repetitive-sequence of QXXK/R protein homolog)										1.288	1.284	1.164	0.912	1.135	1.084	1.096	0.429	0.505	0.971	1.088	1.093	0.989	1.171	1	1.164	1.026	1.011	0.826	0.995	0.766	0.834	0.661	0.933	0.938	0.906	0.951	0.544	1.161	0.451	0.458	0.591	0.536	0.658	1.006	0.845
B2KFW1	Zscan20 Zfp31	Zinc finger and SCAN domain-containing protein 20 (Zinc finger protein 31)																																					1.234	3.148	1.1	0.834	1.056	1.274	0.974	0.838	0.951
B2RPU2	Plekhd1	Pleckstrin homology domain-containing family D member 1 (PH domain-containing family D member 1)	0.795	1.217	0.83	1.334	1.116	0.661	1.5	1.058	1.186										0.605	1.054	0.682	0.994	0.945	0.783	0.869	0.674	0.619	1.312	1.201	0.975	1.117	1.242	1.051	0.744	1.069	1.43	1.099	1.087	1.077	1.077	1.14	1.33	0.974	1.182	1.064	0.7	1.079
B2RPV6	Mmrn1	Multimerin-1
B2RQC6	Cad	CAD protein [Includes: Glutamine-dependent carbamoyl-phosphate synthase (EC 6.3.5.5); Aspartate carbamoyltransferase (EC 2.1.3.2); Dihydroorotase (EC 3.5.2.3)]	0.961	0.96	1.024	0.971	0.994	0.794	1.002	0.994	0.99	1.176	1.082	0.999	0.933	0.978	1.015	1.014	0.591	0.621	1.081	0.748	0.967	1.058	1.036	1.049	1.042	0.99	1.148	0.956	1.101	0.871	1.052	0.828	1.066	0.976	1.038	1.063	0.994	0.694	1.009	1.251	1.133	0.998	0.965	1.025	1.03	0.997	0.661
B2RQE8	Arhgap42 Graf3	Rho GTPase-activating protein 42 (Rho-type GTPase-activating protein 42)
B2RQR8	Ece2	Endothelin-converting enzyme 2 (ECE-2) (EC 3.4.24.71)	0.891	0.971	1.071	0.988	0.985	0.741	1.008	1.088	1.065	1.102	1.04	1.009	0.938	1.043	1.093	1.039	0.619	0.674	1.186	1.026	0.893	1.151	1.07	1.063	1.073	1.073	1.093	1.006	1.112	0.875	1.129	0.894	1.087	1.158	1.175	1.121	1.119	0.735	1.002	0.902	1.131	1.29	0.97	1.115	1.261	1.096	0.624
B2RR83	Ythdc2	3'-5' RNA helicase YTHDC2 (EC 3.6.4.13) (Keen to exit meiosis leaving testes under-populated protein) (Ketu) (YTH domain-containing protein C2) (mYTHDC2)	1.075	0.953	1.012	1.023	1.011	0.615	1.097	1.071	1.014	1.199	0.952	0.942	1.012	1.113	1.035	1.03	0.801	0.698	1.123	0.677	1.01	1.047	1.013	1.083	0.975	1.023	1.031	0.978	1.118	0.929	1.018	0.861	0.982	0.978	1.057	1.02	1.081	0.701	1.042	0.909	0.978	1.146	1.016	0.986	1.018	1.094	0.676
B2RRD7	Brpf1	Peregrin (Bromodomain and PHD finger-containing protein 1)	0.924	0.639	0.752	0.876	1.01	0.787	0.806	1.053	0.952	0.832	0.678	0.821	0.884	0.935	0.817	0.887	0.835	1.047	1.228	0.874	1.1	1.162	0.976	1.178	0.856	0.992	1.125	1.121	0.84	1.229	1.02	1.045	0.995	0.961	1.023	0.966	1.117	1.021	0.913	0.942	0.904	0.916	0.938	0.969	0.962	0.998	0.939
B2RRE7	Otud4 Kiaa1046	OTU domain-containing protein 4 (EC 3.4.19.12)	1.065	1.077	1.106	0.979	1.158	0.955	1.29	1.275	1.252	1.034	1.144	1.131	1.059	0.984	1.128	1.222	0.594	0.658	1.06	0.803	0.974	1.181	1.135	1.254	1.08	1.301	1.087	0.901	1.073	0.928	0.954	0.971	1.096	0.937	1.007	0.993	1.038	0.9	0.838	1.072	1.043	1.025	0.952	0.915	1.06	0.881	0.861
B2RS91	Rrn3	RNA polymerase I-specific transcription initiation factor RRN3
B2RSH2	Gnai1 Gnai-1	Guanine nucleotide-binding protein G(i) subunit alpha-1 (Adenylate cyclase-inhibiting G alpha protein)	1.148	1.058	1.04	0.895	1.097	0.697	1.364	1.13	1.092	1.091	1.04	1.186	1.055	1.031	1.178	0.929	0.755	0.655	1.209	0.859	1.036	0.804	1.12	1.143	1.192	1.021	1.09	1.051	0.875	0.754	1.236	1.106	1.334	1.405	1.185	1.067	1.039	0.744	0.983	0.812	1.037	0.992	1.066	1.139	1.039	1.114	0.687
B2RU80	Ptprb	Receptor-type tyrosine-protein phosphatase beta (Protein-tyrosine phosphatase beta) (R-PTP-beta) (EC 3.1.3.48) (Vascular endothelial protein tyrosine phosphatase) (VE-PTP)
B2RUJ5	Apba1 Mint1 mLin-10 X11	Amyloid-beta A4 precursor protein-binding family A member 1 (Adapter protein X11alpha) (Neuron-specific X11 protein) (Neuronal Munc18-1-interacting protein 1) (Mint-1)	0.939	1.008	1.02	1.046	1.05	0.958	1.019	1.062	1.005	0.905	1.076	1.014	0.968	1.008	1.035	1.021	0.758	0.917	0.95	0.801	0.98	1.021	1.071	1.091	1.059	1.014	1.023	1.011	1.132	1.019	1.029	1.05	1.071	1.048	1.015	1.055	0.947	1.045	1.002	0.804	1.017	1.074	0.847	1.029	1.014	1.001	0.986
B2RUP2	Unc13d	Protein unc-13 homolog D (Munc13-4)
B2RUR8	Otud7b	OTU domain-containing protein 7B (EC 3.4.19.12) (Cellular zinc finger anti-NF-kappa-B protein) (Zinc finger A20 domain-containing protein 1) (Zinc finger protein Cezanne)	0.877	1.381	0.872	1.698	1.042	0.912	1.094	0.97	1.022	0.973	1.155	0.865	0.993	0.843	0.931	0.911	1.046	1.324	0.856	0.684	0.841	0.989	1.033	0.914	0.909	0.987	0.802	1.117	1.238	1.089	1.051	1.201	1.052	0.874	1.047	1.207	1.081	0.81	1.044	0.912	1.071	1.195	0.977	1.016	0.988	0.919	0.807
B2RVL6	Zcchc24	Zinc finger CCHC domain-containing protein 24	0.713	1.165	1.032	1.397	1.05	0.825	0.986	0.86	0.97	0.958	1.253	0.99	0.91	1.048	1.188	0.951	0.91	0.97	0.889	0.87	0.851	1.144	1.038	1.025	1.036	1.038	0.845	0.92	1.103	0.916	1.064	1.098	0.924	0.831	0.956	1.066	0.927	1.109	1.064	1.265	1.397	1.079	1.135	1.088	0.837	0.856	0.953
B2RVY9	Tmem182	Transmembrane protein 182
B2RWJ3	Tmem240 Gm5151	Transmembrane protein 240
B2RWS6	Ep300 P300	Histone acetyltransferase p300 (p300 HAT) (EC 2.3.1.48) (E1A-associated protein p300) (Histone butyryltransferase p300) (EC 2.3.1.-) (Histone crotonyltransferase p300) (EC 2.3.1.-) (Protein 2-hydroxyisobutyryltransferase p300) (EC 2.3.1.-) (Protein lactyltransferas p300) (EC 2.3.1.-) (Protein propionyltransferase p300) (EC 2.3.1.-)	0.971	0.944	0.9	1.04	0.847	0.805	0.926	1.015	0.907										1.048	1.125	0.945	1.268	1.13	0.829	1.011	1.442	1.061	1.195	1.059	0.846	1.013	0.828	0.819	1.113	1.162	1.034	0.812	0.703	0.916	1.327	0.944	1.266	0.746	0.8	1.036	0.927	0.798
B2RX12	Abcc3 Cmoat2 Mrp3	ATP-binding cassette sub-family C member 3 (EC 7.6.2.-) (EC 7.6.2.2) (EC 7.6.2.3) (Canalicular multispecific organic anion transporter 2) (Multidrug resistance-associated protein 3)																												1.048	1.084	0.758	0.898	0.766	1.114	0.787	0.954	0.945	1.007	0.76	0.931	1.633	1.035	0.998	0.945	0.928	0.912	1.009	0.991
B2RX14	Tut4 Kiaa0191 Zcchc11	Terminal uridylyltransferase 4 (TUTase 4) (EC 2.7.7.52) (Zinc finger CCHC domain-containing protein 11)	0.939	0.859	0.993	1.076	0.858	0.627	0.843	1.008	1.049	1.471	0.978	0.816	1.048	0.981	0.897	0.79	0.285	0.399										1.042	1.271	0.988	1.141	1.109	1.181	1.098	1.135	1.092	0.947	0.688	0.879	1.041	0.915	1.014	0.849	0.935	0.963	0.995	0.566
B2RX88	Cspp1 Cspp	Centrosome and spindle pole associated protein 1
B2RXA1	Plcxd2	PI-PLC X domain-containing protein 2	1.021	1.158	1.11	0.692	0.866	0.658	0.813	1.131	0.601	1.115	0.84	1.302	0.962	1.303	1.176	1.429	0.367	0.444	1.163	0.736	1.328	1.317	1.162	1.18	1.251	1.405	1.332	1.507	0.978	0.625	1.415	1.014	1.051	1.529	1.341	1.315	1.165	0.33	1.052	0.789	0.831	0.887	1.198	0.721	1.002	1.265	0.395
B2RXC1	Trappc11	Trafficking protein particle complex subunit 11	1.194	1.001	1.092	1.01	1.05	0.531	1.083	1.151	1.123	1.021	1.003	1.068	0.989	1.19	1.102	1.15	0.675	0.44	1.041	0.511	1.087	1.083	1.101	1.068	1.086	1.02	1.005	1.082	1.067	0.877	1.069	0.874	1.064	1.05	1.09	1.041	0.985	0.831	0.98	0.776	1.1	1.045	0.956	1.013	1.095	1.096	0.489
B2RXR6	Ankrd44	Serine/threonine-protein phosphatase 6 regulatory ankyrin repeat subunit B (PP6-ARS-B) (Serine/threonine-protein phosphatase 6 regulatory subunit ARS-B) (Ankyrin repeat domain-containing protein 44)	0.961	0.928	1.034	1.038	1.016	1.499	0.993	1.095	1.045	1.06	1.147	1.152	1.092	1.16	1.089	1.172	0.746	0.633	1.311	1.018	1.088	0.849	1.108	0.772	0.861	0.929	0.881	0.92	1.074	0.921	1.026	0.977	1.065	0.96	0.995	1.007	0.878	1.063	0.886	1.041	0.997	0.875	0.847	1.019	1.048	1.169	1.036
B2RXS4	Plxnb2	Plexin-B2	0.916	0.977	1.042	1.003	0.966	0.805	0.937	0.999	0.983	1.031	1.006	1.02	0.913	1.029	1.005	1.004	0.883	0.979	1.002	0.821	1.008	1.016	0.983	1.103	1.035	0.981	0.98	1.07	1.122	0.945	1.1	0.876	1.035	1.009	1.047	1.101	1.031	0.818	0.993	1.011	1.1	1.068	1.023	1.078	1.057	1.103	0.837
B2RXV4	Flvcr1 Mfsd7b	Heme transporter FLVCR1 (Feline leukemia virus subgroup C receptor-related protein 1) (Feline leukemia virus subgroup C receptor) (Major facilitator superfamily domain containing 7B) (Mfsd7b)
B2RY04	Dock5 Lr2 Rlc	Dedicator of cytokinesis protein 5 (Lens rupture protein 2) (Rupture of lens cataract protein)	0.796	1.033	0.915	1.323	1.07	0.45	1.268	1.022	1.063	1.04	1.109	0.896	1.108	0.896	1.006	0.906	0.558	0.55	0.892	0.529	0.953	1.177	1.126	1.008	1.128	0.852	0.81	1.272	1.252	0.841	1.266	1.178	1.036	0.813	1.113	1.33	1.139	0.639	1.041	1.077	1.186	1.212	0.946	1.09	1.197	0.859	0.612
B2RY56	Rbm25	RNA-binding protein 25 (RNA-binding motif protein 25)	0.962	0.988	0.961	1.055	1.024	0.73	1.035	1.017	0.954	0.919	0.97	1.036	0.872	1.02	1.036	0.991	0.616	0.896	1.024	0.773	0.965	1.082	1.039	0.983	1.027	1.04	1.023	0.952	1.058	1.01	1.006	1.004	1.05	1.007	1.055	1.012	1	0.915	1.039	1.184	1.076	1.111	1.007	1.103	1.06	1.047	0.829
B5TVM2	Ildr2 D1Ertd471e Ll	Immunoglobulin-like domain-containing receptor 2 (Angulin-3) (Lisch-like protein)	0.892	0.965	1.142	0.915	0.933	0.842	0.926	0.975	1.051	0.964	0.956	1.062	0.882	1.103	1.059	1.113	0.823	0.995	0.978	1.453	1.017	1.078	0.966	1.029	1.032	1.218	1.059	0.826	0.913	0.994	1.164	0.775	0.96	0.93	0.921	1.12	1.093	0.696	0.998	0.775	1.037	1.048	1.012	1.058	1.025	1.014	0.899
B5X0G2	Mup17 Mup15	Major urinary protein 17 (MUP 17)	1.245	4.045	0.338	6.468	0.529	0.806	0.454	0.52	0.352	2.436	0.285	0.353	5.748	0.359	0.378	0.24	0.645	1.036	0.681	1.233	2.245	0.813	0.361	0.359	0.538	4.054	0.587	0.964	0.473	0.492	0.624	6.785	1.263	0.298	0.61	0.604	0.937	0.431	1.054	0.611	0.495	0.743	3.541	0.392	0.432	0.327	0.503
B7ZMP1	Xpnpep3	Xaa-Pro aminopeptidase 3 (X-Pro aminopeptidase 3) (EC 3.4.11.9) (Aminopeptidase P3) (APP3)	0.935	1.055	1.069	1.137	1.028	0.701	1.006	1.059	1.053	1.02	1.018	0.983	1.109	1.119	0.989	1.005	0.85	0.745	1.161	0.77	1.223	1.168	1.045	1.114	1.13	1.245	1.187	1.059	1.058	0.974	1.132	1.045	0.977	1.183	1.087	0.973	0.941	0.772	1.029	0.874	1.128	1.067	1.065	1.031	1.042	1.105	0.669
B7ZNG0	Kif7	Kinesin-like protein KIF7
B8JK39	Itga9	Integrin alpha-9
B8ZXI1	Qtrt2 Qtrtd1	Queuine tRNA-ribosyltransferase accessory subunit 2 (Queuine tRNA-ribosyltransferase domain-containing protein 1)	1.217	0.985	1.153	1.228	1.073	0.757	1.112	1.139	1.026	1.399	1.116	1.155	1.131	1.324	1.151	1.112	0.752	0.757	1.167	0.857	1.203	1.047	1.235	1.19	1.237	1.105	1.275	0.72	0.84	0.748	0.889	0.716	0.825	0.842	0.809	0.841	0.976	0.627	1.002	0.999	1.183	1.089	0.948	0.973	1.15	0.994	0.55
B9EHT4	Clip3 Clipr59	CAP-Gly domain-containing linker protein 3 (Cytoplasmic linker protein 170-related 59 kDa protein) (CLIP-170-related 59 kDa protein) (CLIPR-59)	1.037	1.021	0.992	1.08	0.977	0.83	1.034	0.976	0.997	0.962	1.09	0.96	1.031	0.969	1.067	1.057	0.657	0.891	1.064	0.836	1.079	0.988	0.892	1.051	0.974	0.969	1.017	0.976	1.011	0.959	0.986	0.924	1.016	0.916	1.033	0.995	1.093	0.917	0.972	0.835	0.926	1.098	1.142	1	1.053	0.97	0.909
B9EJ80	Pdzd8	PDZ domain-containing protein 8	0.945	0.921	1.086	1.023	1.115	0.562	1.028	1.09	1.022	1.016	1.052	1.037	1.032	1.038	1.096	1.077	0.675	0.629	0.965	0.791	1.056	1.089	1.096	1.147	1.085	1.036	1.045	0.891	1.027	0.797	1.029	0.766	0.862	0.916	0.961	1.056	1.041	0.707	1.049	0.857	1.09	1.14	0.967	1.041	1.082	1.03	0.531
B9EJ86	Osbpl8 Kiaa1451 Orp8	Oxysterol-binding protein-related protein 8 (ORP-8) (OSBP-related protein 8)	1.167	1.087	1.166	1.049	1.181	0.507	1.09	1.252	1.115	1.095	1.068	1.063	1.05	1.131	1.042	1.089	0.491	0.425	0.982	0.619	1.061	1.147	1.154	1.13	1.094	1.005	1.083	0.99	1.127	0.87	1.018	0.778	1.003	1.048	1.038	0.599	1.093	0.643	1.106	0.867	1.12	1.151	1.08	1.087	1.116	1.115	0.525
B9EJA2	Cttnbp2 Kiaa1758	Cortactin-binding protein 2 (CortBP2)	1.069	0.981	1.128	0.945	1.007	0.959	0.965	1.061	1.079	0.95	0.991	0.991	0.919	1.047	1.056	1.082	1.132	1.279	0.973	0.921	1.005	1.074	1.016	1.017	1.013	1.05	1.053	0.913	0.906	1.031	0.966	0.89	0.952	1.001	0.97	0.944	0.968	0.947	1.008	0.826	0.976	1.043	0.957	0.947	1	1.059	0.878
B9EJI9	Tmem229a	Transmembrane protein 229A	1.197	1.179	1.243	1.077	1.105	0.494	1.203	1.157	1.07	1.28	1.702	1.445	1.2	1.123	1.217	1.176	0.943	0.831	1.079	0.402	1.175	1.244	1.212	1.11	1.112	1.074	1.099	0.894	0.96	0.976	0.956	0.959	1.047	0.729	0.971	0.87	0.98	0.977	0.947	0.78	1.157	1.083	0.861	0.95	1.072	1.264	0.899
B9EJR8	Dnaaf5 Heatr2	Dynein axonemal assembly factor 5 (HEAT repeat-containing protein 2)	0.884	1.084	1.068	1.186	1.141	0.676	1.093	1.146	0.909	0.84	1.071	0.881	1.104	0.976	0.907	0.929	0.661	0.604	0.875	0.776	0.986	1.126	1	0.99	0.963	0.982	0.902	1.072	1.197	0.745	1.186	0.802	1.053	1.048	1.131	1.186	1.04	0.602	1.068	1.132	1.32	0.966	0.909	1.09	1.238	0.923	0.46
B9EKI3	Tmf1 Ara160 Gm153	TATA element modulatory factor (TMF) (Androgen receptor coactivator 160 kDa protein) (Androgen receptor-associated protein of 160 kDa)	0.946	0.986	1.042	1.154	1.038	0.729	1.044	1.059	1.04	0.992	0.996	0.927	0.954	0.887	1.028	0.917	0.904	1.117	0.905	0.691	0.85	1.156	0.956	0.943	0.942	0.961	0.805	0.987	1.055	1.061	0.988	1.152	1.022	0.889	0.991	1.034	1.002	0.902	0.936	1.079	0.96	1.064	0.885	0.983	0.988	0.845	1.069
B9EKR1	Ptprz1	Receptor-type tyrosine-protein phosphatase zeta (R-PTP-zeta) (EC 3.1.3.48)	0.921	0.927	1.084	0.953	0.999	1.113	1.006	1.056	1.007	1.011	0.978	1.078	1.005	1.095	1.085	1.022	0.548	0.844	1.016	0.701	1.086	1.1	1.076	1.178	1.094	1.015	1.05	1.06	1.159	1.067	1.073	0.874	0.99	1.116	1.112	1.106	1.163	0.798	1.106	0.835	1.108	1.059	1.042	1.075	1.131	1.068	1.28
C0HK80	Arxes2	Adipocyte-related X-chromosome expressed sequence 2	1.073	0.927	1.202	1.009	0.993	0.596	1.041	1.077	1.091	1.023	1.087	1.139	0.957	1.156	0.942	1.127	0.601	0.389	0.959	0.384	1.164	1.017	1.142	1.243	1.222	1.185	1.119	0.964	1.071	0.823	1.063	0.712	1.083	1.022	0.99	1.109	1.081	0.596	0.942	0.866	1.126	0.954	1.022	1.076	1.039	1.212	0.484
C0HKD9	Mfap1b	Microfibrillar-associated protein 1B (Spliceosome B complex protein MFAP1B)	0.84	1.011	0.838	1.002	0.964	1.075	0.977	0.978	0.867	0.804	1.027	0.867	0.829	0.856	1.022	0.91	1.696	1.417	1.031	1.149	0.975	1.122	1.093	1.021	1.069	0.998	0.999	0.936	0.955	1.143	0.944	1.341	1.277	0.947	0.984	1.088	0.903	1.046	0.996	1.003	0.975	1.114	1.005	1.038	0.941	0.938	1.062
C0HKG5	Rnaset2a Rnase6pl	Ribonuclease T2-A (EC 4.6.1.19) (Ribonuclease 6-A)										1.188	0.837	0.84	1.194	1.088	0.977	1.012	0.655	0.757										1.018	0.795	0.967	1.1	1.71	1.152	0.963	0.976	1.119	1.547	0.667	1.03	1.518	1.013	0.812	1.214	0.983	1.136
D0QMC3	Mndal	Myeloid cell nuclear differentiation antigen-like protein
D3YVE8	Slc35g2 Tmem22	Solute carrier family 35 member G2 (Transmembrane protein 22)	0.924	0.948	1.238	0.994	1.042	0.796	1.053	1.152	1.124	1.051	0.987	1.144	1.027	1.15	1.063	1.112	0.624	0.806	1.117	0.781	1.208	1.206	1.229	1.148	1.143	1.178	1.133	0.877	0.952	0.943	0.909	0.772	0.985	0.966	0.994	1.019	0.986	0.697	1.027	0.782	1.017	1.057	1.076	1.032	1.072	1.03	0.614
D3YVF0	Akap5 Akap150	A-kinase anchor protein 5 (AKAP-5) (A-kinase anchor protein 150 kDa) (AKAP 150) (P150) (cAMP-dependent protein kinase regulatory subunit II high affinity-binding protein)	1.181	1.004	1.057	0.957	1.034	0.982	1.07	1.116	1.022	0.911	0.96	1.206	0.95	1.186	1.159	1.178	0.716	0.977	1.03	0.806	1.046	1.172	1.113	1.025	1.008	1.021	1.072	0.927	1.049	1.067	0.982	0.903	1.109	1.001	1.03	1.046	1.083	1.079	1.03	0.779	1.028	1.135	0.994	1.083	1.079	1.015	0.761
D3YX43	Vsig10	V-set and immunoglobulin domain-containing protein 10
D3YXK1	Samd1	Sterile alpha motif domain-containing protein 1 (SAM domain-containing protein 1) (Atherin)	0.955	1.294	0.999	1.037	1.141	0.849	1.115	1.104	0.904																			0.814	0.714	0.947	0.958	1.258	1.107	0.726	1.182	0.81	0.88	1.341	1.149	1.131	0.972	1.216	0.998	1.22	1.096
D3YXK2	Safb Safb1	Scaffold attachment factor B1 (SAF-B1)	0.975	0.962	0.866	0.878	1.063	1.2	0.99	0.958	0.952	0.906	0.944	1.03	0.808	0.97	1.025	0.917	1.1	1.246	0.953	1.121	0.885	0.98	1.003	0.923	0.941	0.9	1.019	1.025	1.02	1.058	0.954	1.022	0.945	0.999	1.102	1.009	0.986	1.341	1.021	0.931	1.068	0.964	0.989	1.009	0.912	1.005	1.128
D3YYM4	Wdr72	WD repeat-containing protein 72
D3YYU8	Obsl1	Obscurin-like protein 1
D3YZG8	Mthfd2l	Bifunctional methylenetetrahydrofolate dehydrogenase/cyclohydrolase 2, mitochondrial (NADP-dependent methylenetetrahydrofolate dehydrogenase 2-like protein) (MTHFD2-like) [Includes: NAD-dependent methylenetetrahydrofolate dehydrogenase (EC 1.5.1.15) (EC 1.5.1.5); Methenyltetrahydrofolate cyclohydrolase (EC 3.5.4.9)]	0.991	0.935	0.911	0.854	1.118	0.839	0.883	0.994	0.933	0.876	0.845	1.048	0.906	1.042	1.05	1.094	0.837	1.035	1.03	0.907	0.944	0.893	0.971	0.912	0.877	0.976	1.043	0.947	0.923	1.066	1.04	1.058	1.061	1.163	1.052	0.919	0.938	0.839	0.97	1.016	1.026	1.029	0.965	1.102	1.14	1.058	0.833
D3YZI9	Pgbd5	PiggyBac transposable element-derived protein 5 (EC 3.1.-.-) (PiggyBac transposase 5)	1.073	1.142	1.153	1	1.203	0.721	0.986	1.161	0.924	1.142	0.925	0.999	1.048	0.981	0.965	1.051	0.821	0.671	0.91	0.744	0.916	0.98	0.994	1.019	1.049	0.953	1.092	1.03	1.097	0.921	0.996	0.769	0.99	0.952	0.988	0.988	0.988	0.824	1.088	0.564	1.026	1.129	0.973	0.905	0.961	1.1	0.713
D3YZP9	Ccdc6	Coiled-coil domain-containing protein 6	0.934	0.958	1.113	0.99	0.981	1.082	0.944	1.021	0.995	1.013	0.964	0.957	0.908	0.943	0.958	1.011	1.411	1.312	1.027	0.951	0.985	1.131	1.024	1.039	1.076	1.064	1.095	0.893	0.963	1.019	0.908	0.914	0.905	0.933	0.932	0.946	0.961	1.095	0.952	0.886	0.96	1.036	0.883	0.963	0.949	1.063	1.021
D3YZU1	Shank1	SH3 and multiple ankyrin repeat domains protein 1 (Shank1)	1.04	0.968	1.038	0.911	1.013	0.875	0.95	1.044	1.028	0.948	0.958	1.044	0.988	1.121	1.059	1.047	1.031	1.03	1.045	0.958	1.078	1.088	1.057	1.059	1.05	1.058	1.051	0.841	0.897	0.956	0.872	0.787	0.893	0.916	0.903	0.901	0.955	0.936	1.003	0.71	0.984	0.976	0.918	0.924	0.983	0.991	0.864
D3YZV8	Ccdc8	Coiled-coil domain-containing protein 8 homolog																												0.966	1.24	1.156	1.108	1.101	1.072	0.994	0.967	0.857	0.407	2.285	0.417	0.419	0.489	0.492	0.468	0.499	0.445	0.13	2.421
D3Z1D3	CEFIP	Cardiac-enriched FHL2-interacting protein
D3Z1Q2	Mrap2	Melanocortin-2 receptor accessory protein 2										0.546	0.636	0.434	0.523	0.589	0.727	0.769	0.915	3.883																			0.82	2.358	0.738	0.352	0.618	0.866	0.816	0.923	0.724
D3Z2R5	Selenon Seln Sepn1	Selenoprotein N (SelN)	0.664	0.997	0.869	1.308	1.028	0.579	1.062	0.88	0.868										1.214	0.831	1.512	1.718	1.295	1.681	1.272	1.091	0.953
D3Z4I3	Rbm24	RNA-binding protein 24 (RNA-binding motif protein 24)	1.105	1.069	1.14	1.058	1.069	1.112	0.911	1.046	1.013	0.892	1	1.052	0.986	1.101	0.93	1.012	1.081	1.093	1.183	1.238	1.171	1.301	1.406	1.367	1.195	1.243	1.083	0.845	0.952	0.801	0.855	0.802	0.871	0.932	0.851	0.871	1.015	0.717	1.002	1.044	1.142	1.028	0.983	0.92	0.994	1.071	0.679
D3Z4S3	Ptrhd1	Putative peptidyl-tRNA hydrolase PTRHD1 (EC 3.1.1.29) (Peptidyl-tRNA hydrolase domain-containing protein 1)	0.976	0.893	1.111	0.669	1.01	0.767	1.181	1.193	1.162	1.032	1.132	1.135	1.139	0.559	0.98	0.391	0.285	0.658	0.664	0.734	0.903	0.849	1.203	1.145	1.157	1.13	1.124	1.164	1.186	0.588	1.095	1.053	1.028	0.919	1.194	1.226	1.098	0.838	1.132	1.229	1.084	1.138	0.688	1.248	1.208	1.285	0.777
D3Z5L6	Slc18b1	MFS-type transporter SLC18B1 (Solute carrier family 18 member B1) (Vesicular polyamine transporter) (VPAT)																			0.854	0.831	0.843	1.032	1.355	1.24	0.787	0.854	1.044	0.633	0.974	0.891	0.79	0.78	0.556	0.954	0.857	1.119	0.736	0.799	0.937	0.763	0.97	1.367	1.041	0.785	1.053
D3Z6P0	Pdia2 Pdip	Protein disulfide-isomerase A2 (EC 5.3.4.1) (PDIp)
D3Z6Q9	Bin2	Bridging integrator 2	0.917	1.057	1.153	1.213	1.017	0.971	1.084	1.063	1.069	0.892	1.263	0.903	0.807	0.981	1.083	0.863	0.652	0.873	0.824	0.671	1.047	1.143	0.967	1.01	0.98	1.025	0.937	1.012	1.046	1.015	1.046	1.07	1.073	0.887	0.981	0.974	0.966	0.778	0.905	1.588	0.976	1.066	0.949	1.06	1.008	1	0.953
D3Z7H4	Gsg1l	Germ cell-specific gene 1-like protein (GSG1-like protein)
D3Z7H8	Cilp2	Cartilage intermediate layer protein 2 [Cleaved into: Cartilage intermediate layer protein 2 C1; Cartilage intermediate layer protein 2 C2]
D3Z7P3	Gls Gls1 Kiaa0838	Glutaminase kidney isoform, mitochondrial (GLS) (EC 3.5.1.2) [Cleaved into: Glutaminase kidney isoform, mitochondrial 68 kDa chain; Glutaminase kidney isoform, mitochondrial 65 kDa chain]	1.051	0.846	0.842	0.924	0.932	0.758	0.905	0.883	1.018	0.91	0.867	1.113	0.992	1.047	0.921	0.972	0.634	0.679	0.962	0.794	1.065	1.01	1.021	1.127	1.047	0.998	1.06	0.968	0.994	1.061	1.032	0.809	1.006	1.229	1.106	1.03	1.021	1.033	1.014	1.022	1.138	0.991	0.981	1.07	1.122	1.198	0.674
E0CYR6	Nat8f7	N-acetyltransferase family 8 member 7 (EC 2.3.1.48)
E0CYV9		Uncharacterized protein C4orf54 homolog
E0CZ16	Klhl3	Kelch-like protein 3	0.893	0.703	0.869	0.789	0.858	0.466	0.727	0.904	0.877	1.199	0.928	1.032	1.131	1.13	1.079	1.099	0.489	0.576	1.066	0.972	1.138	1.07	0.985	1.184	1.014	1.186	1.213	0.959	1.046	0.774	0.972	0.855	0.984	0.944	0.998	0.805	0.988	0.49	0.988	0.84	1.051	0.941	0.956	0.908	0.96	1.209	0.968
E1U8D0	Soga1 Soga	Protein SOGA1 (SOGA family member 1) (Suppressor of glucose by autophagy) (Suppressor of glucose, autophagy-associated protein 1) [Cleaved into: N-terminal form; C-terminal 80 kDa form (80-kDa SOGA fragment)]	0.843	1.035	0.966	1.173	1.009	0.76	0.952	1.074	1.007	1.037	1.045	0.963	0.908	1.072	1.078	0.999	0.688	0.974	0.989	0.754	0.835	0.87	1.087	1.033	0.88	0.912	0.788	1.065	1.248	1.092	1.035	1.096	1.117	0.921	1.045	1.184	0.99	1.014	0.979	0.975	1.132	1.139	0.881	1.041	1.082	1.07	0.967
E2JF22	Piezo1 Fam38a	Piezo-type mechanosensitive ion channel component 1 (Protein FAM38A)
E5FYH1	Topaz1 Gm9524	Protein TOPAZ1 (Testis- and ovary-specific PAZ domain-containing protein 1)
E9PUL5	Prrt2	Proline-rich transmembrane protein 2 (Dispanin subfamily B member 3) (DSPB3)	0.901	1.084	1.016	0.88	0.953	1.538	0.834	1.028	1.041	0.734	0.867	0.884	0.655	0.896	0.869	0.925	1.631	2.374	0.831	1.883	0.831	0.844	0.927	0.822	0.969	0.897	1.053	0.724	0.798	1.361	0.818	0.885	1.012	0.954	0.745	0.715	0.902	1.469	0.946	0.608	0.829	1.044	0.801	0.943	0.932	1.035	2.045
E9PV24	Fga	Fibrinogen alpha chain [Cleaved into: Fibrinopeptide A; Fibrinogen alpha chain]	0.031	0.047	0.043	0.057	0.035	0.038	0.027	0.034	0.035	0.065	0.049	0.052	0.078	0.053	0.049	0.05	0.045	0.078	0.078	0.062	0.078	0.08	0.082	0.08	0.075	0.094	0.078	0.104	0.073	0.065	0.088	0.077	0.081	0.067	0.06	0.084	0.457	0.407	0.555	22.189	0.355	0.308	0.482	0.489	0.575	0.035	0.029
E9PV86	Mctp1	Multiple C2 and transmembrane domain-containing protein 1	1.786	1.992	2.06	1.393	1.411	1.174	1.311	1.907	1.439	0.912	0.921	0.962	1.109	1.088	0.952	1.052	0.62	0.425	1.13	1.075	1.017	1.138	1.095	1.188	1.156	1.262	1.028	0.836	0.893	0.94	0.861	0.842	1.052	0.975	0.778	0.891	1.027	1.11	1.027	1.094	0.915	1.082	0.975	0.974	1.09	1.058	1.282
E9PVA8	Gcn1 Gcn1l1	Stalled ribosome sensor GCN1 (GCN1 eIF-2-alpha kinase activator homolog) (GCN1-like protein 1) (General control of amino-acid synthesis 1-like protein 1) (Translational activator GCN1)	0.981	0.992	1.038	1.079	0.989	0.549	1.004	1.023	0.976	1.181	1.049	1.082	0.96	1.066	1.06	1.061	0.507	0.487	1.047	0.618	1.022	1.035	1.04	1.071	1.018	1.014	1.037	1.055	1.104	0.925	1.08	0.931	1.121	1.033	1.096	1.1	1.041	0.665	1.062	0.974	1.054	1.156	1.034	1.054	1.059	1.076	0.637
E9PVB5	Ttc17	Tetratricopeptide repeat protein 17 (TPR repeat protein 17)
E9PVD3	Dchs1	Protocadherin-16 (Protein Dchs1) (Protein dachsous homolog 1)	1.018	1.201	1.08	1.047	1.086	1.134	0.954	1.048	0.989	0.939	0.935	0.837	0.976	0.922	0.994	0.933	1.035	1.161	0.945	1.084	0.896	1.026	1.009	1.137	0.966	1.018	0.906	0.963	1.123	1.005	0.939	0.991	1.188	1.038	1.053	0.969	0.929	0.967	0.958	1.126	1.124	1.047	0.893	1.031	0.992	0.822	0.934
E9PVX6	Mki67	Proliferation marker protein Ki-67 (Antigen identified by monoclonal antibody Ki-67 homolog) (Antigen KI-67 homolog) (Antigen Ki67 homolog)																												1.039	1.241	1.03	1.101	1.016	1.186	0.979	1.01	1.061	1.042	0.846	1.026	1.809	1.087	1.005	0.884	0.985	1.082	0.756	1.092
E9PW05	Zfp54	Zinc finger protein 54 (Krueppel-associated box protein 10) (KRAB10)
E9PW74	Gimd1 Gm5549	GTPase IMAP family member GIMD1 (GIMAP family P-loop NTPase domain-containing protein 1)
E9PXF8	Sbf2	Myotubularin-related protein 13 (Inactive phosphatidylinositol 3-phosphatase 13) (SET-binding factor 2)	0.971	0.999	1.007	1.066	0.996	0.537	1.063	1.029	1.062	1.33	1.044	1.014	1.025	1.008	0.967	0.984	0.608	0.555	0.912	0.816	0.979	0.955	1.065	1.084	0.962	0.966	0.953	1.036	1.15	0.85	1.091	0.86	0.996	1.036	1.083	1.113	1.101	0.649	1.038	0.918	1.146	1.056	0.98	1.08	1.149	1.04	0.663
E9PY46	Ift140 WDTC2	Intraflagellar transport protein 140 homolog (WD and tetratricopeptide repeats protein 2)	0.956	0.991	1.11	1.159	1.038	0.718	1.09	1.125	0.999	1.041	1.062	1.078	1.103	1.041	0.963	0.978	0.768	0.57	0.931	1.019	0.991	1.075	0.98	1.017	1.008	1.076	0.918	1.047	1.16	0.963	1.066	0.907	1.179	1.052	1.126	1.159	1.105	0.663	1.07	0.937	1.175	1.121	1.026	1.06	1.063	1.068	0.701
E9PYH6	Setd1a	Histone-lysine N-methyltransferase SETD1A (EC 2.1.1.364) (SET domain-containing protein 1A)	0.943	1.058	1.1	1.172	0.999	1.063	0.96	0.994	0.978	3.399	0.849	0.719	0.919	0.972	0.892	0.917	0.747	0.887	1.119	0.908	1.212	1.469	1.238	1.082	0.961	1.021	1.312	0.983	1.241	1.11	0.965	1.327	1.274	1.109	1.076	1.105	0.93	0.809	0.982	1.117	1.045	1.175	1.049	1.083	1.151	0.899	0.731
E9PYI1	Znf568 chato Zfp568	Zinc finger protein 568
E9PYK3	Parp4 Kiaa0177	Protein mono-ADP-ribosyltransferase PARP4 (EC 2.4.2.-) (ADP-ribosyltransferase diphtheria toxin-like 4) (ARTD4) (Poly [ADP-ribose] polymerase 4) (PARP-4) (Vault poly(ADP-ribose) polymerase) (VPARP) (mVparp)																												1.235	1.014	0.969	1.044	1.254	1.215	0.702	0.796	0.956	1.485	1.128	1.357	1.706	1.493	1.154	1.588	1.595	1.227
E9PYL2	Prr12 Kiaa1205	Proline-rich protein 12	1.533	1.083	1.162	1.304	1.103	0.959	1.438	1.541	1.401	0.648	0.71	0.669	0.386	0.986	0.903	1.087	2.408	1.698	0.87	0.686	0.649	0.876	0.996	1.089	0.886	0.815	0.953
E9PZ19	Igsf9b Kiaa1030	Protein turtle homolog B (Immunoglobulin superfamily member 9B)	0.852	0.905	1.057	0.763	0.99	0.903	0.881	1.061	0.959	0.991	0.932	1.192	1.011	1.186	1.138	1.224	0.766	0.853	1.117	0.897	1.104	1.228	1.042	1.151	1.034	1.007	1.098	0.925	0.985	0.925	0.957	0.771	1.009	1.015	1.048	0.933	1.005	0.912	1.026	0.805	0.949	1.145	1.032	0.997	1.073	1.074	1.176
E9PZJ8	Ascc3	Activating signal cointegrator 1 complex subunit 3 (EC 3.6.4.12)	0.849	1.006	1.04	1.12	0.985	0.586	0.923	1.062	0.936	1.036	1.005	0.928	0.89	1.089	1.02	1.035	0.592	0.667	0.924	0.717	0.948	1.039	1.053	1.043	0.988	1.047	1.034	1.03	1.134	0.931	1.108	0.825	1.075	1.031	1.052	1.064	0.963	0.686	1.036	1.121	1.059	1.143	1.034	1.043	1.068	1.005	0.632
E9PZM4	Chd2	Chromodomain-helicase-DNA-binding protein 2 (CHD-2) (EC 3.6.4.12) (ATP-dependent helicase CHD2)	0.985	0.969	1.065	1.044	1.003	0.564	1.032	1.133	1.001	1.378	1.063	1.061	0.984	1.091	0.998	1.053	0.419	0.412	0.836	0.631	0.969	1.077	1.015	0.965	1.03	1.013	0.934	0.904	1.133	0.747	0.974	0.658	0.915	0.902	0.94	1.076	0.967	0.698	1.046	1.114	1.06	1.118	0.986	1.001	1.119	1.012	0.75
E9PZQ0	Ryr1	Ryanodine receptor 1 (RYR-1) (RyR1) (Skeletal muscle calcium release channel) (Skeletal muscle ryanodine receptor) (Skeletal muscle-type ryanodine receptor) (Type 1 ryanodine receptor)																																					0.722	0.498	0.33	0.664	1.396	3.317	0.661	0.542	3.451	0.601	2.751
E9Q0B3		Uncharacterized membrane protein C3orf80 homolog
E9Q1P8	Irf2bp2	Interferon regulatory factor 2-binding protein 2 (IRF-2-binding protein 2) (IRF-2BP2)	0.82	1.027	0.904	0.945	0.967	0.988	0.851	0.927	0.881	1.068	0.944	1.124	0.931	0.986	1.068	0.909	0.961	1.042	0.861	0.961	0.958	0.997	0.972	0.856	0.863	0.958	0.963	1.035	1.055	0.998	0.997	0.988	0.971	0.993	0.986	1.017	0.994	0.946	1.039	1.252	1.022	1.146	0.912	1.057	1.123	0.987	1.029
E9Q286	Ice1 Kiaa0947	Little elongation complex subunit 1 (Interactor of little elongator complex ELL subunit 1)																																														1.156	1.263
E9Q2M9	Wdfy4	WD repeat- and FYVE domain-containing protein 4
E9Q309	Cep350 Kiaa0480	Centrosome-associated protein 350 (Cep350)
E9Q349	Wdr25	WD repeat-containing protein 25
E9Q355	Catsperg1	Cation channel sperm-associated protein subunit gamma 1
E9Q394	Akap13 Brx	A-kinase anchor protein 13 (AKAP-13) (AKAP-Lbc)																																														0.695	0.802
E9Q3C1	C2cd2 Kiaa4045	C2 domain-containing protein 2	0.779	0.843	0.983	1.201	0.987	0.718	1.085	1.145	0.825	1.249	1.209	0.96	1.089	1.073	1.077	1.137	0.803	0.677	0.826	0.963	0.874	1.108	1.04	0.813	1.071	1.107	0.934	1.144	1.298	0.808	1.104	0.964	1.043	1.014	1.049	1.143	1.054	0.76	0.966	1.023	1.047	1.095	0.975	0.904	0.961	0.862	0.642
E9Q3E1	Aldh3b2	Aldehyde dehydrogenase family 3 member B2 (EC 1.2.1.3) (Aldehyde dehydrogenase 8)										0.878	0.69	0.822	0.737	0.971	1.038	0.601	0.447	0.297
E9Q3L2	Pi4ka Pik4 Pik4ca	Phosphatidylinositol 4-kinase alpha (PI4-kinase alpha) (PI4K-alpha) (PtdIns-4-kinase alpha) (EC 2.7.1.67)	1.175	1.075	1.089	0.919	1.121	0.526	1.025	1.159	1.08	1.015	0.947	1.065	0.987	1.102	1.066	1.076	0.506	0.394	1.155	0.423	1.13	1.086	1.053	1.191	1.087	1.061	1.18	0.976	1.046	0.814	1.079	0.699	0.89	1.162	1.197	1.071	1.086	0.571	1.104	0.769	1.085	1.074	1.094	1.034	1.151	1.178	0.428
E9Q401	Ryr2	Ryanodine receptor 2 (RYR-2) (RyR2) (Cardiac muscle ryanodine receptor) (Cardiac muscle ryanodine receptor-calcium release channel) (Type 2 ryanodine receptor)	1.171	1.051	1.18	0.947	1.043	0.589	0.99	1.176	1.054	1.07	0.93	1.056	1.064	1.147	1.036	1.153	0.588	0.506	1.089	0.513	1.174	1.095	1.093	1.278	1.165	1.198	1.225	0.946	0.965	0.737	1.032	0.652	0.899	1.084	1.046	0.982	0.972	0.584	1.058	0.745	1.025	1.054	0.927	0.96	1.072	1.256	0.459
E9Q414	Apob	Apolipoprotein B-100 (Apo B-100) [Cleaved into: Apolipoprotein B-48 (Apo B-48)]	0.572	0.902	1.309	1.012	1.174	0.495	0.99	1.527	0.888	1.06	0.95	0.772	1.077	1.057	1.039	1.029	0.439	0.48	1.247	0.414	1.07	1.849	0.72	1.516	1.293	0.977	1.267	1.087	1.378	1.005	1.093	0.631	0.766	0.697	1.242	1.074	1.254	0.859	1.196	0.868	1.07	1.706	1.177	0.954	1.394	0.923	0.428
E9Q4F7	Ankrd11	Ankyrin repeat domain-containing protein 11
E9Q4N7	Arid1b Baf250b	AT-rich interactive domain-containing protein 1B (ARID domain-containing protein 1B) (BRG1-associated factor 250b) (BAF250B)	1.067	1.071	1.073	1.095	0.968	0.838	1.079	1.048	0.98	0.984	1.094	1.064	0.942	1.083	0.959	1.14	0.622	0.912	0.978	0.875	0.94	0.986	1.097	0.955	0.962	1.063	1.021	1.077	1.11	1.061	1.097	1.018	1.124	1.031	1.054	1.034	0.959	0.811	1.002	1.108	1.019	1.28	0.975	1.046	1.106	1.041	0.76
E9Q4P1	Wdfy1 Kiaa1435	WD repeat and FYVE domain-containing protein 1 (WD40- and FYVE domain-containing protein 1)
E9Q4S1	Pde8b	High affinity cAMP-specific and IBMX-insensitive 3',5'-cyclic phosphodiesterase 8B (PDE8B) (EC 3.1.4.53) (Cell proliferation-inducing gene 22 protein)	0.964	0.975	1.181	0.937	0.958	0.807	0.92	0.978	1.069	1.028	0.974	0.957	1.015	0.986	1.045	0.963	0.856	0.838	1.08	0.723	1.128	1.176	1.126	1.248	1.17	1.289	1.264	0.87	0.936	0.923	0.922	0.694	0.991	1.038	0.993	0.927	0.987	0.619	1.014	0.786	1.014	1.022	0.927	0.89	1.102	1.269	0.708
E9Q4Z2	Acacb Acc2 Accb	Acetyl-CoA carboxylase 2 (EC 6.4.1.2) (ACC-beta)
E9Q555	Rnf213 Mystr	E3 ubiquitin-protein ligase RNF213 (EC 2.3.2.27) (EC 3.6.4.-) (E3 ubiquitin-lipopolysaccharide ligase RNF213) (EC 2.3.2.-) (Mysterin) (RING finger protein 213)	0.768	0.8	0.9	0.919	0.897	0.599	0.781	0.92	0.941	1.508	1.288	1.141	1.709	0.628	0.708	0.623	0.748	0.679	0.692	0.929	0.984	1.01	0.978	1.107	0.974	1.075	1.095	0.92	1.048	0.848	0.978	0.966	1.181	0.843	0.912	0.998										0.909	0.868
E9Q557	Dsp	Desmoplakin (DP)	1.25	1.124	0.686	1.054	0.908	0.788	0.783	0.915	0.838	0.977	0.43	0.339	0.677	0.488	1.183	0.567	0.297	0.632	0.846	1.791	0.596	1.318	0.97	0.766	0.547	0.888	0.875	0.922	1.145	0.445	0.821	1.415	0.66	0.939	0.669	1.102	0.808	0.689	1.955	4.331	0.626	0.726	0.782	1.05	0.92	0.967	0.699
E9Q5C9	Nolc1 Kiaa0035	Nucleolar and coiled-body phosphoprotein 1 (140 kDa nucleolar phosphoprotein) (Nopp140)	0.715	0.823	0.809	0.778	0.82	2.267	0.752	0.825	0.757	0.625	0.722	0.702	0.572	0.665	0.709	0.684	3.903	2.219	0.865	2.146	0.774	0.881	0.887	0.721	0.821	0.868	1.01	0.84	0.968	1.068	0.779	1.035	1.025	0.905	0.869	0.924	0.744	1.911	0.869	1.321	0.746	0.89	0.904	0.834	0.708	0.894	1.451
E9Q5F9	Setd2 Kiaa1732 Kmt3a	Histone-lysine N-methyltransferase SETD2 (EC 2.1.1.359) (Lysine N-methyltransferase 3A) (Protein-lysine N-methyltransferase SETD2) (EC 2.1.1.-) (SET domain-containing protein 2)	1.058	1.118	0.9	1.272	0.984	0.594	1.033	1.041	1.239	1.067	1.056	1.046	0.794	0.803	0.885	0.909	0.637	1.027	1.182	1.119	0.643	1.016	0.735	0.866	0.971	0.857	1.352	0.916	1.058	0.97	1.047	1.062	0.926	0.954	1.11	1.14	1.035	0.748	0.881	1.686	1.076	0.978	0.984	0.903	0.949
E9Q5K9	Ythdc1 Kiaa1966	YTH domain-containing protein 1	1.066	0.975	0.867	0.975	0.919	1.196	0.824	0.936	0.834	0.936	0.909	0.975	0.8	1.153	1.061	1.144	1.255	1.394	1.046	1.113	0.93	0.913	0.927	0.841	0.865	0.813	0.855	0.912	0.896	1.126	0.958	1.043	1.232	1.045	1.008	0.918	0.839	1.251	0.905	0.815	0.975	0.995	0.99	0.915	0.902	0.962	0.964
E9Q612	Ptpro GLEPP1 Ptpn15 PTPU2	Receptor-type tyrosine-protein phosphatase O (R-PTP-O) (EC 3.1.3.48) (Glomerular epithelial protein 1) (Protein tyrosine phosphatase U2) (PTP-U2) (PTPase U2)	1.164	1.141	1.379	1.194	1.123	0.719	1.279	1.178	1.048	1.169	0.949	1.01	1.099	1.082	1.171	0.993	0.45	0.502	1.076	0.586	0.968	1.07	1.169	1.283	1.051	1.212	1.191	0.864	1.055	0.802	1.02	0.74	1.103	1.028	0.991	0.962	1.032	0.726	1.011	0.91	1.156	1.084	1.051	1.111	1.326	1.232	0.734
E9Q634	Myo1e Myr3	Unconventional myosin-Ie (Unconventional myosin 1E)	0.753	0.855	0.838	1.215	0.951	0.412	1.145	0.887	0.92	2.021	1.19	0.81	0.982	0.865	0.96	0.843	0.497	0.415	1.183	0.442	0.761	0.984	0.944	0.892	0.873	0.722	0.801	1.383	1.176	0.768	1.284	1.152	1.099	0.768	1.108	1.327	1.189	0.66	1.016	1.821	1.105	1.125	1.002	1.077	1.056	0.793	0.556
E9Q649	Gcnt4	Beta-1,3-galactosyl-O-glycosyl-glycoprotein beta-1,6-N-acetylglucosaminyltransferase 4 (EC 2.4.1.102) (Core 2-branching enzyme 3) (Core2-GlcNAc-transferase 3) (C2GnT3)
E9Q6B2	Ccdc85c	Coiled-coil domain-containing protein 85C	0.936	1.111	0.902	0.694	1.142	1.257	1.021	0.956	1.043	0.909	1.022	1.104	0.88	1.043	1.149	1.018	1.593	1.231	1.063	1.378	0.913	0.978	1.007	0.978	0.969	1.073	1.048	0.881	0.925	0.892	0.846	0.988	1.051	0.778	0.901	0.96	0.984	1.22	0.983	0.788	0.911	1.002	0.975	1.028	0.909	0.816	1.092
E9Q6C8	Xkr6	XK-related protein 6
E9Q6J5	Bod1l Kiaa1327	Biorientation of chromosomes in cell division protein 1-like 1	0.956	0.952	1	0.946	0.997	1.141	1.024	1.073	0.998	0.929	0.93	0.981	0.772	0.937	0.918	0.966	1.005	1.043	0.941	0.949	0.916	1.083	1.044	1.034	0.983	0.981	0.949	0.95	1.092	1.01	0.936	1.018	0.981	0.921	0.917	0.995	0.902	1.002	0.996	0.997	1.043	1.125	0.937	0.942	1.015	0.771	1.398
E9Q6P5	Ttc7b	Tetratricopeptide repeat protein 7B (TPR repeat protein 7B)	1.11	1.048	1.098	0.958	1.085	0.667	0.984	1.133	0.995	1.009	0.993	1.034	0.89	1.121	1.065	1.151	0.629	0.753	1.115	0.686	1.112	1.173	1.045	1.083	1.105	1.052	1.114	0.942	1.045	0.941	1.011	0.751	0.956	1.114	1.048	0.994	1.03	1.01	1.085	0.725	1.055	1.056	1.066	0.989	1.019	1.104	1.373
E9Q735	Ube4a Ufd2b	Ubiquitin conjugation factor E4 A (EC 2.3.2.27)	0.947	0.934	1.01	0.942	0.994	0.63	0.892	1.009	0.907	0.989	0.985	1.013	0.976	0.967	1.065	0.946	0.646	0.695	1.053	0.623	0.984	0.965	0.94	1.084	0.941	1.019	1.032	1.09	1.049	0.975	1.061	0.974	1.036	1.061	1.224	1.076	1.011	0.671	1.069	0.826	1.015	1.531	1.009	0.959	1.032	1.011	0.713
E9Q743	Cfap251 Wdr66	Cilia- and flagella-associated protein 251 (WD repeat-containing protein 66)																												1.346	1.159	0.643	0.84	1.136	1.15	0.777	1.406	1.036	0.829	0.82	0.92	1.521	1.063	0.963	0.969	0.898	1.04	0.942	0.253
E9Q784	Zc3h13	Zinc finger CCCH domain-containing protein 13																												1.283	1.282	1.419	1.238	1.166	1.224	1.382	1.018	1.04	1.017	1.106	0.928	1.287	1.173	1.418	1.018	1.201	1.068	0.879	1.009
E9Q7D5	Arhgef5	Rho guanine nucleotide exchange factor 5
E9Q7E2	Arid2 Baf200	AT-rich interactive domain-containing protein 2 (ARID domain-containing protein 2) (BRG1-associated factor 200) (BAF200) (Zinc finger protein with activation potential) (Zipzap/p200)	1.133	1.249	1.303	1.064	1.07	0.953	1.211	1.297	1.219	0.799	0.778	0.954	0.921	0.851	0.872	1.045	0.876	0.936	0.851	1.11	0.86	0.971	0.976	1.028	0.768	0.891	0.879	0.699	0.814	0.683	0.768	0.678	0.94	0.773	0.844	0.77	0.938	0.899	1.071	1.193	1.047	1.41	0.901	1.045	1.07
E9Q7F2	Rnf169 Kiaa1991	E3 ubiquitin-protein ligase RNF169 (EC 2.3.2.27) (RING finger protein 169) (RING-type E3 ubiquitin transferase RNF169)
E9Q7G0	Numa1	Nuclear mitotic apparatus protein 1 (Nuclear mitotic apparatus protein) (NuMA protein)	0.906	0.981	0.976	1.034	0.996	1.004	0.999	1.017	0.968	0.891	1.031	0.948	0.804	0.908	0.955	0.961	0.882	1.223	0.91	1.017	0.909	1.075	1.025	0.962	1	0.956	0.935	1.007	1.131	1.184	0.99	1.199	1.154	0.951	0.975	1.046	0.919	1.104	0.953	1.096	1.034	1.066	0.964	1.052	1.037	0.974	1.104
E9Q7P9	Cdhr2	Cadherin-related family member 2
E9Q7T7	Chadl SLRR4B	Chondroadherin-like protein	0.827	1.024	1.026	1.137	0.899	0.829	0.887	0.986	0.996	1.021	1.147	1.108	0.891	1.136	1.109	1.022	0.7	0.905	0.945	0.622	1.085	0.975	1.135	1.228	1	0.987	1.038	1.087	1.139	0.937	1.045	0.977	1.207	1.062	1.131	1.152	0.917	0.798	1.012	0.747	0.96	0.94	0.913	0.949	0.968	1.012	0.907
E9Q7X6	Heg1	Protein HEG homolog 1
E9Q7X7	Nrxn2	Neurexin-2 (Neurexin II-alpha) (Neurexin-2-alpha)	1.146	1.008	1.163	0.977	1.038	0.762	1.027	1.117	1.03	0.962	0.979	1.111	1.038	1.183	1.127	1.128	0.597	0.579	1.071	0.657	1.135	1.139	1.084	1.132	1.059	1.054	1.038	1.007	1.083	0.876	1.078	0.761	0.978	1.119	1.097	1.016	1.106	0.683	1.039	0.811	1.059	1.067	1.038	1.021	1.082	1.146	0.684
E9Q816	Cyp2w1	Cytochrome P450 2W1 (EC 1.14.14.-)
E9Q8D0	Dnajc21	DnaJ homolog subfamily C member 21	0.989	0.926	0.965	0.986	0.803	0.777	0.929	0.991	0.885
E9Q8I9	Fry Kiaa4143	Protein furry homolog	0.988	1.055	1.093	0.99	1.118	0.511	1.015	1.135	1.003	1.046	1.094	1.091	1.025	1.11	1.172	1.072	0.469	0.398	1.072	0.546	1.001	1.173	1.034	1.119	1.046	1.014	1.037	1.051	1.108	0.816	1.004	0.743	0.961	1.041	1.113	1.064	1.019	0.728	1.082	0.871	1.086	1.124	1.039	0.999	1.081	1.049	0.561
E9Q8T7	Dnah1 Dhc7 Dnahc1	Dynein axonemal heavy chain 1 (Axonemal beta dynein heavy chain 1) (Ciliary dynein heavy chain 1) (mDHC7)	1.529	1.101	1.111	1.11	1.349	0.623	1.448	1.399	1.17	1.117	1.188	1.238	0.893	1.275	1.015	1.26	0.679	0.505
E9Q942	Smim13	Small integral membrane protein 13
E9Q9D5	Rabl2 Rabl2a	Rab-like protein 2A	1.228	1.086	0.875	0.848	1.04	0.903	1.175	1.099	1.092	1.139	1.055	1.112	1.066	0.698	0.974	0.665	0.829	0.889	1.198	0.624	1.029	0.762	0.879	1.428	0.985	0.919	1.2										0.745	0.774	1.24	0.879	0.965	1.13	0.811	1.236	1.032	1.08	0.968
E9Q9K5	Trdn	Triadin
E9Q9R9	Dlg5	Disks large homolog 5	0.873	1.026	1.032	0.884	0.98	1.002	1.079	1	1.044	0.956	1.023	0.994	1.001	0.95	1.02	0.964	0.819	0.8	1.055	0.748	0.961	0.988	1.089	1.07	0.915	1.027	0.992	0.985	1.02	0.941	1.018	0.912	0.936	0.918	1.007	0.968	0.909	1.191	0.928	0.916	0.955	1.123	0.891	1.049	0.941	1.031	0.922
E9QA62	Lmod3	Leiomodin-3
E9QAG8	Znf431 Zfp431 Zfp932	Zinc finger protein 431 (Zinc finger protein 932)
E9QAM5	Helz2	Helicase with zinc finger domain 2 (EC 3.6.4.-) (PPAR-gamma DNA-binding domain-interacting protein 1) (PDIP1) (PPAR-gamma DBD-interacting protein 1)
E9QAT4	Sec16a Kiaa0310 Sec16	Protein transport protein Sec16A (SEC16 homolog A) (p250)	0.942	0.927	1.032	1.024	1.008	0.823	0.965	1.059	1.029	1.051	1.005	1.019	1.001	1.025	1.005	0.948	1.002	0.954	0.953	0.945	0.902	1.025	0.94	0.924	0.918	1.044	0.939	0.99	1.023	1.003	1	1.04	1.01	0.978	0.978	1.012	1.008	0.733	1.044	1.049	1.05	1.129	0.976	1.037	1.098	0.967	0.838
F2Z461	Herc6	E3 ISG15--protein ligase Herc6 (EC 2.3.2.-)
F2Z472	Svs3a Svs3	Seminal vesicle secretory protein 3A (Seminal vesicle secretory protein III) (SVS III)																																					0.603	0.445	0.516	15.321	0.796	0.775	0.435	0.593	0.75
F6SEU4	Syngap1	Ras/Rap GTPase-activating protein SynGAP (Neuronal RasGAP) (Synaptic Ras GTPase-activating protein 1) (Synaptic Ras-GAP 1)	1.001	0.982	1.271	0.879	0.961	1.026	0.863	1.083	1.051	1.035	0.868	0.971	0.853	1.095	0.972	1.191	1.016	1.065	1.079	0.743	1.141	1.05	1.026	1.216	1.117	1.23	1.215	0.854	0.972	0.9	1	0.627	0.922	1.151	0.96	0.978	0.87	0.759	0.936	0.651	0.959	0.826	0.878	0.902	1.011	1.257	0.78
F6VAN0	Atf6	Cyclic AMP-dependent transcription factor ATF-6 alpha (cAMP-dependent transcription factor ATF-6 alpha) (Activating transcription factor 6 alpha) (ATF6-alpha) [Cleaved into: Processed cyclic AMP-dependent transcription factor ATF-6 alpha]
F6W8I0	Yjefn3 Aibp2	YjeF N-terminal domain-containing protein 3 (YjeF_N3) (hYjeF_N3) (ApoA-I-binding protein 2)
F6ZDS4	Tpr	Nucleoprotein TPR (NPC-associated intranuclear protein) (Translocated promoter region and nuclear basket protein)	0.952	0.981	1.008	1.047	0.962	0.909	0.998	1.019	0.988	1.031	0.987	1.023	0.93	1.018	1.029	0.972	0.932	1.1	0.948	0.83	1.012	1.036	1.045	1.032	1.028	0.993	1.019	0.969	1.013	1.175	0.959	1.121	1.055	0.983	0.989	1.019	0.951	1.115	1.013	1.051	1.004	1.078	0.948	1.041	1.02	0.993	0.859
F7BJB9	Morc3 Nxp2 Zcwcc3	MORC family CW-type zinc finger protein 3 (Nuclear matrix protein 2) (Zinc finger CW-type coiled-coil domain protein 3)																												0.984	1.3	0.867	0.95	1.094	1.397	1.073	1.303	1.154	0.976	1.109	1.196	1.88	1.325	1.14	1.031	1.059	1.645	1.057	0.418
F7BWT7	Tspan15	Tetraspanin-15 (Tspan-15) (Transmembrane 4 superfamily member 15)	1.003	1.197	1.221	1.174	1.397	0.386	1.347	1.29	1.21	1.122	1.517	0.767	1.144	0.973	1.073	0.983	0.278	0.198	0.933	0.412	1.092	1.269	0.891	1.061	1.109	0.896	0.761	1.254	1.339	0.539	1.161	0.74	0.676	0.816	1.09	1.292	1.306	0.613	1.176	0.949	1.311	1.196	0.981	1.102	1.049	0.841	0.841
F8VPQ2	Arid4a Rbbp1 Rbp1	AT-rich interactive domain-containing protein 4A (ARID domain-containing protein 4A) (Retinoblastoma-binding protein 1)
F8VPU2	Farp1	FERM, ARHGEF and pleckstrin domain-containing protein 1 (FERM, RhoGEF and pleckstrin domain-containing protein 1)	0.999	0.984	1.11	1.037	1.067	0.598	0.956	1.097	1.002	1.063	1.012	1.057	0.898	1.126	1.053	1.12	0.652	0.63	1.044	0.709	1.057	1.098	1.08	1.098	1.054	1.045	1	1.071	1.165	0.993	1.086	0.776	0.936	1.091	1.083	1.06	1.008	0.715	1.054	0.858	1.09	1.001	1.021	1.06	1.022	1.152	0.596
F8VPZ5	Ercc6 Csb	DNA excision repair protein ERCC-6 (EC 3.6.4.-) (ATP-dependent helicase ERCC6) (Cockayne syndrome protein CSB)
F8VPZ9	Bicra Gltscr1	BRD4-interacting chromatin-remodeling complex-associated protein (Glioma tumor suppressor candidate region gene 1 protein)
F8VQB6	Myo10	Unconventional myosin-X (Unconventional myosin-10)																												0.486	0.567	2.411	0.551	2.219	2.422	0.933	0.472	0.54	0.969	0.299	1.024	1.69	1.16	1.213	1.162	1.165	1.57	0.826	0.377
G3UWD5	Akain1	A-kinase anchor protein inhibitor 1	0.836	1.031	1.105	0.891	0.831	1.183	0.989	1.025	0.858	0.925	1.152	1.088	1.049	0.946	1.241	0.99	1.131	1.135	0.957	1.054	0.823	0.966	1.05	0.883	1.002	0.883	1.056	1.049	1.362	1.304	0.674	0.974	1.169	1.072	1.124	0.971	0.641	1.76	0.955	0.754	0.569	1.161	0.931	0.978	0.96	1.037	2.081
G3X939	Slc9a3	Sodium/hydrogen exchanger 3
G3X982	Aox3 Aoh1	Aldehyde oxidase 3 (EC 1.2.3.1) (Aldehyde oxidase homolog 1) (Azaheterocycle hydroxylase 3) (EC 1.17.3.-)	0.734	1.568	0.622	5.23	0.534	0.193	0.607	0.618	0.559	2.399	0.744	0.517	5.466	0.733	0.425	0.608	0.506	0.823	0.793	0.642	1.609	0.916	0.505	0.506	0.549	3.002	0.606	1.424	0.67	0.461	0.985	2.739	1.626	0.394	0.794	0.637	1.135	0.536	1.046	0.603	0.618	0.877	2.538	0.639	0.536	0.451	0.424
G3X987	Gimap9 Ian7	GTPase IMAP family member 9 (Immune-associated nucleotide-binding protein 7) (IAN-7) (Immunity-associated nucleotide-binding protein 7)
G3X9C2	Nccrp1 Fbxo50	F-box only protein 50 (NCC receptor protein 1) (NCCRP-1) (Non-specific cytotoxic cell receptor protein 1 homolog)
G3X9G7	Zfp809	Zinc finger protein 809
G3X9J0	Sipa1l3 Spal3	Signal-induced proliferation-associated 1-like protein 3 (SIPA1-like protein 3) (SPA-1-like protein 3)	0.996	1.019	1.064	1.035	1.118	0.797	1.059	1.132	1.098	1.042	1.02	1.024	1.029	1.072	1.063	0.956	0.692	0.927	1.124	1.033	0.825	1.107	0.976	1.046	0.898	0.924	0.953	0.903	0.99	0.945	0.995	0.934	1.002	0.911	1.041	1.03	1.095	0.859	1.059	1.105	1.014	1.17	1.003	0.99	1.069	1.061	0.868
G3X9K3	Arfgef1	Brefeldin A-inhibited guanine nucleotide-exchange protein 1 (BIG1) (Brefeldin A-inhibited GEP 1) (ADP-ribosylation factor guanine nucleotide-exchange factor 1)	0.933	0.922	1.072	0.983	0.978	0.503	1.06	1.106	1.026	1.043	1.038	1.046	0.944	1.052	1.098	1.08	0.535	0.527	1.081	0.65	1.026	1.03	1.013	1.109	0.98	0.972	1.015	1.042	1.158	0.818	1.05	0.815	0.927	1.012	1.131	1.1	1.092	0.669	1.062	0.912	1.074	1.148	1.061	1.024	1.057	1.043	0.547
G3XA57	Rab11fip2	Rab11 family-interacting protein 2 (Rab11-FIP2)	0.936	0.939	1.085	0.914	0.993	0.889	0.87	1.02	1.03	0.965	0.907	0.999	0.907	1.048	1.03	1.133	0.821	0.973	1.042	0.943	1.054	1.179	1.04	1.074	1.07	1.073	1.09	0.83	0.971	0.934	0.955	0.793	0.973	0.97	0.966	0.98	0.966	0.922	0.987	0.776	0.948	0.978	0.913	0.941	0.952	1.047	0.821
G5E829	Atp2b1	Plasma membrane calcium-transporting ATPase 1 (EC 7.2.2.10) (Plasma membrane calcium ATPase isoform 1) (PMCA1) (Plasma membrane calcium pump isoform 1)	1.184	1.09	0.989	0.865	0.958	0.927	0.981	1.01	1.034	1.003	0.925	1.057	0.991	1.115	1.006	1.14	0.631	0.555	1.083	0.732	1.114	0.953	1.194	1.205	1.139	1.075	1.15	0.965	0.986	0.953	1.069	0.832	1.03	1.129	1.026	0.989	1.054	0.737	1.019	0.758	1.049	1.019	0.998	1.042	1.067	1.158	0.968
G5E861	Sclt1 Sap1	Sodium channel and clathrin linker 1 (Sodium channel-associated protein 1)																												0.726	0.806	0.722	0.753	0.696	1.307	0.68	0.697	1.273	1.195	0.42	0.57	1.004	1.75	0.537	0.303	1.233	1.694	1.511	0.412
G5E870	Trip12	E3 ubiquitin-protein ligase TRIP12 (EC 2.3.2.26) (HECT-type E3 ubiquitin transferase TRIP12) (Thyroid receptor-interacting protein 12) (TR-interacting protein 12) (TRIP-12)	1.024	1.018	1.095	1.141	1.075	0.595	1.099	1.12	0.973	1.175	1.128	1.031	0.895	1.079	1.039	1.045	0.577	0.53	1.008	0.716	1.028	1.048	1.006	1.089	1.033	1.076	1.096	0.985	1.102	0.896	0.972	0.946	1.067	0.955	0.975	1.011	0.96	0.688	1.03	1.017	1.034	1.102	1.074	1.019	1.069	1.089	0.637
G5E872	Rnpepl1	Aminopeptidase RNPEPL1 (EC 3.4.11.-) (Methionyl aminopeptidase) (EC 3.4.11.18)
G5E897	Poglut3 Kdelc2	Protein O-glucosyltransferase 3 (EC 2.4.1.-) (KDEL motif-containing protein 2) (Protein O-xylosyltransferase POGLUT3) (EC 2.4.2.-)																												1.118	1.218	1.185	1.626	1.274	0.912	1.679	0.956	0.996	0.975	0.591	0.95	1.491	1.037	0.994	0.884	0.975	1.029	1.094	0.487
G5E8B9	Zbtb11	Zinc finger and BTB domain-containing protein 11																			0.98	1.017	0.855	0.858	0.944	0.998	0.997	0.929	0.896	1.133	0.848	1.041	0.978	0.883	1.036	0.719	0.685	1.014	1.015	0.84	1.034	0.985	0.956	0.953	1.028	1.211	1.04
G5E8F4	Fpgt	Fucose-1-phosphate guanylyltransferase (EC 2.7.7.30) (GDP-L-fucose diphosphorylase) (GDP-L-fucose pyrophosphorylase)
G5E8K5	Ank3	Ankyrin-3 (ANK-3) (Ankyrin-G)	1.041	1.023	1.105	0.899	1.032	1.191	1.004	1.047	1.065	1.068	1.026	0.965	1.002	1	1.025	1.001	1.037	1.203	1.048	0.941	1.048	1.052	0.977	1.034	1.064	1.024	1.081	0.922	0.98	1.02	0.989	0.835	0.917	1.008	0.981	0.98	0.976	0.98	0.978	0.742	0.974	0.991	0.894	0.967	1.014	0.953	1.101
G5E8P0	Tubgcp6 Kiaa1669	Gamma-tubulin complex component 6 (GCP-6)	1.067	0.982	1.095	0.993	1.087	0.684	1.032	1.207	1.056	0.851	1.007	0.896	0.933	1.219	1.053	1.11	0.478	0.456	1.12	0.954	1.074	1.051	1.232	1.102	1.108	0.989	1.076	0.968	0.97	0.838	1.097	0.895	1.077	1.022	1.076	1.036	0.955	0.7	1.008	0.867	1.031	1.015	0.931	0.969	1.13	1.069	0.697
G5E8Q8	Adgrf5 Gpr116	Adhesion G protein-coupled receptor F5 (G-protein coupled receptor 116)
G5E8Z2	Taf4b Taf2c2 Tafii105	Transcription initiation factor TFIID subunit 4B (Transcription initiation factor TFIID 105 kDa subunit) (TAF(II)105) (TAFII-105) (TAFII105)
O08528	Hk2	Hexokinase-2 (EC 2.7.1.1) (Hexokinase type II) (HK II)	0.585	0.708	0.698	0.942	0.899	0.581	1.001	1.097	0.747	0.844	1.239	0.704	0.709	0.813	0.801	0.9	1.079	0.532	1.445	0.68	0.839	0.914	0.873	0.953	0.85	0.827	1.345	0.992	1.087	1.004	1.259	1.055	1.18	0.943	0.895	1.025	0.825	0.586	0.739	3.135	0.895	0.686	0.766	0.877	0.864	0.78	0.671
O08529	Capn2	Calpain-2 catalytic subunit (EC 3.4.22.53) (80 kDa M-calpain subunit) (CALP80) (Calcium-activated neutral proteinase 2) (CANP 2) (Calpain M-type) (Calpain-2 large subunit) (Millimolar-calpain) (M-calpain)	1.02	1.064	1.163	1.058	1.159	0.544	1.165	1.142	1.077	1.017	1.086	1.042	0.993	0.972	1.056	0.973	0.451	0.497	1.256	0.413	1.062	1.137	1.009	1.166	1.116	1.024	1.106	1.103	1.174	0.859	1.128	0.814	0.879	1.038	1.144	1.109	1.154	0.621	1.113	0.973	1.173	1.029	1.062	1.085	1.099	0.994	0.642
O08530	S1pr1 Edg1 Lpb1	Sphingosine 1-phosphate receptor 1 (S1P receptor 1) (S1P1) (Endothelial differentiation G-protein coupled receptor 1) (Lysophospholipid receptor B1) (Sphingosine 1-phosphate receptor Edg-1) (S1P receptor Edg-1) (CD antigen CD363)	0.595	0.898	1.307	0.969	1.049	0.324	0.872	1.179	1.388	1.228	1.174	1.142	1.087	0.887	0.919	0.903	0.401	0.362	0.979	0.551	1.104	1.147	1.159	1.401	1.583	1.322	1.543	0.907	1.204	0.586	0.886	0.317	0.496	0.731	0.822	1.088	1.101	0.591	0.931	0.825	1.217	0.899	0.922	1.075	1.089	1.051	0.54
O08532	Cacna2d1 Cacna2	Voltage-dependent calcium channel subunit alpha-2/delta-1 (Voltage-gated calcium channel subunit alpha-2/delta-1) [Cleaved into: Voltage-dependent calcium channel subunit alpha-2-1; Voltage-dependent calcium channel subunit delta-1]	1.008	0.963	1.106	0.861	0.946	1.107	0.891	1.032	1.052	1.114	0.974	0.982	0.906	1.019	0.976	1.105	0.928	1.285	0.981	1.139	1.046	1.038	1.036	1.079	1.115	1.065	1.169	0.928	0.984	1.058	0.985	0.769	1.032	1.12	0.964	0.996	0.98	1.016	0.955	0.755	1.039	0.938	0.932	0.984	1.035	1.156	1.097
O08538	Angpt1 Agpt	Angiopoietin-1 (ANG-1)
O08539	Bin1 Amphl Sh3p9	Myc box-dependent-interacting protein 1 (Amphiphysin II) (Amphiphysin-like protein) (Bridging integrator 1) (SH3 domain-containing protein 9)	1.041	1.057	1.02	0.945	1.142	1.101	1.28	1.128	1.15	1.032	1.076	0.974	0.983	0.884	0.983	0.898	1.618	1.467	0.987	1.018	0.944	1.019	0.968	0.992	1.035	0.838	0.976	0.914	0.922	1.076	0.929	1.007	0.947	0.976	0.998	0.995	0.991	1.312	0.957	0.721	0.957	1.011	0.921	1.006	1.003	0.949	1.201
O08543	Efna5 Epl7 Eplg7 Lerk7	Ephrin-A5 (AL-1) (EPH-related receptor tyrosine kinase ligand 7) (LERK-7)																																					1.086	0.547	1.035	0.961	1.133	1.482	0.888	1.083	1.33	0.856	0.785
O08545	Efna3 Epl3 Eplg3 Lerk3	Ephrin-A3 (EHK1 ligand) (EHK1-L) (EPH-related receptor tyrosine kinase ligand 3) (LERK-3)										0.903	1.035	1.031	0.993	1.072	0.938	0.909	0.864	0.92	0.637	0.423	0.735	0.938	0.859	1.188	1.195	1.066	0.937	0.875	0.924	0.555	1.088	0.527	0.695	1.006	1.194	1.105	1.224	0.951	1.109	1.042	1.066	1.258	0.944	1.059	1.375	1.095	0.457
O08547	Sec22b Sec22l1	Vesicle-trafficking protein SEC22b (ER-Golgi SNARE of 24 kDa) (ERS-24) (ERS24) (SEC22 vesicle-trafficking protein homolog B) (SEC22 vesicle-trafficking protein-like 1) (mSec22b)	1.102	1.004	0.974	0.906	0.813	1.425	0.858	0.865	0.845	1.451	1.033	0.987	0.884	1.08	0.992	1.103	0.876	0.817	0.889	1.344	0.924	0.883	1.071	0.911	0.906	0.941	0.925	0.947	1.071	1.107	1.04	1.145	1.436	1.194	1.021	1.019	1.118	0.703	1.129	1.05	1.082	1.137	1.058	1.047	1.059	1.064	1.155
O08550	Kmt2b Mll2 Trx2 Wbp7	Histone-lysine N-methyltransferase 2B (Lysine N-methyltransferase 2B) (EC 2.1.1.364) (Myeloid/lymphoid or mixed-lineage leukemia protein 4 homolog) (Trithorax homolog 2) (WW domain-binding protein 7) (WBP-7)
O08553	Dpysl2 Crmp2 Ulip2	Dihydropyrimidinase-related protein 2 (DRP-2) (Unc-33-like phosphoprotein 2) (ULIP-2)	1.026	1.016	0.965	0.923	1.05	1.161	1.075	1.003	1.091	0.998	1.069	0.95	1.028	0.965	0.966	0.946	1.239	1.223	0.869	1.391	0.889	0.994	0.96	0.934	1.012	0.879	0.978	0.849	0.953	0.94	0.958	0.9	0.913	0.921	0.911	0.999	0.918	1.122	0.949	0.778	0.976	0.945	0.836	0.918	1.011	0.898	1.155
O08573	Lgals9	Galectin-9 (Gal-9)	0.783	1.66	0.682	2.772	0.646	0.338	0.648	0.998	0.515	1.7	0.553	0.391	3.687	0.698	0.263	0.628	0.601	1.138	0.732	0.589	1.192	0.884	0.73	0.851	0.751	2.06	0.827	0.993	0.445	0.476	0.803	3.971	1.043	0.362	0.655	0.533	0.663	0.404	0.64	5.052	0.507	0.398	2.173	0.57	0.532	0.44	0.343
O08576	Rundc3a Rap2ip Rpip8	RUN domain-containing protein 3A (Rap2-interacting protein 8) (RPIP-8)	1.17	0.988	1.055	0.985	1.101	0.705	1.008	1.102	0.989	1.016	0.99	1.092	1.036	1.142	1.094	1.108	0.784	0.653	1.175	0.579	1	0.997	0.957	1.144	1.002	0.974	1.088	0.947	1.072	0.845	0.976	0.815	0.953	0.965	1.119	1.063	1.102	0.725	1.063	0.843	1.118	1.22	1.049	1.083	1.064	1.014	0.583
O08579	Emd Sta	Emerin	1.176	1.098	1.232	0.937	1.05	0.914	1.078	1.146	1.086	1.157	0.955	1.062	0.945	1.124	0.957	1.074	0.729	1.003	0.891	0.908	0.976	0.904	0.958	0.895	0.97	0.946	0.977	1.015	0.998	1.059	1.043	0.924	1.075	1.098	1.066	1.035	1.011	0.934	1.034	0.984	0.976	1.053	0.993	1.08	1.068	1.014	1.029
O08580	Esrra Err1 Estrra Nr3b1	Steroid hormone receptor ERR1 (Estrogen receptor-like 1) (Estrogen-related receptor alpha) (ERR-alpha) (Nuclear receptor subfamily 3 group B member 1)
O08582	Gtpbp1 Gtpbp	GTP-binding protein 1 (G-protein 1) (GP-1) (GP1)	1.063	1.027	1.027	1.138	1.103	0.727	1.181	1.073	1	1.136	1.13	1.025	1.025	1.065	1.029	0.989	0.618	0.477	1.028	0.547	1.005	1.113	1.053	1.093	1.079	1.004	1.004	0.998	1.028	0.857	1.012	1.002	1.109	0.943	0.979	1.063	1.028	0.722	1.118	0.967	1.068	1.053	1.078	1.041	1.036	1.031	0.509
O08583	Alyref Aly Ref1 Refbp1 THOC4	THO complex subunit 4 (Tho4) (Ally of AML-1 and LEF-1) (Aly/REF export factor) (REF1-I) (RNA and export factor-binding protein 1) (Transcriptional coactivator Aly/REF)	1.089	0.934	1.121	0.978	1.029	0.876	1.078	1.208	1.017	1.255	1.117	1.083	0.909	1.078	0.961	1.005	1.289	1.101	0.836	1.607	0.947	0.955	1.028	0.89	0.932	0.937	0.962	0.914	1.122	0.932	0.967	0.904	0.812	0.881	0.763	1.004	0.947	0.832	1.07	1.194	1.033	0.541	0.999	0.978	0.394	1.062	0.529
O08585	Clta	Clathrin light chain A (Lca)	0.806	0.813	0.872	0.721	0.871	2.224	0.857	0.854	0.888	0.945	0.938	1.047	0.943	0.979	1.006	0.967	1.669	1.653	0.955	2.084	0.902	0.891	0.884	0.957	0.963	0.864	1.033	0.901	0.937	1.138	0.949	0.875	0.802	1.082	1.036	0.934	0.932	1.552	0.939	0.781	0.917	0.936	0.881	0.909	0.917	0.979	1.659
O08586	Pten Mmac1	Phosphatidylinositol 3,4,5-trisphosphate 3-phosphatase and dual-specificity protein phosphatase PTEN (EC 3.1.3.16) (EC 3.1.3.48) (EC 3.1.3.67) (Mutated in multiple advanced cancers 1) (Phosphatase and tensin homolog)	1.049	1.026	1.048	0.976	1.074	0.976	1.042	1.069	1.078	0.958	0.94	1.072	0.986	0.99	0.983	0.998	0.689	0.921	1.179	0.671	1.073	1.073	1.081	1.097	1.125	1.059	1.144	1.071	1.133	1.333	0.966	0.934	0.896	0.99	1.012	1.051	1.114	0.823	1.095	0.778	1.058	0.953	1.069	1.04	0.89	1.154	0.933
O08599	Stxbp1	Syntaxin-binding protein 1 (Protein unc-18 homolog 1) (Unc18-1) (Protein unc-18 homolog A) (Unc-18A)	1.053	1.012	1.061	0.825	1.057	1.151	0.986	1.081	1.015	0.985	0.994	1.056	0.986	1.081	1.044	1.088	1.241	0.9	1.012	1.047	1.019	1.009	1.013	0.994	1.059	0.974	1.111	0.832	0.92	0.951	0.929	0.704	0.894	1.029	0.953	0.916	1	0.934	1.013	0.695	1.023	0.936	0.957	0.951	0.989	1.083	0.894
O08600	Endog	Endonuclease G, mitochondrial (Endo G) (EC 3.1.30.-)	1.146	1.095	0.996	1.202	0.929	0.855	0.909	1.101	0.994	1.281	0.929	0.896	1.233	1.015	0.97	0.969	0.947	1.059	1.03	0.906	1.062	0.986	0.986	1.053	0.959	1.236	0.979	0.88	0.893	0.902	0.881	1.185	1.005	0.888	0.907	0.992	0.965	0.851	0.947	1.001	1.069	0.972	1.089	1.028	0.989	1.058	0.977
O08601	Mttp Mtp	Microsomal triglyceride transfer protein large subunit	0.918	1.379	0.861	3.018	0.725	0.483	0.713	0.845	0.868	1.605	0.818	0.76	2.917	0.864	0.692	0.853	0.74	0.998	0.756	0.674	1.294	1.044	0.745	0.824	0.808	2.402	0.836	1.157	0.842	0.677	0.851	2.239	1.159	0.694	0.984	0.819	1.125	0.493	1.023	0.736	0.918	0.948	1.75	0.792	0.795	0.748	0.579
O08605	Mknk1 Mnk1	MAP kinase-interacting serine/threonine-protein kinase 1 (EC 2.7.11.1) (MAP kinase signal-integrating kinase 1) (MAPK signal-integrating kinase 1) (Mnk1)																												0.956	1.067	0.653	0.967	0.792	0.915	0.728	1.065	0.788
O08609	Mlx Tcfl4	Max-like protein X (Max-like bHLHZip protein) (Protein BigMax) (Transcription factor-like protein 4)
O08632	Krtap19-5 Krtap8-2	Keratin-associated protein 19-5 (Glycine tyrosine-rich hair protein) (High-glycine tyrosine keratin type 1 alpha) (HGTp type 1 alpha) (Keratin-associated protein 8-2)
O08638	Myh11	Myosin-11 (Myosin heavy chain 11) (Myosin heavy chain, smooth muscle isoform) (SMMHC)	0.369	0.577	0.481	0.728	0.465	0.286	0.323	0.476	0.38	0.463	0.538	0.458	0.341	0.4	0.531	0.444	0.3	0.427	2.084	0.384	0.424	0.385	0.525	0.625	0.471	0.502	0.431	11.491	0.569	0.533	0.953	0.501	0.654	0.696	0.554	0.572	0.447	0.554	0.382	5.816	0.556	0.209	0.401	0.408	0.667	0.46	0.667
O08641	Sh3yl1	SH3 domain-containing YSC84-like protein 1																			1.113	0.841	0.981	1.16	1.013	1.132	0.963	0.735	0.837	0.458	0.459	0.577	0.481	0.531	0.671	0.452	0.536	0.465	1.162	0.584	1.197	1.616	1.245	1.228	1.034	0.933	1.116
O08644	Ephb6 Cekl	Ephrin type-B receptor 6 (MEP) (Tyrosine-protein kinase-defective receptor EPH-6)	1.148	1.195	1.223	1.441	1.395	0.818	1.414	1.946	1.279	13.823	0.81	0.062	0.943	0.672	0.567	0.539	1.052	0.539	1.122	1.026	1.099	1.024	1.011	1.125	0.952	0.997	1.004	1.251	1.136	0.755	0.917	0.668	0.856	0.919	0.989	0.954	1.051	0.914	1.081	0.875	0.941	1.008	1.064	1.085	0.931	0.808	1.1
O08648	Map3k4 Mekk4	Mitogen-activated protein kinase kinase kinase 4 (EC 2.7.11.25) (MAPK/ERK kinase kinase 4) (MEK kinase 4) (MEKK 4)	0.927	1.048	1.051	1.054	1.067	0.606	0.952	1.025	0.958	0.912	0.939	0.993	0.973	1.039	1.059	0.996	0.636	0.711	1.037	0.662	1.034	1.202	1.052	1.083	1.096	1.035	1.096	1	1.108	0.815	0.99	0.823	0.996	0.981	1.039	0.995	1.059	0.677	1.071	0.948	1.092	1.11	1.006	1.026	1.025	1.022	0.611
O08663	Metap2 Mnpep P67eif2	Methionine aminopeptidase 2 (MAP 2) (MetAP 2) (EC 3.4.11.18) (Initiation factor 2-associated 67 kDa glycoprotein) (p67) (p67eIF2) (Peptidase M)	0.917	0.957	0.987	1.079	0.969	0.861	1.042	0.975	0.999	0.992	1.077	1.077	1.012	1.065	1.155	1.054	0.562	0.671	0.964	0.579	1.014	0.992	1.013	0.994	0.955	0.946	0.909	1.067	1.108	0.988	1.11	1.006	0.957	1.044	1.125	1.102	1.068	0.835	1.072	1.174	1.119	1.114	1.117	1.183	1.105	1.062	0.874
O08664	Bcl7c	B-cell CLL/lymphoma 7 protein family member C (B-cell chronic lymphocytic leukemia/lymphoma 7C protein)
O08665	Sema3a Semad SemD	Semaphorin-3A (Semaphorin III) (Sema III) (Semaphorin-D) (Sema D)
O08672	Kifc2	Kinesin-like protein KIFC2	1.331	1.396	1.077	1.051	1.148	0.825	1.349	1.361	1.02	1.092	0.976	1.033	0.99	1.032	1.123	0.847	1.214	0.961	0.932	0.63	1.246	0.839	1.014	1.297	1.155	1.052	1.155										1.003	0.734	1.005	0.915	1.145	1.107	0.977	1.058	1.194	1.424	1.035
O08677	Kng1 Kng	Kininogen-1 [Cleaved into: Kininogen-1 heavy chain; Bradykinin; Kininogen-1 light chain]	0.639	1.44	1.418	1.655	0.748	1.108	0.692	0.995	1.089	1.279	1.166	0.937	1.501	0.86	0.741	0.79	0.761	0.999	0.775	0.633	0.895	0.895	1.029	0.98	1.047	1.565	1.025	0.934	0.936	0.654	1.236	1.019	0.859	0.638	0.556	0.761	0.833	0.614	1.205	4.332	0.843	0.741	1	0.829	0.77	0.658	0.679
O08688	Capn5 Ncl3	Calpain-5 (EC 3.4.22.-) (New calpain 3) (nCL-3)	0.791	0.915	0.888	1.078	0.972	0.468	1.102	0.949	0.963	0.959	1.094	1.081	1.084	1.037	1.159	1.024	0.426	0.483	0.995	0.593	1.044	1.093	1.104	1.083	1.025	0.925	0.959	1.154	1.081	0.805	1.163	0.872	0.964	1.06	1.17	1.279	1.15	0.679	1.091	1.032	1.21	1.159	1.045	1.192	1.162	1.125	0.64
O08689	Mstn Gdf8	Growth/differentiation factor 8 (GDF-8) (Myostatin)
O08691	Arg2	Arginase-2, mitochondrial (EC 3.5.3.1) (Arginase II) (Kidney-type arginase) (Non-hepatic arginase) (Type II arginase)
O08692	Ngp	Neutrophilic granule protein (NGP) (Cystatin-like protein) (Myeloid bactenecin protein) (Myeloid secondary granule protein)	0.537	0.716	0.823	0.703	0.678	0.366	0.652	0.692	0.577	0.42	0.527	0.357	0.324	0.399	0.388	0.375	0.361	0.362	1.385	0.699	1.444	1.443	1.278	1.141	1.471	1.3	1.362	0.597	0.722	0.448	0.54	0.452	0.534	0.417	0.542	0.558	0.906	0.555	0.875	7.654	0.71	0.853	0.962	0.822	0.906	0.076	0.078
O08705	Slc10a1 Ntcp	Hepatic sodium/bile acid cotransporter (Na(+)/bile acid cotransporter) (Na(+)/taurocholate transport protein) (Sodium/taurocholate cotransporting polypeptide) (NTCP) (Solute carrier family 10 member 1) (SLC10A1)
O08709	Prdx6 Aop2 Ltw4 Prdx5	Peroxiredoxin-6 (EC 1.11.1.27) (1-Cys peroxiredoxin) (1-Cys PRX) (Acidic calcium-independent phospholipase A2) (aiPLA2) (EC 3.1.1.4) (Antioxidant protein 2) (Glutathione-dependent peroxiredoxin) (Lysophosphatidylcholine acyltransferase 5) (LPC acyltransferase 5) (LPCAT-5) (Lyso-PC acyltransferase 5) (EC 2.3.1.23) (Non-selenium glutathione peroxidase) (NSGPx)	1.114	1.144	1.157	1.008	1.13	1.195	1.095	1.075	1.089	1.055	1.041	0.996	1.165	1.003	0.918	1.047	1.696	1.155	0.936	1.452	1.031	0.974	1.041	0.976	1.093	1.175	0.907	0.882	0.938	0.906	0.953	1.249	1.015	0.96	0.932	0.94	0.762	1.164	0.79	0.735	0.841	0.73	0.807	0.844	0.802	0.668	1.058
O08710	Tg Tgn	Thyroglobulin (Tg)										1.533	0.914	0.443	0.471	0.623	0.478	1.147	7.36	15.08
O08715	Akap1 Akap	A-kinase anchor protein 1, mitochondrial (Dual specificity A-kinase-anchoring protein 1) (D-AKAP-1) (Protein kinase A-anchoring protein 1) (PRKA1) (Spermatid A-kinase anchor protein) (S-AKAP)	0.834	0.957	0.953	0.874	0.95	0.876	0.946	1.059	0.894	1.119	1.067	1.031	1.076	1.14	1.11	1.029	0.565	0.712	0.868	0.616	1.161	0.981	1.112	1.121	1.012	1.222	1.051	0.987	1.042	0.832	1.082	0.969	1.076	0.996	1.129	1.13	1.205	0.685	1.206	1.078	1.051	1.205	1.249	1.152	1.167	1.128	0.761
O08717	Inhbe	Inhibin beta E chain (Activin beta-E chain)
O08734	Bak1 Bak	Bcl-2 homologous antagonist/killer (Apoptosis regulator BAK)	0.966	0.802	1.444	1.746	1.097	0.294	1.169	1.275	0.976										0.924	0.523	1.003	1.34	1.144	1.279	0.824	0.931	1.172	1.127	1.248	0.702	1.271	0.778	1.184	0.961	0.954	0.89										1.018	0.644
O08736	Casp12	Caspase-12 (CASP-12) (EC 3.4.22.-)
O08738	Casp6 Mch2	Caspase-6 (CASP-6) (EC 3.4.22.59) (Apoptotic protease Mch-2) [Cleaved into: Caspase-6 subunit p18; Caspase-6 subunit p11]	0.619	1.01	1.004	1.415	0.769	0.34	0.853	1.153	0.699	1.045	0.861	0.805	1.068	0.952	0.851	0.903	0.421	0.594	0.649	0.385	0.818	0.869	0.76	0.685	0.868	1.009	0.927	0.862	0.953	0.607	1.174	1.018	0.876	0.851	0.886	0.942	0.841	0.488	0.988	2.709	1.054	0.803	0.955	0.825	1.023	0.787	0.523
O08739	Ampd3	AMP deaminase 3 (EC 3.5.4.6) (AMP deaminase H-type) (AMP deaminase isoform E) (Heart-type AMPD)	1.073	1.048	1.015	1.039	1.097	0.528	1.067	1.06	1.06	1.022	0.996	0.992	0.946	1.12	1.083	1.09	0.74	0.726	1.061	0.509	1.076	1.11	1.03	1.029	0.968	0.883	0.96	1.137	1.149	1.018	1.101	0.852	0.999	1.204	1.117	1.031	1.063	0.603	1.004	0.838	1.036	1.005	1.119	1.006	1.088	1.104	0.554
O08740	Polr2j Rpo2-4	DNA-directed RNA polymerase II subunit RPB11 (RNA polymerase II subunit B11) (DNA-directed RNA polymerase II subunit J) (RNA polymerase II 13.3 kDa subunit) (RPB14)	0.898	1.077	1.07	1.228	1.118	0.512	1.141	1.245	1.042	0.986	1.12	1.086	1.023	1.098	1.156	1.003	0.203	0.278	1.043	0.701	0.987	1.148	1.031	1.142	1.049	1.101	0.979	1.077	1.327	0.877	0.972	1.151	0.951	0.894	0.947	1.355	0.929	0.547	0.915	1.549	1.107	1.033	0.922	1.045	1.282	1.057	0.521
O08742	Gp5	Platelet glycoprotein V (GPV) (Glycoprotein 5) (CD antigen CD42d)
O08746	Matn2	Matrilin-2
O08747	Unc5c Rcm Unc5h3	Netrin receptor UNC5C (Protein unc-5 homolog 3) (Protein unc-5 homolog C) (Rostral cerebellar malformation protein)	1.019	1.206	1.115	1.045	1.166	0.79	1.029	1.242	0.98	1.041	0.896	0.902	0.939	1.02	0.983	0.931	0.491	0.524	1.289	0.554	1.083	1.094	0.953	1.324	0.937	1.023	1.081	0.997	1.211	0.851	1.086	0.69	0.929	1.07	1.056	1.059	1.1	0.76	1.139	0.952	1.11	1.141	1.069	1.073	1.171	1.103	0.796
O08749	Dld	Dihydrolipoyl dehydrogenase, mitochondrial (EC 1.8.1.4) (Dihydrolipoamide dehydrogenase)	1.115	0.987	1.004	0.848	0.991	1.376	0.954	0.978	0.98	0.926	0.946	1.023	0.955	1.056	1.02	1.084	1.572	1.56	0.967	1.518	1.051	0.997	0.984	0.936	0.981	1.008	1.041	0.855	0.85	1.058	0.952	0.994	1.027	1.101	0.966	0.87	0.893	1.131	0.916	0.724	0.929	0.895	0.931	0.912	0.959	1.075	1.04
O08755	Onecut1 Hnf6 Hnf6a	Hepatocyte nuclear factor 6 (HNF-6) (One cut domain family member 1) (One cut homeobox 1)
O08756	Hsd17b10 Erab Hadh2	3-hydroxyacyl-CoA dehydrogenase type-2 (EC 1.1.1.35) (17-beta-estradiol 17-dehydrogenase) (EC 1.1.1.62) (2-methyl-3-hydroxybutyryl-CoA dehydrogenase) (MHBD) (3-alpha-(17-beta)-hydroxysteroid dehydrogenase (NAD(+))) (EC 1.1.1.239) (3-hydroxy-2-methylbutyryl-CoA dehydrogenase) (EC 1.1.1.178) (3-hydroxyacyl-CoA dehydrogenase type II) (3alpha(or 20beta)-hydroxysteroid dehydrogenase) (EC 1.1.1.53) (7-…	1.256	1.18	0.985	1.123	1.082	0.765	1.028	0.993	1.058	1.044	0.856	1.011	1.289	0.964	1.008	0.945	0.685	0.982	1.059	0.932	1.189	1.099	0.978	1.117	1.061	1.333	1.043	0.96	0.949	1.011	0.97	1.228	0.934	1.03	1.034	0.96	1.013	0.801	1	0.971	1.055	0.899	1.183	1.061	1.05	1.018	0.741
O08759	Ube3a	Ubiquitin-protein ligase E3A (EC 2.3.2.26) (HECT-type ubiquitin transferase E3A) (Oncogenic protein-associated protein E6-AP)	1.007	1.087	1.035	1.109	1.063	0.602	1.062	1.124	1.075	0.973	1.037	1.06	0.975	1.106	1.105	1.112	0.528	0.495	1.07	0.582	1.138	1.159	1.101	0.989	1.036	1.011	1.093	1.025	1.23	1.061	1.05	0.852	0.959	1.19	1.113	1.13	1.033	0.702	1.113	0.901	1.127	1.118	1.056	1.118	1.023	1.134	0.556
O08760	Ogg1	N-glycosylase/DNA lyase [Includes: 8-oxoguanine DNA glycosylase (EC 3.2.2.-); DNA-(apurinic or apyrimidinic site) lyase (AP lyase) (EC 4.2.99.18)]																												0.808	1.321	0.995	0.809	0.45	1.047	0.968	0.912	0.979
O08784	Tcof1	Treacle protein (Treacher Collins syndrome protein homolog)	0.838	0.975	1.017	0.981	0.992	1.053	0.995	1.045	0.956	0.961	1.046	1.075	0.89	0.967	1.041	0.969	1.29	1.283	0.885	1.341	0.902	0.98	0.995	0.954	0.933	0.912	0.947	0.936	1.03	1.046	0.933	1.199	1.093	0.881	0.922	0.982	0.918	1.221	0.942	1.09	0.917	1.035	0.96	0.992	0.95	0.898	1.26
O08785	Clock	Circadian locomoter output cycles protein kaput (mCLOCK) (EC 2.3.1.48)	1.421	1.238	1.097	0.779	0.874	0.699	1.225	0.881	1.021	0.848	1.055	0.885	0.949	1.007	1.067	0.951	0.581	0.565	0.858	0.755	0.965	1.165	1.041	1.092	1.021	1.131	1.086	0.889	1.419	0.728	0.962	1.079	0.886	0.973	0.987	1.058	0.93	0.53	1.082	1.133	1.029	1.098	0.935	0.981	1.12	1.145	0.589
O08786	Cckar	Cholecystokinin receptor type A (CCK-A receptor) (CCK-AR) (Cholecystokinin-1 receptor) (CCK1-R)
O08788	Dctn1	Dynactin subunit 1 (150 kDa dynein-associated polypeptide) (DAP-150) (DP-150) (p150-glued)	0.966	0.993	1.01	0.956	1.014	1.207	1.032	1.02	1.033	0.956	1.022	1.004	0.933	1	1.034	1.043	0.995	1.187	0.991	1.08	0.987	1.016	1.025	0.986	1.031	0.962	0.976	0.987	1.056	1.031	1.004	0.949	0.976	1.044	1.037	1.05	1.032	1.045	1.032	0.901	1.036	1.075	0.978	1.054	1.056	1.033	0.982
O08789	Mnt Rox	Max-binding protein MNT (Myc antagonist MNT) (Protein ROX)
O08791	Ebf3 Coe3	Transcription factor COE3 (Early B-cell factor 3) (EBF-3) (Olf-1/EBF-like 2) (O/E-2) (OE-2)
O08792	Ebf2 Coe2 Mmot1	Transcription factor COE2 (Early B-cell factor 2) (EBF-2) (Metencephalon-mesencephalon-olfactory transcription factor 1) (MET-mesencephalon-olfactory TF1) (MET-mesencephalon-olfactory transcription factor 1) (Olf-1/EBF-like 3) (O/E-3) (OE-3)
O08795	Prkcsh	Glucosidase 2 subunit beta (80K-H protein) (Glucosidase II subunit beta) (Protein kinase C substrate 60.1 kDa protein heavy chain) (PKCSH)	0.985	0.994	1.047	1.083	0.968	1.02	0.993	0.92	0.932	0.965	1.025	1.042	1.034	1.053	1.031	1.049	1.167	1.246	0.976	0.962	1.074	1.017	1.08	1.089	1.08	1.136	1.014	0.984	0.94	1.084	0.98	1.207	1.067	0.936	0.922	0.964	0.92	1.16	0.907	1.124	0.965	0.995	0.943	0.938	0.93	1.01	1.224
O08796	Eef2k	Eukaryotic elongation factor 2 kinase (eEF-2 kinase) (eEF-2K) (EC 2.7.11.20) (Calcium/calmodulin-dependent eukaryotic elongation factor 2 kinase)	1.018	0.902	1.03	1.008	0.841	0.891	0.979	0.976	0.91	0.793	1.007	0.922	0.911	0.918	1.045	0.955	0.645	0.952	1.041	0.847	0.955	0.999	1.025	0.935	0.971	0.935	0.866	1.066	1.18	0.689	1.345	0.953	1.173	0.993	1.152	1.124	1.003	0.757	1.018	1.996	1.018	0.876	0.971	1.102	1.038	0.84	1.21
O08800	Serpinb8	Serpin B8
O08807	Prdx4	Peroxiredoxin-4 (EC 1.11.1.24) (Antioxidant enzyme AOE372) (Peroxiredoxin IV) (Prx-IV) (Thioredoxin peroxidase AO372) (Thioredoxin-dependent peroxide reductase A0372) (Thioredoxin-dependent peroxiredoxin 4)	0.732	1.083	0.527	1.741	0.575	0.683	0.757	0.528	0.522	15.091	0.578	0.36	1.598	0.303	0.414	0.477	0.734	1.126	1.476	2.492	0.787	0.879	0.467	0.628	0.566	1.386	0.911	0.303	0.756	0.645	0.267	1.076	0.518	0.785	0.187	0.192	0.411	1.101	0.401	2.318	0.337	0.522	1.047	0.662	0.329	0.489	1.184
O08808	Diaph1 Diap1	Protein diaphanous homolog 1 (Diaphanous-related formin-1) (DRF1) (p140mDIA) (mDIA1)	1.009	1.005	1.098	0.974	1.022	0.788	0.971	1.075	1.055	1.046	1.017	1.019	0.903	1.013	1.05	1.05	0.672	0.785	1.085	0.764	1.067	1.136	1.077	1.108	1.119	1.106	1.16	0.916	1.003	0.945	1.015	0.883	0.987	1.027	1.017	0.998	1.022	0.748	1.004	1.159	1.029	1.072	0.966	1.019	1.057	1.044	0.66
O08810	Eftud2 Snrp116	116 kDa U5 small nuclear ribonucleoprotein component (Elongation factor Tu GTP-binding domain-containing protein 2) (U5 snRNP-specific protein, 116 kDa) (U5-116 kDa)	0.935	0.931	0.963	1.039	0.966	0.759	0.941	0.972	0.894	1.062	0.992	1.039	0.941	1.076	1.037	1.016	0.537	0.639	1.046	0.698	0.986	1.039	1.027	1.025	0.972	1	0.993	1.083	1.061	1.106	1.051	0.962	1.039	1.046	1.09	1.041	1.068	0.783	1.095	1.227	1.047	1.089	1.056	1.078	1.102	1.036	0.744
O08811	Ercc2 Xpd	General transcription and DNA repair factor IIH helicase subunit XPD (TFIIH subunit XPD) (EC 3.6.4.12) (CXPD) (DNA excision repair protein ERCC-2) (DNA repair protein complementing XP-D cells) (Xeroderma pigmentosum group D-complementing protein)																																					1.228	0.535	0.958	1.004	1.514	1.205	0.73	1.113	1.255
O08832	Galnt4	Polypeptide N-acetylgalactosaminyltransferase 4 (EC 2.4.1.41) (Polypeptide GalNAc transferase 4) (GalNAc-T4) (pp-GaNTase 4) (Protein-UDP acetylgalactosaminyltransferase 4) (UDP-GalNAc:polypeptide N-acetylgalactosaminyltransferase 4)
O08842	Gfra2 Gdnfrb Trnr2	GDNF family receptor alpha-2 (GDNF receptor alpha-2) (GDNFR-alpha-2) (GFR-alpha-2) (GDNF receptor beta) (GDNFR-beta) (Neurturin receptor alpha) (NRTNR-alpha) (NTNR-alpha) (TGF-beta-related neurotrophic factor receptor 2)	0.798	0.766	0.835	0.786	0.764	0.813	1.004	0.992	0.895	1.014	1.05	1.209	1.198	0.761	1.265	0.645	0.717	1.101	1.453	0.885	1.13	0.93	0.745	1.236	0.805	0.831	0.828	1.59	1.065	0.883	1.208	0.746	1.037	1.539	1.204	1.406	1.374	1.106	1.137	0.735	0.93	0.989	1.353	1.145	0.665	1.037	0.804
O08848	RO60 Ssa2 Trove2	RNA-binding protein Ro60 (60 kDa SS-A/Ro ribonucleoprotein) (60 kDa Ro protein) (60 kDa ribonucleoprotein Ro) (RoRNP) (TROVE domain family member 2)	1.055	1.095	1.005	0.987	1.112	0.825	1.143	0.99	0.986	0.958	1.041	1.085	0.864	1.062	1.102	1.164	0.652	0.613	1.046	0.785	1.027	1.146	1.062	1.063	1.094	0.968	1.017	1.123	1.228	1.065	1.128	0.996	0.873	1.219	1.191	1.047	1.078	0.951	1.089	0.824	1.104	1.069	1.166	1.193	0.965	1.018	0.739
O08849	Rgs2	Regulator of G-protein signaling 2 (RGS2)
O08856	Ell	RNA polymerase II elongation factor ELL (Eleven-nineteen lysine-rich leukemia protein)	1.103	0.942	1	1.02	0.706	0.645	0.881	0.927	0.94										0.889	1.625	0.926	0.991	1.146	0.797	0.632	0.672	1.257										0.965	0.881	1.048	1.182	0.919	1.071	1.093	1.017	1.026	0.913	0.885
O08863	Birc3	Baculoviral IAP repeat-containing protein 3 (EC 2.3.2.27) (Cellular inhibitor of apoptosis 2) (C-IAP2) (Inhibitor of apoptosis protein 1) (mIAP1) (RING-type E3 ubiquitin transferase BIRC3)
O08908	Pik3r2	Phosphatidylinositol 3-kinase regulatory subunit beta (PI3-kinase regulatory subunit beta) (PI3K regulatory subunit beta) (PtdIns-3-kinase regulatory subunit beta) (Phosphatidylinositol 3-kinase 85 kDa regulatory subunit beta) (PI3-kinase subunit p85-beta) (PtdIns-3-kinase regulatory subunit p85-beta)	0.893	0.974	0.99	0.964	1.036	0.922	0.922	1.068	1.073	0.984	0.991	0.954	0.982	1.097	0.972	1.042	0.701	0.716	1.071	0.734	1.01	1.242	1.019	0.994	0.996	0.999	0.985	1.017	0.979	0.871	1.011	1.001	1.097	0.943	0.944	0.972	1.098	0.996	0.949	0.96	1.026	1.206	0.986	1.027	1.058	0.923	0.918
O08911	Mapk12 Sapk3	Mitogen-activated protein kinase 12 (MAP kinase 12) (MAPK 12) (EC 2.7.11.24) (Extracellular signal-regulated kinase 6) (ERK-6) (Mitogen-activated protein kinase p38 gamma) (MAP kinase p38 gamma) (Stress-activated protein kinase 3)																			1.396	0.643	0.589	1.008	0.773	1.006	0.666	0.768	0.882
O08912	Galnt1	Polypeptide N-acetylgalactosaminyltransferase 1 (EC 2.4.1.41) (Polypeptide GalNAc transferase 1) (GalNAc-T1) (pp-GaNTase 1) (Protein-UDP acetylgalactosaminyltransferase 1) (UDP-GalNAc:polypeptide N-acetylgalactosaminyltransferase 1) [Cleaved into: Polypeptide N-acetylgalactosaminyltransferase 1 soluble form]	0.937	0.939	0.982	1.027	0.869	0.52	0.947	1.04	1.041	2.408	0.942	0.929	0.876	1.087	1.034	1.069	0.908	0.77	0.942	0.701	0.976	0.977	1.038	1.16	1	1.021	1.133	1.013	1.007	0.788	1.164	0.712	1.119	1.012	1.033	1.013	0.854	0.72	0.687	1.507	1.128	1.141	0.587	0.96	1.23	0.908	1.056
O08914	Faah Faah1	Fatty-acid amide hydrolase 1 (EC 3.5.1.99) (Anandamide amidohydrolase 1) (Fatty acid ester hydrolase) (EC 3.1.1.-) (Oleamide hydrolase 1)	0.876	0.885	0.962	0.984	0.953	0.535	1.008	1.033	0.958	0.997	1.165	1.066	0.936	1.024	1.131	1.005	0.717	0.623	1.127	0.511	1.127	1.086	1.027	1.04	0.894	1.089	0.99	1.295	1.155	0.987	1.102	1.066	1.181	1.048	1.249	1.106	1.068	0.71	0.987	0.788	1.034	1.164	1.1	1.016	0.984	1.083	0.698
O08915	Aip	AH receptor-interacting protein (AIP) (Aryl-hydrocarbon receptor-interacting protein)	0.891	0.995	1.017	1.083	1.034	1.15	1.009	1.051	1.001	0.909	1.042	1.026	0.941	0.888	1.036	0.928	1.234	1.08	1.03	0.788	0.979	0.993	0.975	1.048	1.006	0.976	0.968	1.025	1.03	1.002	1.061	1.011	0.963	1.025	1.06	1.027	1.023	1.089	1.033	0.933	1.043	1.018	0.98	1.053	1.064	1.005	1.08
O08917	Flot1	Flotillin-1	1.259	1.07	1.175	0.792	1.08	1.34	1.049	1.103	1.1	1.025	0.941	0.999	0.979	0.998	0.963	1.025	1.109	1.365	1.016	1.074	1.065	1.055	1.014	1.01	1.109	1.085	1.142	0.861	0.922	0.954	0.917	0.7	0.896	1.079	0.972	0.905	0.918	1.157	0.96	0.755	0.94	0.969	0.931	0.906	1.011	1.05	1.285
O08919	Numbl Nbl	Numb-like protein	1.083	1.041	0.955	0.772	1.023	0.931	1.064	1.026	1.081	1.029	0.948	1.091	1.03	0.98	1.043	0.961	1.004	1.182	1.092	0.823	0.939	0.812	0.898	1.135	0.971	0.911	1.145	0.926	0.957	0.923	1.046	0.805	0.901	1.107	1.133	1.033	1.084	0.896	1.133	0.833	1.055	0.955	1.009	1.08	1.079	1.077	0.928
O08966	Slc22a1 Lx1 Oct1	Solute carrier family 22 member 1 (Organic cation transporter 1) (mOCT1)
O08967	Cyth3 Grp1 Pscd3	Cytohesin-3 (ARF nucleotide-binding site opener 3) (Protein ARNO3) (General receptor of phosphoinositides 1) (Grp1) (PH, SEC7 and coiled-coil domain-containing protein 3) (CLM3) (SEC7 homolog C) (mSec7-3)	1.103	1.044	1.149	1.114	1.257	0.67	1.176	1.289	1.134	1.086	1.109	1.054	1.015	1.049	1.102	1.044	0.648	0.662	1.148	0.707	1.105	1.2	1.059	1.059	1.148	1.065	1.085	0.813	0.884	0.7	0.987	0.715	0.851	0.871	1.017	0.913	1.098	0.546	1.081	0.914	0.682	1.361	0.965	0.953	1.056	1.107	0.866
O08969	Phlda2 Ipl Tssc3	Pleckstrin homology-like domain family A member 2 (Imprinted in placenta and liver protein) (Protein 50C15)
O08970	Tuft1	Tuftelin
O08983	Hps1 Ep Hps	BLOC-3 complex member HPS1 (Hermansky-Pudlak syndrome 1 protein homolog)
O08989	Mras Xras	Ras-related protein M-Ras (EC 3.6.5.2) (Muscle and microspikes Ras) (Ras-related protein R-Ras3) (X-Ras)	1.048	0.973	1.119	1.007	1.065	0.809	0.981	1.078	1.016	1.019	1.026	1.055	0.979	1.026	1.023	1.064	0.601	0.749	1.004	0.654	1.038	1.152	1.021	1.158	1.093	0.989	1.026	1.023	1.191	0.857	1.06	0.745	0.901	0.986	1.09	1.081	1.052	0.678	1.05	0.833	1.124	1.071	1.009	1.032	1.095	1.172	0.629
O08992	Sdcbp	Syntenin-1 (Scaffold protein Pbp1) (Syndecan-binding protein 1)	0.806	0.931	1.062	0.91	0.893	1.063	0.993	0.935	0.899	0.959	1.074	0.934	0.898	1.034	1.031	1.07	1.552	1.358	1.09	1.099	1.039	1.076	0.975	0.947	1.005	0.975	1.072	0.836	0.853	0.899	0.877	0.862	0.891	0.799	0.838	0.898	0.966	1.564	0.97	1.067	1.101	0.927	0.94	1	0.977	1.069	1.093
O08997	Atox1	Copper transport protein ATOX1 (Metal transport protein ATX1)	0.959	1.062	0.986	1.018	0.962	1.017	0.983	0.946	0.931	0.861	0.945	0.994	0.914	0.984	0.954	0.948	1.372	1.117	0.945	0.978	1.005	0.822	1.033	0.924	0.922	0.972	0.881	0.969	0.982	0.987	0.995	1.191	0.938	0.97	1.016	0.985	0.958	1.075	1.05	1.057	1.066	0.981	0.91	1.066	1.037	1.031	0.983
O08999	Ltbp2	Latent-transforming growth factor beta-binding protein 2 (LTBP-2)
O09000	Ncoa3 Aib1 Pcip Rac3 Tram1	Nuclear receptor coactivator 3 (NCoA-3) (EC 2.3.1.48) (Amplified in breast cancer-1 protein homolog) (AIB-1) (CBP-interacting protein) (p/CIP) (pCIP) (Receptor-associated coactivator 3) (RAC-3) (Steroid receptor coactivator protein 3) (SRC-3) (Thyroid hormone receptor activator molecule 1) (ACTR) (TRAM-1)
O09005	Degs1 Degs Des1 Mdes	Sphingolipid delta(4)-desaturase DES1 (EC 1.14.19.17) (Degenerative spermatocyte homolog 1) (Dihydroceramide desaturase-1) (Retinol isomerase) (EC 5.2.1.-)	0.792	0.77	0.913	0.945	0.772	0.536	1.025	0.967	0.977	1.063	1.174	0.962	1.238	0.888	1.073	0.791	0.568	0.529																			0.718	0.678	0.705	1.796	1.098	1.049	0.797	0.887	2.017
O09012	Pex5 Pxr1	Peroxisomal targeting signal 1 receptor (PTS1 receptor) (PTS1R) (PTS1-BP) (PXR1P) (Peroxin-5) (Peroxisomal C-terminal targeting signal import receptor) (Peroxisome receptor 1)	1.161	1.177	1.168	1.204	1.145	0.641	1.135	1.165	1.111	1.041	1.072	1.079	1.168	1.064	1.099	1.068	0.598	0.636	0.974	0.595	1.084	1.138	1.11	1.072	1.036	1.196	0.963	0.946	1.08	0.827	0.949	0.911	0.945	0.942	0.997	1	1.004	0.737	1.019	0.979	1.052	1.046	1.035	1.075	1.071	0.977	0.606
O09030	Il13ra1 Il13r Il13ra	Interleukin-13 receptor subunit alpha-1 (IL-13 receptor subunit alpha-1) (IL-13R subunit alpha-1) (IL-13R-alpha-1) (IL-13RA1) (Interleukin-13-binding protein) (Novel cytokine receptor 4) (NR4) (CD antigen CD213a1)
O09043	Napsa Kdap Nap	Napsin-A (EC 3.4.23.-) (KDAP-1) (Kidney-derived aspartic protease-like protein) (KAP)
O09044	Snap23 Sndt	Synaptosomal-associated protein 23 (SNAP-23) (Syndet) (Vesicle-membrane fusion protein SNAP-23)	0.93	1.091	1.177	1.047	1.145	0.781	1.18	1.022	1.097	1.037	1.142	0.979	0.891	0.934	1.14	1.06	0.668	0.836	0.981	0.821	0.961	1.108	1.027	0.941	0.972	0.913	0.972	1.002	1.156	0.989	1.081	1.069	1.063	0.878	1.086	1.142	1.138	0.986	1.07	1.059	1.06	1.092	1.069	1.179	1.093	0.897	0.908
O09046	Il4i1 Fig1	L-amino-acid oxidase (LAAO) (LAO) (EC 1.4.3.2) (EC 1.4.3.25) (Interleukin-4-induced protein 1) (IL4-induced protein 1) (mIL4I1) (Protein Fig-1) (mFIG1)
O09051	Guca2b	Guanylate cyclase activator 2B [Cleaved into: Uroguanylin (UGN)]
O09061	Psmb1	Proteasome subunit beta type-1 (Macropain subunit C5) (Multicatalytic endopeptidase complex subunit C5) (Proteasome component C5) (Proteasome gamma chain)	0.955	0.974	1.067	1.113	1.019	0.827	1.051	1.058	0.957	1.02	0.983	0.991	1.053	1.026	1.027	0.991	1.111	0.81	1.032	0.695	1.034	1.078	1.014	1.116	1.092	1.125	1.033	0.972	1.069	0.842	1.003	0.908	0.943	1.044	1.027	1.055	1.082	0.799	1.095	1.091	1.049	0.91	1.108	1.101	1.003	1.045	0.953
O09106	Hdac1	Histone deacetylase 1 (HD1) (EC 3.5.1.98) (Protein deacetylase HDAC1) (EC 3.5.1.-) (Protein decrotonylase HDAC1) (EC 3.5.1.-)	0.831	1.017	1.003	1.108	1.025	0.84	1.075	1.067	1.088	0.919	0.947	0.821	0.923	0.963	1.013	0.974	0.662	0.733	1.3	0.687	0.941	1.083	0.907	0.933	0.982	0.888	1.098	1.114	1.139	1.097	1.132	1.097	1.181	1.027	1.035	1.071	1.169	0.981	0.968	1.447	1.128	0.984	1.044	1.179	1.045	1.03	1.355
O09110	Map2k3 Mkk3 Prkmk3	Dual specificity mitogen-activated protein kinase kinase 3 (MAP kinase kinase 3) (MAPKK 3) (EC 2.7.12.2) (MAPK/ERK kinase 3) (MEK 3)	1.002	0.975	1.242	1.397	1.036	0.594	0.994	1.011	0.921	1.446	0.896	0.732	1.005	0.903	0.877	0.877	0.52	0.577																			0.923	0.96	1.012	2.066	1.008	1.889	1.128	1.029	1.447	0.934	0.649
O09111	Ndufb11 Np15	NADH dehydrogenase [ubiquinone] 1 beta subcomplex subunit 11, mitochondrial (Complex I-ESSS) (CI-ESSS) (NADH-ubiquinone oxidoreductase ESSS subunit) (Neuronal protein 15.6) (Np15.6) (p15.6)	0.949	1.003	1.16	0.976	1.047	0.666	1.113	1.072	1.04	0.884	0.945	1.054	0.926	1.141	1.049	1.119	0.946	0.971	0.872	0.708	1.073	0.986	1.082	1.15	1.104	1.057	1.191	0.93	0.995	1.171	1.012	0.807	1.193	1.159	1.035	0.977	0.981	0.941	0.98	0.768	1.097	1.09	0.992	1.026	1.137	1.217	0.598
O09113	Otp	Homeobox protein orthopedia	1.195	0.937	1.172	0.967	1.087	1.094	1.187	1.141	1.019	0.683	0.93	0.91	0.709	0.741	1.024	0.833	1.03	0.815	1.414	0.856	1.158	1.199	1.087	1.286	1.013	1.343	1.131	0.823	0.821	1.03	0.827	0.838	1.106	0.845	1.072	1.035	0.929	0.936	0.919	0.612	0.939	1.43	1.007	0.86	0.873	1.173	0.909
O09114	Ptgds	Prostaglandin-H2 D-isomerase (EC 5.3.99.2) (Glutathione-independent PGD synthase) (Lipocalin-type prostaglandin-D synthase) (Prostaglandin-D2 synthase) (L-PGDS) (PGD2 synthase) (PGDS2)	0.766	0.958	0.866	0.638	0.872	0.979	0.797	0.72	0.855	0.697	1.241	0.867	0.719	0.815	0.895	1.02	2.105	2.278	0.907	1.1	0.892	0.856	0.919	1.096	0.785	0.703	0.684	1.92	0.727	2.536	2.327	3.895	0.683	0.801	0.825	0.719	0.695	0.772	0.872	0.455	1.083	0.582	0.784	0.853	1.541	0.645	0.981
O09117	Sypl1 Pphn Sypl	Synaptophysin-like protein 1 (Pantophysin)
O09118	Ntn1	Netrin-1
O09126	Sema4d Semacl2 Semaj	Semaphorin-4D (M-Sema G) (Semaphorin-C-like 2) (Semaphorin-J) (Sema J) (CD antigen CD100)	0.987	1.014	1.114	1.001	1.073	0.637	1.034	1.163	1.048	1.051	1.063	1.083	1.004	1.079	1.093	1.087	0.594	0.712	1.118	0.794	1.136	1.291	1.13	1.074	1.189	1.093	1.17	1.006	1.067	1.007	1.015	0.854	1.03	0.961	1.043	1.07	1.068	0.656	1.035	0.767	1.021	1.092	1.109	1.072	1.052	0.999	0.791
O09127	Epha8 Eek	Ephrin type-A receptor 8 (EC 2.7.10.1) (EPH- and ELK-related kinase) (Tyrosine-protein kinase receptor EEK)
O09130	Nfatc2ip Nip45	NFATC2-interacting protein (45 kDa NF-AT-interacting protein) (45 kDa NFAT-interacting protein) (Nuclear factor of activated T-cells, cytoplasmic 2-interacting protein)
O09131	Gsto1 Gstx Gtsttl	Glutathione S-transferase omega-1 (GSTO-1) (EC 2.5.1.18) (Glutathione S-transferase omega 1-1) (GSTO 1-1) (Glutathione-dependent dehydroascorbate reductase) (EC 1.8.5.1) (Monomethylarsonic acid reductase) (MMA(V) reductase) (EC 1.20.4.2) (S-(Phenacyl)glutathione reductase) (SPG-R) (p28)	1.003	0.96	1.075	1.118	0.949	0.794	0.975	0.994	1.021	1.004	0.915	1.004	1.076	1.033	0.99	1.011	0.775	0.956	0.993	0.762	1.079	0.91	0.982	0.978	0.973	1.014	0.993	0.993	1.006	1.051	1.034	1.002	0.982	1.083	1.065	0.988	1.164	0.989	1.19	1.409	1.126	1.023	1.053	1.1	1.088	1.128	0.894
O09158	Cyp3a25	Cytochrome P450 3A25 (EC 1.14.14.1) (CYPIIIA25)
O09159	Man2b1 Laman Man2b Manb	Lysosomal alpha-mannosidase (Laman) (EC 3.2.1.24) (Lysosomal acid alpha-mannosidase) (Mannosidase alpha class 2B member 1) (Mannosidase alpha-B)	0.973	1.223	0.977	1.505	0.933	0.667	1.002	0.972	0.943	0.929	1.055	0.962	1.295	1.013	1.078	0.951	0.757	0.854	0.797	0.571	0.988	0.985	0.891	0.959	0.866	1.202	0.8	1.07	1.044	0.85	1.012	1.498	1.002	0.887	0.976	1.008	0.972	0.834	0.943	2.471	1.014	1.065	1.165	1.001	0.953	0.937	0.651
O09161	Casq2	Calsequestrin-2 (Calsequestrin, cardiac muscle isoform)	1.351	1.253	1.667	1.551	1.964	1.085	1.472	1.43	1.638
O09164	Sod3	Extracellular superoxide dismutase [Cu-Zn] (EC-SOD) (EC 1.15.1.1)	0.846	1.089	0.757	0.96	0.819	0.541	0.693	0.896	0.965	0.721	0.882	0.828	1.015	0.865	0.829	0.803	0.461	0.658										1.262	1.288	1.019	1.137	1.475	1.182	0.964	1.171	1.049	0.884	0.584	0.754	7.314	0.703	0.526	0.934	0.869	0.879	0.821	0.627
O09165	Casq1	Calsequestrin-1 (Calmitine) (Calsequestrin, skeletal muscle isoform)																			0.33	2.421	0.216	0.201	0.455	0.952	0.421	0.608	0.419
O09167	Rpl21	Large ribosomal subunit protein eL21 (60S ribosomal protein L21)	0.838	0.925	0.958	1.1	0.89	1.556	0.788	0.855	0.796	1.496	1.097	1.018	1.044	1.081	0.897	1.121	1.021	0.927	1.024	1.401	1.03	0.803	1.039	0.968	0.965	1.121	0.956	1.111	0.9	0.813	1.076	1.008	1.087	0.861	0.935	1.064	0.994	1.053	1.021	1.312	0.966	0.801	1.123	0.809	0.806	1.166	1.214
O09172	Gclm Glclr	Glutamate--cysteine ligase regulatory subunit (GCS light chain) (Gamma-ECS regulatory subunit) (Gamma-glutamylcysteine synthetase regulatory subunit) (Glutamate--cysteine ligase modifier subunit)	1.056	1.13	0.981	1.234	1.031	0.78	1.06	0.989	1.002	1.012	0.956	0.996	1.235	1.107	1.073	1.096	0.731	0.783	1.035	0.851	1.175	1.08	0.942	1.302	1.078	1.085	0.917	1.054	1	1.132	1.133	1.296	1.132	1.06	1.108	1.117	0.993	1.037	0.987	1.047	1.268	0.981	1.133	1.095	1.05	0.926	0.752
O09173	Hgd Aku Hgo	Homogentisate 1,2-dioxygenase (EC 1.13.11.5) (Homogentisate oxygenase) (Homogentisic acid oxidase) (Homogentisicase)	1.044	2.56	0.354	5.999	0.393	0.246	0.39	0.485	0.373	3.004	0.685	0.569	6.077	0.82	0.354	0.59	0.251	0.666	0.582	0.838	2.201	0.852	0.385	0.41	0.38	5.086	0.453	1.104	0.466	0.208	0.739	4.742	1.132	0.316	0.88	0.459	0.543	0.173	0.587	0.517	0.471	0.847	4.462	0.362	0.325	0.1	0.099
O09174	Amacr Macr1	Alpha-methylacyl-CoA racemase (EC 5.1.99.4) (2-methylacyl-CoA racemase)	1.082	1.417	0.849	2.105	0.826	0.683	0.726	0.878	0.83	1.492	0.798	0.787	2.468	0.932	0.736	0.85	0.6	0.92	0.615	0.573	0.943	0.637	0.603	0.631	0.61	1.423	0.633	1.055	0.838	0.735	0.87	2.215	0.998	0.755	0.921	0.83	1.035	0.678	0.981	0.893	0.913	0.952	1.971	0.895	0.938	0.764	0.772
O35066	Kif3c	Kinesin-like protein KIF3C	0.881	0.929	0.948	0.949	0.962	0.851	0.962	1	1.023	1.126	1.177	0.939	0.979	0.97	0.966	0.96	0.884	0.951	0.973	0.911	0.987	1.144	1.008	1.069	1.028	0.988	1.034	0.975	1.108	0.987	1.013	0.987	1.092	1.005	1.042	1.063	0.946	0.844	0.91	0.757	0.991	1.042	0.866	0.96	1.038	1.065	0.912
O35071	Kif1c	Kinesin-like protein KIF1C	1.107	0.962	1.148	1.195	1.004	0.749	1.081	1.117	1.071	1.193	1.144	1.009	0.971	0.955	0.949	0.977	0.758	0.827	1.054	0.86	1.04	1.093	1.041	1.116	1.023	1.1	1.065	1.006	1.247	0.879	1.051	1.064	1.047	1.036	1	1.025	1.048	1.132	1.026	1.143	1.154	1.071	0.997	1.103	1.134	1.03	0.945
O35074	Ptgis Cyp8	Prostacyclin synthase (EC 5.3.99.4) (Hydroperoxy icosatetraenoate dehydratase) (EC 4.2.1.152) (Prostaglandin I2 synthase)																												8.655	0.896	0.331	1.43	1.049	0.861	0.842	0.687	0.749
O35075	Vps26c Dcra Dscr3 Dscra	Vacuolar protein sorting-associated protein 26C (Down syndrome critical region protein 3 homolog) (Down syndrome critical region protein A homolog)	1.11	0.895	1.233	1.172	1.04	0.504	1.034	1.098	1.147	1.046	0.928	0.973	1.138	0.891	1.023	0.837	0.614	0.575	1.149	0.662	1.035	0.893	0.896	1.203	1.015	1.048	1.185	1.277	0.949	0.714	1.149	0.918	0.873	1.131	1.381	0.999	0.983	0.442	0.911	0.945	1.485	0.874	0.749	1.13	1.452	1.039	0.499
O35082	Kl	Klotho (EC 3.2.1.31) [Cleaved into: Klotho peptide]
O35083	Agpat1	1-acyl-sn-glycerol-3-phosphate acyltransferase alpha (EC 2.3.1.51) (1-acylglycerol-3-phosphate O-acyltransferase 1) (1-AGP acyltransferase 1) (1-AGPAT 1) (Lysophosphatidic acid acyltransferase alpha) (LPAAT-alpha)	1.265	1.149	0.839	0.768	0.988	0.998	1.003	0.898	0.999	0.967	0.872	1.12	1.025	0.935	1.102	0.949	0.738	0.999	1.027	0.815	0.983	0.825	0.907	1.153	1.062	0.931	1.107	0.985	1.089	0.899	1.138	0.844	1.056	1.218	1.129	1.036	1.17	1.007	1.115	0.84	1.077	0.862	1.186	1.351	1.277	1.169	0.844
O35089	Cnih2 Cnil	Protein cornichon homolog 2 (CNIH-2) (Cornichon family AMPA receptor auxiliary protein 2) (Cornichon-like protein)																												0.765	1.291	0.738	0.941	0.392	0.641	0.428	0.792	0.961	1.364	0.796	0.94	0.679	0.931	0.882	0.932	0.91	1.124	0.964	0.685
O35098	Dpysl4 Crmp3 Ulip4	Dihydropyrimidinase-related protein 4 (DRP-4) (Collapsin response mediator protein 3) (CRMP-3) (UNC33-like phosphoprotein 4) (ULIP-4)	0.812	0.861	0.938	1.079	0.881	0.787	0.893	0.922	0.917	0.833	0.881	1.028	0.935	1.044	1.091	1.014	0.87	1.007	0.904	1.131	0.959	0.961	0.982	1.011	0.848	0.832	0.793	1.009	1.069	0.947	1.067	1.053	1.084	1.061	1.107	1.149	1.087	1.145	1.074	0.851	1.106	1.069	0.961	1.09	1.081	1.054	1.036
O35099	Map3k5 Ask1 Mekk5	Mitogen-activated protein kinase kinase kinase 5 (EC 2.7.11.25) (Apoptosis signal-regulating kinase 1) (ASK-1) (MAPK/ERK kinase kinase 5) (MEK kinase 5) (MEKK 5)	1.126	1.068	1.262	1.04	1.136	0.675	0.994	1.12	1.062	1.085	1.106	1.04	0.996	1.143	1.162	1.236	0.571	0.578	1.153	0.651	1.115	1.246	1.076	1.189	1.166	1.158	1.122	0.986	1.073	0.91	0.999	0.743	0.954	1.016	1.065	1.024	0.99	0.633	1.046	0.825	1.04	1	0.981	0.917	1.036	1.088	0.494
O35114	Scarb2	Lysosome membrane protein 2 (85 kDa lysosomal membrane sialoglycoprotein) (LGP85) (Lysosome membrane protein II) (LIMP II) (Scavenger receptor class B member 2)	0.983	1.078	1.131	1.118	1.014	0.482	1.135	1.056	1.09	1.066	1.115	1.009	0.847	1.064	0.981	1.047	0.389	0.384	1.279	0.468	1.08	1.062	1.078	1.115	1.156	0.981	1.02	1.071	1.223	0.729	1.107	0.905	1.032	1.06	1.104	1.111	1.041	0.744	1.134	1.065	1.191	1.245	1.071	1.095	1.206	1.066	0.531
O35126	Atn1 Drpla	Atrophin-1 (Dentatorubral-pallidoluysian atrophy protein homolog)	0.577	0.816	0.863	0.878	0.786	0.97	0.857	0.78	0.771	0.906	0.953	1.06	0.851	0.846	0.929	1.016	1.296	1.041										0.909	0.931	0.828	1.036	1.095	1.135	0.905	1.068	1.061	0.769	1.098	0.861	0.703	0.886	0.924	0.79	0.77	0.786	0.94	1.132
O35127	Grcc10 C10	Protein C10	1.086	1.126	0.789	0.754	1.04	1.555	1.12	0.901	0.982	0.803	0.934	1.077	0.99	0.812	1.097	0.849	1.377	1.637	1.175	1.849	0.884	0.617	0.792	1.04	1.041	0.794	1.057	0.839	0.842	1.003	0.959	1.03	0.846	1.162	1.043	0.852	0.869	1.523	0.929	0.755	0.827	0.843	0.951	1.116	0.958	0.941	1.995
O35129	Phb2 Bap Bcap37 Rea	Prohibitin-2 (B-cell receptor-associated protein BAP37) (Repressor of estrogen receptor activity)	0.909	0.993	1.031	1.015	0.97	1.011	0.935	0.968	0.974	1.035	0.92	1.022	1.056	1.05	0.929	1.061	1.622	0.908	0.933	1.615	0.956	0.98	0.934	0.937	0.971	1.025	1.046	0.856	0.923	1.116	0.917	0.996	1.024	1.005	0.911	0.92	0.972	0.772	0.985	0.975	1.019	0.84	1.006	0.999	0.985	1.13	0.832
O35130	Emg1 C2f Grcc2f	Ribosomal RNA small subunit methyltransferase NEP1 (EC 2.1.1.-) (18S rRNA (pseudouridine(1248)-N1)-methyltransferase) (18S rRNA Psi1248 methyltransferase) (Nucleolar protein EMG1 homolog) (Protein C2f) (Ribosome biogenesis protein NEP1)																												0.929	1.123	1.14	0.925	0.941	1.375	1.147	0.964	1.285										0.91	0.479
O35134	Polr1a Rpa1 Rpo1-4	DNA-directed RNA polymerase I subunit RPA1 (RNA polymerase I subunit A1) (EC 2.7.7.6) (DNA-directed RNA polymerase I largest subunit) (DNA-directed RNA polymerase I subunit A) (RNA polymerase I 194 kDa subunit) (RPA194)																			0.918	0.81	1.675	1.102	1.234	0.872	0.931	0.741	1.225	1.166	1.223	0.85	1.035	0.782	1.26	0.825	0.878	1.269
O35136	Ncam2 Ocam Rncam	Neural cell adhesion molecule 2 (N-CAM-2) (NCAM-2) (Neural cell adhesion molecule RB-8) (R4B12)	0.959	0.935	1.036	0.947	0.954	1.185	0.944	1.027	0.973	0.985	0.973	1.111	0.934	1.167	0.99	1.168	0.791	0.983	1.004	1.05	1.087	1.018	1.096	1.063	1.053	0.959	0.984	0.985	1.027	1.297	1.079	0.874	1.185	1.168	1.048	1.058	1.037	1.078	1.005	0.78	1.065	1.046	0.968	1.059	1.041	1.2	1.406
O35143	Atp5if1 Atpi Atpif1 If1	ATPase inhibitor, mitochondrial (ATP synthase F1 subunit epsilon) (Inhibitor of F(1)F(o)-ATPase) (IF(1)) (IF1)	0.628	0.681	0.548	0.464	0.53	3.154	0.453	0.503	0.603	0.72	0.86	0.822	0.649	0.853	0.798	0.965	5.548	3.183	0.747	2.341	0.752	0.679	0.888	0.675	0.812	0.744	0.826	0.64	0.497	1.601	0.678	1.095	1.185	0.868	0.655	0.648	0.538	2.93	0.496	0.314	0.527	0.587	0.551	0.594	0.535	0.69	2.91
O35144	Terf2 Trf2	Telomeric repeat-binding factor 2 (TTAGGG repeat-binding factor 2) (Telomeric DNA-binding protein)	1.154	0.928	0.999	0.813	1.018	0.339	0.957	1.076	1.111																			0.806	1.022	0.994	0.882	0.986	1.21	0.813	0.897	1.092	0.919	0.956	1.03	0.941	1.034	0.973	0.877	0.947	1.071	1.196	0.872
O35153	Bet1l Gs15	BET1-like protein (Golgi SNARE with a size of 15 kDa) (GOS-15) (GS15) (Vesicle transport protein GOS15)	0.94	1.053	0.827	1.351	1.08	0.958	0.834	1.139	0.96	1.076	1.189	1.093	1.2	1.161	1.154	1.149	1.089	1.014	0.956	0.868	1.04	0.922	1.114	1.327	1.099	1.027	0.958	0.744	0.844	1.081	0.715	0.937	1.133	0.919	0.82	0.778	1.054	1.477	0.818	1.056	0.938	1.117	0.937	0.878	0.977
O35161	Celsr1	Cadherin EGF LAG seven-pass G-type receptor 1
O35166	Gosr2 Gs27	Golgi SNAP receptor complex member 2 (27 kDa Golgi SNARE protein) (Membrin)	0.808	0.93	1.182	1.197	1.109	0.626	0.987	1.149	0.958	1.117	1.118	0.979	0.962	1.107	1.102	1.145	0.586	0.746	0.983	0.748	1.001	1.126	1.063	1.137	1.099	1.095	0.995	0.947	0.955	1.176	1.095	1.157	1.374	1.301	0.991	0.993	1.143	0.752	1.116	1.243	1.117	1.033	1.136	1.102	1.053	1.291	0.641
O35174	Kcns2	Potassium voltage-gated channel subfamily S member 2 (Delayed-rectifier K(+) channel alpha subunit 2) (Voltage-gated potassium channel subunit Kv9.2)
O35177	Nedd9 Casl	Enhancer of filamentation 1 (mEF1) (CRK-associated substrate-related protein) (CAS-L) (Neural precursor cell expressed developmentally down-regulated protein 9) (NEDD-9) (p105)																												0.485	0.818	0.405	0.746	0.539	1.191	0.571	0.474	1.301
O35182	Smad6 Madh6 Madh7 Msmad6	Mothers against decapentaplegic homolog 6 (MAD homolog 6) (Mothers against DPP homolog 6) (Mad homolog 7) (SMAD family member 6) (SMAD 6) (Smad6)
O35185	Bhlhe40 Bhlhb2 Clast5 Dec1 Stra13	Class E basic helix-loop-helix protein 40 (bHLHe40) (Class B basic helix-loop-helix protein 2) (bHLHb2) (Differentially expressed in chondrocytes protein 1) (DEC1) (E47 interaction protein 1) (EIP1) (Stimulated by retinoic acid gene 13 protein)
O35188	Cx3cl1 Cx3c Fkn Scyd1	Fractalkine (FK) (ABCD-3) (C-X3-C motif chemokine 1) (CX3C membrane-anchored chemokine) (Neurotactin) (Small-inducible cytokine D1) [Cleaved into: Processed fractalkine]	0.664	0.943	0.984	0.812	0.809	1.015	0.811	0.981	0.913	0.85	0.88	1.021	0.858	1.201	1.054	1.088	0.908	2.228	1.418	1.345	1.21	1.274	1.41	1.391	1.144	1.317	1.391	0.941	1.219	0.785	0.777	0.836	0.817	0.792	0.949	0.982	1.013	0.67	1.006	1.006	1.06	1.135	0.84	0.972	1.138	0.73	1.379
O35206	Col15a1	Collagen alpha-1(XV) chain [Cleaved into: Restin (Endostatin-XV)]	0.79	0.627	0.744	0.811	0.936	0.566	0.645	0.79	0.716	1.594	0.825	0.803	0.877	0.881	0.822	0.848	0.587	0.492	0.699	0.473	0.789	0.686	0.834	0.758	0.721	0.755	0.683	1.235	0.57	0.457	0.862	0.703	0.856	0.661	0.585	0.63	0.629	0.438	0.72	12.851	0.32	0.129	0.684	0.713	0.654	0.706	0.413
O35207	Cdk2ap1 Cdkap1 Doc1	Cyclin-dependent kinase 2-associated protein 1 (CDK2-associated protein 1) (Deleted in oral cancer 1) (DOC-1) (Putative oral cancer suppressor)
O35215	Ddt	D-dopachrome decarboxylase (EC 4.1.1.84) (D-dopachrome tautomerase)	1.321	1.255	1.148	1.285	1.087	0.983	0.993	1.125	1.009	1.086	0.837	0.903	1.451	1.011	0.945	0.981	0.899	1.161	1.002	0.839	1.213	1.067	0.992	1.03	1.029	1.416	1.026	0.986	0.777	1.198	0.851	1.636	0.876	0.94	0.956	0.842	0.917	0.884	0.917	0.69	0.95	0.954	1.235	0.887	0.909	0.845	0.866
O35216	Cenpa	Histone H3-like centromeric protein A (Centromere protein A) (CENP-A)
O35218	Cpsf2 Cpsf100 Mcpsf	Cleavage and polyadenylation specificity factor subunit 2 (Cleavage and polyadenylation specificity factor 100 kDa subunit) (CPSF 100 kDa subunit)	0.987	1.002	1.074	1.11	1.001	0.707	1.022	1.044	0.984	0.958	1.052	1.066	0.994	1.101	1.041	0.99	0.463	0.619	1.003	0.661	0.974	1.271	1.098	0.958	0.952	1.062	1.042	0.969	1.08	1.015	1.012	1.056	1.137	0.973	1.034	1.082	1.016	0.814	1.007	1.199	1.049	1.149	0.993	1.045	1.175	0.989	0.628
O35219	Kcnh2 Erg Merg1	Potassium voltage-gated channel subfamily H member 2 (Ether-a-go-go-related gene potassium channel 1) (ERG-1) (Eag-related protein 1) (Ether-a-go-go-related protein 1) (MERG) (Voltage-gated potassium channel subunit Kv11.1)	0.969	0.927	1.095	0.968	1.023	0.74	1.032	1.177	0.933	0.933	0.816	0.978	0.922	1.073	0.996	0.971	0.619	0.608	1.028	0.667	1.042	1.207	1.174	1.423	1.154	1.192	1.163	0.984	1.108	0.854	0.935	0.773	1.006	0.937	1.117	1.028	1.045	0.743	1.06	0.936	1.109	1.112	1.058	1.032	1.147	0.954	5.341
O35226	Psmd4 Mcb1	26S proteasome non-ATPase regulatory subunit 4 (26S proteasome regulatory subunit RPN10) (26S proteasome regulatory subunit S5A) (Multiubiquitin chain-binding protein)	0.915	0.965	0.929	0.907	0.93	1.116	0.983	0.929	0.999	0.972	0.924	1.046	1.028	0.936	1.014	0.936	1.128	1.199	1.051	0.925	1.023	0.952	0.999	1.066	1.045	1.075	1.087	0.969	1.002	1.169	0.959	1.146	1.023	1.002	1.031	1.011	1.094	1.179	1.056	0.928	1.014	0.998	1.067	1.078	1.01	1.02	1.094
O35231	Kifc3	Kinesin-like protein KIFC3	0.765	0.929	0.967	1.352	0.714	2.122	0.763	1.107	0.854	1.164	1.194	1.061	0.992	1.095	1.21	1.268	1.543	1.612																			0.718	2.794	0.622	0.977	0.689	0.59	0.976	0.794	0.595	1.072	1.728
O35239	Ptpn9	Tyrosine-protein phosphatase non-receptor type 9 (EC 3.1.3.48) (Protein-tyrosine phosphatase MEG2) (PTPase MEG2)	1.299	1.138	1.225	1.003	1.158	0.567	1.267	1.241	1.149	1.073	1.014	1.062	0.97	1.266	1.124	1.141	0.616	0.535	1.205	0.546	1.251	1.155	1.113	1.055	1.111	1.097	1.201	0.967	1.129	0.733	0.987	0.627	0.799	1.144	0.984	0.972	0.991	0.711	1.042	0.842	0.997	1.017	1.125	1.004	1.077	1.235	0.454
O35242	Nsmaf Fan	Protein FAN (Factor associated with neutral sphingomyelinase activation) (Factor associated with N-SMase activation)	0.804	0.9	1.031	1.05	1.105	1.096	1.055	1.091	0.793	0.835	1.073	1.195	1.121	0.937	1.347	1.214	0.852	0.672										0.908	0.868	0.938	1.058	0.914	0.949	0.801	0.868	0.851	1.071	0.435	1.243	1.01	1.2	1.234	0.919	1.068	0.961	0.977	0.788
O35245	Pkd2 TRPP2	Polycystin-2 (Polycystic kidney disease 2 protein homolog) (Transient receptor potential cation channel subfamily P member 2)	1.314	0.905	1.159	1.236	1.176	0.565	1.048	1.223	0.998																												0.973	0.865	1.139	1.371	1.15	0.965	0.982	1.107	1.285	1.052	0.754
O35250	Exoc7 Exo70	Exocyst complex component 7 (Exocyst complex component Exo70)	1.076	1.032	1.089	0.996	1.106	0.634	1.121	1.155	1.095	1.18	0.989	1.01	0.984	1.05	1.059	1.077	0.741	0.772	1.026	0.657	1.027	1.113	1.017	1.091	1.034	1.034	1.017	1.016	1.092	0.945	1.053	0.839	0.925	1.091	1.053	1.039	1.09	0.763	1.035	0.887	1.064	1.034	1.034	1.023	1.066	1.049	0.647
O35286	Dhx15 Ddx15 Deah9	ATP-dependent RNA helicase DHX15 (EC 3.6.4.13) (DEAH box protein 15)	1.068	0.984	1.005	1.017	1.025	0.715	1.11	1.026	0.936	1.054	0.946	0.985	0.867	1.052	1.034	1.016	0.59	0.613	1.172	0.667	0.982	1.033	1.05	0.974	0.961	0.95	1.046	1.033	1.134	1.077	1.08	0.949	1.086	1.113	1.101	1.002	1.057	0.813	1.1	1.001	1.072	1.083	1.159	1.101	1.038	1.082	0.582
O35295	Purb	Transcriptional activator protein Pur-beta (Purine-rich element-binding protein B) (Vascular actin single-stranded DNA-binding factor 2 p44 component)	0.775	0.696	0.607	0.721	0.763	1.764	0.779	0.674	0.785	0.725	0.81	0.968	0.734	0.889	0.923	0.922	2.397	1.605	0.951	1.401	0.864	0.815	0.94	0.828	0.81	0.847	0.901	1.096	0.969	1.108	1.039	1.369	1.184	1.05	1.142	1.082	0.917	1.672	0.876	0.781	0.839	0.983	0.856	0.998	0.856	0.934	1.65
O35298	Aoah	Acyloxyacyl hydrolase (EC 3.1.1.77) [Cleaved into: Acyloxyacyl hydrolase small subunit; Acyloxyacyl hydrolase large subunit]
O35304	Slc18a3 Vacht	Vesicular acetylcholine transporter (VAChT) (Solute carrier family 18 member 3)
O35305	Tnfrsf11a Rank	Tumor necrosis factor receptor superfamily member 11A (Osteoclast differentiation factor receptor) (ODFR) (Receptor activator of NF-KB) (CD antigen CD265)
O35309	Nmi	N-myc-interactor (Nmi) (N-myc and STAT interactor)																												0.697	0.674	0.585	0.623	0.891	0.549	0.527	0.77	0.768	0.75	0.55	0.781	3.599	1.03	0.929	1.221	0.946	0.897
O35310	Hs3st1 3ost 3ost1	Heparan sulfate glucosamine 3-O-sulfotransferase 1 (EC 2.8.2.23) (Heparan sulfate D-glucosaminyl 3-O-sulfotransferase 1) (Heparan sulfate 3-O-sulfotransferase 1)
O35316	Slc6a6 Taut	Sodium- and chloride-dependent taurine transporter (Solute carrier family 6 member 6)	0.613	2.141	1.735	1.41	2.123	0.975	2.087	2.049	1.226	1.264	1.224	1.308	1.067	1.136	1.048	1.133	0.714	0.747	1.194	0.501	1.18	1.284	1.219	1.116	1.231	1.125	1.124	0.853	1.106	0.508	0.954	0.508	0.693	0.815	1.045	1.006	1.124	0.34	0.996	0.862	1.045	1.069	1.025	1.057	1.1	1.111	0.466
O35317	Pbx3	Pre-B-cell leukemia transcription factor 3 (Homeobox protein PBX3)
O35326	Srsf5 Hrs Sfrs5	Serine/arginine-rich splicing factor 5 (Delayed-early protein HRS) (Pre-mRNA-splicing factor SRP40) (Splicing factor, arginine/serine-rich 5)	1.122	1.054	1.162	1.099	1.135	0.99	1.071	1.138	0.934	0.892	1.114	0.966	0.729	1.075	0.887	1.081	1.343	1.244	1.019	0.915	1	1.015	0.992	0.811	0.969	0.963	1.025	0.969	1.153	1.294	1.034	1.23	0.993	1.099	0.936	0.996	0.995	0.936	1.1	1.057	0.826	0.603	1.032	0.859	0.519	1.065	0.697
O35343	Kpna4 Qip1	Importin subunit alpha-3 (Importin alpha Q1) (Qip1) (Karyopherin subunit alpha-4)	1.092	0.863	1.287	1.053	0.944	0.653	0.972	1.154	1.085	0.96	0.803	0.949	0.864	0.955	0.962	0.99	0.499	0.906	1.062	0.607	1.019	0.998	1.073	0.942	0.978	0.98	1.119	0.97	1.02	0.989	1.106	0.842	0.99	1.029	1.137	1.109	1.175	0.631	1.091	0.878	1.032	1.013	1.073	1.058	1.134	1.102	0.439
O35344	Kpna3 Qip2	Importin subunit alpha-4 (Importin alpha Q2) (Qip2) (Karyopherin subunit alpha-3)	1.095	0.894	1.112	0.964	1.044	0.775	0.971	1.075	1.056	0.909	0.912	0.995	0.94	1.072	1.056	1.09	0.49	0.616	1.055	0.58	1.105	1.144	1.078	1.083	1.031	1.062	1.03	0.994	0.925	1.13	1.021	0.866	0.952	1.022	0.985	0.993	1.017	0.673	1.009	0.785	0.982	1.037	0.99	1.011	1.01	1.02	0.688
O35345	Kpna6 Kpna5	Importin subunit alpha-7 (Importin alpha-S2) (Karyopherin subunit alpha-6)	1.025	1.06	0.997	0.991	1.003	1.086	0.981	1.036	0.977	0.955	0.857	1.042	0.985	0.987	1.114	0.999	0.745	0.787	1.085	0.799	0.963	1.003	0.97	0.996	0.945	0.95	1.069	1.005	1.146	1.207	0.973	0.909	0.997	1.033	1.074	1	1.109	0.828	1.064	0.917	1.054	1.056	1.083	1.041	1.068	1.049	0.78
O35347	Dgcr6	Protein DGCR6 (DiGeorge syndrome critical region 6 homolog)										0.861	1.118	0.643	1.04	0.702	1.022	0.978	0.772	1.131																			0.578	0.628	0.705	0.907	0.728	0.643	0.956	0.794	0.641	0.944	0.586
O35350	Capn1 Canp1 Capa1	Calpain-1 catalytic subunit (EC 3.4.22.52) (Calcium-activated neutral proteinase 1) (CANP 1) (Calpain mu-type) (Calpain-1 large subunit) (Micromolar-calpain) (muCANP)	0.929	1.051	1.119	1.286	1.195	0.474	1.325	1.2	1.117	0.935	1.265	1	1.028	0.924	0.996	0.935	0.576	0.628	1.048	0.586	0.919	1.089	1.034	1.049	1.057	0.932	0.848	1.228	1.279	0.708	1.177	1.091	0.949	0.868	1.044	1.321	1.074	0.577	1.094	1.367	1.134	1.138	0.993	1.053	1.048	0.898	0.551
O35367	Kera Ktcn	Keratocan (KTN) (Keratan sulfate proteoglycan keratocan)
O35368	Ifi203	Interferon-activable protein 203 (Ifi-203) (Interferon-inducible protein p203)
O35375	Nrp2	Neuropilin-2 (Vascular endothelial cell growth factor 165 receptor 2)	0.905	0.977	1.047	0.937	1.031	0.561	0.992	1.079	1.053	0.979	1.064	1.028	0.954	1.161	1.13	1.096	0.561	0.495	1.017	0.672	1.113	1.173	1.123	1.097	1.073	1.014	1.109	0.968	1.09	0.832	1.058	0.694	0.978	1.046	1.045	1.056	1.066	0.704	1.052	0.901	1.103	1.084	1.084	1.061	1.104	1.114	0.634
O35379	Abcc1 Abcc1a Abcc1b Mdrap Mrp	Multidrug resistance-associated protein 1 (EC 7.6.2.2) (ATP-binding cassette sub-family C member 1) (Glutathione-S-conjugate-translocating ATPase ABCC1) (EC 7.6.2.3) (Leukotriene C(4) transporter) (LTC4 transporter)	0.876	0.94	0.882	0.83	0.831	0.789	1.177	1.044	1.029	0.934	1.015	0.787	0.842	0.948	0.885	0.519	1.031	1.059	0.923	1.181	0.826	1.221	0.948	0.971	1.005	1.166	1.403	1.127	1.264	0.655	0.996	0.717	0.933	0.786	1.034	1.217	1.123	0.795	1.011	1.449	1.103	1.177	1.068	1.04	1.139	0.951	0.749
O35381	Anp32a Anp32 Lanp	Acidic leucine-rich nuclear phosphoprotein 32 family member A (Acidic nuclear phosphoprotein pp32) (Leucine-rich acidic nuclear protein) (LANP) (Potent heat-stable protein phosphatase 2A inhibitor I1PP2A)	0.866	1.03	0.918	0.95	0.947	1.027	0.966	0.875	1.004	0.915	1.028	1.101	0.895	0.877	0.99	0.907	1.184	1.336	1	0.987	0.916	0.968	0.991	0.984	1.002	0.955	1.019	0.983	1.055	1.073	0.882	1.048	0.828	0.998	0.945	0.984	1.021	1.161	1.078	1.156	1.055	1.044	1.024	1.149	1.055	1.065	1.034
O35382	Exoc4 Sec8 Sec8l1	Exocyst complex component 4 (Exocyst complex component Sec8)	1.052	1.004	1.064	0.978	1.072	0.818	1.024	1.113	1.026	1.026	1.021	1.054	0.939	1.019	1.096	1.022	0.596	0.613	1.099	0.567	1.1	1.097	1.075	1.128	1.08	1.029	1.079	0.988	1.067	0.965	1.009	1.024	1.004	1.035	1.028	1.005	1.035	0.696	1.052	0.867	1.06	1.068	1.023	1.033	1.044	1.028	0.565
O35386	Phyh Ln1 Lnap1 Pahx	Phytanoyl-CoA dioxygenase, peroxisomal (EC 1.14.11.18) (Lupus nephritis-associated peptide 1) (Phytanic acid oxidase) (Phytanoyl-CoA alpha-hydroxylase) (PhyH)	1.031	2.045	0.789	3.072	0.781	0.601	0.819	0.937	0.73	1.792	0.891	0.781	2.548	0.82	0.747	0.859	0.696	1.047	1.044	0.587	1.284	0.986	0.851	0.969	0.88	2.254	0.961	1.017	0.81	0.787	0.818	2.453	1.197	0.783	0.956	0.802	0.97	0.62	0.761	0.707	0.679	0.903	2.445	0.724	0.658	0.804	0.684
O35387	Hax1 Hs1bp1	HCLS1-associated protein X-1 (HS1-associating protein X-1) (HAX-1) (HS1-binding protein 1) (HSP1BP-1)	0.858	0.926	1.006	0.885	0.907	1.018	0.882	0.981	0.984	0.921	0.938	1.024	0.971	1.033	0.942	1.023	2.031	1.606	0.932	1.061	0.985	1.05	1.08	1.029	1.025	1.019	1.068	0.899	0.872	1.005	0.891	0.897	0.922	0.918	0.85	0.856	0.955	1.032	1.024	0.861	1.056	1.076	0.977	0.98	1.022	1.037	1.121
O35393	Efnb3	Ephrin-B3	1.011	1.123	1.028	1.173	1.112	0.856	1.285	1.055	1.034	0.986	1.188	1.055	1.032	0.958	1.088	0.893	0.908	0.871	0.886	0.828	0.932	0.992	0.993	1.026	1.058	0.909	0.883	1.031	1.085	0.849	1.07	0.848	0.989	1.005	1.091	1.196	1.085	0.964	1.053	0.863	1.153	1.032	1.078	1.14	1.024	0.987	1.002
O35400	Sult2b1 Sult2b	Sulfotransferase 2B1 (EC 2.8.2.2) (Alcohol sulfotransferase) (Hydroxysteroid sulfotransferase 2) (Sulfotransferase family cytosolic 2B member 1) (ST2B1)
O35405	Pld3 Sam9	5'-3' exonuclease PLD3 (EC 3.1.16.1) (Choline phosphatase 3) (Phosphatidylcholine-hydrolyzing phospholipase D3) (Phospholipase D3) (PLD 3) (Schwannoma-associated protein 9) (SAM-9)	1.021	1.01	1.209	1.027	0.961	0.847	0.921	1.101	0.983	0.995	0.987	0.993	0.918	1.168	1.134	1.26	0.675	0.57	1.078	0.657	1.044	1.059	0.931	1.107	1.19	1.25	1.071	0.99	1.148	0.947	1.026	0.893	1.068	1.259	1.122	1.067	0.986	0.925	1.003	0.914	1.026	1.151	0.996	1.037	1.065	1.165	0.681
O35409	Folh1 Mopsm Naalad1	Glutamate carboxypeptidase 2 (EC 3.4.17.21) (Folate hydrolase 1) (Folylpoly-gamma-glutamate carboxypeptidase) (FGCP) (Glutamate carboxypeptidase II) (GCPII) (Membrane glutamate carboxypeptidase) (mGCP) (N-acetylated-alpha-linked acidic dipeptidase I) (NAALADase I) (Prostate-specific membrane antigen homolog) (Pteroylpoly-gamma-glutamate carboxypeptidase)	0.883	1.083	1.306	1.233	1.085	0.53	1.199	1.367	1.232	1.147	1.143	1.168	1.212	1.125	1.168	1.23	0.517	0.475	0.813	0.794	1.121	1.2	1.116	1.113	1.186	0.965	1.101	1.026	0.93	0.671	0.923	0.666	0.93	0.807	0.976	1.108	1.146	0.712	1.143	0.74	0.986	0.92	1.088	1.099	1.07	1.058	0.541
O35417	Pdyn	Proenkephalin-B (Beta-neoendorphin-dynorphin) (Preprodynorphin) [Cleaved into: Alpha-neoendorphin; Beta-neoendorphin; Big dynorphin (Big Dyn); Dynorphin A(1-17) (Dyn-A17) (Dynorphin A); Dynorphin A(1-13); Dynorphin A(1-8); Leu-enkephalin; Rimorphin (Dynorphin B) (Dyn-B) (Dynorphin B(1-13)); Leumorphin (Dynorphin B-29)]	0.978	1.196	1.422	0.721	0.928	1.524	1.102	1.014	1.152	0.987	1.037	0.986	0.969	1.121	1.05	1.096	1.117	1.317	1.044	0.951	1.205	1.095	1.017	1.004	1.113	1.384	1.143	0.675	0.884	1.168	0.781	0.712	0.992	0.904	0.861	0.881	1.013	0.725	0.886	0.569	0.75	1.004	0.961	0.931	0.841	0.953	0.933
O35423	Agxt Agxt1	Alanine--glyoxylate aminotransferase (AGT) (EC 2.6.1.44) (Serine--pyruvate aminotransferase, mitochondrial) (SPT) (EC 2.6.1.51)	1.093	2.144	0.55	4.276	0.607	0.297	0.494	0.628	0.491	2.317	0.615	0.626	4.391	0.773	0.642	0.634	0.485	1.004	0.505	0.503	2.278	0.788	0.276	0.287	0.22	6.387	0.529	0.916	0.597	0.305	0.621	3.837	1.105	0.363	0.688	0.541	0.958	0.299	0.97	0.6	0.751	0.919	2.162	0.748	0.74
O35425	Bok Mtd	Bcl-2-related ovarian killer protein (Apoptosis activator Mtd) (Protein matador)
O35427	Crcp	DNA-directed RNA polymerase III subunit RPC9 (RNA polymerase III subunit C9) (Calcitonin gene-related peptide-receptor component protein) (CGRP-RCP) (CGRP-receptor component protein) (CGRPRCP)																																					0.95	0.974	1.059	1.007	1.057	0.958	0.837	1.032	0.995
O35435	Dhodh	Dihydroorotate dehydrogenase (quinone), mitochondrial (DHOdehase) (EC 1.3.5.2) (Dihydroorotate oxidase)	0.969	0.99	1.013	0.948	1.074	0.82	0.927	1.004	1.046	1.017	1.044	1.063	1.013	1.119	1.051	1.189	0.865	0.794	0.926	0.769	1.007	1.036	1.108	1.064	1.074	1.035	1.095	0.902	0.936	0.968	1.005	0.909	1.158	1.265	1.005	0.963	1.023	0.799	1.03	1.049	1.172	0.967	1.031	1.035	1.142	1.201	0.788
O35445	Rnf5 Ng2	E3 ubiquitin-protein ligase RNF5 (EC 2.3.2.27) (RING finger protein 5)
O35448	Ppt2	Lysosomal thioesterase PPT2 (PPT-2) (EC 3.1.2.-)																																					1.102	0.607	1.049	1.707	1.064	0.994	1.164	1.056	1.027	0.747	0.551
O35449	Prrt1 Ng5	Proline-rich transmembrane protein 1 (Dispanin subfamily D member 1) (DSPD1) (Synapse differentiation-induced protein 4) (SynDIG4)	1.12	1.007	1.098	0.917	0.878	0.857	0.945	1.055	0.955	1.238	0.919	1.045	1.014	1.053	1.013	1.056	0.808	0.963	0.963	0.807	1.113	0.998	0.957	1.028	1.014	1.175	1.087	0.856	0.953	0.893	1.037	0.833	0.955	1.098	1.002	0.95	0.836	0.729	0.941	1.164	0.919	1.057	0.908	0.838	1.015	1.125	0.739
O35450	Fkbpl Ng7	FK506-binding protein-like (WAF-1/CIP1 stabilizing protein 39) (WISp39)	0.945	1.084	0.978	1.041	1.042	0.964	1.162	1.184	1.076	1.317	1.18	1.064	1.081	1.04	1.254	0.966	0.995	1.009	0.877	0.965	1.089	1.012	1.047	1.16	0.946	1.323	0.96	1.03	1.106	0.97	1.125	1.065	1.193	0.985	1.043	1.126	0.995	0.952	0.814	1.049	0.97	0.903	0.946	1.04	0.965	0.912	1.072
O35453	Hpn	Serine protease hepsin (EC 3.4.21.106) [Cleaved into: Serine protease hepsin non-catalytic chain; Serine protease hepsin catalytic chain]
O35454	Clcn6 Clc6	H(+)/Cl(-) exchange transporter 6 (Chloride channel protein 6) (ClC-6) (Chloride transport protein 6)	1.085	1.055	1.199	1.038	1.243	0.5	1.144	1.253	1.116	0.986	1.021	1.11	0.973	1.112	1.139	1.107	0.719	0.537	1.067	0.559	1.14	1.181	1.101	1.204	1.072	1.064	1.102	0.957	1.062	0.768	0.935	0.757	0.888	0.885	1.018	1.037	1.08	0.677	0.987	0.837	1.065	1.041	0.985	0.994	1.087	1.063	0.661
O35459	Ech1	Delta(3,5)-Delta(2,4)-dienoyl-CoA isomerase, mitochondrial (EC 5.3.3.-)	1.02	1.061	0.989	1.054	0.941	1.785	1.113	0.815	0.824	0.846	0.824	1.052	1.002	1.058	1.058	0.979	1.961	1.886	0.74	2.127	0.802	0.656	0.77	0.817	0.838	0.867	0.669	0.929	0.986	1.368	0.825	1.492	1.066	0.974	0.853	0.84	0.834	1.131	0.857	1.101	0.818	1.081	1.279	0.783	0.837	1.011	1.326
O35464	Sema6a Semaq	Semaphorin-6A (Semaphorin Q) (Sema Q) (Semaphorin VIA) (Sema VIA) (Semaphorin-6A-1) (SEMA6A-1)	1.082	1.032	1.039	1.074	1.136	0.701	1.197	1.205	1.113	1.24	1.114	1.063	1.082	0.972	1.032	1.018	0.742	0.708	0.737	0.761	0.846	0.924	0.843	0.897	0.928	0.836	0.891	0.967	1.091	0.836	1.155	0.863	0.978	0.878	1.013	1.09	1.096	1.081	0.965	0.882	0.933	1.059	0.951	0.917	0.947	0.879	1.094
O35465	Fkbp8 Fkbp38 Sam11	Peptidyl-prolyl cis-trans isomerase FKBP8 (PPIase FKBP8) (EC 5.2.1.8) (38 kDa FK506-binding protein) (38 kDa FKBP) (FKBP-38) (mFKBP38) (FK506-binding protein 8) (FKBP-8) (FKBPR38) (Rotamase)	0.762	0.887	0.789	0.775	0.85	1.747	0.839	0.825	0.853	0.915	0.969	1.095	0.984	0.977	1.052	0.956	0.697	0.991	1.081	0.903	1.009	0.983	1.007	1.086	1.039	0.979	1.093	0.953	0.984	1.311	0.954	1.07	1.18	1.079	1.059	1.022	0.998	1.396	0.953	0.782	0.923	1.031	1.028	1.008	0.967	1.058	1.273
O35473	C1d Suncor	Nuclear nucleic acid-binding protein C1D (mC1D) (Small unique nuclear receptor corepressor) (Sun-CoR) (SunCoR)	0.748	1.078	1.023	0.986	0.919	0.731	0.922	1.109	1.03	1.162	1.168	1.069	0.932	0.957	1.074	0.981	0.423	0.58	1.005	0.492	0.854	0.727	1.089	0.894	0.805	0.752	1.076
O35474	Edil3 Del1	EGF-like repeat and discoidin I-like domain-containing protein 3 (Developmentally-regulated endothelial cell locus 1 protein) (Integrin-binding protein DEL1)	1.057	1.05	0.993	1.09	1.248	0.774	1.186	1.142	1.105	1.171	1.15	0.939	0.919	1.061	1.182	1.161	0.782	0.674	1.064	0.772	1.111	1.382	1.145	0.959	1.035	0.805	0.934	1.062	1.082	0.931	1.026	0.94	1.055	0.925	1	0.988	0.974	0.784	0.955	0.783	0.991	0.955	1.048	0.996	0.897	0.803	0.759
O35488	Slc27a2 Acsvl1 Facvl1 Fatp2 Vlacs Vlcs	Long-chain fatty acid transport protein 2 (Arachidonate--CoA ligase) (EC 6.2.1.15) (Fatty acid transport protein 2) (FATP-2) (Fatty-acid-coenzyme A ligase, very long-chain 1) (Long-chain-fatty-acid--CoA ligase) (EC 6.2.1.3) (Phytanate--CoA ligase) (EC 6.2.1.24) (Solute carrier family 27 member 2) (Slc27a2) (THCA-CoA ligase) (EC 6.2.1.7) (Very long-chain acyl-CoA synthetase) (VLACS) (VLCS) (EC 6.2…	1.105	1.249	1.226	1.373	1.044	0.62	1.008	1.197	0.988	1.18	0.879	0.963	1.39	1.026	0.975	0.963	1.399	0.662	1.108	0.532	1.371	1.08	1.256	1.128	1.086	1.209	1.116	1.082	0.857	0.719	0.987	1.034	0.949	0.823	1.042	0.952	1.257	0.577	1.251	0.857	1.005	1.02	1.142	0.928	1.189	1.023	0.464
O35490	Bhmt	Betaine--homocysteine S-methyltransferase 1 (EC 2.1.1.5)	1.122	3.705	0.229	6.49	0.142	0.087	0.199	0.269	0.238	3.054	0.358	0.234	7.041	0.334	0.117	0.297	1.001	2.959	0.41	0.503	2.208	0.525	0.268	0.318	0.342	6.157	0.214	1.136	0.276	0.136	0.458	8.071	1.261	0.083	0.753	0.395	0.558	0.246	0.555	0.393	0.265	0.857	5.303	0.251	0.145	0.089	0.298
O35492	Clk3	Dual specificity protein kinase CLK3 (EC 2.7.12.1) (CDC-like kinase 3)																												1.025	1.037	0.868	1.197	1.146	1.359	1.01	0.721	1.012	0.874	0.813	1.075	1.628	1.082	1.042	1.035	0.722	1.14
O35493	Clk4	Dual specificity protein kinase CLK4 (EC 2.7.12.1) (CDC-like kinase 4)
O35495	Cdk14 Kiaa0834 Pftk1	Cyclin-dependent kinase 14 (EC 2.7.11.22) (Cell division protein kinase 14) (Serine/threonine-protein kinase PFTAIRE-1)	0.928	1.157	1.027	1.145	1.276	0.568	1.339	1.106	1.099	0.915	1.187	0.925	0.942	0.992	1.043	0.978	0.569	0.507	1.136	0.698	0.988	1.089	1.026	1.057	1.042	0.886	0.943	1.052	1.193	0.871	1.077	0.906	0.889	0.889	1.073	1.24	1.191	0.709	1.165	0.772	1.125	1.006	1.022	1.047	0.922	0.865	0.571
O35516	Notch2	Neurogenic locus notch homolog protein 2 (Notch 2) (Motch B) [Cleaved into: Notch 2 extracellular truncation; Notch 2 intracellular domain]
O35526	Stx1a	Syntaxin-1A (Neuron-specific antigen HPC-1)	1.108	0.985	1.014	0.894	1	0.866	0.926	1.056	1.056	1.007	0.981	1.093	0.997	1.139	1.054	1.13	0.749	0.78	0.968	0.688	1.126	0.973	1.165	1.018	1.06	1.03	1.128	0.904	1.026	0.902	0.953	0.797	1.009	1.068	0.95	0.962	0.968	0.845	1.032	0.752	1.102	1.011	0.962	1.024	1.14	1.188	0.7
O35544	Slc1a6 Eaat4	Excitatory amino acid transporter 4 (High-affinity neuronal glutamate transporter) (Sodium-dependent glutamate/aspartate transporter) (Solute carrier family 1 member 6)	0.663	0.978	1.136	0.57	0.814	0.935	0.659	0.996	1.081																																					1.205	1.112
O35551	Rabep1 Rab5ep Rabpt5 Rabpt5a	Rab GTPase-binding effector protein 1 (Rabaptin-5) (Rabaptin-5alpha)	0.999	1.057	1.113	0.954	1.06	0.95	1.063	1.093	1.138	1.008	1.044	1.066	0.97	1.027	1.036	1.095	0.788	1.051	1.097	0.866	1.107	1.125	1.12	1.072	1.162	1.074	1.151	0.914	1.007	1.035	0.952	0.902	0.913	0.967	0.972	1	0.956	0.96	0.98	0.75	0.96	1.025	0.937	1	1.009	1.011	0.866
O35566	Cd151 Peta3	CD151 antigen (GP27) (Membrane glycoprotein SFA-1) (Platelet-endothelial tetraspan antigen 3) (PETA-3) (CD antigen CD151)																			0.779	1.162	0.37	1.232	0.961	0.827	1.045	0.761	0.756
O35593	Psmd14 Pad1	26S proteasome non-ATPase regulatory subunit 14 (EC 3.4.19.-) (26S proteasome regulatory subunit RPN11) (MAD1)	1.021	0.999	1.084	1.124	0.994	0.883	0.963	1.032	0.983	0.944	0.946	1.009	1.019	1.066	1.029	1.019	0.61	0.851	1.018	0.635	1.097	1.055	1.033	1.088	1.045	1.08	1.012	0.991	1.101	0.958	1.06	0.95	0.959	1.064	1.032	1.033	1.03	0.892	1.043	1.111	1.057	0.973	0.994	1.059	1.032	1.119	0.884
O35594	Ift81 Cdv-1 Cdv1	Intraflagellar transport protein 81 homolog (Carnitine deficiency-associated protein expressed in ventricle 1) (CDV-1)	0.94	0.964	1.108	0.99	1.09	0.919	1.039	1.106	0.991	1.347	1.005	1.023	0.939	1.042	0.977	0.978	0.89	0.972	0.969	0.775	0.953	1.026	1.093	1.1	1.07	0.965	1.04	0.932	1.019	0.994	0.986	0.98	0.994	0.991	1.012	1.033	1.131	0.899	1.094	0.965	1.138	1.035	1.027	1.135	1.11	0.978	0.724
O35598	Adam10 Kuz Madm	Disintegrin and metalloproteinase domain-containing protein 10 (ADAM 10) (EC 3.4.24.81) (Kuzbanian protein homolog) (Mammalian disintegrin-metalloprotease) (CD antigen CD156c)	1.116	1.206	1.284	1.183	1.26	0.818	1.338	1.372	1.184	1.257	1.313	0.985	1.122	1.004	1.052	1.016	0.582	0.526	0.928	0.695	1.002	1.145	1.054	1.029	1.072	0.963	0.904	1.087	1.198	0.748	0.964	0.708	0.741	0.815	0.962	1.134	1.099	0.783	1.009	0.946	1.081	1.045	0.934	0.998	1	0.927	0.684
O35601	Fyb1 Fyb	FYN-binding protein 1 (Adhesion and degranulation promoting adaptor protein) (ADAP) (FYB-120/130) (p120/p130) (FYN-T-binding protein) (SLAP-130) (SLP-76-associated phosphoprotein)
O35604	Npc1	NPC intracellular cholesterol transporter 1 (Niemann-Pick C1 protein)	0.896	1.042	0.997	1.074	1.038	0.462	1.176	1.073	1.159	0.968	1.104	0.891	0.937	0.897	1.013	0.997	0.532	0.547	1.142	0.751	1.337	1.308	1.508	1.294	1.316	1.219	0.955	1.409	1.428	1.076	1.481	1.293	1.206	1.116	1.285	1.205	1.082	0.584	1.021	0.972	1.198	0.978	1.001	1.127	1.123	1.109	0.683
O35607	Bmpr2	Bone morphogenetic protein receptor type-2 (BMP type-2 receptor) (BMPR-2) (EC 2.7.11.30) (BRK-3) (Bone morphogenetic protein receptor type II) (BMP type II receptor) (BMPR-II)	1.019	1.017	1.081	0.885	1.023	0.869	1.009	1.104	1.002	1.077	1.032	1.092	0.969	1.121	1.072	1.15	1.004	0.963	1.11	0.807	1.079	1.155	1.137	1.049	1.04	1.016	1.144	0.982	1.069	0.943	1.052	0.855	1.066	1.021	1.084	1.05	0.99	0.725	1.011	0.824	1.053	1.069	0.989	0.987	1.126	1.046	0.758
O35609	Scamp3	Secretory carrier-associated membrane protein 3 (Secretory carrier membrane protein 3)	0.951	1.043	1.124	0.918	0.961	0.828	1.005	1.082	1.018	1.072	1.018	1.038	0.944	1.092	1.069	1.023	0.797	0.917	1.004	1.126	0.944	1.058	1.017	1.018	0.972	1.056	1.187	0.896	0.96	0.789	1.016	0.844	1.079	0.945	1.084	1	0.998	0.676	1.027	0.734	0.906	0.978	0.908	0.984	1.052	0.953	0.654
O35613	Daxx	Death domain-associated protein 6 (Daxx)
O35615	Zfpm1 Fog Fog1	Zinc finger protein ZFPM1 (Friend of GATA protein 1) (FOG-1) (Friend of GATA 1) (Zinc finger protein multitype 1)
O35618	Mdm4 Mdmx	Protein Mdm4 (Double minute 4 protein) (Mdm2-like p53-binding protein) (Protein Mdmx) (p53-binding protein Mdm4)										0.991	1.105	1.256	0.624	0.68	1.288	0.929	0.596	0.773	1.462	0.789	0.842	1.468	1.36	1.753	1.83	1.04	1.344
O35621	Pmm1	Phosphomannomutase 1 (PMM 1) (EC 5.4.2.8)	1.173	1.001	1.088	0.983	1.031	0.934	1.024	1.061	1.081	0.963	0.931	1.06	0.978	1.188	1.044	1.138	0.738	0.911	1.002	0.934	1.087	0.965	1.05	1.033	1.102	0.966	1.05	0.973	1.028	0.951	1.076	0.939	0.884	1.187	1.083	0.984	1.044	0.668	1.119	0.881	1.087	1.002	0.954	1.052	1.093	1.062	0.814
O35623	Bet1	BET1 homolog (mBET1) (Golgi vesicular membrane-trafficking protein p18)	0.925	1.03	0.866	0.952	0.952	0.502	0.953	1.025	0.689	1.201	1.017	0.878	0.945	1.038	0.915	0.894	0.815	0.552	0.748	0.589	0.931	0.957	0.934	0.823	1.077	0.873	0.782	0.895	1.01	0.9	0.789	0.879	1.086	0.735	0.853	0.84	0.906	0.748	0.801	1.199	0.799	1.11	1.073	1.08	1.028
O35625	Axin1 Axin Fu	Axin-1 (Axis inhibition protein 1) (Protein Fused)	0.805	1.272	1.128	0.843	1.369	1.637	0.924	1.06	1.136	1.356	1.306	1.189	0.837	1.229	1.049	0.902	1.31	0.966	0.985	1.086	0.962	0.857	1.048	0.909	0.914	1.111	1.05	1.3	0.954	0.97	1.101	0.8	1.154	1.346	1.46	1.074	0.989	0.812	0.934	0.901	0.923	0.974	0.94	1.049	1.034
O35632	Hyal2	Hyaluronidase-2 (Hyal-2) (EC 3.2.1.35) (Hyaluronoglucosaminidase-2)
O35633	Slc32a1 Vgat Viaat	Vesicular inhibitory amino acid transporter (Solute carrier family 32 member 1) (Vesicular GABA and glycine transporter) (Vesicular GABA transporter) (mVGAT) (mVIAAT)	0.981	1.104	1.166	0.83	1.125	0.725	1.218	1.092	1.251	1.079	0.927	1.589	1.255	0.987	1.097	1.035	0.484	0.561	1.24	0.756	1.135	1.126	1.115	1.04	1.097	1.2	1.238	0.82	1.03	0.813	0.797	0.682	0.866	0.93	1	0.956	1.014	1.033	0.902	0.583	0.816	0.95	0.969	1.075	1.077	1.045	0.931
O35638	Stag2 Sa2 Sap2	Cohesin subunit SA-2 (SCC3 homolog 2) (Stromal antigen 2)	0.961	1.025	1.115	1.186	1.194	0.419	1.07	1.107	0.983	1.095	1.093	0.982	0.951	1.017	1.05	1.037	0.503	0.433	1.116	0.432	0.971	1.203	1.026	1.034	1.055	0.926	0.977	1.206	1.369	0.92	1.174	0.939	0.974	0.961	1.127	1.14	1.003	0.637	1.015	1.049	1.063	1.114	1.092	1.016	0.983	0.954	0.429
O35639	Anxa3 Anx3	Annexin A3 (35-alpha calcimedin) (Annexin III) (Annexin-3) (Lipocortin III) (Placental anticoagulant protein III) (PAP-III)	0.801	0.913	0.914	1.11	0.875	0.873	0.855	0.828	0.858	0.907	1.171	1.003	0.835	0.902	0.903	0.962	0.826	0.917	0.793	0.811	0.81	0.846	0.897	0.961	0.868	0.822	0.732	1.401	1.059	1.339	1.601	2.207	0.98	0.971	0.927	1.008	0.974	0.734	0.971	2.416	1.135	1.008	0.886	1.088	1.179	0.848	0.756
O35640	Anxa8 Anx8	Annexin A8 (Annexin VIII) (Annexin-8)	0.742	0.516	0.447	0.848	0.624	0.484	0.807	0.848	0.399										0.466	0.41	0.807	0.898	0.806	0.632	0.576	0.489	0.655	0.526	0.536	0.713	0.492	0.822	0.792	0.45	0.652	0.624	0.691	0.41	0.864	13.208	0.35	0.168	0.819	0.751	0.863	0.562	0.435
O35643	Ap1b1 Adtb1	AP-1 complex subunit beta-1 (Adaptor protein complex AP-1 subunit beta-1) (Adaptor-related protein complex 1 subunit beta-1) (Beta-1-adaptin) (Beta-adaptin 1) (Clathrin assembly protein complex 1 beta large chain) (Golgi adaptor HA1/AP1 adaptin beta subunit)	1.173	1.042	1.121	0.942	1.074	0.848	1.053	1.083	1.027	0.991	0.96	1.121	0.969	1.205	1.153	1.148	0.55	0.643	1.251	0.642	1.212	1.161	1.057	1.175	1.148	1.087	1.148	0.937	1.002	0.909	1.024	0.871	0.985	1.119	1.101	0.981	1.006	0.673	1.068	0.8	1.03	1.059	1.027	1.011	1.021	1.084	0.568
O35646	Capn6 Capa6	Calpain-6
O35648	Cetn3 Cen3	Centrin-3	0.831	0.881	0.9	1.075	0.752	1.28	0.829	0.936	0.931	0.965	1.142	0.936	0.87	0.802	0.847	0.879	0.772	0.833	0.931	0.841	1.037	1.092	1.106	1.142	1.122	0.981	1.07	1.051	0.884	0.906	0.877	0.9	0.853	0.954	0.862	0.918	0.899	0.831	0.885	0.919	1.096	1.231	0.851	0.834	0.948	1.134	1.439
O35654	Pold2	DNA polymerase delta subunit 2 (DNA polymerase delta subunit p50)	1.004	1.126	1.22	1.44	1.4	0.941	1.363	1.407	1.05	1.379	1.035	1.045	1.185	1.131	0.948	1.001	1.099	1.032	0.916	0.597	1.055	1.146	1.098	0.975	1.052	1.014	1.007	0.692	1.049	0.782	0.745	0.778	1.019	0.682	0.95	0.796	0.917	0.834	1.01	1.104	1.037	1.182	0.813	0.965	0.956	0.8	1.415
O35657	Neu1 Neu	Sialidase-1 (EC 3.2.1.18) (G9 sialidase) (Lysosomal sialidase) (N-acetyl-alpha-neuraminidase 1)	0.924	0.876	1.032	1.638	1.006	0.849	1.254	1.081	0.89	0.763	0.835	0.77	0.801	0.763	0.809	0.723	1.713	1.702
O35658	C1qbp Gc1qbp	Complement component 1 Q subcomponent-binding protein, mitochondrial (GC1q-R protein) (Glycoprotein gC1qBP) (C1qBP)	1.152	0.929	1.147	0.883	1.067	0.993	0.999	1.135	0.996	0.885	1.08	1.027	0.977	1.072	0.999	1.033	0.78	1.075	0.987	1.142	1.092	1.2	1.108	1.175	1.245	1.19	1.148	0.837	0.928	0.934	0.88	0.805	0.663	1.111	0.971	0.893	0.99	0.804	1.045	0.884	1.003	1.138	0.862	0.923	1.028	0.992	0.798
O35660	Gstm6 Gstm5	Glutathione S-transferase Mu 6 (EC 2.5.1.18) (GST class-mu 6) (Glutathione-S-transferase class M5)	0.602	0.912	0.648	2.332	0.523	0.353	0.434	0.585	0.757	1.267	0.505	0.415	1.607	0.526	0.42	0.501	0.361	0.56	0.798	0.47	1.156	0.685	0.772	0.893	0.945	1.561	0.678	1.074	1.357	0.952	1.138	1.564	1.072	1.249	1.221	1.167	1.031	0.716	1.158	0.947	1.045	1.05	1.58	1.027	1.136	1.382	0.571
O35664	Ifnar2	Interferon alpha/beta receptor 2 (IFN-R-2) (IFN-alpha/beta receptor 2) (Type I interferon receptor 2)
O35668	Hap1	Huntingtin-associated protein 1 (HAP-1)	0.961	0.938	0.994	0.891	0.901	1.456	0.891	0.887	1.008	0.797	0.834	0.995	0.798	0.981	0.906	1.021	1.51	1.442	0.929	1.111	0.994	1.009	0.968	1.011	0.997	1.013	1.018	0.863	0.948	1.301	0.884	0.917	0.956	0.974	0.944	0.911	0.943	1.599	0.939	0.715	0.914	1.048	0.988	1.008	0.895	1.046	1.515
O35671	Itgb1bp1	Integrin beta-1-binding protein 1 (Bodenin)	1.183	1.637	1.628	1.404	1.311	0.886	1.622	1.577	1.645										0.934	0.866	0.665	1.259	0.939	0.843	0.72	0.973	0.727	0.814	1.046	1.084	0.974	1.146	1.377	1.1	1.222	1.106	1.785	0.707	0.779	0.94	1.22	1.244	0.806	1.054	1.162
O35678	Mgll	Monoglyceride lipase (MGL) (EC 3.1.1.23) (Monoacylglycerol lipase) (MAGL)	1.004	0.967	0.807	1.312	1.043	0.619	1.031	0.864	0.964	0.868	1.128	1.008	1.025	0.949	1.063	0.956	0.738	0.653	0.91	0.584	0.971	1.09	0.975	0.944	0.934	0.866	0.806	1.168	1.185	0.898	1.161	0.999	1.043	1.069	1.101	1.207	1.119	1.076	1.065	1.07	1.122	1.107	1.105	1.2	1.131	0.934	0.715
O35679	Spink4 Mpgc60	Serine protease inhibitor Kazal-type 4 (MPGC60 protein) (Peptide PEC-60 homolog)
O35680	Mrps12 Rpms12	Small ribosomal subunit protein uS12m (28S ribosomal protein S12, mitochondrial) (MRP-S12) (S12mt) (MT-RPS12)	1.004	1.003	1.149	1.149	0.956	1.091	0.973	1.082	0.999	1.35	0.884	0.913	0.924	0.935	0.931	0.969	1.092	1.172	0.745	1.102	0.799	0.551	1.111	0.849	0.799	1.188	0.974	0.916	0.726	0.786	0.685	0.794	0.933	0.744	0.797	0.806	1.072	1.167	1.075	0.888	0.952	0.931	1.18	0.776	0.893	1.136	1.205
O35681	Syt3	Synaptotagmin-3 (Synaptotagmin III) (SytIII)	1.102	1.101	1.19	0.957	1.016	0.688	0.955	1.153	1.016	1.051	0.974	1.201	1.136	1.215	1.184	1.187	0.587	0.544	1.204	0.579	1.173	1.197	1.143	1.124	1.178	1.11	1.189	0.957	1	0.984	1.001	0.695	1.038	1.057	1.077	1.05	1.078	0.715	0.99	0.664	0.983	0.992	1.003	0.969	1.056	1.226	0.561
O35682	Myadm Mug	Myeloid-associated differentiation marker (Myeloid up-regulated protein)	0.638	0.825	0.936	0.857	0.948	0.549	1.181	0.995	1.032	1.116	1.311	1.086	1.027	0.977	0.943	0.904	0.846	0.81	1.269	0.702	1.078	1.209	1.106	1.51	1.659	1.746	1.496	0.936	1.062	0.547	1.021	0.609	0.865	0.738	1.073	0.983	1.12	0.763	0.874	1.471	1.107	0.988	0.894	1.108	1.211	1.05	0.773
O35683	Ndufa1	NADH dehydrogenase [ubiquinone] 1 alpha subcomplex subunit 1 (Complex I-MWFE) (CI-MWFE) (NADH-ubiquinone oxidoreductase MWFE subunit)	1.158	0.901	0.934	0.878	1.061	0.732	1.013	1.06	0.932	1.064	0.989	1.084	1.022	1.338	1.096	1.247	0.901	0.72	0.944	0.843	1.285	1.062	1.106	1.028	0.984	1.062	1.031	0.947	1.069	0.959	1.094	1	0.992	1.032	0.959	1.05	0.973	0.711	1.022	0.771	1.069	0.811	1.003	0.889	0.975	1.12	0.79
O35684	Serpini1 Pi12 Spi17	Neuroserpin (Peptidase inhibitor 12) (PI-12) (Serine protease inhibitor 17) (Serpin I1)	1.094	1.145	1.29	1.097	1.168	0.731	1.182	1.218	1.081	0.942	0.919	1.162	1.1	0.994	1.048	1.008	0.451	0.612	1.096	0.919	1.318	1.158	1.036	1.026	1.024	0.983	1.252	0.815	0.854	0.907	0.94	0.783	0.923	0.937	0.983	0.925	1.041	0.743	1.045	0.832	1.058	1.198	1.086	1.078	1.074	1.084	0.679
O35685	Nudc	Nuclear migration protein nudC (Nuclear distribution protein C homolog) (Silica-induced gene 92 protein) (SIG-92)	0.977	0.999	1.074	1.027	1.027	0.982	1.08	1.063	0.997	0.915	1.02	1.081	0.908	1.059	1.058	1.11	0.849	0.936	1.005	0.732	1.06	1.138	1.116	1.038	1.072	1.052	1.021	0.895	0.968	1.12	0.955	1.127	1.19	0.983	0.956	0.961	0.982	0.972	0.998	0.858	1.021	1.018	0.955	1.016	1.077	1.071	0.974
O35690	Phox2b Pmx2b	Paired mesoderm homeobox protein 2B (Neuroblastoma Phox) (NBPhox) (PHOX2B homeodomain protein) (Paired-like homeobox 2B)
O35691	Pnn	Pinin	0.826	0.893	0.956	1.022	0.962	0.896	1.012	1.017	0.973	1.062	1.03	1.059	0.95	0.998	1.032	1.001	1.032	1.021	0.968	0.891	0.993	1.175	1.04	1.05	1.014	1.057	1.035	0.994	1.172	0.957	0.919	0.973	0.928	0.896	1.003	1.069	0.954	1.011	1.018	1.077	1.059	1.148	0.967	1.043	1.005	0.96	0.95
O35704	Sptlc1 Lcb1	Serine palmitoyltransferase 1 (EC 2.3.1.50) (Long chain base biosynthesis protein 1) (LCB 1) (Serine-palmitoyl-CoA transferase 1) (SPT 1) (SPT1)	0.781	0.923	0.984	1.135	0.984	0.581	0.923	0.973	0.878	0.872	0.903	0.935	0.887	1.042	1.017	0.962	0.59	0.623	1.141	1.029	0.978	0.671	1.013	1.273	1.187	1.241	1.21	1.115	1.116	1.027	1.054	1.014	1.161	0.994	1.031	1.173	1.038	0.773	0.941	1.974	1.07	1.083	0.956	1.059	1.033	0.989	0.71
O35709	Enc1 Enc-1	Ectoderm-neural cortex protein 1 (ENC-1)
O35710	Noct Ccr4 Ccrn4l Noc	Nocturnin (EC 3.1.3.108) (Carbon catabolite repression 4-like protein)	0.982	0.954	0.913	0.881	0.958	0.574	0.947	0.95	1.025	0.92	0.842	1.034	0.997	1.108	0.988	1.179	0.619	0.521	1.115	0.612	0.976	0.978	1.06	1.061	0.966	0.984	1.187	1.199	1	0.783	1.025	0.761	1.262	1.112	1.19	1.068	1.096	0.636	1.133	0.864	1.123	1.147	1.133	1.032	1.142	1.136	0.461
O35711	Ppfibp2 Cclp1	Liprin-beta-2 (Coiled-coil-like protein 1) (Protein tyrosine phosphatase receptor type f polypeptide-interacting protein-binding protein 2) (PTPRF-interacting protein-binding protein 2)	1.01	1.312	0.881	1.079	0.869	0.582	1.017	1.171	1.211	1.007	1.198	0.938	1.349	0.972	0.945	1.013	0.725	1.057	0.95	0.657	0.929	1.531	1.088	1.032	1.108	1.165	1.143	1.069	1.068	0.751	1.085	0.928	0.777	1.11	1	0.978	0.8	1.71	0.827	0.922	0.912	1.047	0.626	0.754	0.93	0.88	0.783
O35723	Dnajb3 Hsj3 Msj1	DnaJ homolog subfamily B member 3 (DnaJ protein homolog 3) (Heat shock protein J3) (HSJ-3) (MSJ-1)										0.588	0.466	1.133	0.915	0.945	1.166	1.017	1.016	1.489																			1.266	0.938	0.887	1.232	1.604	1.306	1.127	1.08	1.127
O35728	Cyp4a14	Cytochrome P450 4A14 (CYPIVA14) (Lauric acid hydroxylase)
O35730	Ring1 Ring1A Rnf1	E3 ubiquitin-protein ligase RING1 (EC 2.3.2.27) (Polycomb complex protein RING1) (RING finger protein 1) (RING-type E3 ubiquitin transferase RING1) (Transcription repressor Ring1A)	0.92	0.8	0.923	0.937	0.952	0.952	0.918	0.902	0.921	1.204	1.106	1.183	1.059	0.904	1.136	1.056	0.915	0.954	0.722	1.438	0.933	1.178	0.961	0.842	0.956	0.961	0.791	0.886	0.975	1.054	0.843	1.12	1.049	0.833	0.988	0.808	0.846	1.214	0.871	0.921	1.164	0.924	0.898	0.894	0.972	0.912	1.396
O35732	Cflar Cash	CASP8 and FADD-like apoptosis regulator (Caspase homolog) (CASH) (Caspase-eight-related protein) (Casper) (Caspase-like apoptosis regulatory protein) (CLARP) (Cellular FLICE-like inhibitory protein) (c-FLIP) (FADD-like antiapoptotic molecule 1) (FLAME-1) (Inhibitor of FLICE) (I-FLICE) (MACH-related inducer of toxicity) (MRIT) (Usurpin) [Cleaved into: CASP8 and FADD-like apoptosis regulator subuni…
O35737	Hnrnph1 Hnrph Hnrph1	Heterogeneous nuclear ribonucleoprotein H (hnRNP H) [Cleaved into: Heterogeneous nuclear ribonucleoprotein H, N-terminally processed]	0.911	0.927	0.94	0.992	0.89	1.023	0.957	0.979	1.01	0.894	0.879	1.097	0.949	0.873	1.118	0.831	0.722	1.044	1.015	0.9	0.891	0.904	0.964	1.065	0.981	0.977	1.052	1.027	0.997	1.147	1.002	1.033	0.925	1.058	1.1	0.996	0.999	0.961	1.075	1.047	1.062	1.067	0.977	1.125	1.061	1.037	1.036
O35738	Klf12 Ap2rep	Krueppel-like factor 12 (Transcriptional repressor AP-2rep)
O35739	Klf9 Bteb Bteb-1 Bteb1	Krueppel-like factor 9 (Basic transcription element-binding protein 1) (BTE-binding protein 1) (GC-box-binding protein 1) (Transcription factor BTEB1)
O35744	Chil3 Chi3l3 Ym1	Chitinase-like protein 3 (EC 3.2.1.52) (Beta-N-acetylhexosaminidase Ym1) (Chitinase-3-like protein 3) (ECF-L) (Eosinophil chemotactic cytokine) (Secreted protein Ym1)																																					0.704	0.482	0.821	12.889	0.673	0.425	0.749	0.694	0.785
O35841	Api5	Apoptosis inhibitor 5 (API-5) (AAC-11)	1.112	0.943	1.019	1.082	1.058	0.769	1.01	1.034	0.956	1.04	0.943	0.989	0.897	1.064	0.993	1.024	0.666	0.76	1.034	0.701	1.012	1.046	1.097	1.003	0.977	0.974	0.997	0.964	1.099	1.1	1.038	1.079	1.081	1.064	1.024	1.054	1.08	0.838	1.111	1.08	1.053	1.053	1.085	1.086	0.958	1.065	0.635
O35855	Bcat2 Bcatm Eca40	Branched-chain-amino-acid aminotransferase, mitochondrial (BCAT(m)) (EC 2.6.1.42)	1.135	1.01	1.122	1.032	1.151	0.626	0.985	1.212	0.967	0.801	1.033	1.004	0.855	1.15	1.178	1.242	0.686	0.507	1.203	0.643	1.099	1.105	0.99	1.137	1.036	0.953	1.05	1.258	0.922	0.823	1.25	0.897	0.859	1.095	1.057	0.944	1.037	0.616	1.103	1.219	1.145	0.905	1.028	1.052	1.088	1.03	0.568
O35857	Timm44 Mimt44 Tim44	Mitochondrial import inner membrane translocase subunit TIM44	0.963	1.039	1.054	0.952	1.057	0.742	1.052	1.032	1.026	0.972	1.082	1.154	1.004	1.055	1.114	1.124	0.835	1.088	1.136	0.764	1.127	1.245	1.109	1.045	1.174	1.108	1.135	0.962	1.086	1.362	1.021	1.061	1.121	1.115	1.063	1.044	1.084	0.771	1.028	0.888	1.017	1.041	1.075	1.047	1.066	0.994	0.714
O35864	Cops5 Csn5 Jab1 Kic2	COP9 signalosome complex subunit 5 (SGN5) (Signalosome subunit 5) (EC 3.4.-.-) (Jun activation domain-binding protein 1) (Kip1 C-terminus-interacting protein 2)	1.204	1.032	1.016	0.92	1.123	0.829	1.096	1.096	1.041	0.988	0.915	0.999	0.946	1.013	1.057	1.05	0.486	0.522	1.121	0.683	1.107	1.072	1.047	1.097	1.063	1.016	1.018	1.003	1.014	0.962	1.037	0.905	1	1.105	1.142	1.079	1.068	0.726	1.066	0.834	1.044	0.997	1.047	1.096	1.072	0.97	1.007
O35874	Slc1a4 Asct1 Satt	Neutral amino acid transporter A (Alanine/serine/cysteine/threonine transporter 1) (ASCT-1) (Solute carrier family 1 member 4)	0.772	1.048	1.352	1.088	1.078	0.397	1.006	1.269	1.139	1.068	1.168	1.088	0.988	1.002	1.011	0.991	0.386	0.327	1.021	0.366	1.132	0.981	1.232	1.072	1.265	1.115	1.209	0.857	1.111	0.567	1.026	0.471	0.778	0.921	0.628	0.972	1.092	0.58	1.051	0.749	1.073	1.08	1.049	1.114	1.174	1.173	0.477
O35887	Calu	Calumenin (Crocalbin)	0.906	0.994	0.992	1.136	0.967	0.622	0.975	0.942	0.961	0.944	1.113	1.002	1.024	0.977	1.012	0.992	0.398	0.561	1	0.567	0.994	0.953	0.998	0.993	0.992	1.063	0.972	1.082	1.013	0.943	1.085	1.135	0.96	0.994	0.954	0.966	0.968	0.672	0.977	1.871	1.1	1.102	0.985	1.025	1.038	1.034	0.697
O35892	Sp100	Nuclear autoantigen Sp-100 (Nuclear dot-associated Sp100 protein) (Speckled 100 kDa)
O35900	Lsm2 G7b	U6 snRNA-associated Sm-like protein LSm2 (Protein G7b) (snRNP core Sm-like protein Sm-x5)	1.014	1.052	1.056	1.123	1.059	0.349	1.073	1.028	0.935	0.891	1.104	1.143	1.051	1.115	1.13	1.118	0.389	0.374	1.08	1.032	1.078	1.287	1.225	1.086	1.069	0.994	1.111	1.012	1.163	0.935	1.071	1.001	0.997	1.048	1.108	1.09	0.925	0.846	0.991	0.943	0.982	1.076	1.132	1.002	0.948	1.085	0.589
O35904	Pik3cd	Phosphatidylinositol 4,5-bisphosphate 3-kinase catalytic subunit delta isoform (PI3-kinase subunit delta) (PI3K-delta) (PI3Kdelta) (PtdIns-3-kinase subunit delta) (EC 2.7.1.137) (EC 2.7.1.153) (Phosphatidylinositol 4,5-bisphosphate 3-kinase 110 kDa catalytic subunit delta) (PtdIns-3-kinase subunit p110-delta) (p110delta)
O35914	Bnc1 Bnc	Zinc finger protein basonuclin-1
O35926	Cdk5r2 Nck5ai	Cyclin-dependent kinase 5 activator 2 (CDK5 activator 2) (Cyclin-dependent kinase 5 regulatory subunit 2) (p39) (p39I)																												0.925	0.938	0.817	0.839	0.796	0.883	0.91	0.969	0.965	1.136	1.246	1.291	1.478	0.935	1.375	1.22	0.972	1.416
O35927	Ctnnd2 Catnd2 Nprap	Catenin delta-2 (Neural plakophilin-related ARM-repeat protein) (NPRAP) (Neurojungin)	1.009	0.969	0.927	0.738	1.024	1.043	1.016	1.027	1.015	0.973	0.869	1.073	0.921	0.964	1.045	0.984	1.083	1.291	1.124	0.97	0.972	0.942	0.97	1.046	0.979	0.988	1.117	0.939	1.043	0.962	0.993	0.833	1.076	1.043	1.132	1.076	1.073	0.931	1.028	0.814	0.986	0.992	1.014	1.115	1.062	1.06	0.863
O35929	Rem1 Rem	GTP-binding protein REM 1 (Rad and Gem-like GTP-binding protein 1)
O35930	Gp1ba	Platelet glycoprotein Ib alpha chain (GP-Ib alpha) (GPIb-alpha) (GPIbA) (Glycoprotein Ibalpha) (CD antigen CD42b) [Cleaved into: Glycocalicin]
O35942	Nek2	Serine/threonine-protein kinase Nek2 (EC 2.7.11.1) (Never in mitosis A-related kinase 2) (NimA-related protein kinase 2)
O35943	Fxn Frda	Frataxin, mitochondrial (Fxn) (EC 1.16.3.1) [Cleaved into: Frataxin intermediate form; Frataxin mature form; Extramitochondrial frataxin]	1.32	1.185	1.129	1.055	1.184	0.828	1.096	1.186	1.169	0.956	0.971	0.938	1.088	1.063	1.031	1.014	0.693	0.663	1.017	0.807	1.081	1.071	1.025	1.017	0.997	1.083	0.993	0.959	0.969	1.069	1.06	1.192	1.111	1.112	1.066	0.994	0.965	0.759	1.016	0.794	0.995	1.078	1.041	0.983	1.08	1.076	0.753
O35945	Aldh1a7 Aldh-pb	Aldehyde dehydrogenase, cytosolic 1 (EC 1.2.1.3) (ALDH class 1) (ALDH-E1) (ALHDII) (Aldehyde dehydrogenase family 1 member A7) (Aldehyde dehydrogenase phenobarbital-inducible)	1.172	2.088	0.525	4.807	0.582	0.106	0.495	0.903	0.608																			1.279	0.677	0.541	0.905	3.417	1.286	0.526	0.901	0.612	1.094	0.444	1.025	0.966	0.696	1.339	3.268	0.687	0.564
O35954	Pitpnm1 Dres9 Mpt1 Nir2 Pitpnm	Membrane-associated phosphatidylinositol transfer protein 1 (Drosophila retinal degeneration B homolog 1) (RdgB1) (Mpt-1) (Phosphatidylinositol transfer protein, membrane-associated 1) (PITPnm 1) (Pyk2 N-terminal domain-interacting receptor 2) (NIR-2)	1.137	1.072	1.105	0.948	1.101	0.744	1.103	1.151	1.085	0.995	0.937	1.019	0.948	1.063	1.067	1.096	0.552	0.646	1.063	0.62	1.056	1.075	1.034	1.118	1.052	0.994	1.092	0.981	1.059	0.971	1.002	0.793	0.913	1.128	1.159	1.063	1.093	0.775	1.051	0.839	1.097	0.988	1.01	1.063	1.094	1.077	0.755
O35955	Psmb10 Lmp10 Mecl1	Proteasome subunit beta type-10 (EC 3.4.25.1) (Low molecular mass protein 10) (Macropain subunit MECl-1) (Multicatalytic endopeptidase complex subunit MECl-1) (Proteasome MECl-1) (Proteasome subunit beta-2i)	0.819	0.97	0.905	1.149	0.797	1.149	0.851	0.873	0.865	1.501	1.063	0.861	1.214	0.778	0.721	0.79	1.071	0.976	0.793	0.847	1.1	1.133	1.049	1.18	1.045	1.532	1.129	0.83	0.684	0.569	0.857	1.505	0.716	0.685	0.649	0.643	0.758	0.699	0.848	4.464	0.799	0.694	0.986	0.916	0.904	0.79	0.493
O35963	Rab33b	Ras-related protein Rab-33B	1.147	1.06	1.175	1.044	1.155	0.577	1.063	1.15	1.091	1.064	1.064	1.101	1.103	1.18	1.115	1.118	0.498	0.526	1.072	0.7	1.145	1.145	1.176	1.173	1.155	1.115	1.042	1.038	1.08	0.87	1.11	1.095	1.034	1.152	1.075	1.115	1.037	0.744	1.069	0.787	1.073	1.029	0.947	1.004	1.083	1.141	0.692
O35969	Gamt	Guanidinoacetate N-methyltransferase (EC 2.1.1.2)	0.9	1.02	0.766	1.435	0.849	0.794	0.976	0.755	0.941	0.865	1.005	0.791	1.22	0.867	1.037	0.951	0.734	0.877	0.885	1.039	1.077	0.913	0.991	0.927	0.865	1.162	0.813	1.097	1.103	0.861	1.088	1.447	1.144	0.979	1.026	1.152	1.102	0.795	1.054	0.869	1.101	1.085	1.138	1.146	1.105	0.935	0.898
O35972	Mrpl23 L23mrp	Large ribosomal subunit protein uL23m (39S ribosomal protein L23, mitochondrial) (L23mt) (MRP-L23) (L23 mitochondrial-related protein)	0.973	0.885	1.208	1.103	1.013	0.724	0.904	0.952	0.979	1.056	0.84	0.964	1.128	1.08	1.004	1.217	0.847	0.823	0.84	0.656	0.971	1.062	0.955	1.009	0.952	1.073	1.02	0.939	1.023	0.887	1.053	1.072	1.094	1.034	0.924	0.963	0.727	1.344	0.778	0.814	0.82	0.814	0.768	0.824	0.787	0.847	2.204
O35973	Per1 Per Rigui	Period circadian protein homolog 1 (mPER1) (Circadian clock protein PERIOD 1) (Circadian pacemaker protein Rigui)	1.72	1.795	1.978	0.267	2.108	0.957	1.996	2.185	2.175	1.697	1.847	1.729	1.587	1.812	1.94	1.9	0.365	0.615	2.225	0.595	2.552	2.847	1.955	2.265	3.008	2.643	2.423	1.167	1.371	0.903	1.182	0.994	1.185	1.24	1.341	1.387	1.338	0.864	1.868	1.119	1.449	1.375	1.267	1.381	1.743
O35980	Nthl1 Nth1	Endonuclease III-like protein 1 (EC 3.2.2.-) (EC 4.2.99.18) (Bifunctional DNA N-glycosylase/DNA-(apurinic or apyrimidinic site) lyase) (DNA glycosylase/AP lyase)
O35984	Pbx2	Pre-B-cell leukemia transcription factor 2 (Homeobox protein PBX2)
O35988	Sdc4	Syndecan-4 (SYND4) (Ryudocan core protein)	0.931	1.072	1.101	1.077	1.176	0.428	1.021	1.082	0.97	1.062	1.145	1.008	0.843	1.058	1.06	1.001	0.496	0.492	1.048	0.712	1.115	1.162	1.306	1.091	1.162	1	0.89	1.042	1.272	0.849	1.117	0.897	1.109	1.09	1.216	1.196	1.1	0.662	1.079	0.978	0.99	1.162	0.928	1.111	1.203	0.991	0.54
O54692	Zw10	Centromere/kinetochore protein zw10 homolog	0.904	1.007	0.991	1.051	0.959	0.589	0.979	0.966	0.93	0.974	1.034	1.039	0.906	0.987	1.111	1.023	0.683	0.629	1.075	0.991	0.976	0.934	1.023	0.912	0.997	0.941	0.882	1.002	1.065	1.058	1.049	1.026	1.154	1.09	1.044	1.052	1.048	0.697	1.044	0.999	1.072	1.097	1.085	1.115	1.102	1.039	0.627
O54724	Cavin1 Ptrf	Caveolae-associated protein 1 (Cav-p60) (Cavin-1) (Polymerase I and transcript release factor)	0.693	0.792	0.751	0.963	0.825	0.473	0.765	0.868	0.843	0.889	1.251	0.728	0.713	0.743	0.734	0.72	1.634	1.146	1.258	0.81	0.639	0.736	0.771	0.837	0.777	0.775	0.695	2.033	0.76	1.175	1.304	2.222	0.929	0.798	0.635	0.882	0.853	0.514	0.788	2.644	1.353	0.768	0.636	0.838	1.158	1.025	1.24
O54732	Mmp15	Matrix metalloproteinase-15 (MMP-15) (EC 3.4.24.-) (Membrane-type matrix metalloproteinase 2) (MT-MMP 2) (MTMMP2) (Membrane-type-2 matrix metalloproteinase) (MT2-MMP) (MT2MMP)
O54734	Ddost	Dolichyl-diphosphooligosaccharide--protein glycosyltransferase 48 kDa subunit (DDOST 48 kDa subunit) (Oligosaccharyl transferase 48 kDa subunit)	0.984	1.057	1.07	1.3	0.891	0.577	0.898	1.022	0.898	1.153	0.89	0.905	1.101	0.955	0.922	0.991	0.643	0.613	1.12	0.76	1.014	1.058	0.967	0.955	0.98	1.209	1.088	1.204	1.084	1.013	1.147	0.971	1.097	1.079	1.034	0.995	1.003	0.769	0.989	1.774	0.976	0.975	1.114	1.018	0.981	1.069	0.659
O54749	Cyp2j5	Cytochrome P450 2J5 (EC 1.14.14.1) (Arachidonic acid epoxygenase) (CYPIIJ5)
O54750	Cyp2j6	Cytochrome P450 2J6 (EC 1.14.14.1) (Arachidonic acid epoxygenase) (CYPIIJ6)	1.048	1.028	1.124	0.87	1.053	0.675	0.982	1.117	0.995	0.875	0.781	0.922	0.849	0.857	1.25	0.714	0.752	0.446	1.222	0.65	1.137	0.931	0.963	1.024	0.925	0.999	1.07	1.172	1.13	0.784	1.164	0.761	0.923	1.265	1.292	0.998	1.101	0.634	1.226	0.795	1.044	1.128	1.068	1.064	1.108	1.197	0.475
O54754	Aox1 Ao Ro	Aldehyde oxidase 1 (EC 1.2.3.1) (Azaheterocycle hydroxylase 1) (EC 1.17.3.-) (Retinal oxidase)																																														0.908	0.189
O54774	Ap3d1 Ap3d	AP-3 complex subunit delta-1 (AP-3 complex subunit delta) (Adaptor-related protein complex 3 subunit delta-1) (Delta-adaptin) (mBLVR1)	1.219	1.035	1.178	0.999	1.173	0.573	1.08	1.226	1.037	1.006	0.997	1.086	1.004	1.135	1.077	1.102	0.477	0.468	1.178	0.502	1.134	1.151	1.123	1.166	1.164	1.076	1.158	1.037	1.067	0.77	1.07	0.688	0.837	1.159	1.165	1.094	1.119	0.538	1.172	0.842	1.144	1.185	1.045	1.031	1.066	1.127	0.55
O54781	Srpk2	SRSF protein kinase 2 (EC 2.7.11.1) (SFRS protein kinase 2) (Serine/arginine-rich protein-specific kinase 2) (SR-protein-specific kinase 2) [Cleaved into: SRSF protein kinase 2 N-terminal; SRSF protein kinase 2 C-terminal]	1.003	0.983	1.1	1.044	1.13	0.791	1.021	1.112	0.982	0.899	0.932	1.016	0.828	1.204	1.216	1.102	0.793	0.809	1.137	0.754	1.013	1.059	0.952	0.913	0.975	0.995	1.017	1.031	1.028	1.047	0.888	0.842	0.985	0.959	0.998	0.958	0.979	0.922	1.043	1.28	0.966	1.09	1.112	1.025	0.913	0.981	0.949
O54782	Man2b2 Kiaa0935	Epididymis-specific alpha-mannosidase (EC 3.2.1.24) (Mannosidase alpha class 2B member 2)	0.967	1.282	1.223	1.423	1.142	0.571	1.213	1.232	1.018	1.058	0.82	0.876	1.273	1.186	1.034	0.874	0.963	0.906										0.872	0.836	0.743	0.896	1.173	1.243	0.694	0.936	0.912	0.801	0.517	0.768	1.04	0.867	1.145	0.892	0.882	0.882
O54784	Dapk3 Zipk	Death-associated protein kinase 3 (DAP kinase 3) (EC 2.7.11.1) (DAP-like kinase) (Dlk) (MYPT1 kinase) (ZIP-kinase)	0.84	1.134	1.051	0.981	1.241	0.675	1.077	1.096	0.951	1.033	1.113	1.106	1.001	1.026	1.045	1.028	0.66	0.67	1.123	0.582	1.039	1.17	1	1.061	1.069	0.96	0.934	1.365	1.048	0.864	0.947	1.002	1.002	0.838	1.014	1.064	1.031	0.588	0.934	1.919	0.995	0.99	0.89	0.93	0.984	1	0.77
O54785	Limk2	LIM domain kinase 2 (LIMK-2) (EC 2.7.11.1)	0.836	1.339	1.19	1.385	1.207	0.603	1.165	1.542	0.95	0.891	1.029	1.03	0.879	1.053	0.968	1.095	0.323	0.28	0.971	0.77	1.011	1.279	1.032	1.018	1.037	1.099	0.973	1.136	1.397	0.938	0.945	0.813	1.007	0.893	1.144	1.075	0.973	0.835	1.107	1.343	1.267	1.114	1.129	0.92	1.308	0.878	1.56
O54786	Dffa Icad	DNA fragmentation factor subunit alpha (DNA fragmentation factor 45 kDa subunit) (DFF-45) (Inhibitor of CAD) (ICAD)	1.066	1.163	0.846	1.027	1.026	0.872	1.092	1.099	1.075	1.11	1.121	1.221	1.12	1.017	1.21	0.965	1.092	1.177	1.064	0.899	0.863	0.826	1.007	1.122	0.993	1.002	0.997	1.062	0.929	0.892	0.963	0.897	0.925	1.103	1.225	1.097	1.096	1.138	1.074	0.935	0.994	1.008	1.067	1.176	1.08	0.893	1.001
O54788	Dffb Cad	DNA fragmentation factor subunit beta (EC 3.-.-.-) (Caspase-activated deoxyribonuclease) (CAD) (Caspase-activated DNase) (DNA fragmentation factor 40 kDa subunit) (DFF-40)
O54790	Mafg	Transcription factor MafG (V-maf musculoaponeurotic fibrosarcoma oncogene homolog G)
O54791	Maff	Transcription factor MafF (V-maf musculoaponeurotic fibrosarcoma oncogene homolog F)
O54794	Aqp7	Aquaporin-7 (AQP-7) (Aquaglyceroporin-7)
O54804	Chka Chk	Choline kinase alpha (CK) (EC 2.7.1.32) (CHETK-alpha) (Ethanolamine kinase) (EK) (EC 2.7.1.82)	1.138	1.182	1.149	1.327	1.105	0.634	0.963	1.146	0.992	1.169	0.867	1.062	1.157	1.066	1.107	1.306	0.446	0.308	1.3	0.495	1.154	1.266	0.966	1.074	1	1.098	0.972	0.637	0.95	1.043	0.998	0.788	0.864	0.977	1.086	0.933	1.114	0.774	1.017	0.982	1.129	1.151	1.196	0.877	0.973	1.09	0.697
O54818	Tpd52l1	Tumor protein D53 (mD53) (Tumor protein D52-like 1)	1.024	0.993	1.163	0.828	1.029	1.17	1.015	1.255	1.127	0.888	0.904	0.95	0.863	0.994	0.88	1.022	1.403	1.052	0.94	0.866	1.103	1.115	1.101	1.039	1.116	1.226	1.204	0.833	1.065	0.987	0.913	0.957	0.933	1.03	0.972	0.95	0.981	0.737	0.984	0.8	0.859	0.983	0.855	1.025	1.089	1	0.779
O54824	Il16	Pro-interleukin-16 [Cleaved into: Interleukin-16 (IL-16) (Lymphocyte chemoattractant factor) (LCF)]
O54825	Bysl	Bystin										1.102	1.017	0.968	0.782	1.159	0.933	0.975	0.516	0.563	1.351	3.819	0.993	0.865	0.861	0.955	0.716	0.931	0.963										1.013	0.814	0.945	1.477	0.926	1.223	1.133	1.084	0.974	1.284	0.76
O54826	Mllt10 Af10	Protein AF-10
O54828	Rgs9	Regulator of G-protein signaling 9 (RGS9)
O54829	Rgs7	Regulator of G-protein signaling 7 (RGS7)	1.159	1.026	1.128	0.968	1.102	1.008	1.007	1.155	1.051	0.941	0.942	1.013	0.946	1.073	0.976	1.086	1.043	1	0.993	0.942	1.02	1.059	1.058	1.036	1.033	0.997	1.096	0.92	0.988	0.961	1.006	0.847	1.122	1.095	1.043	1.02	1.054	0.892	1.066	0.73	1.093	0.993	0.981	0.962	1.057	1.168	0.808
O54833	Csnk2a2	Casein kinase II subunit alpha' (CK II alpha') (EC 2.7.11.1)	1.188	1.043	0.968	0.861	0.949	0.872	0.937	0.958	0.977	1.073	0.978	1.132	1.026	1.163	1.118	1.172	0.762	0.58	1.142	0.632	1.165	0.982	1.196	1.042	1.112	1.118	1.232	0.943	0.998	1.033	0.985	0.851	1.233	1.132	0.934	0.948	0.945	0.68	1.004	0.739	1.1	0.97	0.999	0.954	0.969	1.155	0.598
O54834	Arhgap6	Rho GTPase-activating protein 6 (Rho-type GTPase-activating protein 6) (Rho-type GTPase-activating protein RhoGAPX-1)	1.074	0.997	1.034	0.869	1.1	0.882	0.927	1.06	1.118	1.022	0.951	1.07	0.986	1.15	1.104	1.067	0.808	0.954	1.054	0.91	1.066	1.173	1.075	1.114	1.086	1.122	1.126	0.897	1.049	1.059	0.939	0.834	0.904	0.999	0.966	0.945	0.931	1.009	1.098	0.88	1.059	1.032	0.937	0.997	0.981	1.031	0.876
O54836	Zmat3 Pag608 Wig1	Zinc finger matrin-type protein 3 (Wild-type p53-induced gene 1 protein) (Zinc finger protein WIG-1) (p53-activated gene 608 protein)	0.833	1.141	0.753	0.726	0.781	0.866	0.923	0.817	0.718																												0.831	0.718	1.046	1.197	0.964	1.074	0.961	0.861	0.987
O54865	Gucy1b1 Gucy1b3	Guanylate cyclase soluble subunit beta-1 (GCS-beta-1) (EC 4.6.1.2) (Guanylate cyclase soluble subunit beta-3) (GCS-beta-3) (Soluble guanylate cyclase small subunit)	1.168	1.164	1.094	0.987	1.143	0.504	1.093	1.16	1.125	0.964	1.026	1.041	1.064	0.975	1.028	0.942	0.472	0.505	1.157	0.469	1.099	1.185	1.109	1.179	1.187	1.049	1.146	1.054	1.062	0.952	1.068	0.815	0.924	0.987	1.177	1.145	1.126	0.771	1.074	0.868	1.145	1.046	0.987	1.046	1.023	0.994	0.46
O54879	Hmgb3 Hmg2a Hmg4	High mobility group protein B3 (High mobility group protein 2a) (HMG-2a) (High mobility group protein 4) (HMG-4)	0.944	0.841	0.819	0.951	0.913	0.937	0.873	0.91	0.896	1	0.902	0.922	0.76	0.927	0.844	0.947	1.398	1.182	0.773	0.926	0.867	0.845	0.989	0.782	0.849	0.779	0.811	1.006	0.954	1.29	1.033	1.411	1.301	1.214	1.073	1.085	0.983	1.587	1.071	1.233	1.08	0.765	1.162	1.146	0.894	1.095	1.157
O54890	Itgb3	Integrin beta-3 (Platelet membrane glycoprotein IIIa) (GPIIIa) (CD antigen CD61)																												1.777	0.762	0.719	1.112	1.193	1.019	0.621	0.735	0.946	1.038	0.51	0.889	2.781	1.105	0.88	0.68	0.853	0.967
O54901	Cd200 Mox2	OX-2 membrane glycoprotein (MRC OX-2 antigen) (CD antigen CD200)	1.081	0.955	1.03	0.926	0.943	0.934	0.921	1.005	1.05	0.859	0.845	0.955	0.865	1.073	0.958	1.061	0.821	1.202	0.867	1.168	0.975	0.91	1.03	1.049	0.916	0.894	0.987	0.952	1.041	1.105	1.094	0.855	1.26	1.173	1.015	1.026	1.042	0.889	0.961	0.709	1.004	0.954	0.956	1.01	1.05	1.152	0.922
O54904	B3galt1	Beta-1,3-galactosyltransferase 1 (Beta-1,3-GalTase 1) (Beta3Gal-T1) (Beta3GalT1) (EC 2.4.1.86) (UDP-Gal:betaGlcNAc beta 1,3-galactosyltransferase-I) (UDP-galactose:beta-N-acetyl-glucosamine-beta-1,3-galactosyltransferase 1)
O54905	B3galt2	Beta-1,3-galactosyltransferase 2 (Beta-1,3-GalTase 2) (Beta3Gal-T2) (Beta3GalT2) (EC 2.4.1.86) (UDP-Gal:betaGlcNAc beta 1,3-galactosyltransferase-II)
O54909	Rdh16 Crad Crad1 Rdh1 Rdh6	Retinol dehydrogenase 16 (EC 1.1.1.105) (EC 1.1.1.209) (EC 1.1.1.315) (EC 1.1.1.53) (Cis-retinol androgen dehydrogenase 1)
O54910	Nfkbie Ikbe	NF-kappa-B inhibitor epsilon (NF-kappa-BIE) (I-kappa-B-epsilon) (IkB-E) (IkB-epsilon) (IkappaBepsilon)
O54915	Nr1i2 Pxr	Nuclear receptor subfamily 1 group I member 2 (Orphan nuclear receptor PXR) (Pregnane X receptor)
O54916	Reps1	RalBP1-associated Eps domain-containing protein 1 (RalBP1-interacting protein 1)	1.018	0.97	1.132	0.944	1.042	0.862	1.026	1.142	1.119	0.924	0.985	0.991	0.908	0.981	1.021	1.006	1.029	1.048	1.055	0.707	1.056	1.204	1.08	1.051	1.084	1.051	1.123	0.927	1.037	1.017	0.944	0.946	0.958	0.933	0.969	0.993	1.067	0.89	1.027	0.812	0.985	1.073	1.019	1.046	1.065	1.033	0.773
O54918	Bcl2l11 Bim	Bcl-2-like protein 11 (Bcl2-L-11) (Bcl2-interacting mediator of cell death)
O54926	Siva1 Siva	Apoptosis regulatory protein Siva (CD27-binding protein) (CD27BP)
O54931	Akap2	A-kinase anchor protein 2 (AKAP-2) (AKAP expressed in kidney and lung) (AKAP-KL) (Protein kinase A-anchoring protein 2) (PRKA2)	0.861	0.871	0.992	0.884	1.011	0.835	1.028	1.013	0.984	1.021	1.004	1.121	0.979	1.096	1.099	1.106	0.922	0.988	1.084	0.678	1.119	1.14	1.029	1.306	1.173	1.157	1.103	0.957	0.956	1.045	0.995	0.95	0.981	1.062	1.006	1.072	0.906	0.943	0.949	1.053	1	1.012	0.935	0.999	1.003	0.977	0.721
O54940	Bnip2 Nip2l	BCL2/adenovirus E1B 19 kDa protein-interacting protein 2	0.954	0.612	1.325	1.207	0.729	0.679	0.931	0.985	0.853																			0.971	0.922	0.594	1.202	0.715	0.749	0.975	1.014	0.933	1.016	0.512	1.089	0.881	1.059	1.101	1.034	0.937	1.045	1.319	0.504
O54941	Smarce1 Baf57	SWI/SNF-related matrix-associated actin-dependent regulator of chromatin subfamily E member 1 (BRG1-associated factor 57) (BAF57)	0.972	0.884	1.103	0.969	1.026	1.037	1.037	0.992	0.963	0.908	0.971	0.968	0.868	1.04	0.933	0.956	1.481	0.965	0.962	0.764	0.987	1.119	1.154	1.021	1.043	1.07	0.969	0.89	1.001	0.934	0.907	1.129	1.052	0.918	0.954	0.96	0.948	1.092	1.015	1.161	1.05	1.154	0.937	1.032	1.05	0.95	1.294
O54942	Cldn5 Bec1	Claudin-5 (Brain endothelial cell clone 1 protein) (Lung-specific membrane protein)
O54943	Per2	Period circadian protein homolog 2 (mPER2) (Circadian clock protein PERIOD 2)
O54946	Dnajb6 Hsj2 Mrj	DnaJ homolog subfamily B member 6 (Heat shock protein J2) (HSJ-2) (MRJ) (mDj4)	0.879	1.016	1.187	1.027	1.09	1.034	1.158	1.185	0.945	1.089	1.166	1.124	1.032	1.038	1.019	1.004	0.926	1.088	0.902	0.995	0.958	1.018	1.066	1.002	1.067	1.027	1.038	0.966	1.13	0.812	0.88	0.823	0.831	1.103	0.986	0.999	1.023	0.756	1.163	0.914	1.131	1.158	0.939	1.047	1.078	0.976	1.597
O54949	Nlk	Serine/threonine-protein kinase NLK (EC 2.7.11.24) (Nemo-like kinase)
O54950	Prkag1 Prkaac	5'-AMP-activated protein kinase subunit gamma-1 (AMPK gamma1) (AMPK subunit gamma-1) (AMPKg)	0.962	1.04	1.125	1.354	1.157	0.493	1.085	1.117	0.988	1.175	1.347	0.977	1.105	1.145	1.128	1.056	0.643	0.445	1.099	0.523	1.005	1.19	1.025	1.02	1.07	1.005	0.876	1.094	1.148	0.802	1.094	0.838	0.861	0.952	1.021	1.235	1.077	0.7	1.098	1.173	1.115	1.074	1.018	0.99	0.89	0.816	0.346
O54951	Sema6b Seman	Semaphorin-6B (Semaphorin VIB) (Sema VIB) (Semaphorin-N) (Sema N)	1.093	1.102	1.375	1.039	1.229	0.577	1.195	1.108	1.007										0.766	0.655	0.85	0.78	0.891	0.883	0.757	0.867	0.668	1.127	1.09	0.777	1.151	0.836	0.972	1.023	1.166	1.207	0.874	0.624	0.981	0.872	1.164	1.193	1.001	0.912	1.132	0.869	0.501
O54962	Banf1 Baf L2bp1	Barrier-to-autointegration factor (LAP2-binding protein 1) [Cleaved into: Barrier-to-autointegration factor, N-terminally processed]	1.265	1.163	0.941	0.99	0.925	0.972	1.094	0.775	0.758	0.842	0.784	0.885	0.86	0.99	0.919	1.009	0.847	0.868	0.964	0.721	1.07	1.048	0.694	0.885	0.884	0.854	0.929	1.163	0.625	1.279	0.974	1.225	1.3	1.116	0.807	0.745	0.664	1.102	0.775	3.177	0.736	0.9	0.944	0.869	0.799	0.965	1.109
O54965	Rnf13 Rzf	E3 ubiquitin-protein ligase RNF13 (EC 2.3.2.27) (RING finger protein 13)
O54967	Tnk2 Ack1	Activated CDC42 kinase 1 (ACK-1) (EC 2.7.10.2) (EC 2.7.11.1) (Non-receptor protein tyrosine kinase Ack) (Tyrosine kinase non-receptor protein 2)	1.118	1.046	1.273	1.133	1.252	0.621	0.988	1.135	1.161	1.001	1.007	1.177	1.063	1.109	1.122	1.073	0.679	0.562	1.279	0.802	1.139	1.305	1.235	1.381	1.311	1.16	1.254	0.912	1.004	0.9	1.039	0.948	0.969	0.901	0.981	0.954	0.92	0.649	0.977	1.164	1.153	1	0.901	0.996	1.13	0.97	0.871
O54974	Lgals7	Galectin-7 (Gal-7)
O54983	Crym	Ketimine reductase mu-crystallin (EC 1.5.1.25) (NADP-regulated thyroid-hormone-binding protein)	1.075	0.894	1.282	0.904	0.911	1.132	0.769	1.082	1.042	1.095	0.741	0.953	0.875	1.059	0.947	1.135	0.818	1.201	1.121	0.914	1.15	0.995	0.976	1.233	1.101	1.245	1.247	0.858	0.895	1.055	1.065	0.673	0.908	1.225	1.004	0.929	0.95	0.771	1.029	0.715	0.964	0.796	0.853	0.933	1.017	1.207	0.817
O54984	Get3 Arsa Asna1	ATPase GET3 (EC 3.6.-.-) (Arsenical pump-driving ATPase) (Arsenite-stimulated ATPase) (Guided entry of tail-anchored proteins factor 3, ATPase)	1.181	1.032	1.108	1.068	1.081	0.741	1.105	1.149	1.093	1.1	1.065	1.012	1.03	1.083	1.032	1.097	0.492	0.56	1.073	0.587	1.07	1.107	1.007	1.097	1.042	1.003	1.009	1.055	1.154	0.889	1.077	0.909	0.939	1.077	1.113	1.101	1.165	0.762	1.144	1.009	1.191	1.12	1.073	1.084	1.069	1.075	0.637
O54988	Slk Kiaa0204 Stk2	STE20-like serine/threonine-protein kinase (STE20-like kinase) (mSLK) (EC 2.7.11.1) (Etk4) (STE20-related kinase SMAK) (STE20-related serine/threonine-protein kinase) (STE20-related kinase) (Serine/threonine-protein kinase 2)	0.864	0.947	1.039	0.994	0.96	0.957	0.973	0.982	1.016	1.011	1.015	1.013	0.926	1.025	1.043	1.102	0.798	1.1	1.015	0.97	0.991	1.012	1.03	0.965	1.017	1.018	1.009	0.973	1.034	1.03	1.032	0.991	1.024	1.016	1.041	1.06	1.03	0.981	1.047	1.028	1.042	1.026	0.98	1.081	1.032	1.018	0.957
O54990	Prom1 Prom Proml1	Prominin-1 (Antigen AC133 homolog) (Prominin-like protein 1) (CD antigen CD133)	0.794	0.919	0.822	1.366	0.962	0.586	1.175	0.937	0.873	0.731	1.256	1.04	1.028	0.934	1.109	0.997	0.577	1.029	0.982	0.784	0.942	1.165	1.113	1.001	0.803	0.772	0.736	1.256	1.271	1.04	1.091	1.376	1.121	0.814	1.047	1.308	1.165	1.066	1.018	0.899	1.165	1.376	0.848	1.086	1.072	0.884	1.237
O54991	Cntnap1 Nrxn4	Contactin-associated protein 1 (Caspr) (Caspr1) (MHDNIV) (NCP1) (Neurexin IV) (Neurexin-4) (Paranodin)	1.24	1.079	1.183	0.999	1.181	0.553	1.219	1.303	1.187	1.291	1.169	0.992	1.177	1.042	1.028	0.99	0.478	0.383	1.12	0.549	1.151	1.206	1.089	1.086	1.143	1.04	1.107	1.116	1.105	0.536	1.09	0.811	0.799	0.93	1.129	1.138	1.144	0.584	1.114	0.797	1.072	1.132	1.003	0.985	1.037	0.995	0.483
O54992	Mapkapk5	MAP kinase-activated protein kinase 5 (MAPK-activated protein kinase 5) (MAPKAP kinase 5) (MAPKAPK-5) (EC 2.7.11.1)																												0.662	0.753	0.698	1.065	0.96	0.811	0.693	0.871	0.745	0.738	0.955	1.126	1.124	0.924	1.095	1.129	1.104	1.141
O54998	Fkbp7 Fkbp23	Peptidyl-prolyl cis-trans isomerase FKBP7 (PPIase FKBP7) (EC 5.2.1.8) (23 kDa FK506-binding protein) (23 kDa FKBP) (FKBP-23) (FK506-binding protein 7) (FKBP-7) (Rotamase)
O55003	Bnip3 Nip3	BCL2/adenovirus E1B 19 kDa protein-interacting protein 3	1.027	0.975	1.23	1.158	1.092	0.733	1.028	1.139	1.032	0.985	0.968	1.047	1.043	1.09	0.998	1.059	0.461	0.733	1.01	0.613	1.025	1.236	1.016	1.19	1.014	1.117	1.086	1.019	1.145	0.821	0.988	0.667	0.972	0.956	1.001	1.126	1.042	0.73	1.07	0.824	1.007	1.158	0.949	0.919	1.116	1.157	0.819
O55013	Trappc3 Bet3	Trafficking protein particle complex subunit 3 (BET3 homolog)	0.976	1.051	1.206	1.209	1.151	0.403	1.089	1.122	1.048	1.062	1.279	1.026	0.942	1.044	1.159	1.314	0.515	0.358	1.107	0.408	1.148	1.26	1.193	1.113	1.1	1.042	1.08	1.062	1.187	0.874	0.984	0.793	0.985	1.074	0.983	1.034	0.928	0.711	0.96	0.89	1.102	0.986	1.087	0.997	0.993	1.1	0.497
O55017	Cacna1b Cach5 Cacnl1a5 Cchn1a	Voltage-dependent N-type calcium channel subunit alpha-1B (Brain calcium channel III) (BIII) (Calcium channel, L type, alpha-1 polypeptide isoform 5) (Voltage-gated calcium channel subunit alpha Cav2.2)	0.883	0.996	1.199	0.881	1.009	0.603	0.962	1.154	1.082	1.044	0.953	1.039	0.935	0.996	1.011	1.022	0.668	0.805	1.061	0.766	1.075	1.169	1.093	1.26	1.104	1.178	1.293	0.924	1.06	0.741	0.964	0.61	0.889	0.931	1.033	1.03	1.084	0.634	1.069	0.801	1.073	1.063	1.019	1.068	1.164	1.074	0.665
O55022	Pgrmc1 Pgrmc	Membrane-associated progesterone receptor component 1 (mPR)	1.127	1.009	0.992	0.933	1.025	1.04	0.928	0.97	1.085	1.007	0.871	1.043	0.979	0.975	1.069	0.953	1.053	0.757	1.006	1.03	1.008	0.855	1.036	1.122	0.981	0.904	1.09	0.962	0.984	0.933	1.014	0.775	0.999	1.163	1.059	0.984	1.076	0.739	1.03	0.787	1.066	0.941	1.062	1.117	1.1	1.125	0.833
O55023	Impa1	Inositol monophosphatase 1 (IMP 1) (IMPase 1) (EC 3.1.3.25) (D-galactose 1-phosphate phosphatase) (EC 3.1.3.94) (Inositol-1(or 4)-monophosphatase 1) (Lithium-sensitive myo-inositol monophosphatase A1)	1.042	0.943	0.903	0.939	0.942	1.784	0.964	0.895	0.939	0.882	0.942	0.977	0.913	1.023	1	0.993	0.982	1.244	0.885	1.567	0.945	0.923	0.958	0.844	0.907	0.832	0.822	0.966	0.936	1.201	1.016	1.25	1.241	1.042	1	1.006	1.091	1.28	1.108	0.815	1.018	1.076	1.027	1.111	1.035	0.997	1.189
O55026	Entpd2 Cd39l1	Ectonucleoside triphosphate diphosphohydrolase 2 (NTPDase 2) (EC 3.6.1.-) (CD39 antigen-like 1) (Ecto-ATP diphosphohydrolase 2) (Ecto-ATPDase 2) (Ecto-ATPase 2)	0.895	0.93	1.088	1.065	1.066	0.628	0.956	1.109	0.972	1.026	0.97	0.826	0.995	0.988	0.903	1.005	0.505	0.485	0.876	0.455	1.088	1.075	0.998	1.091	1.089	0.997	1.011	1.09	1.33	0.638	1.099	0.763	0.948	1.073	1.173	1.175	1.287	0.642	1.303	0.794	1.127	1.207	1.213	1.141	1.26	1.217	0.566
O55028	Bckdk	[3-methyl-2-oxobutanoate dehydrogenase [lipoamide]] kinase, mitochondrial (EC 2.7.11.4) (Branched-chain alpha-ketoacid dehydrogenase kinase) (BCKD-kinase) (BCKDHKIN)	1.258	1.089	1.101	1.037	1.16	0.468	1	1.155	0.955	1.071	0.923	0.951	1.029	1.07	1.078	0.922	0.903	0.771	1.122	0.696	1.066	1.05	1.026	1.056	1.038	0.97	1.129	0.981	1.042	1.105	1.045	0.873	0.871	1.186	1.057	0.942	0.973	0.634	1.082	0.862	1.123	0.881	1.036	1.063	0.937	1.011	0.499
O55029	Copb2	Coatomer subunit beta' (Beta'-coat protein) (Beta'-COP) (p102)	0.996	1.013	1.159	1.126	1.052	0.565	1.005	1.052	0.964	0.982	0.975	0.999	0.906	1.07	1.082	1.077	0.534	0.49	1.152	0.63	1.055	1.112	0.954	1.054	0.972	1.095	1.048	1.094	1.097	1.012	1.096	0.961	1.031	1.012	1.084	1.108	1.082	0.592	1.093	1.281	1.092	1.112	1.052	1.043	1.032	1.043	0.553
O55033	Nck2 Grb4	Cytoplasmic protein NCK2 (Growth factor receptor-bound protein 4) (NCK adaptor protein 2) (Nck-2) (SH2/SH3 adaptor protein NCK-beta)	0.927	1.029	0.874	0.956	0.91	1.272	0.96	0.925	0.954	1.145	1.115	0.961	1.036	1.085	1.058	1.055	0.786	0.956	1.112	0.785	1.038	0.997	1.084	0.978	0.999	0.935	0.992	0.988	1.073	1.035	0.985	0.992	0.983	0.952	0.991	1.036	0.981	1.026	1.055	1.003	1.054	1.079	0.952	1.078	1.097	0.991	1.003
O55042	Snca Syn	Alpha-synuclein (Non-A beta component of AD amyloid) (Non-A4 component of amyloid precursor) (NACP)	0.637	0.525	0.605	0.413	0.54	3.733	0.466	0.501	0.539	0.8	0.741	0.864	0.8	0.962	0.866	0.974	3.631	2.603	0.62	3.251	0.665	0.546	0.711	0.626	0.65	0.701	0.744	0.592	0.652	1.226	0.652	0.864	0.959	0.767	0.678	0.659	0.694	2.037	0.767	0.517	0.731	0.765	0.656	0.73	0.77	0.683	2.495
O55047	Tlk2 Tlk	Serine/threonine-protein kinase tousled-like 2 (EC 2.7.11.1) (PKU-alpha) (Tousled-like kinase 2)	1.104	0.967	1.047	1.113	1.178	0.814	1.033	1.023	0.887	0.963	1.036	1.083	0.912	1.056	1.092	1.004	0.982	0.995	0.988	0.7	1.023	1.167	0.976	0.999	0.857	0.887	0.859	1.14	0.802	0.63	0.687	0.689	1.114	0.703	0.7	0.714	0.926	1.015	1.041	1.172	1.012	1.065	1.088	0.955	0.951	0.861	1.193
O55055	Trdmt1 Dnmt2 Met2	tRNA (cytosine(38)-C(5))-methyltransferase (EC 2.1.1.204) (DNA (cytosine-5)-methyltransferase-like protein 2) (Dnmt2) (DNA methyltransferase homolog MmuIIP) (DNA MTase homolog MmuIIP) (M.MmuIIP) (Met-2)
O55057	Pde6d	Retinal rod rhodopsin-sensitive cGMP 3',5'-cyclic phosphodiesterase subunit delta (GMP-PDE delta)	1.035	1.091	0.996	1.132	1.171	0.761	1.121	1.045	1.08	0.862	1.009	1.032	0.942	1.046	1.033	1.033	0.599	0.526	0.869	0.766	0.975	1.1	1.018	1.022	1.007	0.839	0.846	1.042	1.182	1.81	1.086	1.028	1.139	1.173	1.024	1.062	0.929	1.384	0.928	0.725	0.976	1.026	0.868	0.958	1.01	0.975	1.886
O55060	Tpmt	Thiopurine S-methyltransferase (EC 2.1.1.67) (Thiopurine methyltransferase)	1.098	1.171	1.055	1.529	1.147	0.547	1.107	1.052	1.04	1.233	1.003	0.973	1.418	1.074	0.972	1.018	0.48	0.489	1.219	0.651	1.155	0.931	0.927	1.051	0.963	1.179	0.951	1.263	1.362	1.034	1.188	1.399	0.979	1.15	1.227	1.141	1.14	0.853	1.148	0.965	1.004	0.989	1.326	1.222	0.936	0.978	0.49
O55070	Dnase1l3	Deoxyribonuclease gamma (DNase gamma) (EC 3.1.21.-) (DNase I homolog protein DHP2) (Deoxyribonuclease I-like 3) (DNase I-like 3) (Liver and spleen DNase) (LS-DNase) (LSD)
O55071	Cyp2b19	Cytochrome P450 2B19 (EC 1.14.14.1) (CYPIIB19)
O55091	Impact	Protein IMPACT (Imprinted and ancient gene protein)	1.04	0.99	1.046	0.889	1.049	1.005	1.036	1.037	1.041	0.958	0.921	1.308	1.012	1.066	1.089	0.983	0.707	0.701	1.01	0.782	1.091	1.061	1.017	1	0.981	0.926	1.007	0.944	1.003	0.989	1.011	0.831	0.957	0.996	1.132	1.077	1.108	0.861	1.078	0.776	1.074	1.094	1.018	1.005	1.072	1.064	0.72
O55098	Stk10 Lok	Serine/threonine-protein kinase 10 (EC 2.7.11.1) (Lymphocyte-oriented kinase)	1.009	0.97	1.07	1.167	1.044	1.202	0.912	1.055	1.135										0.973	0.784	0.954	0.84	0.911	0.924	0.986	0.938	1.159	1.14	1.108	0.754	1.161	0.981	1.065	0.978	1.012	1.064										0.834	1.641
O55100	Syngr1	Synaptogyrin-1	0.997	0.94	1.331	0.822	1.206	0.402	1.148	1.528	1.264	1.089	1.102	1.146	1.143	1.041	0.962	0.948	0.455	0.322	1.136	0.432	1.085	1.171	1.061	1.333	1.269	1.148	1.345	0.785	0.907	0.456	0.86	0.409	0.655	0.636	0.955	1.036	1.07	0.511	1.144	0.823	1.134	1.088	0.886	0.976	1.196	1.217	0.419
O55101	Syngr2	Synaptogyrin-2 (Cellugyrin)
O55102	Bloc1s1 Gcn5l1	Biogenesis of lysosome-related organelles complex 1 subunit 1 (BLOC-1 subunit 1) (GCN5-like protein 1)	1.074	0.933	1.088	1.033	0.99	0.913	0.963	1.092	1.084	0.93	0.976	0.952	1.006	0.99	0.975	0.955	0.919	1.062	0.981	0.967	1.034	0.996	1.006	1.076	1.03	1.03	0.983	1.028	1.007	0.969	1.056	1.069	1.074	1.015	1.064	1.017	1.009	0.869	0.97	0.874	1.018	0.939	0.876	0.917	0.945	0.962	0.797
O55103	Prx	Periaxin
O55106	Strn	Striatin	0.871	0.961	1.044	0.967	0.99	0.958	0.988	1.047	1.041	0.937	0.965	1.04	0.979	1.015	1.075	1.013	0.902	1.181	1.081	0.839	1.013	1.033	0.996	1.119	1.044	1.022	1.043	1.003	1.024	0.982	1	0.931	0.924	0.968	1.045	1.03	1.018	1.042	0.969	0.895	1.031	1.039	0.94	1.031	1.031	1.061	0.823
O55111	Dsg2	Desmoglein-2																																					0.606	0.543	0.88	9.383	0.39	0.433	0.851	0.883	0.78
O55123	Mmp10	Stromelysin-2 (SL-2) (EC 3.4.24.22) (Matrix metalloproteinase-10) (MMP-10) (Transin-2)																																					0.435	0.256	0.45	17.578	0.537	0.301	0.323	0.449	0.445
O55125	Nipsnap1	Protein NipSnap homolog 1 (NipSnap1)	1.066	1.131	1.069	0.956	1.113	0.943	0.999	1.078	1.098	1.04	1.025	1.112	1.084	1.058	1.021	1.094	1.022	0.68	1.054	0.885	1.057	1.08	1.012	1.042	1.155	1.133	1.289	0.901	1.032	0.931	0.931	0.787	0.831	1.132	1.007	0.926	0.973	0.682	1.026	0.675	0.971	0.83	1.05	0.964	0.936	1.087	0.703
O55126	Nipsnap2 Gbas	Protein NipSnap homolog 2 (NipSnap2) (Glioblastoma-amplified sequence)	1.098	1.04	0.969	0.762	1.139	1.259	1.009	1.048	1.096	0.945	0.972	1.148	0.978	0.96	0.987	1.002	1	0.84	1.022	1.37	0.886	0.841	0.929	0.953	0.973	0.854	1.124	0.918	0.945	1.134	0.898	0.924	1.086	1.207	1.015	0.951	1.002	0.833	1.055	0.739	1.047	0.856	1.055	1.027	0.945	1.036	1.123
O55127	Cyp26a1 Cyp26 P450ra	Cytochrome P450 26A1 (CYP26A1) (EC 1.14.13.-) (Cytochrome P450RAI) (Retinoic acid 4-hydroxylase) (Retinoic acid-metabolizing cytochrome)
O55128	Sap18	Histone deacetylase complex subunit SAP18 (18 kDa Sin3-associated polypeptide) (Sin3-associated polypeptide p18)	0.768	0.929	0.887	0.992	0.911	0.998	0.924	0.92	0.895	0.87	0.978	0.995	0.798	0.982	1.017	1.014	0.829	0.973	1.106	0.92	0.977	1.058	1.029	0.971	0.993	0.962	0.987	0.892	1.018	1.208	0.862	1.331	1.065	0.956	0.958	0.98	0.873	0.962	0.894	1.152	0.876	1.017	1.014	1.222	0.873	1.003	1.194
O55131	Septin7 Cdc10 Sept7	Septin-7 (CDC10 protein homolog)	0.999	0.928	0.913	0.84	0.944	2.067	0.976	0.937	0.935	0.869	0.943	0.899	0.877	0.833	0.871	0.875	2.079	1.971	0.841	1.837	0.836	0.882	0.893	0.852	0.887	0.824	0.895	0.787	0.812	1.02	0.842	0.948	0.966	0.907	0.848	0.84	0.858	1.867	0.873	0.668	0.876	0.91	0.817	0.859	0.909	0.872	2.009
O55134	Pcdh12	Protocadherin-12 (Vascular cadherin-2) (Vascular endothelial cadherin-2) (VE-cad-2) (VE-cadherin-2) [Cleaved into: Protocadherin-12, secreted form]
O55135	Eif6 Itgb4bp	Eukaryotic translation initiation factor 6 (eIF-6) (B4 integrin interactor) (CAB) (p27(BBP))	0.913	0.902	0.709	0.895	0.767	1.502	0.851	0.759	0.812	0.788	0.754	0.915	0.856	0.936	0.97	0.917	1.01	1.478	0.98	1.12	0.861	0.836	0.881	0.937	0.774	0.938	0.873	1.108	0.695	1.331	0.965	1.775	1.555	1.342	1.17	0.85	0.967	1.449	0.88	1.438	0.81	0.904	1.011	1.12	0.907	0.899	0.967
O55137	Acot1 Cte1	Acyl-coenzyme A thioesterase 1 (Acyl-CoA thioesterase 1) (EC 3.1.2.-) (CTE-I) (Inducible cytosolic acyl-coenzyme A thioester hydrolase) (Long chain acyl-CoA thioester hydrolase) (Long chain acyl-CoA hydrolase) (Palmitoyl-coenzyme A thioesterase) (EC 3.1.2.2)	1.086	1.04	1.041	1.241	1.085	0.755	1.145	1.097	1.069	0.969	1.167	1.105	0.978	1.053	1.047	1.077	0.759	0.675	0.94	0.673	1.019	1.088	1.043	1.02	1.042	1.014	0.911	1.024	1.173	1.015	1.056	1.138	1.095	1.005	1.064	1.088	0.985	1.172	0.924	0.866	1.101	0.946	0.932	1.006	1.023	0.994	0.965
O55142	Rpl35a	Large ribosomal subunit protein eL33 (60S ribosomal protein L35a)	1.142	1.176	1.029	1.43	1.07	0.58	1.015	1.031	0.876	1.617	1.021	0.889	1.3	1.044	0.809	1.004	0.672	0.719	1.134	0.858	1.233	0.964	0.99	0.952	1.02	1.321	1.318	1.144	0.906	0.604	0.993	1.21	1.036	0.91	0.844	1.064	0.94	0.74	1.044	1.553	1.065	0.791	1.265	0.861	0.776	1.207	0.847
O55143	Atp2a2	Sarcoplasmic/endoplasmic reticulum calcium ATPase 2 (SERCA2) (SR Ca(2+)-ATPase 2) (EC 7.2.2.10) (Calcium pump 2) (Calcium-transporting ATPase sarcoplasmic reticulum type, slow twitch skeletal muscle isoform) (Endoplasmic reticulum class 1/2 Ca(2+) ATPase)	1.036	0.985	1.165	0.95	1.036	0.888	1.015	1.115	1.006	1.168	1.049	1.083	0.983	1.06	1.044	1.09	0.61	0.699	1.095	0.747	1.115	1.038	1.055	1.17	1.106	1.07	1.153	1.07	1.125	0.954	1.005	0.698	0.937	1.033	1.012	1.029	1.052	0.776	1.062	0.857	1.062	1.043	0.998	0.994	1.042	1.118	0.832
O55176	Pja1	E3 ubiquitin-protein ligase Praja-1 (Praja1) (EC 2.3.2.27) (RING-type E3 ubiquitin transferase Praja-1)	0.835	0.878	0.838	0.874	0.943	1.728	0.864	0.887	0.984	1.495	0.936	0.938	0.841	0.964	0.967	0.976	1.497	1.549	0.926	1.033	0.984	1.187	1.194	1.008	1.042	1.179	1.038	0.808	0.874	1.246	0.94	0.983	0.973	0.977	0.809	0.903	0.852	1.172	0.974	0.736	0.922	1.014	0.876	1.039	0.926	0.923	1.606
O55183	Stc1 Stc	Stanniocalcin-1 (STC-1)										0.889	0.808	0.823	0.8	0.851	1.474	1.148	1.138	0.925										0.787	0.939	0.894	0.911	0.856	1.061	1.028	0.888	0.876	0.935	0.875	1.135	0.954	1.106	0.988	1.013	0.869	1.024	1.189	0.812
O55186	Cd59a Cd59	CD59A glycoprotein (MAC-inhibitory protein) (MAC-IP) (Membrane attack complex inhibition factor) (MACIF) (Protectin) (CD antigen CD59)
O55187	Cbx4 Pc2	E3 SUMO-protein ligase CBX4 (EC 2.3.2.-) (Chromobox protein homolog 4) (E3 SUMO-protein transferase CBX4) (Polycomb 2 homolog) (Pc2) (mPc2)	0.727	0.853	0.902	1.204	0.991	0.881	1.214	1.057	0.862	0.949	1.19	1.073	1.021	0.974	0.839	0.949	0.956	0.875
O55192	Slc6a2	Sodium-dependent noradrenaline transporter (Norepinephrine transporter) (NET) (Solute carrier family 6 member 2)	1.071	0.906	1.295	1.045	1.145	0.329	1.034	1.275	1.312	1.443	1.109	1.286	1.119	1.126	1.161	0.949	0.69	0.879										0.781	1.036	0.612	0.959	0.775	0.897	0.859	1.055	1.09
O55201	Supt5h Supt5	Transcription elongation factor SPT5 (DRB sensitivity-inducing factor large subunit) (DSIF large subunit)	0.936	0.969	1.011	1.027	0.981	0.957	0.972	1.024	0.984	1.052	0.976	1.062	0.951	1.044	1.057	1.007	0.716	0.898	0.989	0.839	0.978	1.12	1.036	0.986	0.943	0.981	0.969	1.011	1.081	1.031	1.035	1.034	1.091	0.986	1.025	1.031	0.982	0.952	1.044	1.142	1.05	1.069	1.002	1.063	0.967	1.017	1.053
O55203	Ldb2 Clim1	LIM domain-binding protein 2 (LDB-2) (Carboxyl-terminal LIM domain-binding protein 1) (CLIM-1) (LIM domain-binding factor CLIM1)	1.02	0.755	0.67	0.893	0.919	1.017	0.887	1.082	0.948	1.323	1.255	1.625	1.06	1.401	1.133	1.438	1.51	0.786
O55222	Ilk ILK1 ILK2	Integrin-linked protein kinase (EC 2.7.11.1) (59 kDa serine/threonine-protein kinase) (Beta-integrin-linked kinase) (ILK-1) (ILK-2) (p59ILK)	0.933	0.917	0.943	1.088	0.969	0.704	0.911	0.935	0.991	1.018	1.058	0.935	0.944	0.989	0.947	0.992	0.74	0.731	1.52	0.792	0.857	0.968	0.942	1.028	0.914	0.961	0.925	1.812	1.067	1.027	1.261	1.249	1.018	1.009	0.974	0.988	0.994	0.731	0.939	1.729	1.043	0.826	0.963	1.026	0.986	0.942	0.777
O55226	Chad	Chondroadherin (Cartilage leucine-rich protein)
O55229	Chkb Chetk Chkl	Choline/ethanolamine kinase (Choline kinase beta) (CK) (CKB) (EC 2.7.1.32) (Ethanolamine kinase) (EK) (EC 2.7.1.82) (choline/ethanolamine kinase beta) (CKEKB)	1.029	1.083	1.168	1.136	1.19	0.654	1.16	1.179	1.096	1.012	1.03	0.981	1.022	0.994	0.989	0.989	0.708	0.701	1.088	0.552	1.112	1.273	1.197	1.207	1.201	1.065	1.106	1.132	1.186	0.844	1.15	0.751	0.83	0.965	1.161	1.193	1.087	0.667	1.153	0.97	1.183	1.208	1.075	1.008	1.102	0.943	0.561
O55230	Rad51d R51h3 Rad51l3	DNA repair protein RAD51 homolog 4 (R51H3) (RAD51 homolog D) (RAD51-like protein 3)
O55234	Psmb5	Proteasome subunit beta type-5 (EC 3.4.25.1) (Macropain epsilon chain) (Multicatalytic endopeptidase complex epsilon chain) (Proteasome chain 6) (Proteasome epsilon chain) (Proteasome subunit X)	1.172	1.086	0.99	1.07	1.073	0.869	0.927	0.964	0.947	0.971	0.97	1.023	0.875	0.972	0.933	1.053	0.945	0.769	0.996	0.937	1.069	0.966	1.049	0.977	1.019	1.014	0.959	1.041	1.215	1.121	1.1	0.94	0.958	1.252	1.091	1.071	1.051	0.674	1.125	0.946	1.076	0.791	1.104	1.075	1.009	1.087	0.607
O55236	Rngtt Cap1a	mRNA-capping enzyme (HCE) (MCE1) [Includes: mRNA 5'-triphosphate monophosphatase (EC 3.6.1.74) (mRNA 5'-phosphatase); mRNA guanylyltransferase (EC 2.7.7.50) (GTP--RNA guanylyltransferase) (GTase)]	1.064	0.892	0.957	1.027	0.925	0.779	0.904	0.993	0.996	0.851	0.929	0.884	0.802	0.934	0.969	0.916	0.583	0.569	0.94	0.655	1.03	0.999	0.972	0.993	0.895	0.91	0.953	0.917	0.927	0.871	0.939	0.813	1.064	0.92	1.025	1.048	1.043	0.719	1.092	1.038	1.111	1.099	1.006	1.156	1.125	1.024	0.573
O55239	Nnmt	Nicotinamide N-methyltransferase (EC 2.1.1.1)
O55240	Rdh5 cRDH rdh Rdh4	Retinol dehydrogenase 5 (EC 1.1.1.209) (EC 1.1.1.315) (EC 1.1.1.53) (11-cis retinol dehydrogenase) (11-cis RDH) (11-cis RoDH) (9-cis retinol dehydrogenase) (Cis-retinol dehydrogenase)
O55241	Hcrt Ox Ppox	Hypocretin neuropeptide precursor (Hypocretin) (Hcrt) (Orexin precursor) (Prepro-orexin) (Preprohypocretin) [Cleaved into: Orexin-A (Hypocretin-1) (Hcrt1); Orexin-B (Hypocretin-2) (Hcrt2)]	0.386	1.602	0.681	0.663	1.242	2.741	0.561	0.905	1.045	0.862	1.073	0.748	0.874	0.791	0.887	0.857	2.424	1.643										0.577	1.115	1.179	0.567	0.92	0.63	0.914	0.67	0.789	0.547	2.924	0.665	0.924	0.473	0.615	0.984	0.666	0.512	0.527	3.82
O55242	Sigmar1 Oprs1	Sigma non-opioid intracellular receptor 1 (Sigma 1-type opioid receptor) (Sigma1-receptor) (Sigma1R)										2.073	1.278	1.552	1.387	0.997	0.922	0.899	0.591	0.374	0.865	0.428	1.084	1.112	1.037	1.364	1.109	1.277	1.414
O70131	Ninj1	Ninjurin-1 (Nerve injury-induced protein 1) [Cleaved into: Secreted ninjurin-1 (Soluble ninjurin-1) (sNinJ1)]																												1.001	1.164	0.764	1.049	0.541	0.745	0.869	1.023	1.025	1.076	0.761	0.777	0.964	0.986	0.916	0.849	1	0.93	1.088	1.166
O70133	Dhx9 Ddx9	ATP-dependent RNA helicase A (EC 3.6.4.13) (DEAH box protein 9) (mHEL-5) (Nuclear DNA helicase II) (NDH II) (RNA helicase A) (RHA)	1.053	0.962	1.01	1.027	1.013	0.789	1.002	1.027	0.944	1.087	0.961	1.035	0.913	1.076	1.083	1.024	0.696	0.607	1.056	0.692	1.008	1.106	1.018	1.036	0.975	0.948	1.02	1.03	1.137	1.075	1.035	0.858	0.977	1.039	1.09	1.037	0.984	0.789	1.069	0.948	1.045	1.015	1.088	1.017	1.028	1.07	0.765
O70138	Mmp8	Neutrophil collagenase (EC 3.4.24.34) (Collagenase 2) (Matrix metalloproteinase-8) (MMP-8)
O70139	Pkig	cAMP-dependent protein kinase inhibitor gamma (PKI-gamma)	0.849	0.487	0.812	0.671	0.712	0.627	0.697	0.736	0.849	0.888	0.747	0.6	0.696	0.663	0.779	0.674	0.923	0.715										0.829	0.762	0.893	0.881	1.029	0.987	0.701	0.92	0.894	1.341	1.072	1.024	0.874	1.113	1.126	0.766	1.233	1.347	0.914	0.813
O70145	Ncf2 Noxa2 P67phox	Neutrophil cytosol factor 2 (NCF-2) (67 kDa neutrophil oxidase factor) (NADPH oxidase activator 2) (Neutrophil NADPH oxidase factor 2) (p67-phox)	0.909	0.838	1.088	1.063	1.011	0.624	1	1.295	1.184										0.981	0.783	1.003	1.183	0.938	1.024	1.015	1.215	1.238	1.222	0.834	0.954	1.347	1.109	1.529	0.768	1.092	0.711	0.922	0.55	0.956	5.069	0.946	0.862	0.945	0.994	0.861	0.65	1.089
O70146	Tesk1	Dual specificity testis-specific protein kinase 1 (EC 2.7.12.1) (Testicular protein kinase 1)	0.834	1.137	1.116	1.274	1.113	0.558	1.04	1.077	0.965	0.983	0.982	0.94	1.064	1.042	0.908	1.013	0.681	0.666	0.967	0.68	1.048	1.133	1.006	1.073	1.056	0.961	1.089	0.98	1.055	0.79	1.061	0.812	0.974	1.1	1.022	1.026	0.97	0.852	0.981	0.882	0.977	0.964	0.938	0.8	1.09	1.033	0.856
O70152	Dpm1	Dolichol-phosphate mannosyltransferase subunit 1 (EC 2.4.1.83) (Dolichol-phosphate mannose synthase subunit 1) (DPM synthase subunit 1) (Dolichyl-phosphate beta-D-mannosyltransferase subunit 1) (Mannose-P-dolichol synthase subunit 1) (MPD synthase)	1.166	1.542	1.138	1.295	1.164	0.551	1.156	1.196	1.063	1.058	1.064	0.956	1.034	1.098	0.914	1.015	0.575	0.457	0.997	0.558	1.056	1.133	1.089	1.01	1.055	1.047	0.892	1.018	1.336	0.808	1.072	0.817	0.958	1.048	1.043	1.066	1.061	0.519	1.032	1.128	1.182	0.915	1.064	1.06	1.019	1.131	1.082
O70161	Pip5k1c Kiaa0589	Phosphatidylinositol 4-phosphate 5-kinase type-1 gamma (PIP5K1-gamma) (PtdIns(4)P-5-kinase 1 gamma) (EC 2.7.1.68) (Phosphatidylinositol 4-phosphate 5-kinase type I gamma) (PIP5KIgamma)	1.033	1.068	1.113	0.853	1.136	0.883	1.059	1.125	1.047	1.039	1.013	1.121	0.982	1.109	1.089	1.133	0.865	0.739	1.121	0.781	1.08	1.183	1.009	1.07	1.099	1.067	1.102	0.915	1.075	1.046	1.01	0.852	0.942	1.065	1.075	0.996	1.116	0.703	1.115	0.852	1.097	0.996	1.054	1.041	0.936	1.099	0.651
O70165	Fcn1 Fcna	Ficolin-1 (Collagen/fibrinogen domain-containing protein 1) (Ficolin-A) (Ficolin-alpha) (M-ficolin)
O70166	Stmn3 Sclip	Stathmin-3 (Hippocampus abundant transcript 3) (SCG10-like protein) (SCG10-related protein HiAT3)	0.9	1.064	1.177	0.933	1.032	0.929	0.952	1.065	1.091	0.987	0.993	1.036	0.982	0.957	1.036	1.059	1.182	1.253	1.083	0.811	1.077	1.065	1.087	1.103	1.066	1.05	1.159	0.958	0.981	1.155	0.994	0.83	0.906	0.918	0.971	1.038	0.915	1.033	0.947	0.786	0.965	1.087	0.937	0.995	0.959	1.026	1.402
O70172	Pip4k2a Pi5p4ka Pip5k2a	Phosphatidylinositol 5-phosphate 4-kinase type-2 alpha (EC 2.7.1.149) (1-phosphatidylinositol 5-phosphate 4-kinase 2-alpha) (Diphosphoinositide kinase 2-alpha) (Phosphatidylinositol 5-Phosphate 4-Kinase) (PI5P4Kalpha) (Phosphatidylinositol 5-phosphate 4-kinase type II alpha) (PI(5)P 4-kinase type II alpha) (PIP4KII-alpha) (PtdIns(5)P-4-kinase isoform 2-alpha)	0.802	1.007	1.046	1.096	1.111	0.849	1.172	1.062	1.043	1.15	1.371	1.028	0.999	0.967	1.067	1.074	0.879	0.846	0.881	0.931	0.934	1.192	1.05	0.952	1.132	0.89	0.916	1.105	1.17	1.036	1.074	1.05	1.069	0.87	1.068	1.21	1.042	1.064	1.036	0.64	1.021	1.078	1.004	1.015	0.875	0.848	0.872
O70174	Chrna4 Acra4	Neuronal acetylcholine receptor subunit alpha-4
O70176	Adcyap1 Pacap	Pituitary adenylate cyclase-activating polypeptide (PACAP) [Cleaved into: PACAP-related peptide (PRP-48); Pituitary adenylate cyclase-activating polypeptide 27 (PACAP-27) (PACAP27); Pituitary adenylate cyclase-activating polypeptide 38 (PACAP-38) (PACAP38)]	1.14	1.045	1.06	0.776	0.933	1.185	0.913	1.066	1.155	1.126	0.882	0.911	0.927	1.222	1.013	1.156	1.491	1.159	1.174	0.901	1.31	1.17	1.093	1.106	1.109	1.142	1.161	0.701	0.681	1.013	0.884	0.861	1.027	0.928	0.888	0.861	0.899	1.063	0.907	0.55	0.843	0.771	0.935	0.763	0.799	1.048	0.893
O70194	Eif3d Eif3s7	Eukaryotic translation initiation factor 3 subunit D (eIF3d) (Eukaryotic translation initiation factor 3 subunit 7) (eIF-3-zeta) (eIF3 p66)	1.107	0.936	0.954	0.976	0.951	0.821	0.942	0.948	0.976	1.061	1.014	1.016	0.912	1.068	0.967	1.073	0.476	0.544	1.205	0.857	0.917	1.126	0.968	1.061	1.018	1.071	1.07	0.936	1.002	0.879	1.006	0.898	0.974	0.866	1.032	1.13	0.972	1.45	0.959	0.976	0.967	0.906	0.853	0.884	0.914	1.063	0.996
O70200	Aif1 Iba1	Allograft inflammatory factor 1 (AIF-1) (Ionized calcium-binding adapter molecule 1)	0.856	1.035	1.194	1.237	1.018	0.592	1.132	1.186	1.101	1.188	1.146	1.263	0.998	1.112	1.168	1.29	0.421	0.535	0.948	0.556	0.972	1.206	0.993	1.149	1.185	1.396	1.032	0.999	1.068	0.936	1.043	1.212	0.891	0.808	0.995	1.147	1.085	0.573	0.944	1.55	1.053	1.177	1.019	1.065	0.987	0.992	0.521
O70209	Pdlim3	PDZ and LIM domain protein 3 (Actinin-associated LIM protein) (Alpha-actinin-2-associated LIM protein)																												8.938	0.912	0.464	0.867	1.1	0.735	0.777	0.682	0.679	0.913	0.595	0.742	2.935	0.853	0.678	0.694	0.837	0.85	0.615	0.692
O70228	Atp9a	Probable phospholipid-transporting ATPase IIA (EC 7.6.2.1) (ATPase class II type 9A)	1.041	1.002	1.181	1.009	1.097	0.502	1.109	1.197	1.096	1.032	1.003	1.067	0.95	1.125	1.093	1.109	0.513	0.456	1.074	0.453	1.097	1.128	1.113	1.138	1.115	1.011	1.122	1.012	1.076	0.707	1.048	0.749	0.967	0.992	1.091	1.04	1.132	0.638	1.075	0.827	1.073	1.111	1.074	1.042	1.048	1.106	0.565
O70230	Znf143 Staf Zfp143	Zinc finger protein 143 (Zfp-143) (Selenocysteine tRNA gene transcription-activating factor) (mStaf)
O70250	Pgam2	Phosphoglycerate mutase 2 (EC 5.4.2.11) (EC 5.4.2.4) (BPG-dependent PGAM 2) (Muscle-specific phosphoglycerate mutase) (Phosphoglycerate mutase isozyme M) (PGAM-M)	0.777	0.708	0.888	1.009	0.888	0.935	0.981	0.937	1.097	0.889	1.307	1.015	0.757	0.826	0.847	0.725	0.839	1.028	0.737	0.872	0.878	0.811	1.099	0.948	0.754	0.947	0.831	1.211	0.771	1.546	1.222	0.587	0.773	0.897	0.944	1.081	1.281	0.857	0.825	0.723	0.778	0.918	0.777	0.96	0.843	0.98	0.867
O70251	Eef1b Eef1b2	Elongation factor 1-beta (EF-1-beta)	0.778	0.868	0.848	0.894	0.753	1.531	0.745	0.75	0.801	0.789	0.893	0.939	0.837	0.882	0.894	0.934	2.034	1.857	0.81	1.765	0.815	0.731	0.876	0.823	0.861	0.941	0.844	0.914	0.847	1.16	0.811	1.156	1.154	0.859	0.881	0.871	0.836	1.711	0.85	0.891	0.852	0.982	0.855	0.907	0.872	0.917	2.008
O70252	Hmox2	Heme oxygenase 2 (HO-2) (EC 1.14.14.18) [Cleaved into: Heme oxygenase 2 soluble form]	1.03	1.042	1.067	1.059	1.105	0.837	1.122	1.118	1.086	1.056	1.03	1.005	1.022	0.96	1.011	0.989	0.666	0.748	0.978	0.83	1.034	0.956	1.243	1.036	1.094	0.949	1.013	1.022	1.043	1.206	1.087	0.921	1.053	1.047	1.035	1.109	1.062	0.842	1.049	0.939	1.099	1.08	0.985	1.044	1.046	1.053	0.98
O70255	Mpzl2 Eva Eva1	Myelin protein zero-like protein 2 (Epithelial V-like antigen 1)
O70258	Sgce	Epsilon-sarcoglycan (Epsilon-SG)	1.133	0.927	1.318	1.001	1.219	0.608	1.216	1.361	1.371	1.076	1.016	0.984	1.089	1.042	1.021	1.023	0.809	0.742	0.972	0.727	0.841	1.075	0.922	0.982	0.97	0.947	0.825	1.264	1.09	0.665	0.958	0.655	0.904	0.863	0.865	0.867	1.126	0.961	1.099	1.313	1.025	1.142	1.072	1.19	1.195	1.086	1.11
O70263	Lnx1 Lnx	E3 ubiquitin-protein ligase LNX (EC 2.3.2.27) (Ligand of Numb protein X 1) (Ligand of Numb-binding protein 1) (Numb-binding protein 1) (RING-type E3 ubiquitin transferase LNX)
O70273	Ehf	ETS homologous factor (ETS domain-containing transcription factor)
O70274	Ptp4a2 Prl2	Protein tyrosine phosphatase type IVA 2 (EC 3.1.3.48) (Protein-tyrosine phosphatase 4a2) (Protein-tyrosine phosphatase of regenerating liver 2) (PRL-2)	1.012	0.94	1.028	0.918	1.214	0.643	1.046	1.109	1.107	1.058	1.073	1.026	0.894	1.203	1.086	1.153	0.755	0.683	1.036	0.686	1.09	1.005	1.098	1.007	0.992	0.965	0.998										1.083	0.861	1.257	1.035	1.01	0.887	1.053	1.436	1.021	1.06	0.741
O70279	Ess2 Dgcr14 Dgsi Es2 Es2el	Splicing factor ESS-2 homolog (ES2 protein) (Expressed sequence 2 embryonic lethal)										1.203	1.075	0.975	0.957	1.005	1.278	0.927	1.952	1.124										0.898	1.198	1.139	0.888	1.031	1.021	0.928	1.004	0.974	0.842	1.654	0.88	0.926	0.927	0.968	0.943	1.065	0.947
O70281	Tpst1	Protein-tyrosine sulfotransferase 1 (EC 2.8.2.20) (Tyrosylprotein sulfotransferase 1) (TPST-1)	1.071	1.106	1.135	1.144	1.053	0.792	1.021	1.011	1.08	0.891	0.799	1.091	0.963	1.195	1.138	1.127	1.332	0.924	0.923	0.793	1.093	0.924	1.041	1.031	0.929	1.012	1.042	1.066	1.052	0.839	0.861	0.861	1.178	0.907	0.959	1.12	0.888	0.668	0.997	0.834	0.999	1.133	1.017	1.049	0.996	1.327	0.698
O70293	Grk6 Gprk6	G protein-coupled receptor kinase 6 (EC 2.7.11.16) (G protein-coupled receptor kinase GRK6)	1.051	1.079	0.959	0.899	1.052	0.661	1.044	1.072	1.036	0.976	1.038	1.106	0.991	0.988	1.118	0.966	0.504	0.547	1.008	0.57	1.042	1.014	1.15	1.219	1.072	0.951	1.096	0.973	1.116	0.661	1.019	0.68	0.779	1.14	1.138	1.015	1.03	0.858	1.096	0.859	1.098	1.012	1.01	1.043	1.187	1.191	0.754
O70299	Mab21l1 Mab21	Putative nucleotidyltransferase MAB21L1 (EC 2.7.7.-) (Protein mab-21-like 1)
O70302	Cidea	Lipid transferase CIDEA (Cell death activator CIDE-A) (Cell death-inducing DFFA-like effector A)
O70303	Cideb	Lipid transferase CIDEB (Cell death activator CIDE-B) (Cell death-inducing DFFA-like effector B)
O70305	Atxn2 Atx2 Sca2	Ataxin-2 (Spinocerebellar ataxia type 2 protein homolog)	1.005	0.989	1.045	0.981	1.022	0.887	1.044	1.007	1.028	0.92	0.92	1.046	1.013	1.038	1.076	1.017	0.892	1.116	0.968	0.917	1.019	1.07	1.011	1.028	0.994	1.073	0.987	0.991	1.019	0.97	0.964	1.018	0.998	0.915	1.001	1.045	1.031	1.006	1.021	0.889	0.981	1.113	1.002	1.027	1.014	1.004	0.941
O70306	Tbx15 Tbx14 Tbx8	T-box transcription factor TBX15 (T-box protein 15) (MmTBx8) (T-box transcription factor TBX14) (T-box protein 14)
O70309	Itgb5	Integrin beta-5	1.182	1.017	1.393	1.202	1.107	0.671	1.098	1.263	1.055	0.939	0.892	0.938	0.842	1.106	0.816	0.897	0.489	0.545	1.054	0.714	0.937	1.012	1.087	1.006	0.925	1.022	0.947	1.137	1.018	0.861	1.127	1.086	1.033	0.934	0.927	0.98	1.036	0.803	1.055	1.198	1.283	1.324	1.035	1.1	1.374	0.851	0.854
O70310	Nmt1	Glycylpeptide N-tetradecanoyltransferase 1 (EC 2.3.1.97) (Myristoyl-CoA:protein N-myristoyltransferase 1) (NMT 1) (Type I N-myristoyltransferase) (Peptide N-myristoyltransferase 1)	0.978	0.988	1.099	1.022	1.041	0.724	1.009	1.051	1.023	0.938	1.007	1	0.846	1.01	1.049	1.042	0.825	0.884	1.028	0.698	1	1.131	1.026	0.92	0.986	0.993	0.979	1.026	1.105	0.946	1.035	0.806	1.067	0.992	1.07	1.075	1.049	0.699	1.096	0.809	1.056	1.047	1.053	1.017	0.977	1.103	0.644
O70311	Nmt2	Glycylpeptide N-tetradecanoyltransferase 2 (EC 2.3.1.97) (Myristoyl-CoA:protein N-myristoyltransferase 2) (NMT 2) (Peptide N-myristoyltransferase 2) (Type II N-myristoyltransferase)	0.961	0.976	0.985	0.907	1.05	1.136	1.003	0.985	1.12	1.001	1.11	1.104	0.894	0.84	0.981	0.9	0.934	0.949	0.9	0.531	1.019	1.067	0.971	1.013	0.972	0.933	0.877	0.966	0.988	0.995	0.864	0.853	0.99	0.855	0.887	0.963	1.011	1.254	1.078	0.791	1.104	1.123	0.933	1.075	1.076	1.058	1.049
O70318	Epb41l2 Epb4.1l2	Band 4.1-like protein 2 (Erythrocyte membrane protein band 4.1-like 2) (Generally expressed protein 4.1) (4.1G)	0.852	1.022	1.013	1.07	1.035	1.065	1.073	1.031	1.086	0.988	1.247	0.953	0.926	0.885	0.977	0.936	1.282	1.185	0.843	1.007	0.872	0.991	0.961	0.926	1.055	0.908	0.898	1.026	1.105	1.077	1.014	1.195	1.018	0.923	0.954	1.058	1.039	1.009	1.023	0.901	1.086	1.098	0.991	1.076	1.015	0.946	1.156
O70324	Slc16a2 Mct8 Xpct	Monocarboxylate transporter 8 (MCT 8) (Solute carrier family 16 member 2) (X-linked PEST-containing transporter)
O70325	Gpx4	Phospholipid hydroperoxide glutathione peroxidase (PHGPx) (EC 1.11.1.12) (Glutathione peroxidase 4) (GPx-4) (GSHPx-4)	1.128	1.243	0.904	0.871	1.225	0.907	1.311	1.066	1.154	0.988	1.095	1.102	1.096	0.838	1.015	0.849	0.867	0.872	1.083	0.761	0.999	1.006	0.968	1.095	1.073	0.876	1.086	1.141	1.105	0.865	1.034	0.927	0.893	1.164	1.164	1.103	1.121	0.932	1.124	0.938	1.071	1.008	1.12	1.066	1.062	1.048	0.783
O70333	Cript	Cysteine-rich PDZ-binding protein (Cysteine-rich interactor of PDZ three) (Cysteine-rich interactor of PDZ3)
O70338	Rnaseh1 Rnh1	Ribonuclease H1 (RNase H1) (EC 3.1.26.4)
O70340	Nptx2	Neuronal pentraxin-2 (NP2) (Neuronal pentraxin II) (NP-II)	0.927	1.031	1.075	0.965	1.038	0.712	1.003	1.113	0.982	1.19	0.914	1.241	1	1.171	1.093	1.098	0.813	0.881	1.045	0.798	1.171	1.255	1.203	1.125	1.093	1.003	1.284	0.916	0.978	0.843	0.859	0.798	1.075	0.861	0.963	0.999	1.066	0.932	0.967	0.844	1.051	0.974	1.079	1.066	1.047	1.112	0.897
O70348	Dxo Dom3z Ng6	Decapping and exoribonuclease protein (DXO) (EC 3.6.1.-) (5'-3' exoribonuclease DXO) (EC 3.1.13.-) (Dom-3 homolog Z) (NAD-capped RNA hydrolase DXO) (DeNADding enzyme DXO) (EC 3.6.1.-)
O70354	Ca11 Car11 Carp2	Carbonic anhydrase-related protein 11 (CA-RP XI) (CA-XI) (CARP XI) (Carbonic anhydrase-related protein 2) (CA-RP II) (CARP-2)	0.899	1.244	1.025	1.04	0.937	1.103	0.96	0.999	0.91	1.098	0.848	0.941	0.865	1.008	1.124	1.125	0.728	0.763	1.049	0.764	1.002	1.148	0.969	0.998	1.052	0.962	1.161	0.954	1.159	0.787	0.986	0.828	0.933	1.21	1.143	0.953	0.96	0.882	0.966	0.75	0.889	1.234	1.111	0.972	0.999	1.08	0.963
O70361	Per3	Period circadian protein homolog 3 (mPER3) (Circadian clock protein PERIOD 3)										2.223	1.515	1.457	1.276	1.186	1.526	1.63	1.457	1.667	1.303	1.13	1.407	1.238	1.599	1.999	1.523	1.771	1.438
O70362	Gpld1	Phosphatidylinositol-glycan-specific phospholipase D (PI-G PLD) (EC 3.1.4.50) (Glycoprotein phospholipase D) (Glycosyl-phosphatidylinositol-specific phospholipase D) (GPI-PLD) (GPI-specific phospholipase D)	0.981	0.934	1.006	0.918	0.995	0.768	1.036	1.017	1.146	1.036	1.06	1.029	1.008	1.056	1.055	1.052	0.961	0.848	0.99	0.784	1.071	1.184	1.069	1.185	1.133	1.05	1.053	0.951	0.958	0.901	1.004	0.955	0.97	0.867	0.959	1.009	1.053	0.814	0.945	0.82	0.974	0.997	0.991	0.963	0.935	0.89	0.895
O70370	Ctss Cats	Cathepsin S (EC 3.4.22.27)																												0.769	0.798	0.766	0.836	1.35	0.964	0.723	0.82	0.746										0.798	1.537
O70373	Xirp1 Cmya1 Xin	Xin actin-binding repeat-containing protein 1 (Cardiomyopathy-associated protein 1)
O70378	Emc8 Cox4al Cox4nb Noc4	ER membrane protein complex subunit 8 (Neighbor of COX4)	0.793	0.984	0.9	1.055	0.925	1.242	0.83	0.861	0.849	0.994	1.041	0.983	0.956	1.01	0.988	0.993	0.88	1.088	0.999	1.083	0.93	0.941	0.931	1.017	0.927	0.948	0.933	1.104	1.064	1.257	0.972	1.221	0.944	0.967	1.072	1.028	0.961	1.419	0.911	0.818	0.901	1.047	1.048	0.968	0.858	0.932	1.25
O70400	Pdlim1 Clim1	PDZ and LIM domain protein 1 (C-terminal LIM domain protein 1) (Elfin) (LIM domain protein CLP-36)	0.641	1.077	0.758	1.313	1.017	0.34	1.12	0.899	0.918	0.823	1.063	0.649	0.963	0.712	0.772	0.649	0.91	0.883	0.85	0.618	0.652	0.882	0.765	0.679	0.676	0.815	0.565	4.673	1.138	0.641	0.942	1.214	0.865	0.735	0.901	0.957	0.739	1.218	0.822	3.523	0.956	0.815	0.801	0.937	0.881	0.504	0.461
O70401	Tspan6 Tm4sf6	Tetraspanin-6 (Tspan-6) (Transmembrane 4 superfamily member 6)	1.01	1.067	1.193	1.113	1.061	0.316	1.084	1.264	1.042	0.935	1.036	1.049	0.819	1.192	1.283	1.156	0.276	0.284	1.371	0.409	1.256	1.228	1.097	1.171	1.035	0.995	0.984	1.257	1.353	0.813	1.174	0.501	0.828	1.239	1.287	1.158	1.302	0.556	1.147	0.899	1.239	1.185	1.362	1.284	1.102	1.299	0.254
O70404	Vamp8	Vesicle-associated membrane protein 8 (VAMP-8) (Endobrevin) (Edb)	0.817	0.796	0.908	0.947	0.705	0.623	0.918	0.846	0.928	1.687	1.047	0.901	0.891	0.883	0.988	0.884	0.748	0.97	1.11	0.857	0.837	0.923	0.912	0.818	0.817	0.948	1.104	1.258	0.957	0.889	1.181	1.15	1.273	0.738	0.867	0.959	1.045	0.966	1.143	2.131	1.055	0.771	1.048	0.966	0.72	0.811	0.971
O70405	Ulk1	Serine/threonine-protein kinase ULK1 (EC 2.7.11.1) (Serine/threonine-protein kinase Unc51.1) (Unc-51-like kinase 1)	1.425	1.149	0.993	1.131	1.077	0.908	1.171	1.287	0.956	0.967	1.069	1.081	1.068	1.009	1.024	1.097	0.751	0.81	1.178	0.936	1.037	1.256	1.261	1.242	1.11	1.114	1.057	0.965	1.083	0.93	1.003	0.949	1.053	0.907	0.944	1.036	0.932	0.937	1.079	0.897	0.93	0.993	0.869	0.892	0.872	0.994	0.914
O70421	Fzd1	Frizzled-1 (Fz-1) (mFz1)
O70422	Gtf2h4	General transcription factor IIH subunit 4 (Basic transcription factor 2 52 kDa subunit) (BTF2 p52) (General transcription factor IIH polypeptide 4) (TFIIH basal transcription factor complex p52 subunit)
O70423	Aoc3 Vap1	Membrane primary amine oxidase (EC 1.4.3.21) (Copper amine oxidase) (Semicarbazide-sensitive amine oxidase) (SSAO) (Vascular adhesion protein 1) (VAP-1)																												10.513	0.639	0.207	1.772	0.466	0.653	0.595	0.578	0.688	0.487	0.891	0.452	2.901	0.915	0.423	0.475	0.428	0.993	0.525	0.336
O70433	Fhl2	Four and a half LIM domains protein 2 (FHL-2) (Skeletal muscle LIM-protein 3) (SLIM-3)	0.836	0.976	0.912	0.993	0.733	0.895	0.705	0.961	1.163	1.192	0.82	0.676	0.631	0.762	0.685	0.72	1.106	1.034	0.792	0.924	0.911	0.836	0.815	0.916	0.719	0.799	0.789	1.272	0.83	0.994	1.293	1.857	0.888	0.797	0.667	0.842	0.798	0.726	0.909	5.344	1.035	0.699	0.765	1.003	0.966	0.718	0.699
O70435	Psma3	Proteasome subunit alpha type-3 (Macropain subunit C8) (Multicatalytic endopeptidase complex subunit C8) (Proteasome component C8) (Proteasome subunit K)	0.938	1.077	1.069	1.115	1.011	1.426	0.949	0.986	1.008	0.993	1.015	1.019	1.015	0.956	0.938	0.986	1.07	1.171	1.015	0.9	1.028	1.056	1.04	1.007	1.034	1.114	1.077	1.042	1.144	1.113	0.984	1.12	1.033	1.074	1.044	1.03	1.042	1.132	1.069	1.024	1.034	0.993	1.006	1.05	0.965	1.067	1.332
O70439	Stx7 Syn7	Syntaxin-7	0.889	0.913	1.023	0.922	0.938	1.132	0.941	1.058	1.042	0.86	0.862	0.953	0.763	0.856	0.887	0.925	1.593	2.652	1.023	0.789	1.015	0.99	1.043	1	1.009	0.978	1.059	1.047	1.02	1.079	1.068	0.9	1.164	0.996	1.071	1.093	0.991	0.892	0.951	0.893	1.009	1.107	0.995	1.01	1.026	1.029	1.022
O70443	Gnaz	Guanine nucleotide-binding protein G(z) subunit alpha (G(x) alpha chain) (Gz-alpha)	1.218	1.072	1.093	0.942	1.129	0.679	1.041	1.124	0.994	1.043	1.021	1.044	0.977	1.169	1.135	1.224	0.619	0.537	1.287	0.599	1.288	1.243	1.037	1.095	1.194	1.157	1.187	0.982	0.975	0.797	1.077	0.825	0.992	1.318	1.129	0.915	1.057	0.713	1.067	0.785	0.986	1.043	1.091	1.091	1.035	1.102	0.725
O70451	Slc16a7 Mct2	Monocarboxylate transporter 2 (MCT 2) (Solute carrier family 16 member 7)	0.918	1.014	1.061	1.111	1.066	0.726	1.079	1.182	1.108	9.185	0.87	0.334	0.832	0.888	0.934	0.756	0.906	0.797	1.272	1.01	0.737	0.863	0.839	0.897	0.919	0.836	0.861	0.86	0.973	1.207	1.001	0.893	1.338	0.806	1.132	1.251	0.984	0.723	1.04	1.015	1.205	0.863	1.002	1.08	0.955	0.99	0.52
O70456	Sfn Mkrn3	14-3-3 protein sigma (Stratifin)	1.043	1.323	1.254	0.95	1.142	1.537	1.008	1.567	1.098																												0.703	0.792	0.731	15.358	0.554	0.314	0.545	0.781	0.834	0.493	0.438
O70458	Osmr Osmrb	Oncostatin-M-specific receptor subunit beta (Interleukin-31 receptor subunit beta) (IL-31 receptor subunit beta) (IL-31R subunit beta) (IL-31R-beta) (IL-31RB)
O70468	Mybpc3	Myosin-binding protein C, cardiac-type (Cardiac MyBP-C) (C-protein, cardiac muscle isoform)
O70469	Dok2 Frip	Docking protein 2 (Dok-related protein) (Dok-R) (Downstream of tyrosine kinase 2) (IL-four receptor-interacting protein) (FRIP) (p56(dok-2))
O70472	Tmem131 D1Bwg0491e Kiaa0257 Rw1	Transmembrane protein 131 (Protein RW1)
O70475	Ugdh	UDP-glucose 6-dehydrogenase (UDP-Glc dehydrogenase) (UDP-GlcDH) (UDPGDH) (EC 1.1.1.22)	0.868	1.81	0.66	3.355	0.618	0.448	0.68	0.676	0.619	2.084	0.887	0.594	2.962	0.773	0.529	0.65	0.481	0.839	1.363	0.849	1.088	0.932	0.617	0.645	0.64	2.443	0.694	1.027	0.776	0.557	0.916	2.596	0.976	0.602	0.777	0.7	0.896	0.584	0.849	2.731	0.735	0.875	2.137	1.016	0.724	0.664	0.695
O70477	Pknox1 Prep1	Homeobox protein PKNOX1 (PBX/knotted homeobox 1)
O70479	Tnfaip1 Edp1	BTB/POZ domain-containing adapter for CUL3-mediated RhoA degradation protein 2 (BTB/POZ domain-containing protein TNFAIP1) (Tumor necrosis factor, alpha-induced protein 1, endothelial)
O70480	Vamp4	Vesicle-associated membrane protein 4 (VAMP-4)	1.012	1.136	1.246	1.191	1.045	0.515	1.079	1.242	1.088	0.955	0.986	1.161	0.905	1.146	1.089	1.061	0.997	0.974	1.156	1.014	1.087	1.174	1.1	1.165	1.199	1.143	1.042	0.9	0.945	0.643	0.979	0.718	1.062	0.95	1.007	1.114	1.046	0.664	1.057	0.842	1.008	1.244	1.064	1.104	1.093	1.179	0.891
O70481	Ubr1	E3 ubiquitin-protein ligase UBR1 (EC 2.3.2.27) (N-recognin-1) (RING-type E3 ubiquitin transferase UBR1) (Ubiquitin-protein ligase E3-alpha-1) (Ubiquitin-protein ligase E3-alpha-I)	1.152	1.034	1.087	1.002	1.142	0.521	1.023	1.12	1.028	1.066	0.993	1.017	1.009	1.028	1.078	1.021	0.485	0.374	1.155	0.692	1.061	1.09	0.935	1.16	1.006	0.986	1.073	1.089	1.248	0.866	1.089	0.68	0.894	1.073	1.267	1.141	1.068	0.601	1.11	0.793	1.066	1.11	1.179	0.978	1.022	0.983	0.447
O70492	Snx3	Sorting nexin-3 (SDP3 protein)	1.044	0.897	0.994	0.909	0.988	1.092	0.938	0.981	1.062	0.93	0.886	0.935	0.896	0.978	0.933	0.963	1.221	1.229	0.998	1.014	1.021	0.912	0.96	0.902	0.885	0.935	0.958	0.941	0.904	1.036	0.965	1.113	0.974	0.945	1.023	0.948	1.029	1.126	1.036	0.833	0.888	0.956	0.988	1.048	1.017	0.982	1.07
O70493	Snx12	Sorting nexin-12 (SDP8 protein)	1.021	1.009	1.051	0.985	1.045	0.901	1.029	1.028	1.089	1.037	1.087	1.065	1.044	1.102	0.952	1.019	1.714	1.187	0.744	1.737	0.762	0.756	0.736	0.755	0.746	0.678	0.666	0.966	1.068	0.981	1.08	1.015	1.007	0.99	1.049	1.04	1.09	0.874	1.073	0.889	1.086	1.005	0.945	1.085	1.056	0.972	0.779
O70494	Sp3	Transcription factor Sp3	0.767	0.959	1.061	0.945	0.909	0.814	0.98	1.023	0.984	0.9	0.975	0.961	0.785	0.972	1.185	1.016	0.844	1.061	0.915	1.199	0.761	0.971	1.099	0.555	0.843	0.847	0.789	1.113	1.205	1.107	0.779	1.294	1.168	1.015	1.068	0.822	0.941	1.172	1.213	1.251	0.989	1.215	0.895	1.061	0.923	0.998	1.063
O70496	Clcn7 Clc7	H(+)/Cl(-) exchange transporter 7 (Chloride channel 7 alpha subunit) (Chloride channel protein 7) (ClC-7)	1.176	1.174	1.354	1.225	1.109	0.824	1.109	1.439	1.103	1.38	1.325	1.043	1.117	1.16	1.161	0.979	1.043	0.733	0.98	0.875	0.991	1.064	1.119	1.098	0.949	0.939	1.068	0.932	0.972	0.792	0.939	1.002	0.903	0.862	0.93	1.045	1.016	0.875	0.938	0.924	0.985	1.081	0.931	0.931	1.003	1.103	0.93
O70503	Hsd17b12 Kik1	Very-long-chain 3-oxoacyl-CoA reductase (EC 1.1.1.330) (17-beta-hydroxysteroid dehydrogenase 12) (17-beta-HSD 12) (3-ketoacyl-CoA reductase) (KAR) (Estradiol 17-beta-dehydrogenase 12) (EC 1.1.1.62) (KIK-I)	1.11	1.073	1.14	1.082	1.087	0.62	1.136	1.181	1.128	0.937	1.211	1.008	0.905	1.04	1.009	1.088	0.377	0.371	0.949	0.63	0.973	0.825	1.263	0.809	0.94	0.923	0.861	1.168	1.055	0.891	1.157	1.161	1.259	1.045	1.043	1.081	1.107	0.622	1.102	0.962	1.183	1.212	1.081	1.124	1.108	1.1	0.832
O70507	Hcn4 Bcng3	Potassium/sodium hyperpolarization-activated cyclic nucleotide-gated channel 4 (Brain cyclic nucleotide-gated channel 3) (BCNG-3)	1.066	0.833	0.863	0.911	0.825	1.035	0.943	0.892	0.821	1.207	1.145	1.256	1.108	1.086	1.337	0.976	0.681	0.684	0.961	0.868	0.855	1.169	0.999	1.002	0.951	0.841	0.905	0.516	0.632	0.691	0.792	0.647	0.788	0.647	0.631	0.8	0.895	0.918	0.949	1.162	0.961	1.101	0.915	1.097	1.224	0.862	0.659
O70514	Fgfbp1	Fibroblast growth factor-binding protein 1 (FGF-BP) (FGF-BP1) (FGF-binding protein 1) (FGFBP-1)
O70546	Kdm6a Utx	Lysine-specific demethylase 6A (EC 1.14.11.68) (Histone demethylase UTX) (Ubiquitously transcribed TPR protein on the X chromosome) (Ubiquitously transcribed X chromosome tetratricopeptide repeat protein) ([histone H3]-trimethyl-L-lysine(27) demethylase 6A)
O70548	Tcap	Telethonin (Titin cap protein)
O70551	Srpk1	SRSF protein kinase 1 (EC 2.7.11.1) (SFRS protein kinase 1) (Serine/arginine-rich protein-specific kinase 1) (SR-protein-specific kinase 1)	0.949	0.925	1.037	1.019	1.072	0.847	1.005	1.051	0.861	1.219	1.145	1.12	0.944	1.168	1.162	1.013	0.567	0.54	1.439	0.666	1.011	1.173	0.927	1.078	1.054	0.977	1.165	1.012	1.114	0.9	0.987	0.806	1.129	0.911	1.054	1.075	0.991	0.837	1.026	1.041	1.033	1.04	1.122	1.09	0.94	1.147	0.713
O70566	Diaph2 Diap2	Protein diaphanous homolog 2 (Diaphanous-related formin-2) (DRF2) (mDia3)	1.126	1.018	1.137	1.06	1.068	0.546	1.092	1.08	1.102	1.007	1.071	1.053	1.001	1.064	1.032	1.054	0.548	0.638	1.076	0.488	1.075	1.151	1.028	1.148	1.089	1.07	1.13	0.954	1.049	0.873	1.073	0.853	0.952	1.033	1.016	1.098	1.059	0.673	1.025	1.113	1.063	0.99	0.973	0.981	1	1.052	0.514
O70570	Pigr	Polymeric immunoglobulin receptor (PIgR) (Poly-Ig receptor) [Cleaved into: Secretory component]																																					1.068	0.97	0.915	5.757	0.465	1.092	1.943	0.575	0.78
O70571	Pdk4	[Pyruvate dehydrogenase (acetyl-transferring)] kinase isozyme 4, mitochondrial (EC 2.7.11.2) (Pyruvate dehydrogenase kinase isoform 4)
O70572	Smpd2	Sphingomyelin phosphodiesterase 2 (EC 3.1.4.12) (Lyso-platelet-activating factor-phospholipase C) (Lyso-PAF-PLC) (Neutral sphingomyelinase) (N-SMase) (nSMase)	1.049	1.002	1.296	0.993	1.138	0.549	1.061	1.247	1.114	1.122	1.111	1.158	1.201	0.924	1.102	0.967	0.527	0.412	1.117	0.429	0.988	0.817	0.984	1.34	0.994	0.94	1.219	1.238	1.237	0.714	1.173	0.811	0.916	1.09	1.21	1.092	1.178	0.601	1.17	1.11	1.197	1.179	1.099	1.076	1.13	1.096	0.459
O70577	Slc22a2 Oct2	Solute carrier family 22 member 2 (Organic cation transporter 2) (mOCT2)
O70578	Cacng1	Voltage-dependent calcium channel gamma-1 subunit (Dihydropyridine-sensitive L-type, skeletal muscle calcium channel subunit gamma)
O70579	Slc25a17 Pmp34 Pmp35	Peroxisomal membrane protein PMP34 (34 kDa peroxisomal membrane protein) (Solute carrier family 25 member 17)
O70583	Mid1 Fxy Trim18	E3 ubiquitin-protein ligase Midline-1 (EC 2.3.2.27) (Midin) (RING finger protein Midline-1) (RING-type E3 ubiquitin transferase Midline-1) (Tripartite motif-containing protein 18)
O70585	Dtnb	Dystrobrevin beta (DTN-B) (mDTN-BDTN-B) (Beta-dystrobrevin)	1.051	0.874	0.933	1.064	0.99	0.699	0.838	1.007	0.925																			0.878	1.132	0.949	0.903	0.859	1.078	0.978	0.861	0.798	0.898	0.824	0.967	0.877	1.018	1.096	0.935	0.918	1.037	1.06	0.784
O70589	Cask Lin-2	Peripheral plasma membrane protein CASK (EC 2.7.11.1) (Calcium/calmodulin-dependent serine protein kinase)	1.19	1.057	1.097	0.936	1.076	0.773	1.062	1.122	1.081	0.98	1.005	1.085	0.963	1.12	1.077	1.079	0.66	0.656	1.137	0.59	1.132	1.117	1.105	1.182	1.101	1.028	1.137	1	1.015	0.983	1.032	0.784	0.955	1.114	1.095	1.046	1.009	0.815	1.004	0.72	1.007	1.249	1.052	1.024	1.007	1.137	0.726
O70591	Pfdn2 Pfd2	Prefoldin subunit 2	0.97	1.001	0.84	0.904	0.822	1.428	0.89	0.86	0.95	0.798	0.861	0.907	0.779	0.951	0.911	1.019	3.14	1.894	0.826	1.85	0.883	0.795	0.89	0.799	0.837	0.79	0.744	0.855	0.819	1.214	0.953	1.213	1.436	1.021	0.912	0.883	0.864	1.467	0.877	0.717	0.898	0.961	0.889	1.006	0.952	1.026	1.177
O70622	Rtn2 Nspl1	Reticulon-2 (Neuroendocrine-specific protein-like 1) (NSP-like protein 1) (Neuroendocrine-specific protein-like I) (NSP-like protein I) (NSPLI)	1.038	0.879	1.32	0.985	0.876	0.618	1.072	1.071	1.137	1.159	1.591	1.079	1.24	1.135	1.114	1.129	0.615	0.553	0.702	0.469	0.911	1.034	0.974	1.1	0.941	0.981	0.916	1.164	1.174	1.052	0.936	0.628	1.017	1.103	0.907	1.125	1.018	0.641	1.018	0.986	1.029	0.945	0.899	1.005	1.12	1.055	0.535
O70624	Myoc Tigr	Myocilin (Trabecular meshwork-induced glucocorticoid response protein) [Cleaved into: Myocilin, N-terminal fragment (Myocilin 20 kDa N-terminal fragment); Myocilin, C-terminal fragment (Myocilin 35 kDa N-terminal fragment)]	0.814	0.898	0.826	1.203	1.019	0.48	1.044	1.037	1.012	0.944	1.106	0.82	0.96	0.855	1.001	0.898	0.918	0.631	0.85	0.772	0.761	1.343	1.067	1.274	0.793	0.593	0.572	0.991	1.117	0.735	1.157	0.864	0.81	1.079	1.223	1.1	1.247	0.78	0.743	0.856	1.334	1.095	1.116	1.188	1.1	0.918	0.992
O70628	Pde9a Pde8b	High affinity cGMP-specific 3',5'-cyclic phosphodiesterase 9A (EC 3.1.4.35)	1.117	1.14	0.876	1.18	0.963	0.53	1.113	1.297	1.069	1.063	1.119	1.278	0.903	1.097	1.22	1.168	0.689	0.597										1.104	1.299	0.957	1.036	1.067	1.213	1.101	1.252	1.193	0.825	1.68	0.931	1.427	0.956	1.389	1.138	1.1	0.945	1.007	0.769
O88188	Ly86 Md1	Lymphocyte antigen 86 (Ly-86) (Protein MD-1)
O88196	Ttc3 Kiaa4119	E3 ubiquitin-protein ligase TTC3 (EC 2.3.2.27) (RING-type E3 ubiquitin transferase TTC3) (TPR repeat protein D) (Mtprd)	1.08	1.055	1.143	1.096	1.004	0.737	1.028	1.127	1.025	0.987	0.986	1.083	0.898	1.108	1.083	1.105	0.577	0.689	1.038	0.672	0.962	1.119	1.082	1.144	1.107	1.027	1.095	0.917	1.128	0.934	1.016	0.775	1.019	1.052	1.109	1.081	1.015	0.842	1.052	0.815	1.051	1.152	1.078	1.11	1.067	1.129	0.709
O88200	Clec11a Scgf	C-type lectin domain family 11 member A (Lymphocyte secreted C-type lectin) (Osteolectin) (Stem cell growth factor)
O88207	Col5a1	Collagen alpha-1(V) chain																												0.684	0.462	2.921	0.979	0.432	0.489	0.474	0.575	0.419	0.596	0.815	0.634	12.034	0.593	0.702	0.487	0.759	0.726
O88271	Cfdp1 Bcnt Cfdp Cp27	Craniofacial development protein 1 (27 kDa craniofacial protein) (Bucentaur) (Protein Cp27)	1.077	0.976	0.911	0.91	1.026	1.477	1.012	1.008	0.969	0.718	0.778	0.894	0.795	1.026	1.068	0.979	2.522	1.731	0.91	0.894	1.046	1.045	1.142	0.83	0.956	1.016	0.93	0.84	0.892	1.314	0.862	1.235	1.115	0.966	0.884	0.88	0.89	1.765	0.885	0.747	0.911	0.991	0.846	0.998	0.891	0.936	1.624
O88273	Grem2 Cktsf1b2 Prdc	Gremlin-2 (Cysteine knot superfamily 1, BMP antagonist 2) (Protein related to DAN and cerberus) (PRDC)																												0.713	0.769	0.81	0.752	0.912	1.024	0.823	0.794	0.998
O88286	Wiz	Protein Wiz (Widely-interspaced zinc finger-containing protein)																												1.001	1.15	1.05	1.063	1.15	0.989	1.069	1.059	0.94	0.909	1.283	1.145	1.688	1.035	1.059	0.976	1.093	1.156	1.053	0.973
O88291	Znf326 Zan75 Zfp326 Zird	DBIRD complex subunit ZNF326 (Zinc finger protein 326) (Zinc finger protein interacting with mRNPs) (Zinc finger protein-associated with nuclear matrix of 75 kDa)	1	0.934	1.057	1.073	0.93	0.966	1.007	0.971	1.019	0.957	0.914	0.943	0.827	0.973	0.959	0.955	0.768	1.118	0.893	0.902	0.966	0.983	0.999	1.033	0.889	0.965	0.944	0.987	1.016	1.166	1.02	1.126	1.099	0.996	1.039	1.012	0.951	1.041	0.984	0.885	0.996	0.933	0.992	1.043	0.846	1.04	0.984
O88307	Sorl1	Sortilin-related receptor (Gp250) (Low-density lipoprotein receptor relative with 11 ligand-binding repeats) (LDLR relative with 11 ligand-binding repeats) (LR11) (SorLA-1) (Sorting protein-related receptor containing LDLR class A repeats) (mSorLA)	0.962	0.982	1.094	1.071	1.009	0.644	1.002	1.069	1.025	1.12	0.989	1.046	0.986	1.113	1.082	1.047	0.63	0.605	0.997	0.684	1.019	1.1	1.062	1.144	1.117	1.093	1.164	0.965	1.092	0.87	1.015	0.826	1.072	1	0.991	1.045	0.994	0.585	1.005	1.033	1.023	1.061	0.918	1.055	1.108	1.037	0.644
O88312	Agr2 Gob4	Anterior gradient protein 2 homolog (AG-2) (mAG-2) (Protein Gob-4) (Secreted cement gland protein XAG-2 homolog)	0.283	0.293	0.328	1.137	0.355	0.126	0.346	0.586	0.372	0.376	0.344	0.258	0.392	0.377	0.428	0.352	0.257	0.221	0.181	0.23	0.142	0.166	0.162	0.431	0.18	0.133	0.341	0.117	0.089	0.091	0.115	0.13	0.139	0.094	0.11	0.136	0.341	0.258	0.464	23.884	0.193	0.038	0.393	0.49	0.413	0.138	0.102
O88322	Nid2	Nidogen-2 (NID-2) (Entactin-2)	0.918	1.043	1.217	1.057	1.207	0.79	1.013	1.268	1.239	0.967	1.183	0.835	0.823	0.811	0.829	0.923	0.985	1.22	0.871	0.898	0.829	1.482	1.105	0.858	0.89	1.195	0.783	1.195	0.825	1.117	0.934	1.235	0.895	0.771	0.742	0.802	1.349	0.7	0.928	3.736	1.12	0.865	0.707	0.876	1.05	1.112	1.298
O88327	Ctnnal1 Catnal1	Alpha-catulin (Alpha-catenin-related protein) (ACRP) (Catenin alpha-like protein 1)										1.02	1.366	0.966	0.995	0.971	0.841	0.771	0.548	0.571	0.744	0.706	0.823	0.918	0.89	0.964	0.808	0.889	0.865	1.307	1.089	0.962	1.243	1.672	1.057	0.932	1.148	1.054										0.965	1.477
O88329	Myo1a Bbmi Myhl	Unconventional myosin-Ia (Brush border myosin I) (BBM-I) (BBMI) (Myosin I heavy chain) (MIHC)																																					0.492	0.729	0.798	15.187	0.832	0.371	0.725	0.786	0.729
O88335	Kcnj1	ATP-sensitive inward rectifier potassium channel 1 (ATP-regulated potassium channel ROM-K) (Inward rectifier K(+) channel Kir1.1) (Potassium channel, inwardly rectifying subfamily J member 1)
O88338	Cdh16	Cadherin-16 (Kidney-specific cadherin) (Ksp-cadherin)
O88342	Wdr1	WD repeat-containing protein 1 (Actin-interacting protein 1) (AIP1)	0.925	0.919	0.96	0.855	0.947	1.514	0.946	0.953	0.937	0.865	0.911	0.971	0.868	0.921	0.96	0.968	1.351	1.581	1.056	1.201	0.975	0.98	1.035	0.994	1.038	0.958	1.035	0.894	0.883	1.153	0.891	1.024	1.152	0.96	0.926	0.903	0.873	1.605	0.851	0.759	0.875	0.871	0.859	0.91	0.873	0.939	1.699
O88343	Slc4a4 Nbc1 Nbce1	Electrogenic sodium bicarbonate cotransporter 1 (Sodium bicarbonate cotransporter) (Na(+)/HCO3(-) cotransporter) (Solute carrier family 4 member 4)	1.043	0.951	0.97	0.795	0.949	1.365	0.925	0.927	0.951	0.99	0.944	1.109	0.947	0.965	0.969	0.958	0.966	1.535	0.99	1.222	1.004	0.841	1.023	1.143	1.054	0.947	1.082	0.909	1.017	1.017	0.937	0.852	1.116	1.033	0.966	0.932	0.919	1.062	0.853	0.683	0.977	0.893	0.932	0.993	1.017	1.026	1.556
O88346	Tnnt1	Troponin T, slow skeletal muscle (TnTs) (Slow skeletal muscle troponin T) (sTnT)
O88351	Ikbkb Ikkb	Inhibitor of nuclear factor kappa-B kinase subunit beta (I-kappa-B-kinase beta) (IKK-B) (IKK-beta) (IkBKB) (EC 2.7.11.10) (I-kappa-B kinase 2) (IKK2) (Nuclear factor NF-kappa-B inhibitor kinase beta) (NFKBIKB) (Serine/threonine protein kinase IKBKB) (EC 2.7.11.1)	1.135	1.022	1.172	1.108	1.131	0.667	1.109	1.16	1.051	0.988	0.994	1.007	1.07	1.069	1.08	1.095	0.519	0.536	0.963	0.658	1.049	1.1	1.07	1.033	1.062	1.07	0.995	0.95	1.047	0.834	1.036	0.846	0.967	1.047	1	1.022	1.019	0.807	0.993	1.023	1.086	1.14	0.958	1.053	1.024	0.994	0.633
O88379	Baz1a Cbp146	Bromodomain adjacent to zinc finger domain protein 1A (Cbp146)
O88384	Vti1b Vti1l1	Vesicle transport through interaction with t-SNAREs homolog 1B (Vesicle transport v-SNARE protein Vti1-like 1) (Vti1-rp1)	0.951	0.973	1.155	1.007	0.961	0.92	1.011	1.104	0.939	0.997	1.056	1.101	0.957	1.257	1.019	1.398	0.726	0.816	1.06	0.916	1.122	1.185	1.158	1.197	1.059	1.205	1.144	0.885	1.002	0.914	0.936	0.778	1.019	0.973	0.947	0.994	0.954	0.78	1.025	0.948	0.985	1.087	0.967	1.002	1.008	1.071	1.011
O88393	Tgfbr3	Transforming growth factor beta receptor type 3 (TGF-beta receptor type 3) (TGFR-3) (Betaglycan) (Transforming growth factor beta receptor III) (TGF-beta receptor type III)
O88396	Grpel2 Mt-grpel2	GrpE protein homolog 2, mitochondrial (Mt-GrpE#2)
O88398	Avil Advil	Advillin (Actin-binding protein DOC6) (p92)
O88413	Tulp3	Tubby-related protein 3 (Tubby-like protein 3)	0.758	0.853	0.88	1.028	0.942	1.016	0.977	0.95	0.886	0.878	1.25	1.016	0.983	0.88	1.09	0.927	0.895	1.06	0.986	0.771	0.907	1.373	0.9	1.232	0.947	0.885	0.786	0.999	1.042	1.144	1.007	1.278	1.176	0.873	1.022	1.038	1.023	1.118	0.982	1.193	1.099	1.195	0.94	1.046	1.106	0.913	1.012
O88425	Nme6	Nucleoside diphosphate kinase 6 (NDK 6) (NDP kinase 6) (EC 2.7.4.6) (nm23-M6)
O88427	Cacna1h Kiaa1120	Voltage-dependent T-type calcium channel subunit alpha-1H (Voltage-gated calcium channel subunit alpha Cav3.2)
O88428	Papss2 Atpsk2	Bifunctional 3'-phosphoadenosine 5'-phosphosulfate synthase 2 (PAPS synthase 2) (PAPSS 2) (Sulfurylase kinase 2) (SK 2) (SK2) [Includes: Sulfate adenylyltransferase (EC 2.7.7.4) (ATP-sulfurylase) (Sulfate adenylate transferase) (SAT); Adenylyl-sulfate kinase (EC 2.7.1.25) (3'-phosphoadenosine-5'-phosphosulfate synthase) (APS kinase) (Adenosine-5'-phosphosulfate 3'-phosphotransferase) (Adenylylsul…	0.966	1.239	1.107	1.637	1.019	0.754	0.958	1.13	0.947	1.241	0.908	0.939	1.474	0.974	0.91	0.979	0.657	0.799	0.92	0.633	1.044	0.976	1.018	1.083	0.948	1.355	0.94	0.938	0.929	0.792	0.928	1.105	0.976	0.858	0.874	0.87	0.975	0.77	0.957	2.356	0.96	0.824	1.254	0.984	0.999	0.993	0.875
O88441	Mtx2 MNCb-0780	Metaxin-2 (Mitochondrial outer membrane import complex protein 2)	1.111	1.112	1.148	1.035	1.113	0.765	1.149	1.192	1.057	1.034	1.155	1.204	1.008	1.224	1.121	1.243	0.667	0.691	1.091	0.667	1.169	1.157	1.133	1.153	1.25	1.066	1.151	0.974	1.09	0.948	1.004	0.826	0.887	1.131	1.042	0.969	1.048	0.687	1.063	0.874	1.102	1.061	1.09	1.088	1.058	1.119	0.677
O88444	Adcy1	Adenylate cyclase type 1 (EC 4.6.1.1) (ATP pyrophosphate-lyase 1) (Adenylate cyclase type I) (Adenylyl cyclase 1) (Ca(2+)/calmodulin-activated adenylyl cyclase)	0.995	1.031	1.562	1.158	1.103	0.546	0.998	1.42	1.049	0.928	1.128	0.991	1.171	1.114	1.035	0.995	0.614	0.472										1.04	0.943	0.661	1.167	1.031	0.902	0.949	1.072	1.087	1.112	0.545	1.075	0.894	1.219	1.165	0.979	1.064	1.144	1.063	0.559
O88447	Klc1 Kns2	Kinesin light chain 1 (KLC 1)	0.984	0.956	1.057	0.974	1.051	0.915	1.065	1.074	1.084	0.839	0.986	0.958	0.885	0.935	0.956	0.95	1.325	1.557	1.042	0.785	1.013	1.037	0.996	0.983	1.007	1.009	0.969	1.028	1.063	0.985	1.044	0.943	0.97	0.956	1.057	1.054	1.096	1.02	1.04	0.842	1.011	1.09	1.001	1.084	1.047	1.012	1.108
O88448	Klc2	Kinesin light chain 2 (KLC 2)	0.93	1.003	1.065	0.98	1.037	0.989	1.029	1.064	1.078	0.954	1.024	1.034	0.943	0.959	1.033	1.011	0.897	1.086	0.971	0.813	0.959	1.001	1.003	1.001	0.986	1.012	1.03	0.998	1.085	1.023	0.98	0.951	0.964	0.98	0.994	1.033	0.996	0.988	1	0.77	0.958	1.137	0.97	1.038	1.035	1.01	1.036
O88451	Rdh7 Crad2	Retinol dehydrogenase 7 (EC 1.1.1.105) (Cis-retinol/3alpha-hydroxysterol short-chain dehydrogenase isozyme 2) (Cis-retinol/androgen dehydrogenase type 2) (CRAD-2)	0.841	1.516	0.845	2.678	0.328	0.146	0.474	0.386	0.456	1.854	0.439	0.409	4.031	1.145	0.767	0.704	0.327	0.916	0.877	0.865	1.799	1.043	0.461	0.583	0.551	1.849	0.517	2.976	0.88	0.615	1.484	2.353	1.215	0.477	1.961	0.874	2.502	0.453	2.161	0.736	0.505	1.086	1.666	0.621	0.807	0.232	0.489
O88455	Dhcr7	7-dehydrocholesterol reductase (7-DHC reductase) (EC 1.3.1.21) (Sterol Delta(7)-reductase)	0.864	0.951	0.731	0.879	0.966	0.427	1.497	1.003	0.965	1.056	0.996	1.131	0.99	0.791	1.182	0.658	0.365	0.432	0.895	0.33	0.857	0.782	0.986	1.119	0.881	0.849	0.929	1.3	1.256	0.773	1.273	0.858	0.929	1.126	1.476	1.255	1.327	0.68	1.209	1.331	1.046	1.08	1.214	1.369	1.141	1.043	0.457
O88456	Capns1 Capn4	Calpain small subunit 1 (CSS1) (Calcium-activated neutral proteinase small subunit) (CANP small subunit) (Calcium-dependent protease small subunit) (CDPS) (Calcium-dependent protease small subunit 1) (Calpain regulatory subunit)	1.028	0.996	1.08	1.116	1.072	0.534	1.132	1.093	1.12	1.163	1.275	1.113	1.101	1.054	0.989	1.039	0.43	0.485	1.163	0.463	1.037	1.065	1.011	1.106	1.102	1.002	0.982	1.091	0.925	1.072	1.2	1.292	1.133	1.04	1.059	1.071	1.049	0.757	0.975	1.212	1.125	0.925	0.943	1.13	1.057	0.987	0.699
O88466	Znf106 H3a Sh3bp3 Sirm Zfp106 Znf474	Zinc finger protein 106 (Zfp-106) (H3a minor histocompatibility antigen) (Son of insulin receptor mutant) (Zinc finger protein 474)
O88477	Igf2bp1 Vickz1	Insulin-like growth factor 2 mRNA-binding protein 1 (IGF2 mRNA-binding protein 1) (IMP-1) (Coding region determinant-binding protein) (CRD-BP) (IGF-II mRNA-binding protein 1) (VICKZ family member 1) (Zipcode-binding protein 1) (ZBP-1)
O88485	Dync1i1 Dnci1 Dncic1	Cytoplasmic dynein 1 intermediate chain 1 (Cytoplasmic dynein intermediate chain 1) (Dynein intermediate chain 1, cytosolic) (DH IC-1)	0.93	1.003	1.064	0.941	1.028	1.234	0.947	1.003	1.002	1.051	1.066	0.974	0.905	0.996	0.991	1.056	1.37	1.636	0.973	1.193	1.02	1.079	1.092	1.042	1.113	1.05	1.097	0.937	1.022	1.293	0.981	1.068	1.115	1.081	0.962	0.997	0.925	1.174	1.001	0.738	0.971	1.064	0.87	0.98	0.996	1.048	1.182
O88487	Dync1i2 Dnci2 Dncic2	Cytoplasmic dynein 1 intermediate chain 2 (Cytoplasmic dynein intermediate chain 2) (Dynein intermediate chain 2, cytosolic) (DH IC-2)	0.858	1.037	1.005	1.228	1.072	0.923	1.146	1.046	1.036	1.024	1.228	1.003	0.99	1.02	1.102	1.048	0.676	0.858	0.984	0.841	0.994	1.122	1.035	0.866	1.014	0.886	0.864	1.111	1.223	0.946	1.041	1.238	1.038	0.986	1.085	1.15	1.034	1.177	1.121	1.073	1.05	1.258	1.015	1.065	1.054	1.021	0.921
O88491	Nsd1	Histone-lysine N-methyltransferase, H3 lysine-36 specific (EC 2.1.1.357) (H3-K36-HMTase) (Nuclear receptor-binding SET domain-containing protein 1) (NR-binding SET domain-containing protein)
O88492	Plin4 Kiaa1881	Perilipin-4 (Adipocyte protein S3-12)	0.821	1.06	1.356	0.82	1.3	1.379	0.863	1.349	0.934	0.971	1.502	0.879	0.988	0.666	0.809	0.963	1.01	1.35	1.048	1.025	0.838	1.931	0.968	0.934	1.143	0.899	0.889	2.023	0.894	0.951	1.011	1.329	0.863	0.726	0.723	0.843	0.815	0.881	1.034	0.709	0.785	0.787	0.762	0.805	0.988	0.542	1.023
O88495	Gpr50	Melatonin-related receptor (G protein-coupled receptor 50) (H9)	0.348	0.515	0.781	0.659	0.476	3.373	0.442	0.323	0.468	0.957	1.136	0.734	0.708	0.845	0.955	0.823	0.358	0.387	0.481	2.695	0.486	0.547	0.668	0.803	0.825	1.72	0.504										0.064	3.586	0.01	0.242	0.086	0.144	0.073	0.058	0.071	0.774	4.239
O88502	Pde8a Pde8	High affinity cAMP-specific and IBMX-insensitive 3',5'-cyclic phosphodiesterase 8A (MmPDE8) (EC 3.1.4.53)	0.632	0.811	0.851	0.948	0.973	0.581	1.063	0.866	0.979	1.108	1.219	1.04	1.137	0.884	1.192	0.831	0.381	0.513	0.838	0.733	1.001	0.869	1.161	1.086	1.054	0.913	0.888	1.303	1.153	0.922	1.22	0.969	0.943	1.061	1.143	1.296	1.237	0.899	1.075	1.045	1.194	1.135	1.042	1.172	1.168	0.912	0.716
O88507	Cntfr	Ciliary neurotrophic factor receptor subunit alpha (CNTF receptor subunit alpha) (CNTFR-alpha)	1.056	1.331	1.082	1.23	1.429	0.582	0.963	1.111	1.005	1.083	1.094	1.113	1.128	1.231	1.096	1.133	0.264	0.298	0.902	0.35	1.136	1.146	1.193	1.092	1.174	0.972	1.03	0.988	1.186	0.862	1.107	0.898	1.229	1.304	1.107	1.164	1.08	0.508	1.075	0.905	1.227	1.026	0.966	1.151	1.179	1.115	0.393
O88508	Dnmt3a	DNA (cytosine-5)-methyltransferase 3A (Dnmt3a) (EC 2.1.1.37) (Cysteine methyltransferase DNMT3A) (EC 2.1.1.-) (DNA methyltransferase MmuIIIA) (DNA MTase MmuIIIA) (M.MmuIIIA)										0.688	0.963	0.966	1.05	1.064	1.231	0.807	0.43	0.538	0.816	0.568	0.642	1.505	0.817	0.765	0.502	0.843	0.583	1.373	1.229	1.205	1.108	1.18	1.325	0.981	1.214	1.202										1.055	1.806
O88512	Ap1g2	AP-1 complex subunit gamma-like 2 (Gamma2-adaptin) (G2ad)
O88520	Shoc2	Leucine-rich repeat protein SHOC-2 (Protein soc-2 homolog) (Protein sur-8 homolog)	1.181	1.031	1.096	1.177	1.075	0.85	1.048	1.136	1.041	1.044	1.171	1.111	1.124	1.237	1.131	1.14	0.789	0.704	0.999	0.725	1.047	1.093	0.992	1.081	0.957	0.992	0.954	0.978	0.994	1.043	1.045	0.941	1.002	0.958	1.019	0.995	1.107	0.804	1.107	0.99	1.13	0.98	0.989	1.021	1.048	0.995	0.723
O88522	Ikbkg Nemo	NF-kappa-B essential modulator (NEMO) (IkB kinase-associated protein 1) (IKKAP1) (mFIP-3) (Inhibitor of nuclear factor kappa-B kinase subunit gamma) (I-kappa-B kinase subunit gamma) (IKK-gamma) (IKKG) (IkB kinase subunit gamma) (NF-kappa-B essential modifier)	0.888	1.003	0.916	0.994	0.966	1.187	0.927	1.057	0.969	0.871	0.978	0.924	0.88	0.83	0.904	0.919	1.308	1.465	0.963	0.819	1.065	1.261	1.03	0.927	1.132	1.073	1.069	0.94	1.043	1.086	0.942	1.093	1	0.945	0.953	0.963	0.97	1.053	0.915	0.973	1.026	1.022	0.922	1.025	0.989	0.959	1.004
O88531	Ppt1 Cln1 Ppt	Palmitoyl-protein thioesterase 1 (PPT-1) (EC 3.1.2.22) (Palmitoyl-protein hydrolase 1)	1.069	1.037	1.063	0.893	0.939	1.247	0.965	0.978	1.057	1.087	1.106	1.084	1.048	1.06	1.016	1.113	0.762	1.019	1.018	0.997	1.121	1.03	1.118	1.01	1.144	1.2	1.157	0.947	0.933	1.129	0.93	1.105	0.986	1.001	0.948	0.957	0.88	0.776	0.948	1.334	0.898	1.063	0.97	0.895	0.884	0.927	0.839
O88532	Zfr	Zinc finger RNA-binding protein	0.961	0.938	0.929	0.913	0.985	0.928	1.01	0.997	0.938	1.07	0.966	1.099	0.88	1.099	1.135	1.058	0.781	0.991	1.002	0.788	1.026	1.065	1.065	1.021	1.021	0.985	1.025	0.921	1.034	0.956	0.906	0.872	0.956	0.857	1.006	0.984	0.976	0.928	1.033	0.8	0.946	1.052	1.105	1.068	0.974	1.04	0.983
O88533	Ddc	Aromatic-L-amino-acid decarboxylase (AADC) (EC 4.1.1.28) (DOPA decarboxylase) (DDC)	1.257	1.131	1.235	1.108	1.248	0.68	1.094	1.152	1.052	1.066	1.061	1.065	0.986	1.311	1.092	1.316	0.626	0.448	1.153	0.53	1.303	1.229	1.086	1.142	1.162	1.062	1.128	1.015	1.167	0.95	1.079	0.738	0.857	1.185	1.032	0.942	0.959	0.703	1.049	0.796	1.033	1	1.183	0.948	1.076	1.166	0.495
O88543	Cops3 Csn3	COP9 signalosome complex subunit 3 (SGN3) (Signalosome subunit 3) (JAB1-containing signalosome subunit 3)	1.043	0.942	0.9	0.787	0.975	1.056	1.084	0.968	0.941	0.936	0.949	1.046	0.917	1.05	1.096	1.026	0.767	0.969	1.142	0.951	1.06	1.058	1.062	0.99	1.062	0.98	0.957	1.087	0.949	1.228	1.084	0.996	0.895	1.186	1.2	0.971	0.911	0.946	0.923	0.737	0.926	0.955	1.03	1.026	0.902	0.952	0.851
O88544	Cops4 Csn4	COP9 signalosome complex subunit 4 (SGN4) (Signalosome subunit 4) (JAB1-containing signalosome subunit 4)	1.035	1.021	1.087	1.004	1.079	0.874	1.064	1.092	1.041	0.967	0.991	1.037	0.981	1.074	1.056	1.084	0.745	0.763	1.012	1.178	1.063	1.018	1.048	0.978	1.029	0.979	0.986	0.939	1.026	1.024	1.002	0.989	1.059	1.029	1.031	1.009	0.988	1.053	0.994	0.805	0.97	1.054	0.993	1.017	1.008	1.027	0.91
O88545	Cops6 Csn6	COP9 signalosome complex subunit 6 (SGN6) (Signalosome subunit 6) (JAB1-containing signalosome subunit 6)	1.104	0.998	1.05	1.014	1.045	0.71	1.073	1.068	1.027	0.997	0.989	1.062	1	1.02	1.038	1.071	0.542	0.491	1.063	0.592	1.081	1.117	1.021	1.071	1.109	1.003	1.025	1.079	1.017	0.986	1.04	0.98	1.054	1.121	1.156	1.095	1.102	0.669	1.044	0.884	1.065	1.066	1.027	1.086	1.044	1.011	0.88
O88551	Cldn1	Claudin-1
O88552	Cldn2	Claudin-2
O88554	Parp2 Adprt2 Adprtl2 Aspartl2	Poly [ADP-ribose] polymerase 2 (PARP-2) (mPARP-2) (EC 2.4.2.30) (ADP-ribosyltransferase diphtheria toxin-like 2) (ARTD2) (DNA ADP-ribosyltransferase PARP2) (EC 2.4.2.-) (NAD(+) ADP-ribosyltransferase 2) (ADPRT-2) (Poly[ADP-ribose] synthase 2) (pADPRT-2) (Protein poly-ADP-ribosyltransferase PARP2) (EC 2.4.2.-)
O88559	Men1	Menin	0.897	0.978	0.954	1.181	0.769	0.523	0.938	0.961	0.876	0.938	0.978	0.949	0.897	0.83	0.879	0.928	0.497	0.591	0.966	0.603	1.24	1.14	1.029	1.152	0.897	1.041	0.958	1.072	1.101	0.983	0.969	0.843	0.961	0.982	1.086	1.024	0.907	0.786	1.05	0.96	1.217	1.282	1.205	1.039	0.973	0.836	0.647
O88561	Slc27a3 Acsvl3 Fatp3	Long-chain fatty acid transport protein 3 (FATP-3) (Fatty acid transport protein 3) (Arachidonate--CoA ligase) (EC 6.2.1.15) (Long-chain-fatty-acid--CoA ligase) (EC 6.2.1.3) (Solute carrier family 27 member 3) (Very long-chain acyl-CoA synthetase homolog 3) (VLCS-3) (EC 6.2.1.-)	1.075	1.055	0.937	0.914	1.032	0.741	1.065	1.154	1.067	1.076	0.989	1.002	0.924	1.043	0.969	0.922	0.594	0.622	0.998	0.591	1.038	1.15	1.008	1.088	1.016	0.899	1.176	0.681	0.747	0.557	0.811	0.632	0.825	0.78	0.862	0.754	0.892	1.589	0.873	0.672	1.036	1.079	0.823	0.953	1.002	1.102	0.763
O88569	Hnrnpa2b1 Hnrpa2b1	Heterogeneous nuclear ribonucleoproteins A2/B1 (hnRNP A2/B1)	1.01	0.977	0.999	0.977	1.036	0.913	1.087	1.018	0.973	0.911	0.959	1.058	0.947	0.975	1.027	0.91	1.035	1.07	0.952	1.075	0.925	0.96	1.032	0.995	0.972	0.958	0.972	0.917	0.996	1.07	0.898	1.049	0.88	1.024	0.982	0.933	0.987	1.244	1.026	1.023	1.017	1.031	1.004	1.113	1.034	1.001	1.541
O88572	Lrp6	Low-density lipoprotein receptor-related protein 6 (LRP-6)	1.512	1.537	1.788	1.186	1.457	1.159	1.149	1.654	1.55	1.041	1.058	1.048	1.175	1.146	1.135	0.988	0.816	0.971	0.875	0.971	1.026	1.023	0.918	1.139	0.907	1.131	0.846
O88573	Aff1 Mllt2 Mllt2h	AF4/FMR2 family member 1 (Proto-oncogene AF4) (Protein AF-4)
O88574	Sap30	Histone deacetylase complex subunit SAP30 (30 kDa Sin3-associated polypeptide) (Sin3 corepressor complex subunit SAP30) (Sin3-associated polypeptide p30)
O88575	Slc6a20b Slc6a20 Xt3 Xtrp3	Sodium- and chloride-dependent transporter XTRP3B (IMINO-K) (Solute carrier family 6 member 20B)
O88576	Slc6a18 B0at3 Xt2 Xtrp2	Sodium-dependent neutral amino acid transporter B(0)AT3 (Sodium- and chloride-dependent transporter XTRP2) (Solute carrier family 6 member 18) (System B(0) neutral amino acid transporter AT3)
O88587	Comt Comt1	Catechol O-methyltransferase (EC 2.1.1.6)	0.97	1.319	0.988	1.564	0.954	0.631	0.995	1.006	0.893	1.144	1.169	0.98	1.41	0.947	1.011	1.049	0.59	0.819	0.99	0.886	1.093	1.041	0.968	0.848	0.998	1.323	0.922	1.145	1.134	0.884	0.965	1.635	1.075	0.847	1.025	1.055	1.073	0.653	1.088	1.074	1.083	1.208	1.392	1.02	1.118	0.931	0.764
O88593	Pglyrp1 Pglyrp Pgrp Pgrps Tag7	Peptidoglycan recognition protein 1 (Cytokine tag7) (Peptidoglycan recognition protein short) (PGRP-S)
O88597	Becn1	Beclin-1 (Coiled-coil myosin-like BCL2-interacting protein) [Cleaved into: Beclin-1-C 35 kDa; Beclin-1-C 37 kDa]	1.085	0.998	1.026	0.936	1.072	0.718	1.048	1.062	1.068	0.895	0.948	0.996	0.967	1.109	1.018	1.09	0.575	0.604	1.093	0.671	1.046	1.118	1.014	1.114	1.04	0.99	1.024	0.948	0.959	0.901	0.967	0.96	1.025	1.004	0.957	1.03	1.009	0.683	1.026	1.13	1.08	0.983	1.026	1.072	1.052	1.101	0.675
O88602	Cacng2 Stg	Voltage-dependent calcium channel gamma-2 subunit (Neuronal voltage-gated calcium channel gamma-2 subunit) (Stargazin) (Transmembrane AMPAR regulatory protein gamma-2) (TARP gamma-2)	0.989	1.15	1.516	1.139	1.21	0.531	0.984	1.37	0.962	1.032	0.757	1.075	1.117	1.275	1.182	0.99	1.189	0.956	1.346	0.715	1.204	1.596	1.989	1.173	1.385	1.491	1.527	0.985	1.17	0.709	0.988	0.554	0.74	0.917	1.124	0.997	1.192	0.655	1.342	0.769	1.364	1.17	1.04	0.975	1.073	0.96	1
O88622	Parg	Poly(ADP-ribose) glycohydrolase (EC 3.2.1.143)	1.068	0.971	1.019	1.022	1.027	0.712	1.045	1.032	1.021	0.938	0.965	0.981	1.197	1.085	1.18	1.188	0.368	0.307	0.849	0.755	1.071	1.151	1.041	1.052	1.131	1.101	1.003	0.887	1.039	0.826	0.982	0.831	1.012	1.059	1.122	0.984	0.962	0.823	1.132	1.07	1.073	1.009	1.049	1.17	1.103	1.043	0.749
O88623	Usp2 Ubp41 MNCb-0190	Ubiquitin carboxyl-terminal hydrolase 2 (EC 3.4.19.12) (41 kDa ubiquitin-specific protease) (Deubiquitinating enzyme 2) (Ubiquitin thioesterase 2) (Ubiquitin-specific-processing protease 2)
O88627	Slc28a2 Cnt2	Sodium/nucleoside cotransporter 2 (Concentrative nucleoside transporter 2) (CNT 2) (Na(+)/nucleoside cotransporter 2) (Sodium-coupled nucleoside transporter 2) (Sodium/purine nucleoside cotransporter) (SPNT) (Solute carrier family 28 member 2)
O88630	Gosr1 Gs28	Golgi SNAP receptor complex member 1 (28 kDa Golgi SNARE protein) (28 kDa cis-Golgi SNARE p28) (GOS-28)	0.943	0.9	1.075	1.015	0.91	0.736	0.918	0.949	0.947	0.971	0.911	1.027	0.896	1.065	1.007	1.108	0.646	0.902	0.965	0.925	1.09	1.061	1.015	1.017	1.011	1.043	1	1.018	1.076	0.971	1.091	0.956	1.146	1.016	0.993	1.057	0.945	1.088	1.005	1.051	0.938	1.042	1.001	1.001	0.951	1.042	0.765
O88632	Sema3f	Semaphorin-3F (Semaphorin IV) (Sema IV)
O88643	Pak1 Paka	Serine/threonine-protein kinase PAK 1 (EC 2.7.11.1) (Alpha-PAK) (CDC42/RAC effector kinase PAK-A) (p21-activated kinase 1) (PAK-1) (p65-PAK)	0.899	0.872	0.971	0.868	0.93	1.504	0.9	0.948	0.918	0.969	0.904	0.984	0.918	1.042	0.998	1.048	1.557	1.238	0.915	1.609	0.905	0.992	0.927	0.944	0.97	0.878	0.906	0.881	0.908	1.067	0.894	0.851	0.932	0.945	0.921	0.91	1.005	1.218	0.981	0.734	1.023	0.994	0.914	0.972	1.024	1.101	0.854
O88653	Lamtor3 Map2k1ip1 Mapbp Mapksp1	Ragulator complex protein LAMTOR3 (Late endosomal/lysosomal adaptor and MAPK and MTOR activator 3) (MEK-binding partner 1) (Mp1) (Mitogen-activated protein kinase kinase 1-interacting protein 1) (Mitogen-activated protein kinase scaffold protein 1)	1.129	1.159	1.111	1.099	1.124	0.819	1.084	1.242	0.99	0.922	1.05	1.071	1.023	1.145	1.111	1.117	0.482	0.725	1.015	0.747	1.03	1.128	1.045	1.098	1.043	1.058	1.017	0.9	1.222	0.917	0.928	0.922	0.937	1.034	0.986	0.943	0.836	0.883	1.001	1.047	1.055	1.065	0.952	0.929	0.975	1.095	0.715
O88665	Brd7 Bp75	Bromodomain-containing protein 7 (75 kDa bromodomain protein)																			0.762	0.933	0.968	0.817	0.859	0.993	0.989	0.949	0.875	0.791	1.003	1.258	0.952	1.321	1.317	1.161	1.075	0.902	0.934	1.851	1.031	1.237	1.004	1.021	0.752	1.122	1.131	0.771	1.888
O88667	Rrad	GTP-binding protein RAD																												1.383	1.407	2.126	1.357	1.472	1.491	1.837	1.361	0.997	1.122	1.487	1.095	0.816	0.923	1.544	0.946	0.941	1.161	1.025	3.14
O88668	Creg1 Creg	Protein CREG1 (Cellular repressor of E1A-stimulated genes 1)
O88673	Dgka Dagk1	Diacylglycerol kinase alpha (DAG kinase alpha) (EC 2.7.1.107) (80 kDa diacylglycerol kinase) (Diglyceride kinase alpha) (DGK-alpha)	1.045	1.168	1.126	1.18	1.186	1.017	1.249	1.023	1.206	1.062	1.563	0.871	0.892	0.765	1.112	0.884	0.78	0.722	1.607	0.599	0.845	0.984	0.817	1.094	1.207	0.92	0.928	0.838	1.037	1.103	0.995	0.769	0.789	0.814	0.764	1.011
O88685	Psmc3 Tbp1	26S proteasome regulatory subunit 6A (26S proteasome AAA-ATPase subunit RPT5) (Proteasome 26S subunit ATPase 3) (Tat-binding protein 1) (TBP-1)	0.987	0.96	1.023	1.019	0.948	0.943	0.95	0.966	0.978	0.931	0.945	1.002	0.992	1.04	1.033	1.013	0.883	1.063	1.007	0.897	1.018	0.963	0.991	0.999	1	1.026	0.955	0.906	0.951	1.05	0.973	1.092	1.061	1.023	0.981	0.962	0.966	1.002	1.014	1.104	1.006	1.046	0.962	1.03	1.033	1.028	0.938
O88689	Pcdha4 Cnr1	Protocadherin alpha-4 (PCDH-alpha-4)	0.959	0.869	1.054	0.727	0.955	1.434	0.823	0.937	1.028	0.963	1.045	1.08	1.013	1.076	1.045	1.036	0.418	0.549	1.06	0.476	0.963	1.104	1.012	1.19	0.967	1.011	1.232	0.978	1.092	0.956	1.042	0.829	0.966	0.943	1.012	1.131	1.117	0.766	0.976	0.833	1.078	1.129	1.07	1.127	1.113	1.097	0.803
O88693	Ugcg	Ceramide glucosyltransferase (EC 2.4.1.80) (GLCT-1) (Glucosylceramide synthase) (GCS) (Glycosylceramide synthase) (UDP-glucose ceramide glucosyltransferase) (UDP-glucose:N-acylsphingosine D-glucosyltransferase)																												1.027	1.064	0.669	0.944	0.577	1.328	1.259	1.259	0.927	1.023	0.734	1.114	1.003	1.121	1.283	0.916	1.162	1.13	0.966	0.515
O88696	Clpp	ATP-dependent Clp protease proteolytic subunit, mitochondrial (EC 3.4.21.92) (Endopeptidase Clp)	1.186	1.026	1.126	1.029	1.092	0.847	1.035	1.112	1.033	0.933	0.955	1.056	1.004	1.092	1.035	1.066	0.821	0.834	1.187	0.882	1.114	1.191	1.031	1.062	1.128	1.107	1.097	0.967	1.02	0.96	1.007	0.933	1.015	1.067	1.024	0.932	1.013	0.803	1.065	0.911	1.003	1.015	1.078	1.029	1.08	1.03	0.769
O88697	Stk16 Edpk Krct Mpsk1 Pkl12 Tsf1	Serine/threonine-protein kinase 16 (EC 2.7.11.1) (Embryo-derived protein kinase) (Edpk) (Myristoylated and palmitoylated serine/threonine-protein kinase) (MPSK) (Protein kinase Krct) (Protein kinase PKL12) (TGF-beta-stimulated factor 1) (TSF-1) (Tyrosine-protein kinase STK16) (EC 2.7.10.2)	0.923	0.995	0.919	1.089	1.096	0.659	1.175	1.033	0.954	1	0.925	0.938	0.922	1.236	1.07	1.15	0.422	0.399										1.008	1.036	0.841	1.088	0.866	1.028	1.068	1.226	0.914	1.574	1.279	1.389	5.874	1.05	0.931	1.777	1.666	1.473	1.096	0.605
O88703	Hcn2 Bcng2 Hac1	Potassium/sodium hyperpolarization-activated cyclic nucleotide-gated channel 2 (Brain cyclic nucleotide-gated channel 2) (BCNG-2) (Hyperpolarization-activated cation channel 1) (HAC-1)	0.903	1.019	1.105	1.05	1.137	0.669	1.111	1.146	1.146	1.051	1.164	1.218	1.122	1.144	1.132	1.13	0.62	0.668	0.938	0.649	0.987	1.087	1.113	1.085	1.026	0.983	1.031	1.008	1.055	0.799	1.009	0.774	0.948	0.857	1.045	1.057	1.164	0.846	1.041	0.821	1.017	1.099	1.043	1.102	1.179	0.969	1.027
O88704	Hcn1 Bcng1 Hac2	Potassium/sodium hyperpolarization-activated cyclic nucleotide-gated channel 1 (Brain cyclic nucleotide-gated channel 1) (BCNG-1) (Hyperpolarization-activated cation channel 2) (HAC-2)	0.997	0.998	1.142	1.032	1.113	0.591	1.115	1.171	1.077	0.98	1.021	1.107	0.998	1.096	1.139	1.064	0.556	0.63	1.033	0.86	1.106	1.072	1.059	0.984	0.989	0.971	0.998	0.982	1.047	0.855	0.977	0.774	0.943	0.912	1.032	1.088	1.139	0.684	1.083	0.812	1.049	1.23	1.056	1.045	1.123	1.019	0.727
O88705	Hcn3 Hac3	Potassium/sodium hyperpolarization-activated cyclic nucleotide-gated channel 3 (Hyperpolarization-activated cation channel 3) (HAC-3)	0.89	1.046	1.1	1.03	1.083	0.688	1.018	1.17	1.032	0.908	1.047	1.014	1.046	1.037	1.037	1.028	1.078	1.089	0.975	1.303	0.936	0.954	1.073	1.017	1.036	0.932	0.978	0.924	1.013	0.837	0.949	0.887	1.07	0.964	0.962	1.019	0.976	0.816	0.946	0.81	1.093	1.107	0.935	1.004	1.086	1.046	1.073
O88708	Orc4 Orc4l	Origin recognition complex subunit 4
O88712	Ctbp1	C-terminal-binding protein 1 (CtBP1) (EC 1.1.1.-)	0.975	1.023	1.07	0.881	0.992	1.263	0.975	1.03	1.011	0.895	0.896	0.985	0.845	0.956	1.003	0.998	1.112	1.213	0.979	1.38	0.951	0.938	0.913	0.886	0.96	0.986	1.089	0.959	0.953	1.314	0.887	0.905	0.861	1.003	0.984	0.894	1.06	1.42	1.049	0.726	0.894	1.058	1.125	1.034	0.967	1.051	1.269
O88735	Map7 Mtap7	Ensconsin (Epithelial microtubule-associated protein of 115 kDa) (E-MAP-115) (Microtubule-associated protein 7) (MAP-7)	0.975	1.051	1.228	0.989	1.031	1.172	1.034	1.06	1.058	0.969	1.023	0.965	0.809	0.997	1.082	1.129	1.048	1.309	1.021	0.983	1.042	1.08	1.097	1.011	1.044	1.142	1.004	0.936	1.05	1.213	1.026	1.188	1.198	0.951	1.025	1.07	1	1.07	0.944	0.782	0.927	0.988	0.957	0.94	0.93	0.887	1.259
O88736	Hsd17b7 17hsd7	3-keto-steroid reductase/17-beta-hydroxysteroid dehydrogenase 7 (17-beta-hydroxysteroid dehydrogenase 7) (17-beta-HSD 7) (3-keto-steroid reductase) (EC 1.1.1.270) (Dihydrotestosterone oxidoreductase) (EC 1.1.1.210) (Estradiol 17-beta-dehydrogenase 7) (EC 1.1.1.62)	0.646	0.763	0.754	1.02	0.674	0.386	0.944	0.925	0.8	0.972	1.078	0.985	0.963	0.99	1.174	0.883	0.637	0.52	0.753	0.437	0.759	0.987	0.95	0.849	0.86	0.805	0.878	1.214	1.385	0.954	1.158	1.193	1.03	1.003	1.103	1.217	1.142	0.777	1.047	1	1.165	1.268	0.995	1.082	1.082	1.022	0.672
O88737	Bsn Kiaa0434	Protein bassoon	1.008	0.933	1.054	0.81	0.944	1.285	0.888	1.013	1.01	0.956	0.867	1.03	0.927	1.052	1.001	1.062	1.361	1.399	1.027	1.079	1.054	1.033	1.024	1.057	1.013	1.051	1.105	0.804	0.873	1.106	0.898	0.753	0.91	1.012	0.947	0.876	0.945	1.053	1.01	0.71	0.91	0.982	0.905	0.955	1.006	1.105	1.174
O88738	Birc6 Kiaa1289	Baculoviral IAP repeat-containing protein 6 (EC 2.3.2.27) (BIR repeat-containing ubiquitin-conjugating enzyme) (BRUCE) (RING-type E3 ubiquitin transferase BIRC6) (Ubiquitin-conjugating BIR domain enzyme apollon) (APOLLON)	0.889	1.004	1.027	1.05	1.006	0.682	1.033	1.025	0.998	1.035	0.975	0.963	0.907	1.029	1.079	1.014	0.894	1.377	1.124	0.654	1.059	1.063	1.034	1.122	1.051	1.061	1.061	1.008	1.146	0.834	1.034	0.897	1.034	0.958	1.061	1.105	1.042	0.718	0.987	1.061	1.046	1.13	0.997	0.989	1.035	1.014	0.612
O88741	Gdap1	Ganglioside-induced differentiation-associated protein 1 (GDAP1)	1.281	1.141	0.929	0.91	0.924	0.656	0.998	1	0.992	1.014	1.034	1.137	1.006	1.19	1.117	1.196	0.514	0.512	1.032	0.65	1.17	1.087	1.2	1.104	1.154	1.043	1.118	0.952	0.949	0.899	1.031	0.892	1.188	1.156	1.036	1.069	1.135	0.567	1.129	0.81	1.143	1.152	1.01	1.075	1.107	1.247	0.648
O88745	Scrg1	Scrapie-responsive protein 1 (Scrapie-responsive gene 1 protein) (ScRG-1)	1.037	1.043	1.031	1.28	1.008	0.761	0.961	1.004	0.942	0.834	0.923	1.085	1.042	1.159	1.129	1.21	0.733	0.969	0.949	0.854	1.046	1.125	1.084	1.085	0.983	0.9	0.924	1.072	1.167	1.088	1.18	0.854	1.014	1.119	1.16	1.103	1.124	0.812	1.166	0.796	1.034	1.094	0.972	1.055	1.023	1.051	0.556
O88746	Tom1	Target of Myb1 membrane trafficking protein (Target of Myb protein 1)	0.962	0.976	1.014	0.98	1.013	1.294	0.941	1.069	0.989	0.881	0.913	0.907	0.888	0.946	0.89	0.926	1.16	1.351	0.904	1.071	0.925	0.924	0.963	0.968	0.932	0.923	0.955	0.873	0.951	0.964	0.916	0.98	0.977	0.889	0.92	0.923	0.966	1.416	0.931	0.844	0.967	1.019	0.872	0.942	1.017	0.987	1.075
O88783	F5	Coagulation factor V (Activated protein C cofactor) [Cleaved into: Coagulation factor V heavy chain; Coagulation factor V light chain]
O88792	F11r Jam1 Jcam Jcam1	Junctional adhesion molecule A (JAM-A) (Junctional adhesion molecule 1) (JAM-1) (CD antigen CD321)	0.714	0.999	0.925	0.906	0.901	0.487	0.941	0.784	0.769										1.001	0.728	1.001	0.829	0.819	0.814	0.912	0.803	0.839
O88796	Rpp30 Rnasep2	Ribonuclease P protein subunit p30 (RNaseP protein p30) (RNase P subunit 2)	1.017	1.002	1.086	1.106	1.028	0.789	0.833	1.004	1.034	1.06	0.693	0.785	0.843	0.886	0.748	0.812	0.438	0.586	1.031	1.776	1.221	1.332	1.657	1.362	1.324	1.559	1.123	0.833	1.091	0.836	0.92	0.881	0.972	0.897	0.887	0.932	0.867	0.693	1.137	1.286	1.229	1.063	0.866	0.979	1.095	1.454	0.932
O88803	Lect2	Leukocyte cell-derived chemotaxin-2 (LECT-2) (Chondromodulin II) (ChM-II)
O88809	Dcx Dcn	Neuronal migration protein doublecortin (Doublin) (Lissencephalin-X) (Lis-X)	0.96	0.99	1.102	1.131	1.011	1.007	0.961	1.17	1.142	0.647	0.765	0.875	0.854	0.939	0.916	0.795	0.754	0.636	0.718	0.698	0.66	1.166	0.932	0.962	0.692	0.73	0.81	0.837	1.079	0.935	0.739	1.001	0.932	0.97	0.968	1.007										1.063	1.172
O88811	Stam2 Hbp	Signal transducing adapter molecule 2 (STAM-2) (Hrs-binding protein)	0.929	1.014	1.049	1.136	1.053	0.779	1.073	0.997	1.054	0.982	1.084	1.042	1.053	1.048	1.081	1.037	0.623	0.836	0.889	0.628	1.046	1.068	1.124	1.072	1.064	1.06	0.987	1.042	1.054	1.004	1.111	1.096	0.998	0.983	1.042	1.024	0.977	0.814	0.967	1.106	1.101	1.041	0.943	1.061	1.032	0.988	0.728
O88819	Fut9	4-galactosyl-N-acetylglucosaminide 3-alpha-L-fucosyltransferase 9 (EC 2.4.1.152) (Fucosyltransferase 9) (Fucosyltransferase IX) (Fuc-TIX) (FucT-IX) (Galactoside 3-L-fucosyltransferase)										1.187	1.244	1.017	0.879	0.968	1.119	1.188	0.356	0.671	1.146	0.631	1.251	1.258	1.007	1.131	1.176	1.059	1.05										1.335	0.366	1.166	0.85	1.306	1.382	1.241	1.158	1.322
O88822	Sc5d Sc5dl	Lathosterol oxidase (EC 1.14.19.20) (C-5 sterol desaturase) (Delta(7)-sterol 5-desaturase) (Delta(7)-sterol C5(6)-desaturase) (Lathosterol 5-desaturase) (Sterol-C5-desaturase)																												1.243	1.314	0.721	1.129	0.812	0.975	0.8	1.173	1.276	1.142	0.678	0.957	0.888	1.056	1.13	1.163	1.007	1.024	1.094	1.16
O88824	Jtb Gm622	Protein JTB
O88829	St3gal5 GM3S Siat9	Lactosylceramide alpha-2,3-sialyltransferase (EC 2.4.3.9) (CMP-NeuAc:lactosylceramide alpha-2,3-sialyltransferase) (Ganglioside GM3 synthase) (ST3Gal V) (ST3GalV) (Sialyltransferase 9)	0.862	0.885	1.082	1.104	0.913	0.485	0.824	0.792	1.174	0.627	0.795	0.665	1.789	0.892	0.868	0.754	0.452	1.896	0.792	0.84	1.026	1.143	0.906	0.961	1.144	1.26	0.935	0.711	0.994	0.41	0.982	0.798	0.562	0.893	0.774	0.687	0.907	0.723	1.026	0.802	1.066	1.171	0.801	0.953	0.941	1.304	0.726
O88833	Cyp4a10 Cyp4a-10	Cytochrome P450 4A10 (CYPIVA10) (Cytochrome P450-LA-omega 1) (Cytochrome P452) (Lauric acid omega-hydroxylase) (Long-chain fatty acid omega-monooxygenase) (EC 1.14.14.80)
O88834	Shd	SH2 domain-containing adapter protein D	0.882	1.034	1.057	0.82	1.034	0.969	1.011	0.952	1.106	0.985	0.996	1.177	0.974	1.043	1.053	0.968	0.887	1.041	1.03	0.826	1.03	1.01	0.958	1.193	1.073	0.954	1.184	0.884	1.024	0.95	0.988	0.95	0.981	0.955	1.084	1.151	0.994	0.881	1.055	0.878	0.993	1.12	1.038	1.08	1.06	0.978	0.944
O88838	Spsb2 Grcc9 Ssb2	SPRY domain-containing SOCS box protein 2 (SSB-2) (Gene-rich cluster protein C9)
O88839	Adam15 Mdc15	Disintegrin and metalloproteinase domain-containing protein 15 (ADAM 15) (EC 3.4.24.-) (AD56) (Metalloprotease RGD disintegrin protein) (Metalloproteinase-like, disintegrin-like, and cysteine-rich protein 15) (MDC-15) (Metargidin)	0.721	0.848	1.079	1.142	1.022	0.501	0.697	0.946	0.751	0.926	0.961	0.972	1.028	1.155	0.942	1.099	1.046	1.135	0.919	0.754	0.959	0.878	0.812	1.008	0.849	1.011	1.012	0.845	0.88	1.044	0.973	0.972	1.144	0.882	0.97	0.987	0.87	0.879	0.817	0.785	0.981	0.846	0.858	0.841	0.977	0.937	1.02
O88842	Fgd3	FYVE, RhoGEF and PH domain-containing protein 3	1.01	0.911	1.007	1.031	1.006	0.744	0.983	1.024	0.965	1.084	1.089	0.974	1.051	1.025	1.048	1.141	0.63	0.628	0.988	0.747	1.036	1.238	1.042	1.091	1.013	1.022	1.026										0.931	0.689	0.987	0.947	0.683	0.967	0.926	1.062	0.912
O88843	Cradd Raidd	Death domain-containing protein CRADD (Caspase and RIP adapter with death domain) (RIP-associated protein with a death domain)																																					1.282	1.003	1.348	1.196	1.169	1.226	1.243	1.254	1.469
O88844	Idh1	Isocitrate dehydrogenase [NADP] cytoplasmic (IDH) (IDH1) (EC 1.1.1.42) (Cytosolic NADP-isocitrate dehydrogenase) (IDPc) (NADP(+)-specific ICDH) (Oxalosuccinate decarboxylase)	0.978	1.077	0.838	1.095	0.884	1.413	0.972	0.849	0.91	1.004	0.908	0.929	1.174	0.914	0.99	0.899	0.922	1.292	0.977	1.093	1.007	0.868	0.922	0.96	0.926	1.098	0.884	1.104	1.005	0.978	1.049	1.333	0.989	1.038	1.098	1.035	1.017	1.534	0.978	0.925	0.939	0.961	1.07	1.067	0.949	0.895	1.703
O88845	Akap10	A-kinase anchor protein 10, mitochondrial (AKAP-10) (Dual specificity A kinase-anchoring protein 2) (D-AKAP-2) (Protein kinase A-anchoring protein 10) (PRKA10)	1.073	1.143	1.005	0.929	1.124	1.01	1.043	1.044	1.086	1.005	1.03	1.052	1.033	0.942	1.069	0.946	0.879	0.97	1.179	1.006	0.983	1.046	1.045	1.095	1.026	1.059	1.077	0.923	0.949	1.023	0.972	0.914	1.125	0.983	1.018	1	0.957	1.017	1.004	0.86	1.001	1.04	0.902	1.066	1.031	1.096	0.889
O88848	Arl6 Bbs3	ADP-ribosylation factor-like protein 6	1.246	0.983	0.963	0.938	1.132	0.894	0.985	0.966	0.943	0.868	0.856	0.985	0.965	1.098	1.083	1.142	0.586	0.746	1.199	0.705	1.054	1.02	0.925	1.025	0.97	0.895	1.013	0.942	1.053	1.3	1.083	1.01	1.002	1.321	1.146	1.014	1.137	0.718	1.127	0.884	1.105	0.84	1.116	1.139	1.065	1.152	0.846
O88851	Rbbp9 Bog	Putative hydrolase RBBP9 (EC 3.-.-.-) (B5T-overexpressed gene protein) (Protein BOG) (Retinoblastoma-binding protein 9) (RBBP-9)	0.996	1.089	1.015	0.993	1.084	0.757	1.266	1.108	1.049	0.947	1.035	0.964	1.043	0.935	1.078	0.812	0.799	0.803	1.025	0.826	1.062	0.97	0.982	1.027	1.085	0.957	0.979	1.061	1.072	0.851	1.083	0.92	0.848	1.037	1.112	1.04	1.035	0.9	1.122	0.934	1.069	1.045	1.128	1.209	1.033	0.993	0.725
O88852	Tspyl1 Tspyl	Testis-specific Y-encoded-like protein 1 (TSPY-like protein 1)																												0.85	1.11	0.913	0.882	0.888	1.328	0.926	0.986	1.089	0.95	1.046	1.093	0.79	0.881	0.942	0.964	1.082	0.971	0.754	1.58
O88856	Tpst2 D5ucla3	Protein-tyrosine sulfotransferase 2 (EC 2.8.2.20) (Tyrosylprotein sulfotransferase 2) (TPST-2)
O88874	Ccnk	Cyclin-K	1.711	1.24	0.781	1.21	1.382	0.581	1.353	1.393	1.102	1.206	0.872	0.846	0.916	1.27	0.888	0.752	0.426	0.411																			1.245	0.689	1.247	1.288	1.253	1.295	1.126	1.071	1.077	0.937	0.463
O88876	Dhrs3 Rsdr1	Short-chain dehydrogenase/reductase 3 (EC 1.1.1.300) (Retinal short-chain dehydrogenase/reductase 1) (retSDR1)
O88878	Zfand5 Za20d2 Zfp216 Znf216	AN1-type zinc finger protein 5 (Zinc finger A20 domain-containing protein 2) (Zinc finger protein 216)	0.886	1.022	0.918	1.038	0.567	0.728	0.777	0.735	0.659	1.032	0.83	0.91	1.145	0.833	1.039	0.715	1.213	1.2	1.224	1.193	0.931	0.77	0.984	1.179	0.979	0.944	0.975	0.958	0.937	0.883	0.92	1.038	1.029	1.054	0.978	1.063	0.928	1.088	0.993	1.063	1.131	1.166	1.062	0.997	1.074	0.89	0.854
O88879	Apaf1	Apoptotic protease-activating factor 1 (APAF-1)	0.765	0.727	1.07	1.035	0.921	0.565	0.87	0.944	0.919	1.411	0.983	0.978	1.178	0.883	1.296	1.033	0.51	0.545	0.927	0.652	0.923	1.087	0.975	1.023	0.903	1.017	1.018	1.144	1.124	1.015	1.117	1.105	1.111	0.942	1.056	1.166	0.838	0.814	0.787	1.585	0.922	0.889	0.771	0.81	0.98	1.077	0.83
O88888	Apba3 Mint3	Amyloid-beta A4 precursor protein-binding family A member 3 (Adapter protein X11gamma) (Neuron-specific X11L2 protein) (Neuronal Munc18-1-interacting protein 3) (Mint-3)	1.223	1.068	1.114	1.145	1.1	0.955	1.071	1.203	0.922	0.668	0.866	0.666	0.813	1.009	0.825	0.847	0.79	0.744	1.046	0.959	0.957	1.303	1.06	1.087	0.955	1.029	1.194	0.954	1.024	0.989	0.971	0.818	1.083	0.853	1.195	0.947	1.145	0.7	0.956	1.079	0.936	1.047	1.031	0.889	0.942	1.053	0.869
O88892	Serf1	Small EDRK-rich factor 1 (Protein 4F5) (m4F5)
O88895	Hdac3	Histone deacetylase 3 (HD3) (EC 3.5.1.98) (Protein deacetylase HDAC3) (EC 3.5.1.-) (Protein deacylase HDAC3) (EC 3.5.1.-)	1.047	0.888	1.058	1.18	0.978	0.684	1.028	1.125	0.967	0.756	0.777	0.708	0.995	0.933	0.997	0.945	0.548	0.467	1.119	0.79	0.9	1.05	0.938	0.999	0.938	0.93	0.975	0.973	1.012	0.846	0.989	0.881	1.012	1.033	1.03	0.987	1.069	0.706	1.052	0.917	1.2	1.126	1.075	1.181	1.052	1.023	0.513
O88907	Pias1 Ddxbp1	E3 SUMO-protein ligase PIAS1 (EC 2.3.2.27) (DEAD/H box-binding protein 1) (Protein inhibitor of activated STAT protein 1) (RING-type E3 ubiquitin transferase PIAS1)
O88908	Soat2 Acact-2 Acat2	Sterol O-acyltransferase 2 (EC 2.3.1.26) (Acyl-coenzyme A:cholesterol acyltransferase 2) (ACAT-2) (Cholesterol acyltransferase 2)
O88909	Slc22a8 Oat3 Roct	Organic anion transporter 3 (mOat3) (Organic anion/dicarboxylate exchanger) (Reduced in osteosclerosis transporter) (Roct) (Solute carrier family 22 member 8)	0.844	0.633	0.946	0.978	0.919	0.77	0.979	1.124	0.882	0.869	0.99	0.662	0.932	0.808	0.902	1.015	0.82	0.648	1.043	1.611	1.126	1.153	1.003	1.389	0.93	1.427	1.189	2.718	0.799	1.406	2.017	1.11	0.733	0.685	0.914	0.915
O88910	Mpp3 Dlgh3	MAGUK p55 subfamily member 3 (Discs large homolog 3) (Protein MPP3)	1.081	1.06	1.088	0.91	1.136	0.851	1.064	1.164	1.127	0.91	0.971	0.989	0.947	0.989	0.999	1.027	1.059	1.167	1.119	0.926	1.004	1.086	1.047	1.142	1.122	1.037	1.197	0.902	0.975	0.925	0.962	0.833	0.899	1.064	0.998	0.947	0.969	1.21	0.961	0.775	0.955	0.985	0.918	0.986	0.997	1.102	0.862
O88932	Kcnj15	ATP-sensitive inward rectifier potassium channel 15 (Inward rectifier K(+) channel Kir4.2) (Potassium channel, inwardly rectifying subfamily J member 15)
O88935	Syn1 Syn-1	Synapsin-1 (Synapsin I)	1.133	0.969	1.139	0.794	1.011	1.182	0.954	1.081	1.087	0.959	0.848	0.999	0.939	1.064	0.974	1.061	1.259	1.219	0.987	1.176	1.057	1.042	1.003	1.007	1.011	1.052	1.128	0.767	0.844	1.037	0.895	0.759	0.913	0.955	0.914	0.899	0.914	0.977	0.953	0.671	0.882	0.91	0.884	0.907	0.983	1.026	1.041
O88939	Zbtb7a Lrf Zbtb7	Zinc finger and BTB domain-containing protein 7A (Leukemia/lymphoma-related factor) (POZ and Krueppel erythroid myeloid ontogenic factor) (POK erythroid myeloid ontogenic factor) (Pokemon)	1.075	1.201	1.084	1.168	0.994	0.504	1.217	1.158	1.002	1.323	1.247	1.303	1.162	1.249	1.14	1.016	0.37	0.7	1.02	1	1.252	1.323	1.099	1.361	1.079	1.139	1.167	1.027	1.069	0.817	0.996	0.919	1.017	0.991	1.028	1.044	0.987	0.551	1.038	1.821	1.001	1.075	1.015	1.121	1.012	0.987	0.392
O88942	Nfatc1 Nfat2 Nfatc	Nuclear factor of activated T-cells, cytoplasmic 1 (NF-ATc1) (NFATc1) (NFAT transcription complex cytosolic component) (NF-ATc) (NFATc)
O88947	F10	Coagulation factor X (EC 3.4.21.6) (Stuart factor) [Cleaved into: Factor X light chain; Factor X heavy chain; Activated factor Xa heavy chain]
O88951	Lin7b Mals2 Veli2	Protein lin-7 homolog B (Lin-7B) (Mammalian lin-seven protein 2) (MALS-2) (Vertebrate lin-7 homolog 2) (Veli-2)	0.988	0.783	1.034	0.837	0.984	1.092	0.97	0.993	1.054	1.057	0.787	1.017	0.954	1.127	0.968	0.96	1.979	1.474	0.809	1.562	0.827	0.929	0.827	0.922	0.807	0.836	0.882	0.844	0.847	0.884	0.94	0.85	0.86	0.947	0.99	0.925	0.889	1.269	0.924	0.759	0.878	1.169	0.779	0.858	1.002	1.117	0.672
O88952	Lin7c Mals3 Veli3	Protein lin-7 homolog C (Lin-7C) (mLin7C) (Mammalian lin-seven protein 3) (MALS-3) (Vertebrate lin-7 homolog 3) (Veli-3)	0.963	1.032	1.041	0.951	1.012	1.089	1.01	1.011	1.004	1.006	1.047	0.992	0.913	1.019	0.965	1.022	1.374	1.044	0.993	0.951	1.045	1.054	1.044	1.041	1.146	0.979	1.039	0.865	0.956	1.245	0.931	0.985	0.903	0.994	0.946	0.911	0.995	1.253	1.012	0.853	1.001	0.964	0.966	1.009	1.019	0.961	1.36
O88958	Gnpda1 Gnpi	Glucosamine-6-phosphate isomerase 1 (EC 3.5.99.6) (Glucosamine-6-phosphate deaminase 1) (GNPDA 1) (GlcN6P deaminase 1) (Oscillin)	1.203	0.987	1.208	1.091	1.143	0.568	1.085	1.164	1.07	0.961	0.947	1.118	1.012	1.169	1.195	1.186	0.561	0.487	1.219	0.654	1.125	1.155	1.029	1.093	1.06	1.102	1.007	1.17	1.131	1.057	1.125	1.014	1.13	1.158	1.14	1.014	1.078	0.666	1.13	0.877	1.198	1.128	1.087	1.072	1.092	1.129	0.522
O88962	Cyp8b1 Cyp12	7-alpha-hydroxycholest-4-en-3-one 12-alpha-hydroxylase (EC 1.14.14.139) (7-alpha-hydroxy-4-cholesten-3-one 12-alpha-hydroxylase) (CYPVIIIB1) (Cytochrome P450 8B1) (Sterol 12-alpha-hydroxylase)
O88967	Yme1l1	ATP-dependent zinc metalloprotease YME1L1 (EC 3.4.24.-) (ATP-dependent metalloprotease FtsH1) (YME1-like protein 1)	0.817	0.907	1.048	0.968	1.014	0.622	1.078	0.996	1.084	1.151	1.014	1.128	1.084	1.116	1.017	1.024	0.524	0.597	0.824	0.769	0.984	0.983	1.097	1.15	1.063	1.068	1.213	0.986	0.951	0.807	1.11	0.729	1.121	0.934	0.989	1.038	1.082	0.635	0.926	1.035	1.117	1.078	0.917	1.122	1.156	1.192	0.694
O88968	Tcn2	Transcobalamin-2 (TC-2) (Transcobalamin II) (TC II) (TCII)
O88974	Setdb1 Eset Kiaa0067	Histone-lysine N-methyltransferase SETDB1 (EC 2.1.1.366) (ERG-associated protein with SET domain) (ESET) (SET domain bifurcated 1)	0.542	0.513	0.563	0.457	0.541	0.401	0.507	0.592	0.576	0.918	1.137	0.889	1.064	1.107	1.182	0.908	0.166	0.341	0.972	1.077	0.996	1.01	0.975	0.946	0.933	0.927	1.135	0.952	1.001	0.935	0.952	0.681	0.877	1.008	0.975	0.941	1.025	0.72	1.043	1.372	1.052	1.109	0.846	0.998	1.047	0.868	1.091
O88983	Stx8	Syntaxin-8 (Syntaxin-like protein 3I35)	1.038	1.042	1.191	1.049	1.031	0.773	1.101	1.161	1.07	1.06	0.978	0.958	0.966	1.073	0.998	1.066	0.744	0.983	1.161	0.7	1.057	1.046	1.097	1.076	1.079	1.004	1.202	1.01	0.996	1.018	0.984	0.901	1.159	0.989	1.033	1.052	1.151	0.687	1.05	0.996	1.032	1.128	1.003	1.057	1.146	1.084	0.736
O88986	Gcat Kbl	2-amino-3-ketobutyrate coenzyme A ligase, mitochondrial (AKB ligase) (EC 2.3.1.29) (Aminoacetone synthase) (Glycine acetyltransferase)	1.144	1.182	1.067	1.315	1.176	0.904	1.019	1.194	1.152	1.11	0.924	1.026	1.497	0.928	0.992	0.81	0.809	1.159	1.152	0.845	1.046	1.046	0.95	1.068	1.03	1.17	1.108	0.997	0.887	0.952	0.985	1.199	0.954	1.012	1.021	0.962	0.828	1.789	0.764	0.648	0.827	0.769	1.002	0.837	0.869	1.022	0.887
O88990	Actn3	Alpha-actinin-3 (Alpha-actinin skeletal muscle isoform 3) (F-actin cross-linking protein)										0.323	4.691	0.274	0.046	0.238	0.295	0.295	0.191	1.354	0.459	1.251	0.461	0.442	0.449	0.78	0.414	0.702	0.473	0.326	0.174	5.753	0.898	0.01	0.035	0.269	0.32	0.521										0.476	1.586
O88992	C1ql1 C1qrf Crf Ctrp14	C1q-related factor (C1q and tumor necrosis factor-related protein 14) (C1q/TNF-related protein 14) (CTRP14) (Complement component 1 Q subcomponent-like 1)																												1.066	0.951	0.885	1.104	0.922	0.838	1.226	0.901	1.108
O88998	Olfm1 Noe1 Noel Noel1	Noelin (Neuronal olfactomedin-related ER localized protein) (Olfactomedin-1) (Pancortin)	1.015	0.883	1.056	0.919	1.001	1.044	0.962	1.115	1.047	1.008	1.005	1.055	0.878	1.099	1.043	1.126	0.81	1.074	1.121	0.793	1.007	1.138	0.991	1.12	0.955	1.002	1.003	0.979	0.979	1.061	0.974	0.827	0.926	0.983	1.025	0.997	0.985	0.852	1.002	0.938	1.026	1.067	0.963	0.994	1.027	1.06	0.821
O89001	Cpd	Carboxypeptidase D (EC 3.4.17.22) (Metallocarboxypeptidase D) (gp180)	1.048	0.991	1.088	1.126	0.959	0.705	1.084	1.028	1.03	0.957	1.095	1.025	0.92	1.05	0.979	1.031	0.589	0.657	0.94	0.796	0.998	1.078	1.048	1.003	1.056	1.043	1.032	1.059	1.15	0.933	0.99	0.903	1.115	0.977	1.084	1.092	1.09	0.939	1.042	0.976	1.059	1.2	0.993	1.098	1.081	1.088	0.791
O89016	Abcd4 Pxmp1l	Lysosomal cobalamin transporter ABCD4 (EC 7.6.2.8) (ATP-binding cassette sub-family D member 4) (PMP70-related protein) (P70R) (Peroxisomal membrane protein 1-like) (PXMP1-L) (Peroxisomal membrane protein 69) (PMP69)	0.829	1.046	1.416	1.118	1.013	0.507	1.167	1.135	1.083	1.096	1.104	0.85	0.973	1.037	1.072	1.176	0.575	0.409	0.836	0.79	0.865	0.916	0.98	1.036	0.847	0.986	0.828	1.163	1.166	0.537	1.105	1.094	1.022	0.898	0.833	0.77										1.349	0.591
O89017	Lgmn Prsc1	Legumain (EC 3.4.22.34) (Asparaginyl endopeptidase) (Protease, cysteine 1)	1.008	1.1	0.954	1.389	0.802	1.064	1.003	0.981	0.874	0.791	0.821	0.821	0.941	0.869	0.908	0.821	0.953	1.287	0.855	0.949	0.951	0.822	0.83	0.862	0.907	0.953	0.87	1.074	0.914	1.05	0.973	1.335	0.937	1.018	0.992	0.991	0.873	1.676	0.932	1.841	0.839	1.065	1.08	0.915	0.869	0.939	1.131
O89020	Afm	Afamin (Alpha-albumin) (Alpha-Alb)
O89023	Tpp1 Cln2	Tripeptidyl-peptidase 1 (TPP-1) (EC 3.4.14.9) (Lysosomal pepstatin-insensitive protease) (LPIC) (Tripeptidyl aminopeptidase) (Tripeptidyl-peptidase I) (TPP-I)	1.066	1.044	1.155	1.087	1.022	0.829	1.084	1.092	1.116	1.098	1.051	1	1.142	1.01	0.905	1.026	0.773	0.724	0.987	0.629	1.138	1.074	1.007	1.115	1.053	1.12	1.157	1.073	0.945	0.982	1.003	1.252	0.955	0.91	0.976	0.953	1.026	0.724	1.004	0.996	0.959	1.007	1.089	0.986	1.02	0.956	0.686
O89026	Robo1 Dutt1	Roundabout homolog 1	0.959	1.003	0.963	0.907	0.949	0.847	0.913	1.006	1.018	0.971	0.948	0.972	0.945	1.082	1.052	1.082	0.831	0.996	1.099	0.941	1.099	1.127	1.086	1.15	1.077	0.992	1.085	0.938	1.012	1.096	1.036	0.879	1.043	0.99	0.997	1.03	0.932	0.822	0.976	0.865	1.011	1.147	0.907	1.022	1.116	1.063	0.916
O89029	Matn4	Matrilin-4 (MAT-4)	0.511	0.694	0.98	1.459	1.017	0.613	0.799	0.808	0.941										0.704	0.737	0.714	0.942	0.906	0.857	0.755	0.74	0.729	1.132	1.421	1.124	1.298	1.078	1.213	1.031	1.187	1.178	1.281	1.151	1.155	0.931	1.116	1.434	1.089	1.255	1.208	1.067	1.359
O89032	Sh3pxd2a Fish Sh3md1 Tks5	SH3 and PX domain-containing protein 2A (Five SH3 domain-containing protein) (SH3 multiple domains protein 1) (Tyrosine kinase substrate with five SH3 domains)	0.81	0.876	1.036	0.916	0.872	0.893	0.865	0.987	1.015	1.134	1.039	1.057	1.035	1.043	0.995	0.989	0.791	0.886	0.962	1.344	0.775	0.908	1.031	1.03	1.097	0.984	0.998	0.949	0.972	0.998	1.14	0.916	1.173	1	1.024	0.988	0.931	0.66	0.894	1.019	1.005	1.101	0.823	0.962	1.073	0.975	1.004
O89050	Mkln1	Muskelin	1.014	0.873	0.969	1.025	1.004	0.756	0.861	1.098	0.951	1.004	1.051	1.159	1.017	1.134	1.105	1.112	0.819	0.806	1.078	0.833	1.063	1.142	1.148	1.213	1.052	1.064	1.091	0.994	1.036	0.942	1.105	1.023	1.167	0.993	1.027	1.019	0.986	0.789	0.959	0.894	1.036	1.039	0.946	0.935	1.01	0.983	0.713
O89051	Itm2b	Integral membrane protein 2B (Immature BRI2) (imBRI2) (Protein E25B) (Transmembrane protein BRI) (Bri) [Cleaved into: BRI2, membrane form (Mature BRI2) (mBRI2); BRI2 intracellular domain (BRI2 ICD); BRI2C, soluble form; Bri23 peptide (Bri2-23) (ABri23) (C-terminal peptide) (P23 peptide)]	1.078	0.935	0.994	1.095	0.954	0.489	1.143	1.087	1.04	0.976	1.056	1.026	0.962	1.032	1.102	1.057	0.35	0.345	0.907	0.726	0.944	1.005	0.979	0.992	0.999	0.967	0.885	1.192	1.116	0.856	1.231	0.982	1.123	1.164	1.156	1.173	1.195	0.688	1.107	0.894	1.059	1.149	1.13	1.133	1.091	1.082	0.476
O89053	Coro1a Coro1	Coronin-1A (Coronin-like protein A) (Clipin-A) (Coronin-like protein p57) (Tryptophan aspartate-containing coat protein) (TACO)	1.015	0.979	0.951	0.791	0.939	1.155	0.942	0.994	1.055	0.936	0.827	1.062	0.91	0.914	1.003	0.965	0.987	1.559	1.176	0.849	0.991	0.934	0.965	1.187	1.007	1.015	1.251	0.908	0.896	1.099	0.954	0.724	0.963	1.145	1.064	0.969	0.99	1.411	0.964	0.912	0.911	0.933	0.933	0.986	1.017	1.082	1.332
O89079	Cope Cope1	Coatomer subunit epsilon (Epsilon-coat protein) (Epsilon-COP)	0.98	0.888	0.912	1.049	0.837	0.889	0.878	0.902	0.962	0.963	0.952	0.928	0.957	0.954	0.979	0.906	0.966	1.217	0.923	1.059	1.049	1.048	0.998	0.966	1.007	1.129	0.991	1.056	0.997	1.229	1.117	1.45	1.203	1.105	1.036	1.03	0.933	0.802	0.954	1.371	0.997	1.045	0.979	0.994	0.98	0.962	0.927
O89084	Pde4a	cAMP-specific 3',5'-cyclic phosphodiesterase 4A (EC 3.1.4.53)	0.743	0.925	0.878	0.671	0.711	1.086	0.771	0.979	0.737	0.692	0.725	0.932	0.882	0.768	0.771	0.694	1.917	1.283	0.942	0.955	0.904	1.047	1.306	0.999	1.047	0.969	1.051	0.842	1.007	0.891	1.089	0.906	1.101	1.063	1.106	1.061	1.006	1.026	1.079	0.864	1.145	1.195	0.982	1.052	1.054	0.941	1.406
O89086	Rbm3	RNA-binding protein 3 (RNA-binding motif protein 3)	0.715	1.082	1.053	0.882	0.777	1.061	0.921	0.898	1.062	0.845	1.147	0.8	0.809	0.795	0.791	0.881	1.141	1.25	1.144	0.894	0.918	0.703	0.875	0.857	0.904	0.954	0.886	0.92	0.985	1.158	0.93	1.438	0.903	0.956	0.941	0.949	0.957	1.212	1.053	3.198	0.93	0.836	0.94	0.959	0.914	0.94	1.476
O89090	Sp1	Transcription factor Sp1 (Specificity protein 1)																												0.941	1.202	0.909	1.186	0.944	1.169	0.919	1.073	0.966
O89100	Grap2 Gads Grb2l Grid Mona	GRB2-related adaptor protein 2 (Adapter protein GRID) (GADS protein) (GRB-2-like protein) (GRB2L) (GRB-2-related monocytic adapter protein) (MONA) (Monocytic adapter) (GRBLG) (Growth factor receptor-binding protein) (Hematopoietic cell-associated adaptor protein GrpL)
O89103	Cd93 Aa4 C1qr1 C1qrp Ly68	Complement component C1q receptor (C1q/MBL/SPA receptor) (C1qR(p)) (C1qRp) (Cell surface antigen AA4) (Complement component 1 q subcomponent receptor 1) (Lymphocyte antigen 68) (Ly-68) (CD antigen CD93)																																					0.947	1.05	1.117	2.099	1.062	1.359	0.799	0.922	1.123
O89104	Sypl2 Mg29	Synaptophysin-like protein 2 (Mitsugumin-29) (Mg29)
O89106	Fhit	Bis(5'-adenosyl)-triphosphatase (EC 3.6.1.29) (AP3A hydrolase) (AP3Aase) (Adenosine 5'-monophosphoramidase FHIT) (EC 3.9.1.-) (Adenylylsulfatase) (EC 3.6.2.1) (Adenylylsulfate-ammonia adenylyltransferase) (EC 2.7.7.51) (Diadenosine 5',5'''-P1,P3-triphosphate hydrolase) (Dinucleosidetriphosphatase) (Fragile histidine triad protein)	0.934	1.152	1.003	1.112	0.93	1.182	0.915	0.918	1.099	0.988	1.098	0.942	0.981	0.949	0.879	0.966	1.037	1.482	0.894	0.751	1.018	1.001	0.959	1.007	0.984	1	1.007	0.911	0.931	0.847	0.932	1.022	0.973	0.896	0.984	0.992	1.071	0.806	0.981	0.952	1.033	1.078	1.004	1.146	1.144	0.971	0.597
O89109	Kcnn4	Intermediate conductance calcium-activated potassium channel protein 4 (SK4) (SKCa 4) (SKCa4) (IK1) (KCa3.1) (KCa4)
O89110	Casp8	Caspase-8 (CASP-8) (EC 3.4.22.61) [Cleaved into: Caspase-8 subunit p18; Caspase-8 subunit p10]	0.595	1.087	0.713	1.633	0.713	0.611	0.753	0.871	0.74																			0.825	1.093	0.749	1.267	1.115	1.13	0.828	0.906	0.848	0.984	0.99	0.952	4.626	0.933	0.861	1.366	1.002	0.928
O89112	Lancl1 Gpr69a	Glutathione S-transferase LANCL1 (EC 2.5.1.18) (40 kDa erythrocyte membrane protein) (p40) (LanC-like protein 1)	1.039	1.028	1.054	1.116	1.12	0.583	1.098	1.169	0.978	1.206	1.111	0.994	0.963	1.078	1.146	1.078	0.687	0.56	1.127	0.527	1.082	1.125	1.078	1.038	1.073	1.048	1.059	1.177	1.249	0.953	1.08	0.848	0.8	1.123	1.067	1.074	0.995	1.235	1.057	0.765	1.071	1.137	1.13	1.045	1.034	1.15	0.729
O89114	Dnajb5 Hsc40	DnaJ homolog subfamily B member 5 (Heat shock protein Hsp40-3) (Heat shock protein cognate 40) (Hsc40)	1.052	1.177	1.639	0.633	1.314	0.758	1.063	1.183	1.15										0.777	0.513	0.82	0.676	0.823	1.203	0.966	1.057	0.696	0.883	0.972	0.599	0.666	0.721	0.627	1.369	0.989	1.122	0.997	0.616	1.114	0.965	1.07	0.995	0.916	0.959	0.977	1.03	0.809
O89116	Vti1a Vti1 Vti1l2	Vesicle transport through interaction with t-SNAREs homolog 1A (Vesicle transport v-SNARE protein Vti1-like 2) (Vti1-rp2)	1.005	1.124	1.32	1.122	1.22	0.845	1.232	1.257	1.068	1.051	1.008	1.089	0.828	1.026	1.064	1.119	0.797	1.231	1.085	0.658	1.022	1.123	1.142	1.061	1.093	1.088	1.105	0.891	1.069	0.74	0.882	0.731	0.857	0.968	0.951	0.967	1.064	0.766	1.182	0.897	1.098	1.185	0.964	1.039	1.062	1.159	0.793
P00015	Cyct	Cytochrome c, testis-specific
P00158	Mt-Cyb Cob Cytb mt-Cytb Mtcyb	Cytochrome b (Complex III subunit 3) (Complex III subunit III) (Cytochrome b-c1 complex subunit 3) (Ubiquinol-cytochrome-c reductase complex cytochrome b subunit)	1.353	1.134	0.695	0.818	0.881	0.675	0.939	0.713	0.941	1.104	0.964	1.459	0.996	1.582	1.338	1.645	1.716	0.562	0.967	0.841	1.342	0.451	1.766	0.545	0.723	0.993	1.038	1.19	0.657	0.234	1.274	1.284	1.677	1.301	1.342	1.119	0.836	0.516	0.856	0.823	1.066	0.945	1.327	1.03	1.155	1.382	0.424
P00184	Cyp1a1 Cyp1a-1	Cytochrome P450 1A1 (EC 1.14.14.1) (CYPIA1) (Cytochrome P450 form 6) (Cytochrome P450-C) (Cytochrome P450-P1) (Hydroperoxy icosatetraenoate dehydratase) (EC 4.2.1.152)
P00186	Cyp1a2 Cyp1a-2	Cytochrome P450 1A2 (EC 1.14.14.1) (CYPIA2) (Cholesterol 25-hydroxylase) (Cytochrome P450-P2) (Cytochrome P450-P3) (Hydroperoxy icosatetraenoate dehydratase) (EC 4.2.1.152)
P00329	Adh1 Adh-1	Alcohol dehydrogenase 1 (EC 1.1.1.1) (ADH-A2) (Alcohol dehydrogenase A subunit)	0.976	2.996	0.319	5.949	0.122	0.111	0.337	0.414	0.273	3.413	0.31	0.207	8.081	0.209	0.127	0.452	0.354	1.184	0.564	0.36	2.5	0.496	0.143	0.174	0.211	6.092	0.087	1.61	0.376	0.142	0.615	5.375	1.146	0.124	0.803	0.402	0.944	0.293	0.86	1.605	0.26	0.531	4.413	0.325	0.116	0.137	0.27
P00342	Ldhc Ldh-3 Ldh3	L-lactate dehydrogenase C chain (LDH-C) (EC 1.1.1.27) (LDH testis subunit) (LDH-X)
P00375	Dhfr	Dihydrofolate reductase (EC 1.5.1.3)	0.958	1.427	0.796	1.795	0.869	0.577	0.882	0.761	0.878	1.227	1.125	0.693	1.598	0.792	0.746	0.836	0.967	1.193	1.387	0.645	1.043	0.992	0.894	0.924	0.753	1.496	1.002	0.912	0.824	0.778	0.901	2.128	1.128	0.764	0.852	0.887	0.946	0.846	0.906	2.418	0.814	0.876	1.52	0.895	0.785	0.724	1.012
P00397	Mtco1 COI mt-Co1	Cytochrome c oxidase subunit 1 (EC 7.1.1.9) (Cytochrome c oxidase polypeptide I)										1.151	0.97	1.844	1.709	0.666	0.994	0.716	0.642	0.566	0.703	0.815	1.199	1.136	0.953	1.139	0.954	1.353	0.926
P00405	Mtco2 COII COX2 mt-Co2	Cytochrome c oxidase subunit 2 (EC 7.1.1.9) (Cytochrome c oxidase polypeptide II)	0.777	0.966	0.991	0.875	0.987	0.385	1.1	0.998	1.257	1.117	1.055	1.271	1.266	1.148	1.053	1.012	0.463	0.387	0.834	0.381	1.134	0.939	1.188	1.396	1.293	1.174	1.428	1.003	0.924	0.581	1.104	0.571	1.003	1.149	0.969	1.055	1.162	0.585	0.808	0.861	1.176	0.946	0.979	1.184	1.405	1.38	0.397
P00416	mt-Co3 COIII Mtco3	Cytochrome c oxidase subunit 3 (EC 7.1.1.9) (Cytochrome c oxidase polypeptide III)
P00493	Hprt1 Hprt	Hypoxanthine-guanine phosphoribosyltransferase (HGPRT) (HGPRTase) (EC 2.4.2.8) (HPRT B)	1.269	0.999	1.182	0.881	1.205	0.727	1.2	1.17	1.182	1.137	1.015	1.134	1.103	1.107	1.128	1.071	0.894	0.728	1.187	0.829	1.152	1.083	1.095	1.145	1.097	1.056	1.16	0.883	0.923	0.95	0.98	0.803	0.876	0.988	1.02	0.922	1.083	0.664	1.04	0.746	0.964	0.751	0.993	0.972	0.789	0.953	0.473
P00520	Abl1 Abl	Tyrosine-protein kinase ABL1 (EC 2.7.10.2) (Abelson murine leukemia viral oncogene homolog 1) (Abelson tyrosine-protein kinase 1) (Proto-oncogene c-Abl) (p150)	0.901	1.14	1.238	1.148	1.19	0.778	1.1	1.244	1.121	0.844	1.115	1.016	0.969	0.963	1.196	0.932	0.787	0.864	0.986	0.708	0.848	0.935	1.077	1.137	1.026	0.963	1.058	1.018	1.087	0.994	1.131	0.985	1.116	1.066	1.087	1.105	1.101	0.94	1.097	0.932	0.945	1.17	1.029	0.962	1.073	1.083	0.906
P00683	Rnase1 Rib-1 Rib1 Rns1	Ribonuclease pancreatic (EC 4.6.1.18) (RNase 1) (RNase A)
P00687	Amy1 Amy-1-a Amy1a	Alpha-amylase 1 (EC 3.2.1.1) (1,4-alpha-D-glucan glucanohydrolase 1) (Salivary and hepatic alpha-amylase)
P00688	Amy2a5 Amy2 Amy2a	Pancreatic alpha-amylase 2a5 (PA) (EC 3.2.1.1) (1,4-alpha-D-glucan glucanohydrolase)	1.309	1.541	1.046	1.342	1.276	0.761	0.828	1.442	1.185																												1.253	0.684	0.821	1.006	0.829	0.958	0.796	1.508	1.029
P00848	Mtatp6 Atp6 Atpase6 mt-Atp6	ATP synthase subunit a (F-ATPase protein 6)
P00860	Odc1 Odc	Ornithine decarboxylase (ODC) (EC 4.1.1.17)
P00920	Ca2 Car2	Carbonic anhydrase 2 (EC 4.2.1.1) (Carbonate dehydratase II) (Carbonic anhydrase II) (CA-II)	0.906	1.236	1.047	1.179	1.28	0.826	1.551	1.158	1.293	1.007	1.596	0.956	1.099	0.946	1.024	0.964	0.779	0.677	0.839	0.919	0.958	1.147	1.096	0.908	1.144	0.8	0.789	1.049	1.134	0.874	1.071	1.187	1.002	0.787	1.013	1.148	1.063	0.89	1.063	0.779	1.079	1.08	0.927	1.091	0.951	0.726	0.723
P01027	C3	Complement C3 (HSE-MSF) [Cleaved into: Complement C3 beta chain; C3-beta-c (C3bc); Complement C3 alpha chain; C3a anaphylatoxin; Acylation stimulating protein (ASP) (C3adesArg); Complement C3b alpha' chain; Complement C3c alpha' chain fragment 1; Complement C3dg fragment; Complement C3g fragment; Complement C3d fragment; Complement C3f fragment; Complement C3c alpha' chain fragment 2]	0.48	0.899	1.043	1.407	0.498	0.564	0.465	0.656	0.629	0.833	0.625	0.505	0.82	0.59	0.395	0.517	0.287	0.398	0.79	0.584	0.626	0.739	0.613	0.644	0.637	0.983	0.6	0.81	0.751	0.452	0.935	0.804	0.544	0.464	0.445	0.551	0.75	0.428	0.987	10.272	0.654	0.421	0.846	0.812	0.751	0.608	0.435
P01029	C4b C4	Complement C4-B [Cleaved into: Complement C4 beta chain; Complement C4 alpha chain; C4a anaphylatoxin; Complement C4 gamma chain]	0.639	0.804	0.808	1.17	0.682	0.348	0.715	0.728	0.68	1.195	0.673	0.615	0.884	0.608	0.557	0.622	0.319	0.373	1.107	0.664	0.519	0.766	0.587	0.546	0.602	0.734	0.525	0.787	0.804	0.573	0.73	0.858	0.741	0.599	0.633	0.693	0.71	0.527	0.808	8.84	0.74	0.478	0.844	0.845	0.836	0.576	0.475
P01132	Egf	Pro-epidermal growth factor (EGF) [Cleaved into: Epidermal growth factor]
P01193	Pomc Pomc1	Pro-opiomelanocortin (POMC) (Corticotropin-lipotropin) [Cleaved into: NPP; Melanotropin gamma (Gamma-MSH); Corticotropin (Adrenocorticotropic hormone) (ACTH); Melanocyte-stimulating hormone alpha (Alpha-MSH) (Melanotropin alpha); Corticotropin-like intermediary peptide (CLIP); Lipotropin beta (Beta-LPH); Lipotropin gamma (Gamma-LPH); Melanocyte-stimulating hormone beta (Beta-MSH) (Melanotropin be…	0.828	0.799	1.114	0.996	0.886	0.874	0.86	1.035	1.073	0.898	0.797	0.847	0.864	1.02	0.881	0.894	2.352	1.333	1	0.988	1.108	1.06	1.102	1.095	1.039	1.048	1.392	0.728	1.499	1.366	0.788	0.922	1.093	0.727	0.866	1.028	1.104	1.284	0.935	0.738	0.771	0.814	0.936	0.91	0.831	0.88	0.981
P01216	Cga	Glycoprotein hormones alpha chain (Anterior pituitary glycoprotein hormones common subunit alpha) (Follicle-stimulating hormone alpha chain) (FSH-alpha) (Follitropin alpha chain) (Luteinizing hormone alpha chain) (LSH-alpha) (Lutropin alpha chain) (Thyroid-stimulating hormone alpha chain) (TSH-alpha) (Thyrotropin alpha chain)
P01592	Jchain Igj	Immunoglobulin J chain																																					0.83	0.799	0.794	10.408	0.731	0.543	0.929	1.02	0.914
P01629		Ig kappa chain V-II region 2S1.3
P01630		Ig kappa chain V-II region 7S34.1
P01631		Ig kappa chain V-II region 26-10																												0.301	0.418	0.282	0.418	0.4	0.177	0.446	0.252	0.2	0.305	0.282	0.308	16.476	0.01	0.01	0.325	0.73	0.193	0.254	0.208
P01633	Igkv6-17 Igk-V19-17	Immunoglobulin kappa chain variable 6-17 (Ig kappa chain V-V region MPC11) (Ig kappa chain V19-17)																																					0.607	0.21	0.509	21.563	0.01	0.01	0.712	0.537	0.547
P01634		Ig kappa chain V-V region MOPC 21
P01635	Igkv12-41 Gm16848	Immunoglobulin kappa chain variable 12-41 (Ig kappa chain V-V region K2)
P01636		Ig kappa chain V-V region MOPC 149
P01637		Ig kappa chain V-V region T1
P01638		Ig kappa chain V-V region L6
P01639	Igkv9-120 Gm5571	Immunoglobulin kappa chain variable 9-120 (Ig kappa chain V-V region MOPC 41)
P01642	Gm10881	Ig kappa chain V-V region L7
P01644		Ig kappa chain V-V region HP R16.7
P01646		Ig kappa chain V-V region HP 123E6																																					0.485	0.425	0.459	8.421	0.584	0.043	0.444	0.607	0.733
P01648		Ig kappa chain V-V region HP 91A3
P01656		Ig kappa chain V-III region MOPC 70
P01660		Ig kappa chain V-III region PC 3741/TEPC 111
P01663		Ig kappa chain V-III region PC 4050
P01665		Ig kappa chain V-III region PC 7043
P01670		Ig kappa chain V-III region PC 6684
P01671		Ig kappa chain V-III region PC 7175
P01674		Ig kappa chain V-III region PC 2154
P01679		Ig kappa chain V-VI region J539
P01680		Ig kappa chain V-IV region S107B
P01723		Ig lambda-1 chain V region
P01728		Ig lambda-2 chain V region
P01746		Ig heavy chain V region 93G7
P01749	Ighv1-61 Igh-VJ558	Ig heavy chain V region 3
P01750		Ig heavy chain V region 102
P01758	Igh-VJ558	Ig heavy chain V region 108A
P01791		Ig heavy chain V region HPCM6
P01797		Ig heavy chain V-III region U61
P01800		Ig heavy chain V-III region T957
P01803		Ig heavy chain V region AMPC1
P01807		Ig heavy chain V region X44
P01819		Ig heavy chain V region MOPC 141
P01820		Ig heavy chain V region PJ14
P01831	Thy1 Thy-1	Thy-1 membrane glycoprotein (Thy-1 antigen) (CD antigen CD90)	1.122	1.087	1.057	0.971	1.047	0.729	1.081	1.094	1.072	0.838	0.958	1	0.994	1.087	1.018	1.061	0.838	0.993	0.951	1.206	0.985	1.084	0.991	1.038	1.036	0.875	1	0.981	0.895	1.109	1.079	0.999	1.364	1.045	0.95	0.958	0.97	0.764	0.96	0.849	0.983	0.973	0.896	0.999	1.062	0.983	0.84
P01837	Igkc	Immunoglobulin kappa constant (Ig kappa chain C region MOPC 21)																																					0.389	0.329	0.478	15.342	0.329	0.088	0.513	0.457	0.351	0.247	0.6
P01843		Ig lambda-1 chain C region
P01844	Iglc2	Ig lambda-2 chain C region
P01845	Iglc3	Ig lambda-3 chain C region
P01864		Ig gamma-2A chain C region secreted form (B allele)	0.896	1.398	1.696	0.94	1.164	0.949	1.12	0.928	1.055	1.495	1.941	1.681	1.299	0.98	0.822	1.565	0.799	0.853	0.674	0.722	1.466	0.694	0.724	0.893	1.739	0.828	1.924
P01865	Igh-1a	Ig gamma-2A chain C region, membrane-bound form																																					0.48	0.35	0.642	6.007	0.554	0.332	0.507	0.504	0.514
P01867	Ighg2b Igh-3	Immunoglobulin heavy constant gamma 2B (Ig gamma-2B chain C region)
P01869	Ighg1 Igh-4	Ig gamma-1 chain C region, membrane-bound form																																					0.862	0.515	0.967	4.426	0.905	0.671	0.879	0.792	0.739
P01872	Ighm Igh-6	Immunoglobulin heavy constant mu [Cleaved into: Mu' chain (55 kDa mu' chain)]	0.545	1.189	1.142	0.747	0.368	0.572	0.415	0.739	0.445	0.615	0.607	0.66	0.858	0.372	0.221	0.479	0.207	0.248										0.555	0.529	0.268	0.646	0.318	0.25	0.217	0.217	0.327	0.522	0.37	0.729	17.203	0.806	0.376	0.615	0.587	0.546	0.328	0.261
P01878		Ig alpha chain C region																																					0.538	0.237	0.485	21.046	0.391	0.097	0.573	0.449	0.416
P01887	B2m	Beta-2-microglobulin	0.966	1.124	1.104	1.476	0.785	0.661	1.009	1.027	0.916	1.159	0.992	0.827	1.493	0.879	0.72	0.885	0.69	1.106	0.833	0.834	1.14	0.852	0.848	0.945	0.868	1.506	0.959	0.924	0.726	0.821	0.951	1.755	1.075	0.631	0.727	0.811	0.882	0.831	0.843	3.225	0.912	0.717	1.198	0.933	0.938	0.833	0.718
P01897	H2-L	H-2 class I histocompatibility antigen, L-D alpha chain
P01898	H2-Q10	H-2 class I histocompatibility antigen, Q10 alpha chain																																					0.649	0.422	0.766	3.107	0.873	1.074	1.721	0.561	0.811
P01899	H2-D1	H-2 class I histocompatibility antigen, D-B alpha chain (H-2D(B))	0.924	1.048	1.186	1.352	0.901	0.613	0.971	1.095	0.96	1.015	0.896	0.817	1.124	0.92	0.787	0.938	0.504	0.613	1.168	0.657	1.028	0.922	0.924	0.957	0.938	1.336	1.236	1.164	1.129	0.747	1.053	1	1.111	0.82	0.99	0.949	0.94	0.873	0.784	2.962	0.951	0.919	0.937	0.852	0.989	0.857	0.749
P01900	H2-D1	H-2 class I histocompatibility antigen, D-D alpha chain (H-2D(D))
P01901	H2-K1 H2-K	H-2 class I histocompatibility antigen, K-B alpha chain (H-2K(B))	0.819	0.918	1.091	1.1	0.587	0.857	0.67	0.825	0.933	1.218	0.671	0.68	1.616	0.7	0.737	0.901	0.694	0.876	0.886	0.678	0.858	0.844	0.84	0.884	0.615	1.113	0.852	1.14	1.117	0.978	1.197	1.002	1.141	0.848	1.059	0.973	1.049	0.792	0.908	3.911	0.559	0.81	1.022	0.981	1.081	0.728	1.145
P01902	H2-K1 H2-K	H-2 class I histocompatibility antigen, K-D alpha chain (H-2K(D))
P01921	H2-Ab1	H-2 class II histocompatibility antigen, A-D beta chain
P01942	Hba Hba-a1	Hemoglobin subunit alpha (Alpha-globin) (Hemoglobin alpha chain) [Cleaved into: Hemopressin]	0.779	1.086	1.154	1.462	0.637	1.345	0.629	0.879	0.578	0.836	0.711	1.407	1.032	0.832	0.407	0.609	1.014	0.796	0.601	0.732	0.454	0.629	0.625	0.611	0.401	0.805	0.528	1.163	1.574	0.432	2.435	0.787	0.519	0.494	0.405	0.606	0.779	0.987	1.187	1.153	1.514	0.951	1.658	1.088	0.565	0.298	1.162
P02088	Hbb-b1	Hemoglobin subunit beta-1 (Beta-1-globin) (Hemoglobin beta-1 chain) (Hemoglobin beta-major chain)	1.06	1.958	1.421	2.12	0.918	0.528	1.021	1.24	0.843	0.607	0.926	1.832	1.226	0.972	0.503	0.662	0.414	0.504	0.637	0.36	0.574	0.555	0.824	0.717	0.549	0.843	0.653	1.127	1.558	0.469	2.39	0.836	0.669	0.635	0.53	0.72	0.946	0.591	1.473	1.322	1.968	1.102	1.995	1.356	0.759	0.447	0.55
P02089	Hbb-b2	Hemoglobin subunit beta-2 (Beta-2-globin) (Hemoglobin beta-2 chain) (Hemoglobin beta-minor chain)																			0.01	0.447	0.425	0.447	1.334	11.187	0.744	0.646	1.116	0.311	0.279	1.051	1.621	1.09	0.345	0.319	0.232	0.809										0.863	0.076
P02104	Hbb-y	Hemoglobin subunit epsilon-Y2 (Epsilon-Y2-globin) (Hemoglobin epsilon-Y2 chain)
P02463	Col4a1	Collagen alpha-1(IV) chain [Cleaved into: Arresten]										0.444	0.61	0.528	0.431	0.545	0.608	0.518	0.499	0.563	0.727	0.694	0.385	0.415	0.39	0.374	0.297	0.346	0.348	1.087	0.398	0.537	1.157	0.534	0.426	0.313	0.392	0.42	0.496	0.514	0.753	12.639	0.492	0.469	0.389	0.44	0.863	0.394	0.455
P02468	Lamc1 Lamb-2 Lamc-1	Laminin subunit gamma-1 (Laminin B2 chain) (Laminin-1 subunit gamma) (Laminin-10 subunit gamma) (Laminin-11 subunit gamma) (Laminin-2 subunit gamma) (Laminin-3 subunit gamma) (Laminin-4 subunit gamma) (Laminin-6 subunit gamma) (Laminin-7 subunit gamma) (Laminin-8 subunit gamma) (Laminin-9 subunit gamma) (S-laminin subunit gamma) (S-LAM gamma)	0.805	0.93	0.986	0.975	0.962	0.655	1.008	1.006	0.974	1.065	1.169	0.893	0.859	0.877	0.88	0.897	0.668	0.711	1.045	0.754	0.883	0.964	0.97	0.973	0.969	0.898	0.868	2.033	0.939	0.968	1.003	0.913	0.936	0.861	0.831	0.846	0.904	0.809	0.767	4.781	0.917	0.693	0.815	0.954	0.969	0.865	0.829
P02469	Lamb1 Lamb-1 Lamb1-1	Laminin subunit beta-1 (Laminin B1 chain) (Laminin-1 subunit beta) (Laminin-10 subunit beta) (Laminin-12 subunit beta) (Laminin-2 subunit beta) (Laminin-6 subunit beta) (Laminin-8 subunit beta)	0.583	0.59	0.678	0.978	0.691	0.545	0.584	0.733	0.705	0.762	0.694	0.751	0.702	0.768	0.852	0.771	0.364	0.571	0.895	0.633	0.706	0.772	0.765	0.823	0.696	0.696	0.669	1.053	1.144	0.885	0.871	0.803	0.937	0.764	0.782	0.768	0.785	0.727	0.73	9.777	0.836	0.44	0.718	0.869	0.797	0.767	0.777
P02535	Krt10 Krt1-10	Keratin, type I cytoskeletal 10 (56 kDa cytokeratin) (Cytokeratin-10) (CK-10) (Keratin, type I cytoskeletal 59 kDa) (Keratin-10) (K10)	1.176	0.724	0.681	0.845	1.243	1.194	0.929	0.79	0.757	0.971	0.709	0.635	0.668	0.597	1.739	1.039	0.483	1.221	0.766	1.021	0.645	1.748	0.721	0.848	0.594	0.73	1.395	1	1.927	0.948	1.139	2.912	1.21	1.413	0.809	1.072	0.737	0.914	1.436	1.411	0.708	1.318	0.887	1.279	0.868	1.827	0.886
P02762	Mup6	Major urinary protein 6 (MUP 6) (Alpha-2U-globulin) (Group 1, BS6) (allergen Mus m 1)										4.105	0.962	0.53	6.034	0.662	0.787	0.608	0.848	2.867
P02798	Mt2	Metallothionein-2 (MT-2) (Metallothionein-II) (MT-II)	2.037	1.53	0.37	0.483	1.42	0.563	1.767	0.642	1.08	0.645	0.183	0.957	0.408	0.227	0.452	0.123	7.63	1.207	1.684	0.316	0.277	0.306	0.287	1.913	0.705	0.226	1.783	2.07	0.436	0.341	0.254	0.074	0.188	1.317	2.547	0.995	0.921	1.327	0.402	0.688	0.636	0.329	0.53	1	1.162	0.972	0.592
P02802	Mt1	Metallothionein-1 (MT-1) (Metallothionein-I) (MT-I)	1.758	2.099	0.215	0.499	1.323	0.712	1.847	0.574	1.592	0.36	0.275	0.931	0.351	0.281	0.375	0.258	10.248	0.759	2.277	0.321	0.188	0.128	0.243	1.934	0.631	0.151	2.245	2.869	0.653	0.392	0.463	0.059	0.233	1.695	2.77	0.986	0.611	3.504	0.34	0.292	0.394	0.048	0.332	0.528	0.854	0.831	0.795
P03888	Mtnd1 mt-Nd1 Nd1	NADH-ubiquinone oxidoreductase chain 1 (EC 7.1.1.2) (NADH dehydrogenase subunit 1)	0.916	0.76	0.981	0.854	1.099	0.238	1.004	1.11	1.075	1.062	1.011	1.137	1.196	1.141	0.94	0.97	0.465	0.291	0.831	0.271	1.136	1.061	1.21	1.431	1.246	1.154	1.481	0.871	0.946	0.356	0.972	0.378	0.577	0.825	1.032	1.04	1.008	0.534	1.091	0.814	1.273	1.095	0.935	0.923	1.396	1.261	0.272
P03893	mt-Nd2 Nd2	NADH-ubiquinone oxidoreductase chain 2 (EC 7.1.1.2) (NADH dehydrogenase subunit 2)
P03899	mt-Nd3 Nd3	NADH-ubiquinone oxidoreductase chain 3 (EC 7.1.1.2) (NADH dehydrogenase subunit 3)
P03903	Mtnd4l mt-Nd4l Nd4l	NADH-ubiquinone oxidoreductase chain 4L (EC 7.1.1.2) (NADH dehydrogenase subunit 4L)
P03911	Mtnd4 mt-Nd4 Nd4	NADH-ubiquinone oxidoreductase chain 4 (EC 7.1.1.2) (NADH dehydrogenase subunit 4)	0.966	0.927	1.064	1.019	1.08	0.473	1.183	1.136	1.117	1.121	1.106	1.067	1.149	1.057	1.023	0.919	1.336	0.765	0.584	3.168	0.515	0.659	0.617	0.809	0.704	0.665	0.803	1.044	1.101	0.663	1.121	0.692	0.792	1.025	1.099	1.123	1.083	0.652	1.138	0.979	1.301	1.109	1.082	1.064	1.233	1.117	0.54
P03921	Mtnd5 mt-Nd5 Nd5	NADH-ubiquinone oxidoreductase chain 5 (EC 7.1.1.2) (NADH dehydrogenase subunit 5)	0.896	0.713	0.899	0.739	0.893	0.2	0.985	0.959	1.085	1.177	1.006	1.313	1.227	1.246	1.043	1.112	0.32	0.172	0.789	0.317	1.246	1.182	1.034	1.336	1.226	1.233	1.253	0.88	0.911	0.56	1.02	0.492	0.743	0.98	0.926	0.94	0.961	0.521	0.93	0.967	1.332	1.188	0.873	1.08	1.512	1.237	0.306
P03930	Mtatp8 Atp8 mt-Atp8	ATP synthase protein 8 (A6L) (F-ATPase subunit 8)	0.688	0.517	1.17	0.515	0.771	3.265	0.731	0.484	0.56	0.661	0.608	0.812	0.783	0.831	0.732	0.962	5.212	2.383	0.389	3.981	0.293	0.276	0.45	0.444	0.459	0.451	0.34	0.763	0.796	1.474	0.875	1.151	1.61	0.837	0.943	1.002	0.548	1.778	0.691	0.501	0.72	0.963	0.574	0.557	0.67	0.95	0.43
P03953	Cfd Adn Df	Complement factor D (EC 3.4.21.46) (28 kDa adipocyte protein) (Adipsin) (C3 convertase activator) (Properdin factor D)
P03958	Ada	Adenosine deaminase (EC 3.5.4.4) (Adenosine aminohydrolase)	1.126	1.483	1.3	1.941	1.12	0.978	1.172	0.951	0.568	0.799	0.803	1.083	0.807	1.07	1.043	0.95	0.934	0.844	1	0.927	1.221	0.906	0.719	0.917	0.924	0.985	0.666	1.109	0.98	1.236	0.993	1.224	0.842	1.052	0.911	0.857	0.834	0.722	0.902	2.613	0.843	1.033	1.227	0.932	0.897	0.859	0.995
P03975	Iap	IgE-binding protein	0.732	0.964	0.888	1.516	0.792	0.711	0.869	0.849	0.685	0.916	1.223	0.897	0.761	1.253	1.064	1.686	1.813	0.616	0.946	0.904	0.93	1.079	1.074	0.999	1.04	0.892	0.894	0.921	0.872	0.75	0.936	1.171	1.045	0.794	0.611	1.532	1.21	0.796	0.81	2.28	1.343	0.964	0.998	0.939	1.1	1.104	1.262
P03976		Ig kappa chain V-II region 17S29.1
P03977		Ig kappa chain V-III region 50S10.1
P03987		Ig gamma-3 chain C region
P03995	Gfap	Glial fibrillary acidic protein (GFAP)	0.688	0.808	0.838	1.075	1.006	0.834	1.059	0.805	0.975	1.342	1.169	0.763	0.84	0.71	0.807	0.87	1.192	0.904	0.701	1.464	0.662	0.896	0.784	0.764	0.768	0.622	0.458	1.026	1.287	1.287	1.198	1.657	1.138	1.019	1.004	1.014	1.154	1.695	0.611	0.759	0.953	1.127	0.924	1.269	1.041	0.82	1.944
P04104	Krt1 Krt2-1	Keratin, type II cytoskeletal 1 (67 kDa cytokeratin) (Cytokeratin-1) (CK-1) (Keratin-1) (K1) (Type-II keratin Kb1)	1.839	0.796	0.658	0.881	1.138	0.852	0.849	0.969	0.889	0.63	0.353	0.286	0.48	0.453	1.356	0.702	0.202	0.777	0.781	0.81	0.735	1.763	0.782	0.715	0.481	0.75	0.978	0.876	0.864	0.687	1.04	2.078	0.769	1.003	0.595	1.089	1.088	0.808	4.033	1.638	0.57	1.09	0.964	1.106	1.029	1.429	0.815
P04117	Fabp4 Ap2	Fatty acid-binding protein, adipocyte (3T3-L1 lipid-binding protein) (Adipocyte lipid-binding protein) (ALBP) (Adipocyte-type fatty acid-binding protein) (A-FABP) (AFABP) (Fatty acid-binding protein 4) (Myelin P2 protein homolog) (P15) (P2 adipocyte protein) (Protein 422)	0.279	0.591	0.344	0.826	0.333	0.743	0.208	0.438	0.433	0.835	7.546	0.252	0.486	0.535	0.302	0.287	0.231	0.92	0.269	0.526	0.323	0.397	0.525	0.638	0.439	0.618	0.377	0.349	0.532	1.056	1.864	0.775	0.439	0.387	0.246	0.966	1.184	0.5	0.413	1.845	0.348	0.6	0.46	0.391	0.382	0.259	0.501
P04184	Tk1 Tk-1	Thymidine kinase, cytosolic (EC 2.7.1.21)																																														0.71	1.413
P04186	Cfb Bf H2-Bf	Complement factor B (EC 3.4.21.47) (C3/C5 convertase) [Cleaved into: Complement factor B Ba fragment; Complement factor B Bb fragment]	0.8	1.157	1.772	1.419	0.788	1.204	0.849	1.082	1.037	0.952	0.881	0.815	1.012	0.716	0.651	0.895	0.572	0.871	0.852	1.146	0.838	0.685	0.908	1.002	0.927	1.314	1.001	1.212	1.074	0.637	1.501	0.765	0.86	0.472	0.552	0.584										0.582	0.629
P04202	Tgfb1	Transforming growth factor beta-1 proprotein [Cleaved into: Latency-associated peptide (LAP); Transforming growth factor beta-1 (TGF-beta-1)]
P04223	H2-K1 H2-K	H-2 class I histocompatibility antigen, K-K alpha chain (H-2K(K))
P04230	H2-Eb1	H-2 class II histocompatibility antigen, E-B beta chain
P04247	Mb	Myoglobin	0.885	0.948	0.6	1.101	0.858	1.042	0.57	0.813	3.803	0.557	0.963	0.188	0.463	0.416	0.153	0.327	1.036	1.102										0.951	0.727	1.911	1.047	0.561	0.521	0.492	0.35	0.816	0.521	0.826	1.471	0.807	0.515	0.898	0.345	1.516	0.443	0.477	2.329
P04370	Mbp Shi	Myelin basic protein (MBP) (Myelin A1 protein)	0.717	1.064	0.786	1.153	1.202	1.015	1.448	1.03	1.126	0.896	1.461	0.685	1.01	0.725	0.918	0.703	1.7	1.022	0.56	1.296	0.62	1.103	0.888	0.621	0.843	0.524	0.446	1.091	1.142	1.077	0.961	1.311	0.973	0.544	0.883	1.272	1.071	1.894	0.976	0.628	0.905	1.081	0.856	0.933	0.807	0.483	1.464
P04441	Cd74 Ii	H-2 class II histocompatibility antigen gamma chain (Ia antigen-associated invariant chain) (Ii) (Ii chain) (MHC class II-associated invariant chain) (CD antigen CD74) [Cleaved into: Class-II-associated invariant chain peptide (CLIP)]
P04444	Hbb-bh1	Hemoglobin subunit beta-H1 (Beta-H1-globin) (Hemoglobin beta-H1 chain) (Protein Z)
P04627	Araf A-raf Araf1	Serine/threonine-protein kinase A-Raf (EC 2.7.11.1) (Proto-oncogene A-Raf)	1.289	1.139	1.155	1.024	1.139	0.898	1.124	1.157	0.972	0.847	0.903	0.967	0.913	1.109	1.13	1.047	0.806	0.936	1.032	0.86	1.023	1.051	0.965	1.013	0.958	0.958	1.068	0.962	1.142	0.942	0.97	0.732	0.849	1.185	1.06	1.049	1.057	0.851	1.189	0.784	1.09	0.903	1.158	1.015	0.969	1.136	0.806
P04918	Saa3	Serum amyloid A-3 protein
P04919	Slc4a1 Ae1	Band 3 anion transport protein (Anion exchange protein 1) (AE 1) (Anion exchanger 1) (MEB3) (Solute carrier family 4 member 1) (CD antigen CD233)																												0.801	1.185	0.716	1.357	0.401	0.934	0.638	0.464	0.922
P04925	Prnp Prn-p Prp	Major prion protein (PrP) (PrP27-30) (PrP33-35C) (CD antigen CD230)	0.736	0.985	0.867	1.022	0.99	0.627	1.309	1.055	0.95	1.051	1.265	1.115	1.067	1.045	1.209	0.953	0.72	0.695	1.043	0.678	1.069	1.17	1.061	1.115	1.103	0.889	0.927	1.577	1.145	0.824	1.192	0.921	0.902	1.152	1.171	1.231	1.18	1.112	1.095	0.914	1.087	1.044	1.305	1.218	0.984	0.994	1.006
P04939	Mup3	Major urinary protein 3 (MUP 3) (Non-group 1/group 2 MUP15)	1.426	3.815	0.711	6.166	0.617	0.817	0.553	0.716	0.496	3.047	0.547	1.174	5.934	0.919	0.582	0.482	0.492	1.412	0.585	0.311	2.537	0.762	0.355	0.534	0.438	5.495	0.01	0.951	0.509	0.446	0.68	4.492	0.987	0.396	0.691	0.627	0.731	0.616	0.967	0.772	0.431	0.996	3.306	0.652	0.598
P04940		Ig kappa chain V-VI region NQ2-17.4.1
P04945		Ig kappa chain V-VI region NQ2-6.1
P05017	Igf1 Igf-1	Insulin-like growth factor I (IGF-I) (Somatomedin)
P05063	Aldoc Aldo3 Scrg2	Fructose-bisphosphate aldolase C (EC 4.1.2.13) (Aldolase 3) (Brain-type aldolase) (Scrapie-responsive protein 2) (Zebrin II)	1.047	1.01	1.002	0.942	1.027	1.199	0.996	0.988	1.007	0.955	0.965	0.925	0.93	0.994	0.986	1.013	1.357	1.15	0.841	1.274	0.898	0.927	0.965	0.893	0.948	0.847	0.858	0.94	0.908	1.096	0.973	1.104	1.135	1.018	0.97	0.946	0.941	1.279	1.011	0.673	0.924	0.958	0.87	0.987	1.018	0.934	1.34
P05064	Aldoa Aldo1	Fructose-bisphosphate aldolase A (EC 4.1.2.13) (Aldolase 1) (Muscle-type aldolase)	0.772	0.883	0.796	0.828	0.89	1.652	0.861	0.827	0.874	0.834	1.059	0.914	0.88	0.871	0.938	0.93	2.034	1.619	0.867	1.681	0.843	0.96	0.906	0.838	0.926	0.815	0.919	0.918	0.967	1.033	0.922	1.11	0.974	0.893	0.909	0.973	0.811	1.714	0.832	0.652	0.831	0.926	0.791	0.867	0.863	0.775	1.568
P05125	Nppa Pnd	Natriuretic peptides A (Atrial natriuretic factor prohormone) (preproANF) (proANF) (Atrial natriuretic peptide prohormone) (preproANP) (proANP) (Atriopeptigen) (Cardiodilatin) (CDD) (preproCDD-ANF) [Cleaved into: Long-acting natriuretic peptide (LANP) (Long-acting natriuretic hormone) (LANH) (Pro atrial natriuretic factor 1-30) (proANF 1-30) (Pro atrial natriuretic peptide 1-30) (proANP 1-30); Ve…
P05132	Prkaca Pkaca	cAMP-dependent protein kinase catalytic subunit alpha (PKA C-alpha) (EC 2.7.11.11)	1.01	1.135	1.125	1.027	1.045	0.811	1.092	1.078	1.059	1.075	1.097	1.148	0.9	1.212	1.069	1.165	0.62	0.768	1.01	0.916	1.198	1.009	1.313	0.964	1.144	1.093	1.071	0.986	1.042	0.987	1.002	0.836	1.127	1.054	1.011	0.996	1.062	0.671	1.012	0.75	1.029	1.072	1.104	0.998	1.007	1.177	0.677
P05201	Got1	Aspartate aminotransferase, cytoplasmic (cAspAT) (EC 2.6.1.1) (EC 2.6.1.3) (Cysteine aminotransferase, cytoplasmic) (Cysteine transaminase, cytoplasmic) (cCAT) (Glutamate oxaloacetate transaminase 1) (Transaminase A)	1.083	1.036	0.996	0.949	1.071	0.881	1.104	1.041	1.02	0.907	0.975	1.054	0.952	1.049	1.151	0.987	0.671	0.702	1.076	0.907	1.063	1.06	0.986	0.983	1.041	0.916	0.974	1.075	1.001	0.977	1.02	0.965	1.025	1.003	1.068	1.045	1.066	0.844	1.072	0.801	1.008	1.039	1.07	1.065	1.033	1	0.732
P05202	Got2 Got-2	Aspartate aminotransferase, mitochondrial (mAspAT) (EC 2.6.1.1) (EC 2.6.1.7) (Fatty acid-binding protein) (FABP-1) (Glutamate oxaloacetate transaminase 2) (Kynurenine aminotransferase 4) (Kynurenine aminotransferase IV) (Kynurenine--oxoglutarate transaminase 4) (Kynurenine--oxoglutarate transaminase IV) (Plasma membrane-associated fatty acid-binding protein) (FABPpm) (Transaminase A)	1.233	0.977	0.921	0.859	0.951	1.445	0.861	0.856	0.972	0.987	0.855	0.99	1.037	1.052	1.04	1.037	1.182	1.111	1.018	1.278	1.084	0.942	1.014	0.912	0.945	0.986	1.008	0.966	0.877	1.133	0.997	0.954	1.027	1.107	1.024	0.909	0.951	1.086	0.915	0.671	0.908	0.84	1.006	0.917	0.947	1.06	0.963
P05208	Cela2a Ela-2 Ela2 Ela2a	Chymotrypsin-like elastase family member 2A (EC 3.4.21.71) (Elastase-2) (Elastase-2A)
P05213	Tuba1b Tuba2	Tubulin alpha-1B chain (EC 3.6.5.-) (Alpha-tubulin 2) (Alpha-tubulin isotype M-alpha-2) (Tubulin alpha-2 chain) [Cleaved into: Detyrosinated tubulin alpha-1B chain]	1.036	1.034	0.991	1.047	1.046	0.876	1.016	0.997	1.081	0.949	1.063	0.988	0.981	0.987	1.034	1.052	0.731	0.657	0.981	0.967	0.945	1.041	1.016	0.949	0.965	0.873	1.025	0.955	1.098	0.881	1.078	0.919	0.939	1.027	1.016	1.092	0.987	0.862	1.002	0.797	0.979	1.012	0.917	0.97	1.086	0.956	0.794
P05214	Tuba3a Tuba3; Tuba3b Tuba7	Tubulin alpha-3 chain (EC 3.6.5.-) (Alpha-tubulin 3/7) (Alpha-tubulin isotype M-alpha-3/7) (Tubulin alpha-3/alpha-7 chain) [Cleaved into: Detyrosinated tubulin alpha-3 chain]										1.188	1.054	0.862	0.717	0.793	0.802	0.895	0.534	0.636	0.808	0.662	0.797	1.035	0.909	0.872	1.036	1.091	1.07	1.197	1.936	0.892	0.893	0.944	0.715	1.03	1.028	0.881	1.137	1.072	1.351	0.885	1.038	1.37	1.038	1.023	1.14	1.166	0.994
P05366	Saa1	Serum amyloid A-1 protein
P05367	Saa2	Serum amyloid A-2 protein [Cleaved into: Amyloid protein A]
P05480	Src	Proto-oncogene tyrosine-protein kinase Src (EC 2.7.10.2) (Proto-oncogene c-Src) (pp60c-src) (p60-Src)	1.038	0.953	1.092	1.01	1.037	0.549	1.052	1.08	1.101	1.081	0.963	1.058	1.004	1.098	1.06	1.101	0.512	0.464	1.117	0.677	1.077	0.998	0.975	1.064	1.038	1.035	1.039	1.073	1.086	0.799	1.11	0.84	1.015	1.21	1.151	1.095	1.094	0.671	1.068	1.035	1.095	1.045	1.064	1.085	1.081	1.081	0.549
P05532	Kit Sl	Mast/stem cell growth factor receptor Kit (SCFR) (EC 2.7.10.1) (Proto-oncogene c-Kit) (Tyrosine-protein kinase Kit) (CD antigen CD117)	1.031	0.988	0.93	0.898	1.055	0.57	1.029	1.096	1.022	1.02	1.048	1.132	0.968	1.101	1.131	1.016	0.629	0.602	1.005	0.694	1.086	1.15	1.115	1.027	0.952	0.916	1.097	1.044	1.106	0.913	1.067	0.769	0.939	1.021	1.051	0.986	1.019	0.739	1.058	0.825	1.055	1.063	1.026	1.03	1.104	1.048	0.647
P05555	Itgam	Integrin alpha-M (CD11 antigen-like family member B) (CR-3 alpha chain) (Cell surface glycoprotein MAC-1 subunit alpha) (Leukocyte adhesion receptor MO1) (CD antigen CD11b)	0.96	0.98	1.206	1.137	1.027	0.643	0.961	1.094	1.029	0.926	0.974	0.947	0.925	0.981	0.964	1.005	0.734	0.785	0.937	0.632	0.878	1.025	0.886	0.989	0.975	0.994	0.943	0.937	0.984	0.728	0.983	0.796	0.852	0.861	0.911	0.941	0.942	0.611	0.86	4.229	0.818	0.893	0.831	0.963	1.023	0.841	0.558
P05622	Pdgfrb Pdgfr Pdgfr1	Platelet-derived growth factor receptor beta (PDGF-R-beta) (PDGFR-beta) (EC 2.7.10.1) (Beta platelet-derived growth factor receptor) (Beta-type platelet-derived growth factor receptor) (CD140 antigen-like family member B) (Platelet-derived growth factor receptor 1) (PDGFR-1) (CD antigen CD140b)	0.976	0.964	1.084	1.252	0.995	0.473	0.984	1.019	0.891	0.989	1.111	1.003	0.837	0.947	1.069	0.834	0.676	0.437	0.966	1.132	1.004	0.984	1.092	1.027	0.959	0.944	0.868	1.163	1.061	0.828	1.35	0.773	0.937	0.961	1.06	1.077	0.899	0.751	0.889	2.252	1.085	1.039	0.903	0.953	1.034	1.005	0.694
P05627	Jun	Transcription factor Jun (AH119) (Activator protein 1) (AP1) (Proto-oncogene c-Jun) (Transcription factor AP-1 subunit Jun) (V-jun avian sarcoma virus 17 oncogene homolog) (Jun A)
P05784	Krt18 Kerd Krt1-18	Keratin, type I cytoskeletal 18 (Cytokeratin endo B) (Keratin D) (Cytokeratin-18) (CK-18) (Keratin-18) (K18)	1.119	1.941	0.525	3.157	0.677	0.467	0.581	0.748	0.485	1.414	0.598	0.473	1.882	0.612	1.452	0.834	0.327	1.07	0.645	0.762	1.185	1.341	0.538	0.633	0.518	2.36	0.728	1.128	0.568	0.421	0.63	4.946	1.049	0.368	0.82	0.561	0.935	0.324	0.879	4.782	0.501	0.692	3.029	0.44	0.393	0.289	0.513
P05977	Myl1 Mylf	Myosin light chain 1/3, skeletal muscle isoform (MLC1/MLC3) (MLC1F/MLC3F) (Myosin light chain alkali 1/2) (Myosin light chain A1/A2)	0.264	0.297	0.479	0.415	0.242	1.938	0.161	0.414	0.289	0.408	1.624	0.367	0.356	0.331	0.343	0.347	0.667	2.534	0.233	2.027	0.198	0.179	0.33	0.844	0.329	0.504	0.311	0.653	0.594	3.094	0.7	0.62	0.602	0.551	0.488	0.688	0.591	2.147	0.481	0.525	0.601	0.653	0.415	0.444	0.576	0.441	2.742
P06151	Ldha Ldh-1 Ldh1	L-lactate dehydrogenase A chain (LDH-A) (EC 1.1.1.27) (LDH muscle subunit) (LDH-M)	1.106	1.064	0.937	0.994	1.101	0.903	1.051	0.945	0.991	0.888	0.96	0.997	1.029	1.03	0.989	1.018	0.842	0.739	1.104	0.757	1.049	1.027	1.003	1.017	0.989	0.957	1.024	1.018	1.059	1.1	1.139	1.115	1.187	1.152	1.072	1.089	1.043	0.777	1.082	1.058	1.11	0.886	1.085	1.034	1.016	1.062	0.735
P06240	Lck Lsk-t	Proto-oncogene tyrosine-protein kinase LCK (EC 2.7.10.2) (Leukocyte C-terminal Src kinase) (LSK) (Lymphocyte cell-specific protein-tyrosine kinase) (p56-LCK)
P06281	Ren1 Ren Ren-1	Renin-1 (EC 3.4.23.15) (Angiotensinogenase) (Kidney renin)
P06327	Gm5629	Ig heavy chain V region VH558 A1/A4
P06328	Ighv1-72	Ig heavy chain V region 1-72 (Ig heavy chain V region VH558 B4)
P06329		Ig heavy chain V region AC38 15.3
P06330		Ig heavy chain V region AC38 205.12
P06339	H2-T23	H-2 class I histocompatibility antigen, D-37 alpha chain
P06344		H-2 class II histocompatibility antigen, A-U beta chain
P06467	Hbz Hba-x Hbz1	Hemoglobin subunit zeta (Alpha-like embryonic globin chain x) (Hemoglobin zeta chain) (Zeta-globin)
P06537	Nr3c1 Grl Grl1	Glucocorticoid receptor (GR) (Nuclear receptor subfamily 3 group C member 1)	0.848	0.954	1.041	0.916	0.784	0.994	0.951	0.923	0.925	1.059	1.075	0.989	0.852	1.082	0.992	1.07	0.699	0.589	1.274	1.072	1.087	0.667	1.013	1.293	1.465	0.982	1.318	0.838	0.958	0.8	0.89	0.944	1.018	0.864	1.129	0.897	0.908	0.837	0.905	0.897	1.026	1.085	0.919	1.05	1.015	1.134	0.728
P06683	C9	Complement component C9																																					0.886	0.529	0.913	4.969	0.905	0.78	1.061	0.799	0.817
P06684	C5 Hc	Complement C5 (Hemolytic complement) [Cleaved into: Complement C5 beta chain; Complement C5 alpha chain; C5a anaphylatoxin; Complement C5 alpha' chain]
P06728	Apoa4	Apolipoprotein A-IV (Apo-AIV) (ApoA-IV) (Apolipoprotein A4)	0.771	1.23	1.724	1.234	0.828	1.297	0.833	0.991	1.016	1.173	1.227	0.901	1.022	1.032	0.987	0.983	0.686	1.267	0.955	0.956	1.013	1.058	1.042	1.07	1.177	1.613	1.241	0.96	0.944	0.712	1.111	0.839	0.858	0.624	0.464	0.651	0.799	0.522	1.143	3.535	0.841	0.636	0.824	0.818	0.711	0.804	0.516
P06745	Gpi Gpi1	Glucose-6-phosphate isomerase (GPI) (EC 5.3.1.9) (Autocrine motility factor) (AMF) (Neuroleukin) (NLK) (Phosphoglucose isomerase) (PGI) (Phosphohexose isomerase) (PHI)	1.071	1.026	0.973	0.996	1.057	1.21	1.012	1.025	0.98	0.877	0.977	0.932	0.956	1.045	1.014	1.047	1.329	0.955	0.908	1.12	0.975	0.993	0.999	0.897	0.973	0.85	0.897	0.956	1.044	1.331	1.049	1.179	1.211	1.098	0.993	1.024	0.892	1.079	0.942	0.697	0.969	0.921	0.916	0.932	0.911	0.949	1.014
P06795	Abcb1b Abcb1 Mdr1 Mdr1b Pgy1 Pgy1-1	ATP-dependent translocase ABCB1 (ATP-binding cassette sub-family B member 1B) (Multidrug resistance protein 1B) (EC 7.6.2.2) (P-glycoprotein 1) (Phospholipid transporter ABCB1) (EC 7.6.2.1) (CD antigen CD243)
P06797	Ctsl Ctsl1	Procathepsin L (EC 3.4.22.15) (Cathepsin L1) (Major excreted protein) (MEP) (p39 cysteine proteinase) [Cleaved into: Cathepsin L; Cathepsin L heavy chain; Cathepsin L light chain]	0.892	0.906	1.102	1.189	0.957	1.074	1.08	0.927	0.9	0.701	0.694	0.828	0.834	0.787	0.831	0.742	0.682	1.225	0.91	0.606	0.929	1.009	0.731	1.055	0.888	0.94	0.974	0.981	0.922	1.195	1.101	1.365	1.099	1.005	0.993	1.087	0.977	0.952	0.802	1.309	0.989	1.146	1.098	1.022	0.928	0.887	0.906
P06798	Hoxa4 Hox-1.4 Hoxa-4	Homeobox protein Hox-A4 (Homeobox protein Hox-1.4) (Homeobox protein MH-3)
P06800	Ptprc Ly-5	Receptor-type tyrosine-protein phosphatase C (EC 3.1.3.48) (Leukocyte common antigen) (L-CA) (Lymphocyte antigen 5) (Ly-5) (T200) (CD antigen CD45)	0.843	1.027	0.931	0.831	0.948	0.768	1.114	0.86	1.037	1.041	1.116	0.963	0.834	0.9	0.82	0.869	0.629	0.582	1.149	0.743	0.944	0.927	0.744	0.654	0.829	0.724	1.538	1.082	1.01	0.982	1.113	1.122	1.17	0.996	0.949	0.925	1.032	0.696	1.392	3.782	0.864	0.759	0.8	0.754	0.842
P06801	Me1 Mod-1 Mod1	NADP-dependent malic enzyme (NADP-ME) (EC 1.1.1.40) (Malic enzyme 1)	1.031	1.11	1.132	1.198	1.079	0.745	1.114	1.091	1.079	1.054	1.111	1.022	1.083	1.021	1.017	1.05	0.686	0.687	1.018	0.758	1.054	1.092	1.008	1.051	1.122	1.081	1.032	1.031	1.172	0.957	1.106	0.986	0.95	1.094	1.095	1.104	1.097	0.746	1.106	0.84	1.076	1.06	1.11	1.094	1.064	1.049	0.747
P06802	Enpp1 Npps Pc1 Pdnp1	Ectonucleotide pyrophosphatase/phosphodiesterase family member 1 (E-NPP 1) (Lymphocyte antigen 41) (Ly-41) (Phosphodiesterase I/nucleotide pyrophosphatase 1) (Plasma-cell membrane glycoprotein PC-1) [Cleaved into: Ectonucleotide pyrophosphatase/phosphodiesterase family member 1, secreted form] [Includes: Alkaline phosphodiesterase I (EC 3.1.4.1); Nucleotide pyrophosphatase (NPPase) (EC 3.6.1.9) (…	0.866	1.017	1.119	1.299	1.07	0.681	1.277	1.163	1.179	1.097	1.326	0.887	1.1	0.927	1.04	0.904	0.442	0.423	0.903	0.606	0.846	1.04	1.019	0.978	0.985	0.892	0.823	1.641	1.193	0.842	1.357	1.112	0.937	0.749	1.046	1.101	1.017	0.689	0.886	0.943	1.036	1.163	0.836	0.936	0.958	0.823	0.669
P06837	Gap43 Basp2	Neuromodulin (Axonal membrane protein GAP-43) (Calmodulin-binding protein P-57) (Growth-associated protein 43)	0.824	0.886	0.953	0.825	0.892	1.738	0.793	0.942	1.018	0.84	0.916	0.995	0.801	0.917	0.901	0.988	1.298	2.3	0.796	1.77	0.854	0.843	1.008	0.791	0.88	0.842	1.045	0.805	0.843	1.304	0.922	0.943	1.19	0.988	0.92	0.891	0.871	1.529	0.922	0.708	0.938	0.967	0.889	0.942	0.999	1.052	2.216
P06869	Plau	Urokinase-type plasminogen activator (U-plasminogen activator) (uPA) (EC 3.4.21.73) [Cleaved into: Urokinase-type plasminogen activator long chain A; Urokinase-type plasminogen activator short chain A; Urokinase-type plasminogen activator chain B]
P06879	Prl	Prolactin (PRL)																			0.386	0.613	0.49	0.634	1.026	0.577	0.768	0.524	11.671
P06880	Gh1 Gh	Somatotropin (Growth hormone)	0.068	0.234	0.351	0.118	0.721	0.336	0.044	0.28	1.282	0.386	0.361	0.314	0.305	0.336	0.303	0.308	2.237	1.319	0.395	0.48	0.395	0.527	1.352	0.484	0.954	0.325	16.744	0.418	8.468	0.445	0.303	0.479	0.506	0.449	0.433	0.458										0.151	0.249
P06909	Cfh Hf1	Complement factor H (Protein beta-1-H)	0.703	0.945	1.118	1.089	0.749	0.838	0.753	0.973	0.855	0.966	0.859	0.85	0.828	0.858	0.694	0.942	0.903	1.255	0.763	1.206	0.772	0.871	1.151	1.059	0.787	1.081	0.795	1.285	1.126	0.941	1.323	0.851	0.875	0.739	0.658	0.78	0.836	0.699	0.925	4.421	0.933	0.728	0.866	0.899	0.802	0.874	0.647
P07091	S100a4 Capl Mts1	Protein S100-A4 (Metastasin) (Metastatic cell protein) (PEL98) (Placental calcium-binding protein) (Protein 18A2) (Protein Mts1) (S100 calcium-binding protein A4)	0.194	0.495	0.317	0.984	0.42	0.326	0.285	0.299	0.343	1.172	1.524	0.405	0.313	0.268	0.385	0.368	0.501	0.589	6.273	1.413	0.037	0.665	0.321	0.397	0.278	0.353	1.92	0.72	0.862	0.796	1.124	1.356	1.209	0.665	0.666	0.53	0.523	0.836	0.395	5.106	0.509	0.572	0.536	1.017	0.562	1.173	1.887
P07146	Prss2 Try2	Anionic trypsin-2 (EC 3.4.21.4) (Anionic trypsin II) (Pretrypsinogen II) (Serine protease 2)
P07214	Sparc	SPARC (Basement-membrane protein 40) (BM-40) (Osteonectin) (ON) (Secreted protein acidic and rich in cysteine)	1.094	0.926	1.039	0.863	0.983	1.079	0.783	0.967	0.991	0.933	0.876	1.047	0.969	0.984	1.035	1.003	1.231	1.306	1.13	1.01	1.072	1.109	0.987	1.068	1.02	1.016	1.042	1.062	1.118	1.053	0.946	1.086	0.906	1.118	0.956	0.82	0.97	1.123	1.038	0.96	0.865	0.966	0.897	0.972	0.989	1.076	1.014
P07309	Ttr	Transthyretin (Prealbumin)	0.819	1.472	1.21	1.768	0.711	0.925	0.968	0.877	0.944	1.024	0.98	0.762	1.073	0.9	0.741	0.843	0.493	0.832	0.761	0.712	1.119	0.641	1.047	0.891	0.992	1.377	0.898	1.016	1	1.032	1.313	1.716	0.942	0.885	0.752	0.929	1.191	0.678	1.332	2.262	0.803	0.987	1.214	1.021	0.91	0.883	0.601
P07310	Ckm Ckmm	Creatine kinase M-type (EC 2.7.3.2) (Creatine kinase M chain) (Creatine phosphokinase M-type) (CPK-M) (M-CK)	0.201	0.303	0.616	0.679	0.257	1.472	0.198	0.477	0.33	0.346	2.488	0.21	0.159	0.231	0.196	0.181	0.215	1.658	0.145	1.265	0.114	0.115	0.288	0.672	0.26	0.394	0.283	0.656	0.428	4.178	1.06	0.119	0.215	0.334	0.22	0.782	1.479	1.664	0.408	0.356	0.386	1.093	0.227	0.477	0.383	0.254	1.907
P07356	Anxa2 Anx2 Cal1h	Annexin A2 (Annexin II) (Annexin-2) (Calpactin I heavy chain) (Calpactin-1 heavy chain) (Chromobindin-8) (Lipocortin II) (Placental anticoagulant protein IV) (PAP-IV) (Protein I) (p36)	0.457	0.712	0.548	1.157	0.626	0.368	0.731	0.622	0.504	0.756	1.488	0.578	0.56	0.564	0.562	0.519	0.608	0.625	1.588	0.94	0.492	0.922	0.621	0.685	0.55	0.576	0.609	1.512	0.783	1.406	1.693	3.05	0.93	0.532	0.653	0.801	0.756	0.564	0.719	6.698	0.987	0.482	0.795	1.04	1.112	0.592	0.801
P07361	Orm2 Agp-2 Orm-2	Alpha-1-acid glycoprotein 2 (AGP 2) (Orosomucoid-2) (OMD 2)
P07607	Tyms	Thymidylate synthase (TS) (TSase) (EC 2.1.1.45)
P07724	Alb Alb-1 Alb1	Albumin	0.463	1.432	1.384	1.404	0.541	1.714	0.822	0.765	1.016	1.01	1.604	0.782	0.792	1.173	0.697	0.893	0.733	1.329	1.019	1.251	0.955	0.626	1.047	0.899	1.003	1.091	0.924	1.478	1.188	0.908	1.644	0.796	0.813	0.825	0.581	0.916	1.075	0.787	1.407	1.753	0.745	0.722	0.998	1.069	0.576	0.797	0.617
P07742	Rrm1	Ribonucleoside-diphosphate reductase large subunit (EC 1.17.4.1) (Ribonucleoside-diphosphate reductase subunit M1) (Ribonucleotide reductase large subunit)	0.588	0.811	0.865	0.984	0.853	0.446	0.779	0.831	0.835	0.841	0.945	0.852	0.879	0.958	0.915	0.892	0.319	0.313	1.424	0.649	0.84	1.05	1.035	0.98	0.954	0.936	1.179	0.923	1.123	0.93	1.074	0.954	1.15	0.906	1.048	1.041	1.049	0.709	0.962	2.257	0.978	1.017	1.073	1.109	1.009	0.924	0.509
P07744	Krt4 Krt2-4	Keratin, type II cytoskeletal 4 (Cytokeratin-4) (CK-4) (Cytoskeletal 57 kDa keratin) (Keratin-4) (K4) (Type-II keratin Kb4)
P07758	Serpina1a Dom1 Spi1-1	Alpha-1-antitrypsin 1-1 (AAT) (Alpha-1 protease inhibitor 1) (Alpha-1-antiproteinase) (Serine protease inhibitor 1-1) (Serine protease inhibitor A1a) (Serpin A1a)	0.646	1.399	1.262	1.684	0.577	1.744	0.588	0.747	0.754	0.982	1.137	0.733	1.291	1.025	0.608	0.925	0.799	1.314	0.637	0.896	0.905	0.563	1.123	0.855	0.985	1.556	0.892	1.071	0.774	0.732	1.347	1.728	0.879	0.578	0.483	0.66	0.774	0.619	1.264	4.042	0.641	0.659	1.236	0.692	0.616	0.636	0.409
P07759	Serpina3k Mcm2 Spi2	Serine protease inhibitor A3K (Serpin A3K) (Contrapsin) (SPI-2)	0.797	1.701	1.446	2.583	0.692	0.494	0.758	0.898	0.86	1.378	0.964	0.749	2.449	0.967	0.646	0.915	0.58	1.147	0.759	0.477	0.934	0.693	0.989	1.043	1.009	1.851	0.924	1.04	0.945	0.528	1.091	2.251	0.863	0.529	0.527	0.635	0.929	0.369	1.312	4.683	0.847	0.803	1.32	0.846	0.82	0.7	0.479
P07901	Hsp90aa1 Hsp86 Hsp86-1 Hspca	Heat shock protein HSP 90-alpha (EC 3.6.4.10) (Heat shock 86 kDa) (HSP 86) (HSP86) (Tumor-specific transplantation 86 kDa antigen) (TSTA)	1.058	0.907	1.002	0.964	0.939	1.389	0.974	0.997	0.947	0.891	0.885	1.039	0.933	1.035	1.087	1.019	0.914	1.156	1.013	1.441	0.947	1.046	1.007	0.948	0.918	0.948	0.952	0.947	0.98	1.133	0.985	0.942	1.067	0.96	0.962	0.99	1.007	1.193	0.965	0.767	0.957	0.997	0.947	0.99	0.988	1.018	1.26
P07903	Ercc1 Ercc-1	DNA excision repair protein ERCC-1
P07934	Phkg1 Phkg	Phosphorylase b kinase gamma catalytic chain, skeletal muscle/heart isoform (EC 2.7.11.19) (Phosphorylase kinase subunit gamma-1) (Serine/threonine-protein kinase PHKG1) (EC 2.7.11.1, EC 2.7.11.26)	1.188	1.21	1.311	0.936	1.164	0.743	1.104	1.071	1.161	1.118	1.254	1.19	0.955	1.139	1.034	1.113	0.521	0.571	0.936	0.659	1.059	1.042	1.137	1.23	1.208	1.002	1.166	0.974	1.101	0.852	0.979	0.759	0.946	1.091	0.999	0.967	0.925	0.737	1.023	0.837	0.943	1.047	0.908	0.938	0.965	1.015	0.712
P08003	Pdia4 Cai Erp72	Protein disulfide-isomerase A4 (EC 5.3.4.1) (Endoplasmic reticulum resident protein 72) (ER protein 72) (ERp-72) (ERp72)	0.888	0.963	1.069	1.408	0.953	0.73	0.945	0.959	0.919	1.018	1.046	0.957	1.138	0.975	0.918	1.011	0.795	0.986	1.049	0.705	1.019	1.038	1.013	1.013	0.976	1.293	0.954	1.111	1.152	1.067	1.071	1.289	1.108	0.951	0.973	1.026	0.936	0.921	0.896	2.011	0.956	0.993	1.038	0.949	0.903	0.992	0.875
P08030	Aprt	Adenine phosphoribosyltransferase (APRT) (EC 2.4.2.7)	0.952	0.982	0.85	1.158	0.789	1.55	0.683	0.778	0.703	1.12	1.015	0.897	0.997	0.964	0.945	1.068	0.713	0.757	1.141	0.695	1.014	1.004	0.926	0.96	0.999	1.097	1.308	0.992	1.033	1.064	0.976	1.6	1.443	1.166	1.017	0.877	0.998	0.86	0.991	1.644	0.956	0.967	1.129	1.052	0.977	1.01	0.975
P08032	Spta1 Spna1 Spta	Spectrin alpha chain, erythrocytic 1 (Erythroid alpha-spectrin)																																														1.146	0.706
P08043	Zfp2 Fnp-2 Mkr2 Zfp-2	Zinc finger protein ZFP2 (Zfp-2) (Protein mKR2)
P08071	Ltf	Lactotransferrin (Lactoferrin) (EC 3.4.21.-)																																					0.544	0.502	0.551	17.073	0.384	0.105	0.463	0.554	0.503
P08074	Cbr2	Carbonyl reductase [NADPH] 2 (EC 1.1.1.184) (Adipocyte protein P27) (AP27) (Lung carbonyl reductase) (LCR) (NADPH-dependent carbonyl reductase 2)																			6.708	0.41	0.365	0.723	0.694	0.753	0.616	0.658	0.664	3.099	0.702	0.912	1.716	1.353	1.448	0.585	0.543	0.785	0.495	0.379	0.669	0.768	0.649	0.743	0.564	0.684	1.127
P08101	Fcgr2 Fcgr2b Ly-17	Low affinity immunoglobulin gamma Fc region receptor II (Fc gamma receptor IIB) (Fc-gamma RII) (Fc-gamma-RIIB) (FcRII) (IgG Fc receptor II beta) (Lymphocyte antigen 17) (Ly-17) (CD antigen CD32)
P08103	Hck	Tyrosine-protein kinase HCK (EC 2.7.10.2) (B-cell/myeloid kinase) (BMK) (Hematopoietic cell kinase) (Hemopoietic cell kinase) (p56-HCK/p59-HCK)										0.849	0.836	0.836	0.888	1.048	1.217	0.88	0.558	0.457	1.143	0.871	0.802	1.881	1.412	1.068	0.987	1.108	1.703	0.724	0.899	0.469	0.943	0.971	1.227	0.677	0.738	0.857	0.824	1.06	1.129	2.502	1.173	1.058	1.124	1.177	1.333	0.893	0.924
P08113	Hsp90b1 Grp94 Tra-1 Tra1	Endoplasmin (94 kDa glucose-regulated protein) (GRP-94) (Endoplasmic reticulum resident protein 99) (ERp99) (Heat shock protein 90 kDa beta member 1) (Polymorphic tumor rejection antigen 1) (Tumor rejection antigen gp96)	0.996	0.94	1.04	1.158	0.865	1.042	0.857	0.868	0.953	0.9	0.958	0.948	0.909	0.972	0.906	1.031	1.243	1.186	1.014	1.23	0.946	0.881	0.983	0.897	0.893	1.101	0.905	1.064	1.007	1.139	1.082	1.26	1.28	1.051	0.938	0.956	0.928	1.032	0.852	1.567	0.934	0.991	0.95	0.963	0.935	1.046	1.173
P08121	Col3a1	Collagen alpha-1(III) chain																			1.497	0.446	0.235	0.34	0.539	0.481	0.435	0.519	0.561										0.455	0.419	0.623	19.564	0.518	0.19	0.405	0.633	0.563	0.24	0.198
P08122	Col4a2	Collagen alpha-2(IV) chain [Cleaved into: Canstatin]	0.786	0.774	0.87	0.926	0.671	0.511	0.652	0.542	0.54	0.815	0.721	0.694	0.736	0.703	0.711	0.707	0.638	0.481	1.434	1.199	0.892	0.726	0.879	0.804	0.693	0.837	0.803	2.504	0.729	0.59	0.708	0.677	0.668	0.763	0.676	0.765	0.663	1.03	0.657	9.529	0.436	0.35	0.84	0.617	0.624	0.66	1.086
P08207	S100a10 Cal1l	Protein S100-A10 (Calpactin I light chain) (Calpactin-1 light chain) (Cellular ligand of annexin II) (S100 calcium-binding protein A10) (p10 protein) (p11)	0.261	0.67	0.461	1.037	0.52	0.183	0.533	0.495	0.434	0.613	1.824	0.453	0.51	0.405	0.513	0.432	0.343	0.37	4.26	0.304	0.129	0.8	0.422	0.663	0.443	0.477	0.609	1.659	0.845	1.094	1.72	2.65	0.66	0.395	0.536	0.735	0.625	0.417	0.632	6.724	1.111	0.555	0.783	0.943	1.094	0.891	0.768
P08226	Apoe	Apolipoprotein E (Apo-E)	0.992	0.984	0.969	0.976	0.912	1.443	0.899	0.939	0.929	0.871	0.878	0.963	0.933	1.023	0.976	0.984	1.552	1.474	0.946	1.415	1.021	1.017	0.958	0.869	0.942	0.985	0.923	0.873	0.981	1.451	0.923	1.206	1.025	1.07	0.912	0.83	1.001	1.557	0.986	0.791	0.842	0.932	1.025	0.982	0.928	0.943	1.441
P08228	Sod1	Superoxide dismutase [Cu-Zn] (EC 1.15.1.1)	1.328	1.258	1.338	1.15	1.114	1.492	1.084	1.38	0.917	0.8	0.868	0.881	0.779	0.967	0.946	1.063	1.576	1.638	0.925	1.126	0.975	0.897	1.033	0.698	0.95	1.132	0.957	0.607	0.948	0.946	0.785	1.106	0.911	0.937	0.786	0.676	1.01	1.324	1.207	0.756	0.99	1.227	0.978	0.943	1.013	1.097	1.492
P08249	Mdh2 Mor1	Malate dehydrogenase, mitochondrial (EC 1.1.1.37)	1.02	0.966	0.992	0.854	0.984	1.16	0.992	0.953	1.001	0.936	0.929	1.036	0.997	1.039	1.114	0.966	1.633	1.292	1.093	1.284	1.067	1.005	0.941	1.06	1.063	1.039	1.105	0.91	0.871	1.009	0.956	0.889	0.839	1.033	0.968	0.896	0.964	1.074	0.957	0.786	0.967	1.007	0.965	0.963	0.98	0.995	1.041
P08414	Camk4	Calcium/calmodulin-dependent protein kinase type IV (CaMK IV) (EC 2.7.11.17) (CaM kinase-GR)	1.017	1.01	1.151	0.971	1.023	1.03	1	1.081	1.009	1.051	0.95	1.025	0.943	1.139	1.046	1.13	0.773	0.884	0.984	1.017	1.05	0.948	1.031	1.071	1.045	1.068	1.005	0.881	0.997	0.903	0.986	0.79	0.881	1.071	0.964	0.966	0.945	0.736	1.022	0.74	1.007	1.045	0.861	0.995	1.019	1.099	0.704
P08508	Fcgr3	Low affinity immunoglobulin gamma Fc region receptor III (IgG Fc receptor III) (Fc-gamma RIII) (FcRIII) (CD antigen CD16)																												1.359	0.895	0.964	1.125	1.251	1.249	0.811	0.762	1.063	0.739	0.593	0.796	4.159	0.785	0.629	0.917	0.726	0.822
P08551	Nefl Nf68 Nfl	Neurofilament light polypeptide (NF-L) (68 kDa neurofilament protein) (Neurofilament triplet L protein)	0.647	1.01	0.818	1.388	1.227	0.793	1.552	1.01	1.209	0.951	1.742	0.698	1	0.639	0.938	0.651	1.327	0.844	0.666	0.982	0.61	1.108	0.88	0.639	0.867	0.565	0.399	1.412	1.275	1.053	1.132	1.549	1.023	0.566	0.987	1.536	1.255	1.473	1.157	0.849	1.051	1.52	0.948	1.062	0.98	0.524	1.468
P08553	Nefm Nef3 Nfm	Neurofilament medium polypeptide (NF-M) (160 kDa neurofilament protein) (Neurofilament 3) (Neurofilament triplet M protein)	0.659	1.058	0.803	1.343	1.169	1.068	1.453	0.978	1.116	0.965	1.808	0.753	1.018	0.673	0.973	0.719	0.961	0.987	0.638	1.434	0.61	1.004	0.871	0.633	0.858	0.552	0.416	1.249	1.176	1.068	1.039	1.833	1.189	0.608	0.9	1.302	1.106	1.855	1.103	0.781	1.005	1.431	0.891	1.048	0.92	0.569	1.85
P08556	Nras	GTPase NRas (EC 3.6.5.2) (Transforming protein N-Ras)	0.719	1.037	0.748	0.963	0.84	0.447	0.809	0.806	0.897	1.07	0.998	0.968	0.957	1.048	0.978	1.018	0.641	0.737	0.945	0.799	1.038	0.992	1.123	1.032	0.967	0.86	0.968	1.242	1.223	0.966	1.195	0.885	1.078	1.175	1.096	1.144	1.164	0.712	1.072	0.913	1.168	0.989	0.95	1.12	1.087	1.258	0.789
P08607	C4bpa C4bp	C4b-binding protein (C4bp)																												0.714	0.695	0.576	0.611	1.049	0.758	0.608	0.453	0.557	0.447	0.649	0.742	13.625	0.783	0.54	1.056	0.639	0.748
P08680	Alas2	5-aminolevulinate synthase, erythroid-specific, mitochondrial (ALAS-E) (EC 2.3.1.37) (5-aminolevulinic acid synthase 2) (Delta-ALA synthase 2) (Delta-aminolevulinate synthase 2)
P08730	Krt13 Krt1-13	Keratin, type I cytoskeletal 13 (47 kDa cytokeratin) (Cytokeratin-13) (CK-13) (Keratin-13) (K13)	2.818	0.658	0.595	0.872	3.121	1.331	0.362	0.91	0.871	0.723	0.733	0.437	0.742	0.748	3.057	2.175	0.882	0.904	2.126	10.028	0.576	1.609	0.913	1.37	0.955	1.203	0.87	0.676	0.854	1.331	1.908	3.833	1.776	0.765	0.731	1.114	0.626	0.77	3.139	0.568	0.359	0.914	1.244	0.619	1.289	6.94	0.843
P08752	Gnai2 Gnai-2	Guanine nucleotide-binding protein G(i) subunit alpha-2 (Adenylate cyclase-inhibiting G alpha protein)	1.148	1.024	1.091	0.935	1.124	0.635	1.209	1.115	1.085	1.066	1.056	1.086	1.025	0.979	1.037	0.956	0.785	0.718	1.176	0.604	1.033	0.837	0.937	1.171	1.111	0.964	1.138	1.004	1.031	0.946	1.108	1.01	1.072	1.285	1.182	1.09	1.145	0.733	1.105	0.937	1.146	1.063	1.107	1.112	1.121	1.059	0.588
P08775	Polr2a Rpii215 Rpo2-1	DNA-directed RNA polymerase II subunit RPB1 (RNA polymerase II subunit B1) (EC 2.7.7.6) (DNA-directed RNA polymerase II subunit A) (DNA-directed RNA polymerase III largest subunit)	0.932	0.967	1.02	1.112	1.051	0.825	1.009	1.055	0.946	1.15	1.035	1.023	0.894	1.032	1.041	1.016	0.62	0.676	1.023	0.993	0.971	1.087	1.052	1.019	0.957	0.968	1.021	0.986	1.075	1.03	1.024	0.954	1.064	0.967	0.994	1.033	1.007	0.696	1.041	1.282	1.06	1.014	1.011	1.056	1.034	0.99	0.743
P08905	Lyz2 Lyz Lyzs	Lysozyme C-2 (EC 3.2.1.17) (1,4-beta-N-acetylmuramidase C) (Lysozyme C type M)																																					0.853	0.478	0.844	8.106	0.877	0.535	0.855	0.81	0.822
P09021	Hoxa5 Hox-1.3 Hoxa-5	Homeobox protein Hox-A5 (Homeobox protein Hox-1.3) (Homeobox protein M2)
P09024	Hoxb7 Hox-2.3 Hoxb-7	Homeobox protein Hox-B7 (Homeobox protein Hox-2.3) (Homeobox protein MH-22B) (Homeobox protein MuB1)
P09036	Spink1 Spink3	Serine protease inhibitor Kazal-type 1 (P12) (Prostatic secretory glycoprotein) (Serine protease inhibitor Kazal-type 3)
P09041	Pgk2 Pgk-2	Phosphoglycerate kinase 2 (EC 2.7.2.3) (Phosphoglycerate kinase, testis specific)	0.396	0.596	0.591	0.499	0.368	1.55	0.512	0.52	0.512	5.965	0.606	0.323	0.724	0.527	0.547	0.616	3.589	2.215	0.476	1.95	0.514	0.555	0.717	0.92	0.752	0.716	0.658	0.569	0.718	0.706	0.606	0.656	1.275	0.551	0.509	0.483	0.722	0.622	1.64	1	1.127	1.178	1.033	0.892	1.161	0.573	3.981
P09055	Itgb1	Integrin beta-1 (Fibronectin receptor subunit beta) (VLA-4 subunit beta) (CD antigen CD29)	0.745	0.885	1.061	1.111	0.904	0.594	0.932	0.993	0.961	1.321	1.01	0.915	0.868	0.896	0.906	0.951	0.501	0.546	1.111	0.793	0.879	0.88	0.947	0.952	0.772	0.845	0.817	1.819	1.118	0.784	1.15	0.747	0.971	0.911	1.02	1.017	1.087	0.842	0.927	2.263	1.088	0.898	0.952	1.047	1.072	1.059	0.732
P09103	P4hb Pdia1	Protein disulfide-isomerase (PDI) (EC 5.3.4.1) (Cellular thyroid hormone-binding protein) (Endoplasmic reticulum resident protein 59) (ER protein 59) (ERp59) (Prolyl 4-hydroxylase subunit beta) (p55)	0.909	1.095	0.919	1.47	0.827	1.004	0.86	0.836	0.891	1.129	0.942	0.881	1.517	0.899	0.855	0.91	1.108	1.372	1.001	0.931	1.079	0.934	0.896	0.941	0.904	1.49	0.874	1.086	0.927	1.101	0.977	1.733	1.158	0.866	0.886	0.898	0.975	1.133	0.873	1.873	0.881	0.892	1.204	0.917	0.872	0.932	1.124
P09240	Cck	Cholecystokinin (CCK) [Cleaved into: Cholecystokinin-33 (CCK33); Cholecystokinin-12 (CCK12); Cholecystokinin-8 (CCK8)]	0.901	0.763	0.626	0.995	0.738	1.481	0.662	0.833	0.542	0.91	0.902	0.754	0.674	0.859	0.895	0.707	2.094	1.626										0.617	0.561	1.369	0.722	1.083	1.108	0.815	0.725	0.616	0.681	1.91	0.756	0.76	0.939	0.863	0.83	0.838	0.795
P09242	Alpl Akp-2 Akp2	Alkaline phosphatase, tissue-nonspecific isozyme (AP-TNAP) (TNAP) (TNSALP) (EC 3.1.3.1) (Alkaline phosphatase 2) (Alkaline phosphatase liver/bone/kidney isozyme) (Phosphoamidase) (Phosphocreatine phosphatase) (EC 3.9.1.1)	0.906	0.971	1.078	0.927	0.924	0.742	0.91	0.979	1.033	1.717	1.237	0.96	1.035	1.072	1.07	1.039	0.645	0.667	0.757	0.805	1.045	0.893	0.962	1.12	1.032	0.916	0.935	1.147	1.069	0.865	1.151	0.797	0.917	1.066	1.008	1.003	1.009	0.719	1.049	1.24	0.928	1.002	0.91	1.059	1.131	1.083	0.604
P09405	Ncl Nuc	Nucleolin (Protein C23)	0.793	0.835	0.854	0.889	0.848	1.604	0.859	0.837	0.818	0.896	0.992	0.955	0.831	0.943	0.911	0.933	1.815	1.488	0.884	1.459	0.852	0.934	0.899	0.824	0.889	0.856	0.951	0.922	1.013	1.223	0.862	1.098	0.929	0.895	0.921	0.933	0.923	1.514	0.954	1.454	0.879	0.857	0.919	0.97	0.74	0.908	1.641
P09411	Pgk1 Pgk-1	Phosphoglycerate kinase 1 (EC 2.7.2.3)	0.871	0.933	0.811	0.906	0.91	1.614	0.979	0.876	0.907	0.829	1.004	0.891	0.948	0.89	0.918	0.896	1.762	1.623	0.854	1.826	0.857	0.898	0.91	0.874	0.927	0.823	0.813	0.932	0.943	1.108	0.995	1.179	1.051	0.965	0.955	1.005	0.895	1.5	0.91	0.792	0.923	0.93	0.847	0.947	0.96	0.798	1.607
P09450	Junb Jun-b	Transcription factor JunB (MyD21) (Transcription factor AP-1 subunit JunB)
P09470	Ace Dcp1	Angiotensin-converting enzyme (ACE) (EC 3.4.15.1) (Dipeptidyl carboxypeptidase I) (Kininase II) (CD antigen CD143) [Cleaved into: Angiotensin-converting enzyme, soluble form]	0.983	1.007	1.137	1.035	1.006	0.471	0.951	1.074	1.028	0.976	1.072	1.023	0.911	1.069	0.985	1.027	0.52	0.44	1.166	0.462	1.051	1.036	1.128	1.082	1.082	1.024	1.111	1.182	1.064	0.867	1.102	0.88	0.959	0.994	0.982	1.019	1.131	0.601	1.067	1.034	1.106	1.149	0.993	0.991	1.16	1.167	0.528
P09528	Fth1 Fth	Ferritin heavy chain (Ferritin H subunit) (EC 1.16.3.1) [Cleaved into: Ferritin heavy chain, N-terminally processed]	1.044	1.034	1.319	1.138	1.187	1.5	1.222	0.886	0.78	3.629	0.807	0.82	0.887	0.875	0.818	0.866	0.922	1.261	0.891	1.102	0.835	0.741	0.874	1.175	1.368	1.03	1.268	0.893	1.52	1.084	1.008	1.206	0.783	1.126	1.301	0.946	0.751	1.334	1.049	1.272	1.154	1.205	0.845	0.712	1.216	1.125	1.151
P09541	Myl4 Mlc1a Myla	Myosin light chain 4 (MLC1EMB) (Myosin light chain 1, atrial/fetal isoform) (MLC1A)																																					0.776	1.035	1.078	1.066	1.067	0.901	0.676	0.719	1.086
P09542	Myl3 Mlc1v Mylc	Myosin light chain 3 (Myosin alkali light chain 1, ventricular/slow skeletal muscle isoform) (Myosin light chain 1, slow-twitch muscle B/ventricular isoform) (MLC1SB)	0.644	0.605	0.703	0.819	0.364	0.702	0.16	0.718	9.925
P09581	Csf1r Csfmr Fms	Macrophage colony-stimulating factor 1 receptor (CSF-1 receptor) (CSF-1-R) (CSF-1R) (M-CSF-R) (EC 2.7.10.1) (Proto-oncogene c-Fms) (CD antigen CD115)										1.08	1.076	0.819	0.862	0.696	0.858	0.901	0.62	0.477	0.99	0.842	0.874	1.191	1.221	1.04	1.082	1.12	1.053	0.957	0.914	0.668	1.042	1.074	1.052	0.909	0.998	1.084	0.835	0.593	0.86	1.031	1.057	1.421	0.82	1.009	1.07	0.805	0.828
P09602	Hmgn2 Hmg-17 Hmg17	Non-histone chromosomal protein HMG-17 (High mobility group nucleosome-binding domain-containing protein 2)	0.308	0.291	0.276	0.198	0.272	7.213	0.094	0.206	0.284	0.217	0.119	0.101	0.098	0.193	0.142	0.281	8.685	6.301	0.1	4.185	0.039	0.01	0.127	0.07	0.102	0.083	0.064	0.132	0.325	2.573	0.158	2.495	2.056	0.508	0.166	0.135	0.076	10.239	0.215	0.126	0.203	0.291	0.095	0.207	0.105	0.149	10.482
P09671	Sod2 Sod-2	Superoxide dismutase [Mn], mitochondrial (EC 1.15.1.1)	1.095	1.062	1.186	1.011	1.087	0.899	1.049	1.12	1.107	0.964	1.003	1.018	1.097	1.05	0.979	1.035	1.018	0.887	0.94	0.866	1.11	1.194	1.01	1.158	1.196	1.056	1.056	0.986	0.95	1.19	1.075	1.022	1.025	1.112	0.898	1.022	1.072	0.862	1.074	0.855	1.103	0.969	1.017	0.988	1.046	1.101	0.712
P09803	Cdh1	Cadherin-1 (ARC-1) (Epithelial cadherin) (E-cadherin) (Uvomorulin) (CD antigen CD324) [Cleaved into: E-Cad/CTF1; E-Cad/CTF2; E-Cad/CTF3]																												0.908	0.454	1.598	1.346	1.277	0.456	0.162	0.366	0.373	0.444	0.402	0.498	17.27	0.392	0.165	0.476	0.491	0.756
P09813	Apoa2	Apolipoprotein A-II (Apo-AII) (ApoA-II) (Apolipoprotein A2) [Cleaved into: Proapolipoprotein A-II (ProapoA-II)]										1.31	1.071	0.759	0.923	0.897	0.651	0.801	0.609	1.252	0.558	0.723	0.955	0.561	1.092	0.745	0.888	1.607	1.036	1.056	1.101	0.812	1.501	1.905	0.815	0.525	0.66	0.872	1.069	0.674	1.558	1.714	0.686	0.975	1.372	1.024	0.706	0.697	0.713
P09925	Surf1 Surf-1	Surfeit locus protein 1	0.742	1.014	0.964	0.91	0.977	0.599	1.046	0.895	1.076	1.175	1.162	1.141	1.15	1.112	1.088	1.031	0.561	0.592	0.865	0.79	1.107	1.092	1.154	1.16	1.084	1.203	1.319	0.898	1.056	0.872	0.974	0.72	1.04	1.054	1.001	1.048	0.975	0.644	0.904	0.952	1.056	0.952	0.946	0.991	1.144	1.299	0.655
P09926	Surf2 Surf-2	Surfeit locus protein 2 (Surf-2)	0.886	0.856	1.038	0.784	0.936	0.903	0.831	0.967	0.948										1.219	1.134	1.013	0.768	0.818	1.465	1.535	0.989	1.432	0.855	0.763	0.842	0.978	0.861	1.051	0.877	0.926	0.975	0.736	1.505	0.921	0.544	0.701	0.785	0.884	0.578	0.651	0.855	1.475
P0C027	Nudt10 Dipp3a	Diphosphoinositol polyphosphate phosphohydrolase 3-alpha (DIPP-3-alpha) (DIPP3-alpha) (EC 3.6.1.52) (Diadenosine 5',5'''-P1,P6-hexaphosphate hydrolase 3-alpha) (Diadenosine hexaphosphate hydrolase (AMP-forming)) (EC 3.6.1.60) (Nucleoside diphosphate-linked moiety X motif 10) (Nudix motif 10)	1.066	1.018	0.914	0.828	0.939	1.144	1.034	0.914	0.977	0.874	0.847	1.035	0.901	1.018	1.044	1.078	1.204	1.062	1.211	0.874	1.113	1.008	1.042	1.159	1.086	1.117	1.077	0.945	0.825	1.219	1.044	1.021	1.11	1.41	1.107	0.884	1.011	1.221	0.998	0.766	0.893	0.924	1.033	1.105	0.963	1.028	1.509
P0C090	Rc3h2 Mnab	Roquin-2 (EC 2.3.2.27) (Membrane-associated nucleic acid-binding protein) (RING finger and CCCH-type zinc finger domain-containing protein 2) (RING-type E3 ubiquitin transferase Roquin-2)																			1.208	0.683	0.966	0.938	1.154	1.052	0.985	1.141	1.275
P0C0A3	Chmp6	Charged multivesicular body protein 6 (Chromatin-modifying protein 6)	1.014	0.998	0.818	0.768	0.988	0.991	1.038	0.883	1.141	0.818	0.753	1.02	0.898	0.774	1.028	0.856	1.686	1.347	1.06	0.93	0.927	0.757	0.872	1.044	0.927	0.916	1.155	0.857	0.808	1.113	0.905	0.966	1.118	1.121	0.962	0.88	1.127	1.206	1.009	0.929	0.982	1.136	1.105	1.159	1.135	0.984	1.197
P0C0P8	Nps	Neuropeptide S										0.642	0.836	1.329	0.998	1.145	1.125	1.052	1.439	1.323	0.788	1.02	0.968	0.669	1.333	0.606	0.656	0.741	0.82
P0C0S6	H2az1 H2afz H2az	Histone H2A.Z (H2A/z)
P0C192	Lrrc4b Lrig4	Leucine-rich repeat-containing protein 4B (Netrin-G3 ligand) (NGL-3)	1.04	1.004	1.121	1.026	1.041	0.521	1.003	1.183	1.068	1.059	1.044	1.027	0.96	1.136	1.056	1.102	0.423	0.34	0.946	0.639	1.089	1.076	1.03	1.055	1.034	1.079	0.922	0.999	1.123	0.845	1.024	0.857	1.028	1.097	1.143	1.055	1.095	0.664	1.091	0.848	1.145	1.136	1.1	1.111	1.127	1.147	0.497
P0C1Q2	Pde11a	Dual 3',5'-cyclic-AMP and -GMP phosphodiesterase 11A (EC 3.1.4.35) (EC 3.1.4.53) (cAMP and cGMP phosphodiesterase 11A)	0.966	0.952	1.069	0.816	0.896	0.767	0.827	1.03	1.015	0.912	0.817	0.816	0.908	0.836	0.866	0.882	0.902	0.856	1.292	0.852	0.989	1.186	0.996	1.041	1.035	1.187	1.231	0.718	1.049	0.871	1.01	0.831	0.891	0.907	1.004	0.913	0.963	0.692	0.949	0.812	0.992	0.962	1.026	0.984	1.048	1.012	0.836
P0C5K1	Sbk2 Sgk069	Serine/threonine-protein kinase SBK2 (EC 2.7.11.1) (SH3-binding domain kinase family member 2) (Sugen kinase 69) (SgK069)
P0C605	Prkg1 Prkg1b Prkgr1a Prkgr1b	cGMP-dependent protein kinase 1 (cGK 1) (cGK1) (EC 2.7.11.12) (cGMP-dependent protein kinase I) (cGKI)	1.149	1.364	1.563	1.484	1.2	0.847	1.007	1.249	0.994	1.103	0.915	1.077	0.977	1.138	1.05	1.225	0.444	0.507	1.107	0.846	0.925	0.933	0.852	1.053	1	0.988	0.984	1.76	1.083	0.848	0.984	0.839	0.984	1.028	0.915	0.952	0.879	0.624	0.928	1.082	1.048	0.9	0.848	0.868	0.946	1.068	0.481
P0C673	Igsf11	Immunoglobulin superfamily member 11 (IgSF11) (Brain and testis-specific immunoglobulin superfamily protein) (Bt-IGSF)	0.896	1.307	1.156	0.962	1.218	0.714	1.145	1.184	1.085	0.913	1.008	0.894	0.821	0.926	0.975	0.963	0.964	0.979	1.037	0.846	0.852	1.03	1.072	0.905	0.983	0.977	0.736	0.935	1.062	0.976	0.977	1.09	1.209	0.822	0.936	1.012	1.063	1.255	0.851	0.727	0.915	0.979	0.995	1.063	0.938	0.828	1.193
P0C7L0	Wipf3 Cr16	WAS/WASL-interacting protein family member 3 (Corticosteroids and regional expression protein 16 homolog)	0.78	0.847	0.894	0.807	0.921	1.718	0.741	0.746	0.883	0.942	0.998	0.938	0.929	0.829	0.872	0.913	1.977	1.823	0.788	1.5	0.774	0.904	0.909	0.904	0.929	0.929	0.949	0.875	0.934	1.406	0.827	0.804	0.982	0.887	0.883	0.843	0.844	1.262	0.922	0.679	0.87	1.001	0.756	0.826	0.874	0.907	1.457
P0C7M9	Clec2l	C-type lectin domain family 2 member L	0.996	1.12	1.045	1.347	1.294	0.399	1.529	1.211	1.149	0.944	1.466	0.986	1.07	1.039	1.029	0.969	0.358	0.399	0.986	0.397	0.958	1.17	1.062	1.102	1.038	0.799	0.731	1.233	1.218	0.692	1.173	1.062	1.013	0.903	1.117	1.352	1.325	0.815	1.196	0.836	1.185	1.253	1.204	1.116	0.992	0.849	0.438
P0C7N9	Psmg4 Pac4	Proteasome assembly chaperone 4 (PAC-4) (mPAC4)																																														1.053	0.369
P0C7T6	Atxn1l Boat	Ataxin-1-like (Brother of ataxin-1)																																					0.928	0.999	0.808	1.084	1.187	1.278	0.862	0.891	1.082
P0C872	Jmjd7	Bifunctional peptidase and (3S)-lysyl hydroxylase Jmjd7 (EC 1.14.11.63) (EC 3.4.-.-) (JmjC domain-containing protein 7) (Jumonji domain-containing protein 7) (L-lysine (3S)-hydroxylase Jmjd7)										0.809	0.902	0.853	0.708	0.775	0.95	0.873	0.799	0.904																			1.106	0.594	1.065	1.26	1.242	1.141	1.174	1.051	1.253
P0C8B4	Gon7	EKC/KEOPS complex subunit GON7										0.521	0.698	0.656	0.578	0.787	0.851	0.764	0.999	0.563	1.127	0.717	0.81	0.548	0.849	1.296	0.964	0.829	0.807
P0C913		Overexpressed in colon carcinoma 1 protein homolog (OCC-1)	0.82	0.979	1.219	0.991	0.989	0.378	0.987	1.124	1.117	0.997	1.05	1.099	0.895	1.05	1.058	1.074	0.231	0.26	1.086	0.38	1.098	1.197	1.153	1.181	1.254	1.173	1.296	0.962	1.187	0.583	0.98	0.42	0.625	0.871	0.951	1.105	0.982	0.53	1.005	0.806	1.142	1.18	1.036	0.963	1.098	1.245	0.261
P0CB42	Alkbh1 Abh Alkbh	Nucleic acid dioxygenase ALKBH1 (EC 1.14.11.-) (Alkylated DNA repair protein alkB homolog 1) (Alpha-ketoglutarate-dependent dioxygenase ABH1) (DNA 6mA demethylase) (DNA N6-methyl adenine demethylase ALKBH1) (EC 1.14.11.51) (DNA lyase ABH1) (EC 4.2.99.18) (DNA oxidative demethylase ALKBH1) (EC 1.14.11.33) (mRNA N(3)-methylcytidine demethylase) (EC 1.14.11.-) (tRNA N1-methyl adenine demethylase) (E…
P0CG14	Derpc	Decreased expression in renal and prostate cancer protein										0.609	0.894	0.845	0.915	1.063	1.121	0.812	0.944	0.75	0.927	0.892	0.983	1.016	0.911	1.08	0.956	0.938	1.004	1.046	1.095	1.135	0.965	1.266	1.358	0.947	1.05	0.998	1.068	1.206	1.031	1.007	1.019	1.057	0.981	1.059	0.998	1.153	1.087
P0CG49	Ubb	Polyubiquitin-B [Cleaved into: Ubiquitin]	0.91	0.931	1.531	1.193	0.967	0.509	1.405	1.342	1.143	1.169	1.118	1.221	1.122	1.366	1.196	1.27	0.884	0.325	0.959	0.478	1.077	1.202	1.113	0.807	1.035	1.06	1.074										1.027	0.371	1.071	0.692	0.863	0.981	1.046	0.885	0.807
P0CL69	Znf703 Zeppo1 Zfp703 Zpo1	Zinc finger protein 703 (Zinc finger elbow-related proline domain protein 1)
P0CW02	Ly6c1	Lymphocyte antigen 6C1 (Ly-6C1)
P0CW03	Ly6c2 Ly6c	Lymphocyte antigen 6C2 (Ly-6C2)
P0DI97	Nrxn1	Neurexin-1-beta (Neurexin I-beta)																												0.97	1.141	0.97	1.056	0.857	1.196	1.249	0.982	1.025
P0DJE0	Pet100	Protein PET100 homolog, mitochondrial	0.876	0.738	1.163	1.257	0.898	0.961	0.824	1.067	0.849	0.868	0.967	1.114	0.77	1.22	1.016	1.203	0.541	0.659	1.159	0.585	1.209	1.023	1.053	1.062	1.088	1.238	1.153	0.973	1.21	0.775	0.976	0.768	0.733	0.864	0.921	0.953	1.082	0.844	1.057	1	0.893	1.15	1.268	1.052	1.122	1.089	0.612
P0DJF2	Pet117 Gm20571	Protein PET117 homolog, mitochondrial	1.02	1.093	1.016	0.904	0.767	0.998	0.798	0.986	0.764	1.14	1.008	1.166	1.347	1.367	1.416	1.166	1.71	1.283										0.946	1.096	1.07	1.08	1.245	0.934	1.152	1.151	0.833	1.11	1.191	1.107	0.948	0.884	1.126	1.095	1.045	1.115	0.701	0.977
P0DM40	Fer1l5	Fer-1-like protein 5
P0DMN7	Amd1	S-adenosylmethionine decarboxylase proenzyme 1 (AdoMetDC 1) (SAMDC 1) (EC 4.1.1.50) [Cleaved into: S-adenosylmethionine decarboxylase 1 alpha chain; S-adenosylmethionine decarboxylase 1 beta chain]																												0.918	0.92	1.098	0.801	1.008	0.997	0.704	1.002	0.797										1.255	0.726
P0DN34	Ndufb1	NADH dehydrogenase [ubiquinone] 1 beta subcomplex subunit 1 (Complex I-MNLL) (CI-MNLL) (NADH-ubiquinone oxidoreductase MNLL subunit)	1.039	1.101	1.115	0.984	1.165	0.815	1.11	0.983	0.95	0.923	1.091	1.116	0.964	1.254	1.084	1.09	1.094	1.092	1.077	0.807	1.27	1.197	1.203	1.163	1.245	1.074	1.156	1.036	1.027	1.011	1.205	0.749	0.996	1.116	1.041	0.997	1.122	0.83	1.099	0.806	1.172	0.861	1.047	1.039	1.042	1.289	0.735
P0DN91	Tmem254 D14Ertd449e Tmem254a Tmem254b Tmem254c	Transmembrane protein 254	0.581	0.699	0.568	2.409	0.655	0.252	1.468	0.93	0.87																			1.167	1.076	0.596	1.034	0.728	0.662	0.862	1.045	0.723	1.234	0.584	0.922	1.774	0.743	1.463	1.084	1.469	1.088
P0DOV1	Mnda Ifi205b	Interferon-activable protein 205-B (Ifi-205-B) (Interferon-inducible protein p205-B) (Myeloid cell nuclear differentiation antigen) (Protein D3)
P0DOV2	Ifi204	Interferon-activable protein 204 (Ifi-204) (Interferon-inducible protein p204)
P0DP27	Calm2 Cam2 CamC	Calmodulin-2	1.089	1	1.033	0.947	0.948	1.648	0.901	1.002	1.006	0.889	1.028	0.991	0.969	1.004	1.009	1.026	1.346	0.433	0.916	1.128	0.974	1.038	1.02	0.95	0.996	0.972	1.042	0.9	1.024	1.128	1.087	1.232	1.201	1.138	0.95	1.027	0.984	1.025	0.997	0.763	0.98	1.011	0.864	0.956	1.001	1.064	1.061
P0DP60	Lynx1	Ly-6/neurotoxin-like protein 1 (GC26)
P0DPE0	Eef1akmt4	EEF1A lysine methyltransferase 4 (EC 2.1.1.-)
P10078	Zfp28 Mkr5 Zfp-28	Zinc finger protein 28 (Zfp-28) (Protein mKR5)
P10107	Anxa1 Anx1 Lpc-1 Lpc1	Annexin A1 (Annexin I) (Annexin-1) (Calpactin II) (Calpactin-2) (Chromobindin-9) (Lipocortin I) (Phospholipase A2 inhibitory protein) (p35) [Cleaved into: Annexin Ac2-26]	0.183	0.403	0.346	0.761	0.283	0.175	0.231	0.315	0.192	0.443	1.103	0.208	0.248	0.199	0.185	0.175	0.304	0.35	2.504	0.375	0.128	0.411	0.254	0.349	0.229	0.321	0.509	0.98	0.4	0.509	0.938	1.254	0.716	0.224	0.229	0.268	0.371	0.566	0.464	16.798	0.303	0.157	0.437	0.6	0.53	0.773	1.034
P10126	Eef1a1 Eef1a	Elongation factor 1-alpha 1 (EF-1-alpha-1) (EC 3.6.5.-) (Elongation factor Tu) (EF-Tu) (Eukaryotic elongation factor 1 A-1) (eEF1A-1)	0.822	0.949	0.871	1.037	0.867	1.647	0.878	0.843	0.848	0.867	0.94	0.895	0.878	0.954	0.939	0.988	2.038	1.443	0.87	1.997	0.836	0.863	0.869	0.791	0.842	0.87	0.811	0.948	1.021	1.052	1.014	1.167	1.099	0.942	0.93	0.995	0.933	1.185	0.938	1.213	0.924	0.934	1.01	0.969	1.014	0.911	1.338
P10287	Cdh3 Cdhp	Cadherin-3 (Placental cadherin) (P-cadherin)
P10404		MLV-related proviral Env polyprotein [Cleaved into: Surface protein (SU); Transmembrane protein (TM)]	0.356	0.792	0.37	0.792	0.79	0.191	0.433	0.617	0.438																																					0.442	0.464
P10417	Bcl2 Bcl-2	Apoptosis regulator Bcl-2	0.725	1.364	1.236	0.977	1.293	1.912	0.745	1.045	1.034	0.565	1.223	0.726	0.442	0.905	0.548	0.832	1.098	1.264																												1.057	1.998
P10493	Nid1 Ent	Nidogen-1 (NID-1) (Entactin)	0.813	0.863	0.904	0.947	0.978	0.744	0.934	0.95	1.006	0.937	1.05	0.864	0.888	0.844	0.887	0.875	0.674	0.822	0.875	0.762	0.864	0.88	0.876	0.931	0.867	0.841	0.778	1.806	0.925	0.89	1.038	1.183	1.011	0.863	0.91	0.86	0.901	0.845	0.812	3.95	0.987	0.944	0.814	0.946	0.949	0.837	0.984
P10518	Alad Lv	Delta-aminolevulinic acid dehydratase (ALADH) (EC 4.2.1.24) (Porphobilinogen synthase)	1.203	1.095	1.024	1.323	1.1	0.682	0.979	1.054	0.993	1.243	0.886	0.963	1.357	1.093	0.972	1.073	0.715	0.606	1.107	0.782	1.183	1.092	1	0.98	0.969	1.171	1.044	0.924	1.008	0.809	1.049	0.984	1.047	1.026	1.06	0.978	0.947	0.615	0.957	0.903	0.994	0.88	1.216	0.972	0.936	1.044	0.658
P10605	Ctsb	Cathepsin B (EC 3.4.22.1) (Cathepsin B1) [Cleaved into: Cathepsin B light chain; Cathepsin B heavy chain]	0.991	1.15	1.034	1.039	0.974	0.979	1.052	1.005	1.048	0.997	0.983	1.078	1.164	0.971	1.041	0.925	0.587	0.861	1.038	0.979	1.058	0.908	0.886	1.092	1.008	1.11	1.034	1.236	0.948	1.055	1.126	1.174	1.101	1.314	1.086	1.177	1.073	0.972	1.109	1.296	1.071	1.011	1.176	1.083	1.009	1.122	1.104
P10629	Hoxc6 Hox-3.3 Hoxc-6	Homeobox protein Hox-C6 (Homeobox protein Hox-3.3) (Homeobox protein Hox-6.1)
P10630	Eif4a2 Ddx2b	Eukaryotic initiation factor 4A-II (eIF-4A-II) (eIF4A-II) (EC 3.6.4.13) (ATP-dependent RNA helicase eIF4A-2)	1.152	0.988	1.134	1.042	1.115	0.568	1.093	1.08	1	0.986	1.003	1.149	1.026	1.219	1.122	1.199	0.417	0.379	1.054	0.628	1.169	1.153	1.172	1.074	1.084	1.145	1.01	1.035	1.069	0.897	1.076	0.921	1.01	1.066	1.144	1.113	1.058	0.825	1.074	1.216	1.07	0.975	1.04	1.043	1.015	1.034	0.719
P10637	Mapt Mtapt Tau	Microtubule-associated protein tau (Neurofibrillary tangle protein) (Paired helical filament-tau) (PHF-tau)	0.746	0.777	0.729	0.682	0.814	2.373	0.744	0.751	0.806	0.79	0.941	0.872	0.802	0.885	0.903	0.926	3.289	2.167	0.728	2.311	0.717	0.766	0.814	0.718	0.799	0.734	0.767	0.717	0.788	1.267	0.757	1.01	0.994	0.756	0.752	0.812	0.761	2.033	0.816	0.584	0.795	0.877	0.727	0.839	0.797	0.737	2.18
P10639	Txn Txn1	Thioredoxin (Trx) (ATL-derived factor) (ADF)	0.766	0.769	0.646	0.721	0.661	2.856	0.676	0.638	0.704	0.801	0.815	0.983	0.791	0.736	0.926	0.847	2.38	2.44	0.922	2.76	0.795	0.799	0.79	0.779	0.791	0.837	0.838	0.826	0.804	1.171	0.708	1.145	0.9	0.72	0.751	0.77	0.852	1.842	0.826	1.037	0.832	0.909	0.945	0.903	0.881	0.764	2.862
P10648	Gsta2	Glutathione S-transferase A2 (EC 2.5.1.18) (GST class-alpha member 2) (Glutathione S-transferase GT41A)
P10649	Gstm1	Glutathione S-transferase Mu 1 (EC 2.5.1.18) (GST 1-1) (GST class-mu 1) (Glutathione S-transferase GT8.7) (pmGT10)	1.29	1.211	1.281	1.149	1.224	0.956	1.089	1.216	1.101	1.129	0.963	0.965	1.229	1.106	0.879	1.139	1.134	0.904	1.117	0.932	1.222	1.05	1.006	0.997	1.106	1.329	1.111	0.864	0.84	0.858	0.904	1.077	0.904	1.011	0.921	0.862	0.908	0.715	1.03	0.787	1.032	0.63	1.149	0.87	0.899	0.965	0.626
P10711	Tcea1 Tceat	Transcription elongation factor A protein 1 (Transcription elongation factor S-II protein 1) (Transcription elongation factor TFIIS.o)	1.047	0.976	0.994	1.061	1.038	0.943	1.048	1.028	1.044	0.935	0.96	0.994	0.906	1.075	0.954	1.012	0.885	0.973	0.982	0.819	0.987	1.056	1.119	0.99	0.991	0.925	0.968	0.938	0.93	0.946	0.94	1.071	1.099	0.945	1.006	0.987	1.035	1	1.089	1.009	1.071	1.085	1.041	1.109	1.079	0.971	0.963
P10755	Zfp14 Kiaa1559 Krox-9 Zfp-14	Zinc finger protein 14 (Zfp-14) (Zinc finger protein Krox-9)
P10810	Cd14	Monocyte differentiation antigen CD14 (Myeloid cell-specific leucine-rich glycoprotein) (CD antigen CD14)										0.592	1.029	0.931	0.997	0.911	0.934	0.97	0.789	0.77	0.805	0.76	0.653	0.875	0.897	1.029	0.825	0.883	1.475	1.059	0.831	0.854	1.255	1.247	1.494	0.87	0.888	0.986	0.843	0.761	0.831	4.551	0.833	0.599	0.775	0.9	0.87	0.866	0.854
P10833	Rras	Ras-related protein R-Ras (EC 3.6.5.-) (p23)	0.9	0.862	0.97	1.219	0.936	0.53	1.063	0.95	0.931	0.906	1.036	1.003	0.939	1.04	1.077	1.048	0.543	0.537	1.088	0.745	1.003	0.993	0.989	0.981	0.853	0.844	0.814	1.611	1.148	0.996	1.154	1.166	1.141	1.015	1.037	1.235	1.141	0.714	1.002	1.227	1.113	1.2	1.069	1.1	1.17	0.976	0.687
P10852	Slc3a2 Mdu1	4F2 cell-surface antigen heavy chain (4F2hc) (Solute carrier family 3 member 2) (CD antigen CD98)	1.12	1.019	1.201	0.972	1.003	0.931	0.954	1.096	1.033	1.053	1.049	1.006	0.875	1.137	1.02	1.247	0.658	0.738	0.973	0.922	1.095	1.023	1.085	1.054	1.126	1.02	1.029	0.981	1.071	1.141	1.053	0.96	1.309	1.213	0.985	0.99	1.008	0.833	0.98	0.748	0.95	0.989	1.009	1.042	1.069	1.202	0.848
P10853	H2bc7 H2b-f Hist1h2bf; H2bc11 H2b-j Hist1h2bj; H2bc13 H2b-l Hist1h2bl; H2bc15 H2b-n Hist1h2bn	Histone H2B type 1-F/J/L (H2B 291A)
P10854	H2bc14 Hist1h2bm	Histone H2B type 1-M (H2B 291B)
P10922	H1-0 H1f0 H1fv	Histone H1.0 (Histone H1') (Histone H1(0)) (MyD196) [Cleaved into: Histone H1.0, N-terminally processed]	0.652	0.8	0.727	0.756	0.789	2.246	0.703	0.723	0.695	0.94	0.897	0.657	0.722	0.654	0.618	0.716	4.573	3.221	0.704	2.827	0.706	0.547	0.797	0.625	0.723	0.688	0.682	0.75	0.475	1.341	0.562	0.713	0.702	0.445	0.479	0.626	0.693	2.819	0.672	0.554	0.643	0.728	0.688	0.612	0.704	0.711	3.14
P10923	Spp1 Eta-1 Op Spp-1	Osteopontin (2AR) (Bone sialoprotein 1) (Calcium oxalate crystal growth inhibitor protein) (Early T-lymphocyte activation 1 protein) (Minopontin) (Secreted phosphoprotein 1) (SPP-1)
P11031	Sub1 Pc4 Rpo2tc1	Activated RNA polymerase II transcriptional coactivator p15 (Positive cofactor 4) (PC4) (SUB1 homolog) (Single-stranded DNA-binding protein p9) (p14)	1.112	0.983	0.904	0.96	0.961	1.251	1.018	0.941	1.056	0.777	0.92	1.039	0.765	1.031	0.96	1.034	1.386	1.212	0.872	1.024	0.92	0.916	1.133	0.763	0.851	0.866	0.878	0.921	0.951	1.257	0.97	1.355	1.005	1.162	0.993	0.941	0.79	1.646	0.993	1.095	0.936	0.904	0.968	1.035	0.812	1.033	1.21
P11032	Gzma Ctla-3 Ctla3 Mtsp-1	Granzyme A (EC 3.4.21.78) (Autocrine thymic lymphoma granzyme-like serine protease) (CTLA-3) (Fragmentin-1) (T cell-specific serine protease 1) (TSP-1)
P11087	Col1a1 Cola1	Collagen alpha-1(I) chain (Alpha-1 type I collagen)	0.133	0.213	0.151	0.178	0.163	0.157	0.133	0.13	0.126	0.15	0.23	0.141	0.189	0.141	0.168	0.103	0.153	0.496	4.346	1.413	0.045	0.1	0.154	0.339	0.103	0.212	0.115	0.712	0.19	1.828	1.321	0.717	0.263	0.18	0.319	0.218	0.354	0.774	0.381	13.422	0.369	0.298	0.336	0.393	0.8	0.197	0.875
P11103	Parp1 Adprp Adprt Adprt1	Poly [ADP-ribose] polymerase 1 (PARP-1) (EC 2.4.2.30) (ADP-ribosyltransferase diphtheria toxin-like 1) (ARTD1) (DNA ADP-ribosyltransferase PARP1) (EC 2.4.2.-) (NAD(+) ADP-ribosyltransferase 1) (ADPRT 1) (Poly[ADP-ribose] synthase 1) (msPARP) (Protein poly-ADP-ribosyltransferase PARP1) (EC 2.4.2.-) [Cleaved into: Poly [ADP-ribose] polymerase 1, processed C-terminus (Poly [ADP-ribose] polymerase 1,…	0.841	0.943	0.84	1.007	0.962	0.734	0.942	0.932	0.865	4.835	0.994	0.747	0.977	0.931	0.894	0.884	0.911	0.905	1.149	1.972	0.808	0.987	0.914	0.916	0.874	0.834	1.12	0.972	1.03	0.915	0.975	1.084	0.988	0.912	0.895	0.999	0.955	1.023	0.924	1.368	1.025	0.887	0.819	1.005	0.936	0.875	0.679
P11152	Lpl	Lipoprotein lipase (LPL) (EC 3.1.1.34) (Phospholipase A1) (EC 3.1.1.32)
P11157	Rrm2	Ribonucleoside-diphosphate reductase subunit M2 (EC 1.17.4.1) (Ribonucleotide reductase small chain) (Ribonucleotide reductase small subunit)																			4.002	0.76	0.406	1.371	0.633	0.701	0.41	0.847	1.473																			1.082	0.903
P11214	Plat	Tissue-type plasminogen activator (t-PA) (t-plasminogen activator) (tPA) (EC 3.4.21.68) [Cleaved into: Tissue-type plasminogen activator chain A; Tissue-type plasminogen activator chain B]	0.861	0.99	0.986	1.056	0.911	0.865	0.885	1.033	0.947	0.988	1.079	1.023	1.018	1.206	1.096	1.167	0.689	0.708	1.161	0.872	1.073	1.113	1.055	1.259	1.115	1.191	1.078	0.961	1.362	1.045	1.07	0.886	1.168	1.012	0.926	1.051	0.945	0.699	1.026	0.903	1.038	0.994	0.917	0.939	1	1.019	0.776
P11247	Mpo	Myeloperoxidase (MPO) (EC 1.11.2.2) [Cleaved into: Myeloperoxidase light chain; Myeloperoxidase heavy chain]																																					0.476	0.497	0.546	18.774	0.393	0.242	0.445	0.544	0.562	0.37	0.391
P11260	Lire1	LINE-1 retrotransposable element ORF1 protein (L1-ORF1p) (LINE retrotransposable element 1) (LINE1 retrotransposable element 1) (Transposase element L1Md-A101/L1Md-A102/L1Md-A2)
P11276	Fn1	Fibronectin (FN) [Cleaved into: Anastellin]	0.187	0.276	0.358	0.443	0.2	0.2	0.191	0.25	0.204	0.335	0.32	0.26	0.4	0.263	0.245	0.243	0.263	0.298	0.556	1.429	0.317	0.603	0.317	0.331	0.281	0.592	0.29	1.026	0.297	0.353	0.449	0.481	0.292	0.272	0.232	0.252	0.533	0.519	0.615	16.398	0.351	0.411	0.584	0.719	0.637	0.235	0.196
P11352	Gpx1	Glutathione peroxidase 1 (GPx-1) (GSHPx-1) (EC 1.11.1.9) (Cellular glutathione peroxidase) (Selenium-dependent glutathione peroxidase 1)	1.219	1.727	0.845	2.14	0.858	0.714	0.783	0.841	0.883	1.482	0.768	0.756	2.459	0.846	0.732	0.778	0.612	1.159	0.892	0.742	1.358	0.984	0.824	0.911	0.841	2.237	0.849	1.04	0.874	0.671	0.832	2.782	0.889	0.693	0.872	0.869	0.995	0.69	0.931	1.148	0.855	1.017	2.173	0.859	0.826	0.806	0.684
P11404	Fabp3 Fabph1	Fatty acid-binding protein, heart (Fatty acid-binding protein 3) (Heart-type fatty acid-binding protein) (H-FABP) (Mammary-derived growth inhibitor) (MDGI)	0.902	0.873	1.053	0.968	0.917	1.294	0.968	1.073	1.085	0.868	0.948	1.163	0.794	1.075	1.136	1.178	1.117	1.281	1.108	0.997	1.108	1.037	0.989	0.845	0.93	0.97	0.941	0.753	0.806	1.073	0.601	0.943	1.002	0.89	0.72	0.747	1.029	1.213	1.124	0.684	0.949	1.118	1.078	0.919	0.992	0.962	1.402
P11438	Lamp1 Lamp-1	Lysosome-associated membrane glycoprotein 1 (LAMP-1) (Lysosome-associated membrane protein 1) (120 kDa lysosomal membrane glycoprotein) (CD107 antigen-like family member A) (LGP-120) (Lysosomal membrane glycoprotein A) (LGP-A) (P2B) (CD antigen CD107a)	0.889	1.148	1.24	1.204	1.21	0.578	1.18	1.16	1.074	1.072	1.224	1.169	1.167	1.174	1.162	1.199	0.411	0.411	1.024	0.666	1.255	1.18	1.198	1.161	1.241	1.124	1.082	1.15	1.195	0.96	1.195	0.819	1.1	1.092	1.085	1.147	1.108	0.676	1.095	1.203	1.154	0.94	1.039	1.091	1.055	1.054	0.529
P11440	Cdk1 Cdc2 Cdc2a Cdkn1	Cyclin-dependent kinase 1 (CDK1) (EC 2.7.11.22) (EC 2.7.11.23) (Cell division control protein 2 homolog) (Cell division protein kinase 1) (p34 protein kinase)																																														0.845	0.844
P11499	Hsp90ab1 Hsp84 Hsp84-1 Hspcb	Heat shock protein HSP 90-beta (Heat shock 84 kDa) (HSP 84) (HSP84) (Tumor-specific transplantation 84 kDa antigen) (TSTA)	1.038	0.91	1.116	1.002	1.05	1.154	0.952	1.014	0.932	0.815	0.846	1.064	0.859	0.991	1.077	1.014	0.811	1.035	1.052	1.194	0.923	1.028	1.01	1.014	0.993	1.091	0.979	0.974	1.024	0.999	0.913	0.933	1.031	0.916	0.933	0.9	1.048	1.041	1.021	0.893	1.044	1.131	0.996	1.01	1.03	1.056	1.421
P11531	Dmd	Dystrophin	0.927	1.033	1.084	1.19	0.952	0.827	1.009	1.079	1.005	1.014	1.038	0.996	0.984	1.035	1.048	1.01	0.751	0.839	1.059	0.857	0.967	1.019	1.028	1.051	1.013	1.109	1.04	1.105	0.962	1.03	0.954	0.761	0.878	0.959	0.937	0.959	0.946	0.877	0.933	1.583	1.003	1.293	0.953	0.921	1.07	1.033	0.985
P11588	Mup1	Major urinary protein 1 (MUP 1)	1.387	3.843	0.294	5.484	0.308	0.889	0.288	0.429	0.31	2.917	0.388	0.336	6.134	0.441	0.268	0.4	0.272	1.694	0.395	0.295	2.327	0.449	0.198	0.259	0.274	5.368	0.235
P11589	Mup2	Major urinary protein 2 (MUP 2)	1.547	4.716	0.212	6.696	0.41	0.875	0.293	0.406	0.222	2.759	0.374	0.174	6.393	0.457	0.283	0.403	0.232	1.987	0.307	0.206	2.258	0.479	0.168	0.326	0.254	5.465	0.322	1.023	0.408	0.229	0.478	8.985	0.934	0.157	0.567	0.372	0.482	0.205	0.538	0.467	0.3	1.188	4.706	0.24	0.16	0.118	0.315
P11591	Mup5 Mup18	Major urinary protein 5
P11609	Cd1d1 Cd1.1	Antigen-presenting glycoprotein CD1d1 (CD antigen CD1d.1)
P11627	L1cam Caml1	Neural cell adhesion molecule L1 (N-CAM-L1) (NCAM-L1) (CD antigen CD171)	0.963	0.838	1.054	0.934	0.948	1.175	0.856	0.956	0.957	0.928	0.823	1.082	0.905	1.124	1.033	1.099	0.774	1.174	1.01	0.814	1.092	1.06	1.06	1.111	1.016	0.964	1.043	0.958	1.04	1.258	1.057	0.946	1.107	1.173	1.044	1.005	1.104	1.126	1.048	0.811	1.064	1.032	0.986	1.045	1.071	1.175	1.16
P11672	Lcn2	Neutrophil gelatinase-associated lipocalin (NGAL) (Lipocalin-2) (Oncogene 24p3) (24p3) (SV-40-induced 24p3 protein) (Siderocalin LCN2) (p25)																																					0.304	0.093	0.466	30.82	0.154	0.129	0.374	0.379	0.387
P11679	Krt8 Krt2-8	Keratin, type II cytoskeletal 8 (Cytokeratin endo A) (Cytokeratin-8) (CK-8) (Keratin-8) (K8) (Type-II keratin Kb8)	1.101	1.265	0.442	2.851	0.647	0.379	0.495	0.829	0.435	1.477	0.423	0.316	1.998	0.447	0.75	0.462	0.316	0.777	0.535	0.596	0.902	1.163	0.455	0.502	0.413	1.562	0.68	0.849	0.829	0.413	0.613	2.57	0.701	0.593	0.637	0.627	0.728	0.404	1.515	10.525	0.305	0.554	1.443	0.652	0.554	0.438	0.303
P11680	Cfp Pfc	Properdin (Complement factor P)
P11688	Itga5	Integrin alpha-5 (CD49 antigen-like family member E) (Fibronectin receptor subunit alpha) (Integrin alpha-F) (VLA-5) (CD antigen CD49e) [Cleaved into: Integrin alpha-5 heavy chain; Integrin alpha-5 light chain]	0.29	0.561	0.461	1.069	0.462	0.232	0.494	0.512	0.521	0.544	0.82	0.683	0.557	0.56	0.694	0.694	0.357	0.499										1.916	1.154	0.735	1.229	1.036	1.19	1.208	1.26	1.209	0.829	0.693	0.854	7.784	0.892	0.608	0.862	0.836	0.942	0.872	0.788
P11714	Cyp2d9 Cyp2d-9	Cytochrome P450 2D9 (EC 1.14.14.1) (CYPIID9) (Cytochrome P450-16-alpha) (Cytochrome P450CA) (Testosterone 16-alpha hydroxylase)
P11725	Otc	Ornithine transcarbamylase, mitochondrial (OTCase) (EC 2.1.3.3) (Ornithine carbamoyltransferase, mitochondrial)	1.079	3.385	0.331	6.041	0.207	0.096	0.284	0.374	0.321	2.736	0.41	0.314	6.207	0.642	0.27	0.447	0.371	1.483	0.5	0.435	2.433	0.712	0.267	0.336	0.342	5.73	0.277	1.496	0.443	0.165	0.592	7.505	1.187	0.159	0.943	0.474	0.975	0.295	0.917	0.445	0.31	0.908	4.419	0.402	0.261	0.139	0.322
P11798	Camk2a	Calcium/calmodulin-dependent protein kinase type II subunit alpha (CaM kinase II subunit alpha) (CaMK-II subunit alpha) (EC 2.7.11.17)	1.149	0.969	1.265	0.894	1.018	0.764	0.9	1.184	1.043	1.138	0.801	0.975	0.858	1.134	0.992	1.201	1.281	0.914	1.075	0.609	1.157	1.075	1.033	1.215	1.069	1.136	1.238	0.945	0.979	0.991	1.067	0.634	0.973	1.145	1.051	0.991	1.027	0.748	1.037	0.638	0.985	0.874	0.954	0.891	1.02	1.228	0.696
P11835	Itgb2	Integrin beta-2 (Cell surface adhesion glycoproteins LFA-1/CR3/p150,95 subunit beta) (Complement receptor C3 subunit beta) (CD antigen CD18)	0.849	0.843	1.04	1.039	0.956	0.557	0.917	1.001	0.924	1.03	0.932	1.071	0.877	0.91	0.908	0.995	0.447	0.566	0.911	0.779	0.881	0.986	0.956	0.973	0.906	1.009	0.944	0.997	0.939	0.823	0.99	0.768	1.067	0.798	0.914	0.954	0.883	0.755	0.778	4.908	0.893	0.611	0.757	0.873	0.943	0.994	0.621
P11859	Agt Serpina8	Angiotensinogen (Serpin A8) [Cleaved into: Angiotensin-1 (Angiotensin 1-10) (Angiotensin I) (Ang I); Angiotensin-2 (Angiotensin 1-8) (Angiotensin II) (Ang II); Angiotensin-3 (Angiotensin 2-8) (Angiotensin III) (Ang III) (Des-Asp[1]-angiotensin II); Angiotensin-4 (Angiotensin 3-8) (Angiotensin IV) (Ang IV); Angiotensin 1-9; Angiotensin 1-7; Angiotensin 1-5; Angiotensin 1-4]	1.039	1.235	1.187	1.131	1.113	0.525	0.969	1.185	1.074	0.987	1.024	1.04	1.003	1.056	1.087	1.115	0.639	0.631	1.011	0.855	1.08	1.129	1.064	1.18	1.162	1.025	0.967	1.01	1.183	0.76	1.1	0.943	1.004	0.968	1.24	1.092	1.132	0.743	1.182	0.94	0.973	1.044	0.997	1.04	1.098	1.099	0.476
P11862	Gas2 Gas-2	Growth arrest-specific protein 2 (GAS-2)	1.042	1.047	0.877	1.137	1.108	0.734	1.137	1.194	0.97	0.902	1.022	0.956	1.183	0.95	0.902	0.982	0.932	1.457	0.942	0.737	0.956	1.064	1.107	1.075	1.085	1.166	0.805	1.074	1.165	0.838	0.932	1.219	0.995	0.814	1.002	1.1	0.95	0.738	1.011	1.039	1.059	1.028	0.812	0.887	1.019	0.793	0.603
P11881	Itpr1 Insp3r Pcd6 Pcp1	Inositol 1,4,5-trisphosphate receptor type 1 (IP3 receptor isoform 1) (IP3R 1) (InsP3R1) (Inositol 1,4,5-trisphosphate-binding protein P400) (Protein PCD-6) (Purkinje cell protein 1) (Type 1 inositol 1,4,5-trisphosphate receptor) (Type 1 InsP3 receptor)	1.028	0.897	1.135	0.963	0.958	0.555	0.922	1.04	1.039	1.476	0.993	0.866	0.894	1.014	0.97	1.061	0.541	0.473	1.079	0.625	1.05	1.002	0.995	1.137	0.989	1.175	1.115	1.352	1.007	0.83	1.192	0.825	1.01	1.031	0.995	1.053	0.94	0.689	0.957	0.975	0.986	1.002	0.89	0.959	1.061	1.114	0.558
P11928	Oas1a Oias1	2'-5'-oligoadenylate synthase 1A ((2-5')oligo(A) synthase 1A) (2-5A synthase 1A) (EC 2.7.7.84) (p42 OAS)
P11930	Nudt19 D7Rp2e	Acyl-coenzyme A diphosphatase NUDT19 (EC 3.6.1.-) (Androgen-regulated protein RP2) (Nucleoside diphosphate-linked moiety X motif 19) (Nudix motif 19) (Renal CoA diphosphohydrolase) (Testosterone-regulated RP2 protein) (RP2p)	0.829	1.056	0.976	1.545	0.853	0.419	0.92	0.923	0.961	1.056	0.97	0.917	1.348	0.954	0.941	0.945	0.285	0.298	0.95	0.365	1.172	1.104	0.871	1.05	0.965	1.292	0.871	1.147	1.001	0.812	1.121	0.842	0.833	1.328	1.459	1.283	1.113	0.837	1.034	1.407	1.059	0.995	1.169	1.132	1.017	1.001	1.064
P11983	Tcp1 Cct1 Ccta	T-complex protein 1 subunit alpha (TCP-1-alpha) (CCT-alpha) (Tailless complex polypeptide 1A) (TCP-1-A) (Tailless complex polypeptide 1B) (TCP-1-B)	1.08	1	0.914	0.828	0.963	1.15	0.998	0.93	0.995	0.95	0.94	1.075	1.008	0.963	1.039	0.962	0.939	0.836	1.046	1.392	0.891	0.831	0.908	0.975	0.923	0.921	1.047	0.922	0.926	1.039	0.946	0.938	1.003	1.026	1.043	0.979	1.007	1.042	1.022	0.875	1.009	0.998	0.991	1.051	1.052	1.034	1.067
[truncated: 10,260 more rows]
[truncated: 397 more columns]

## Sheet: DKO_SCN
UniprotID	Gene Name	Protein Name	Exp. q-value: Combined	Coverage [%]	# Peptides	# Unique Peptides	# AAs
[truncated: 7,876 more rows]

[truncated: 15 more sheets: WT_SCN, DKO_muscle, WT_muscle, WT_gallbladder with bile, WT_kidney, DKO_kidney, DKO_brown adipose tissue, WT_brown adipose tissue, DKO_thalamus, WT_thalamus, DKO_liver, WT_liver, DKO_gallbladder with bile, WT_heart, DKO_heart]
