# Supplementary material for: Multitissue Circadian Proteome Atlas of WT and Per1−/−/Per2−/− Mice
Source: Mol Cell Proteomics. 2023 Nov 7;22(12):100675. doi: 10.1016/j.mcpro.2023.100675 (PMC10750102; doi:10.1016/j.mcpro.2023.100675)
Supplement: Supplementary Table 3 [file mmc3.xlsx]

## Sheet: A_Dysregulated proteome 
Uniprot ID	Gene Name	Protein Name	SCN			TLM			LIV			GBD			BAT			KDN			HEA			MUS
			adjusted p value	p value	log2 (fold change)	adjusted p value	p value	log2 (fold change)	adjusted p value	p value	log2 (fold change)	adjusted p value	p value	log2 (fold change)	adjusted p value	p value	log2 (fold change)	adjusted p value	p value	log2 (fold change)	adjusted p value	p value	log2 (fold change)	adjusted p value	p value	log2 (fold change)
A0JNU3	Aspg	60 kDa lysophospholipase (EC 3.1.1.5) (Lysophospholipase-transacylase) [Includes: L-asparaginase (EC 3.5.1.1) (L-asparagine amidohydrolase); 1-alkyl-2-acetylglycerophosphocholine esterase (EC 3.1.1.47) (Platelet-activating factor acetylhydrolase) (PAF acetylhydrolase)]							0.00263733	0.00067684	-0.234453				7.19151e-05	5.12776e-06	-0.610642
A2A432	Cul4b Kiaa0695	Cullin-4B (CUL-4B)							0.0290806	0.0131276	0.204685	0.01193	0.00017999	-0.302382							0.00386117	0.000160781	0.359047
A2A4P0	Dhx8	ATP-dependent RNA helicase DHX8 (EC 3.6.4.13) (DEAH box protein 8)																0.0491238	0.00623556	-0.111978
A2A5R2	Arfgef2 Arfgep2 Big2	Brefeldin A-inhibited guanine nucleotide-exchange protein 2 (Brefeldin A-inhibited GEP 2) (ADP-ribosylation factor guanine nucleotide-exchange factor 2)				0.152121	0.0478493	0.0618404	0.001217	0.000246555	0.373347	0.0320136	0.00173549	-0.235026				0.0468189	0.0057542	-0.0912413	0.0501284	0.010935	0.136642
A2A6A1	Gpatch8 Gpatc8 Kiaa0553	G patch domain-containing protein 8							0.00675467	0.00218192	-0.264735	0.146427	0.0324726	0.333946				0.0393253	0.00437652	0.189246
A2A791	Zmym4 Kiaa0425 Zfp262 Znf262	Zinc finger MYM-type protein 4 (Zinc finger protein 262)										0.0991503	0.015989	0.723232				0.0818773	0.0145794	0.167379
A2A7S8	Kiaa1522	Uncharacterized protein KIAA1522							0.000244029	3.24382e-05	-0.284517				1.42035e-06	1.49869e-08	-0.414304
A2A863	Itgb4	Integrin beta-4 (CD antigen CD104)													2.37917e-05	1.02161e-06	0.294242
A2A8L1	Chd5 Kiaa0444	Chromodomain-helicase-DNA-binding protein 5 (CHD-5) (EC 3.6.4.12) (ATP-dependent helicase CHD5)				0.115841	0.0322122	0.0793856
A2A8L5	Ptprf Lar	Receptor-type tyrosine-protein phosphatase F (EC 3.1.3.48) (Leukocyte common antigen related) (LAR)				0.0031445	0.000187694	-0.0949082
A2A8U2	Tmem201 D4Ertd429e Net5 Samp1	Transmembrane protein 201 (Spindle-associated membrane protein 1)							0.00857651	0.00294591	0.543816													0.0644514	0.0181532	-0.280598
A2A8Z1	Osbpl9 Orp9	Oxysterol-binding protein-related protein 9 (ORP-9) (OSBP-related protein 9)							0.0288711	0.0130105	-0.113593							0.00295332	4.38234e-05	0.159037				0.0284184	0.00565647	-0.195644
A2A995	Fyb2 ARAP	FYN-binding protein 2 (Activation-dependent, raft-recruited ADAP-like phosphoprotein)							0.0246681	0.0107388	-0.311969
A2A9C3	Szt2	KICSTOR complex protein SZT2 (Seizure threshold 2 protein) (Transcript increased in glutamate resistance) (TIGR)				0.0418666	0.00734793	-0.0967059	0.056304	0.0291106	0.161242
A2A9T0	Tbkbp1 Sintbad	TANK-binding kinase 1-binding protein 1 (TBK1-binding protein 1) (Similar to NAP1 TBK1 adapter)				0.0440608	0.00787182	0.207715							0.000111699	9.55375e-06	-0.732219
A2AAE1	Bltp1 Fsa Kiaa1109 Kiaa1371	Bridge-like lipid transfer protein family member 1 (Fragile site-associated protein homolog)				0.0879635	0.0213148	0.0736567										0.00483872	0.000116448	0.215543
A2AAJ9	Obscn Gm878	Obscurin (EC 2.7.11.1) (Obscurin-RhoGEF) (Obscurin-myosin light chain kinase) (Obscurin-MLCK)													0.000101702	8.38979e-06	3.2122				0.0428687	0.00871711	0.0899986
A2AAY5	Sh3pxd2b Fad49 Tks4	SH3 and PX domain-containing protein 2B (Factor for adipocyte differentiation 49) (Tyrosine kinase substrate with four SH3 domains)													0.0842837	0.0434556	-0.161663
A2AB59	Arhgap27 Camgap1	Rho GTPase-activating protein 27 (CIN85-associated multi-domain-containing Rho GTPase-activating protein 1) (Rho-type GTPase-activating protein 27)	0.00810999	3.89349e-05	0.299488										0.00221465	0.000524082	-0.180382	0.0517839	0.0068739	0.0627496
A2ABU4	Myom3	Myomesin-3 (Myomesin family member 3)													0.0017722	0.000391787	1.43389							0.08483	0.0269047	0.823724
A2ACP1	Ttc39a Kiaa0452	Tetratricopeptide repeat protein 39A (TPR repeat protein 39A)							2.20298e-06	8.05213e-08	1.42009	0.108914	0.0188923	-0.487931
A2ADA5	Pusl1	tRNA pseudouridine synthase-like 1 (EC 5.4.99.-) (tRNA pseudouridylate synthase-like 1) (tRNA-uridine isomerase-like 1)				0.0903496	0.0222579	0.1421										0.00753435	0.000250936	0.40713
A2ADY9	Ddi2	Protein DDI1 homolog 2 (EC 3.4.23.-)							0.00208814	0.000502954	-0.153381				0.000133134	1.25578e-05	-0.318872
A2AEV7	Ccdc120	Coiled-coil domain-containing protein 120	0.33752	0.0270629	0.206463
A2AGH6	Med12 Kiaa0192 Mopa Tnrc11 Trap230	Mediator of RNA polymerase II transcription subunit 12 (Mediator complex subunit 12) (OPA-containing protein) (Thyroid hormone receptor-associated protein complex 230 kDa component) (Trap230) (Trinucleotide repeat-containing gene 11 protein)							0.0369326	0.017526	0.182298
A2AGT5	Ckap5	Cytoskeleton-associated protein 5							0.00104682	0.000204351	0.214093	0.0952589	0.0146188	-0.177607	0.00517403	0.00151457	-0.143829	0.0229783	0.00167149	0.122465	0.134681	0.0487546	0.0706388
A2AHC3	Camsap1	Calmodulin-regulated spectrin-associated protein 1				0.138225	0.0416682	0.0340522													0.0061425	0.000363743	0.302928
A2AHG0	Lzts3 Prosapip1	Leucine zipper putative tumor suppressor 3 (ProSAP-interacting protein 1) (ProSAPiP1)	0.01429	8.65273e-05	0.178133				5.58191e-06	2.51107e-07	-0.258469
A2AI08	Tprn	Taperin				0.0333898	0.00535879	-0.103658										0.000138485	2.01027e-07	0.228587
A2AIG8	Accs	1-aminocyclopropane-1-carboxylate synthase-like protein 1 (ACC synthase-like protein 1)				0.0142586	0.00162027	0.214085
A2AIL4	Ndufaf6	NADH dehydrogenase (ubiquinone) complex I, assembly factor 6				0.0113296	0.00116035	0.222263	0.000321336	4.61776e-05	-0.272935							0.0328396	0.00327898	-0.201533	0.0521283	0.0115841	0.209656
A2AIV2	Virma Kiaa1429	Protein virilizer homolog	0.0464114	0.000555026	0.507916	0.112202	0.0307829	-0.132804	0.00982044	0.00349971	0.332389							0.0184721	0.00115506	-0.174345
A2AJ15	Man1b1	Endoplasmic reticulum mannosyl-oligosaccharide 1,2-alpha-mannosidase (EC 3.2.1.113) (ER alpha-1,2-mannosidase) (ER mannosidase 1) (ERMan1) (Man9GlcNAc2-specific-processing alpha-mannosidase) (Mannosidase alpha class 1B member 1)				8.16942e-07	2.10341e-09	-0.632889	0.00263289	0.000674878	0.414623	0.0154078	0.00036697	-0.463412
A2AJ88	Pnpla7	Patatin-like phospholipase domain-containing protein 7 (EC 3.1.1.-) (EC 3.1.1.5) (Neuropathy target esterase-related esterase) (NRE) (NTE-related esterase)							0.00881694	0.00304778	0.392721
A2AJA9	Ajm1 Gm996	Apical junction component 1 homolog				0.134687	0.0399958	-0.0415622
A2AJB2	Tmem141 D2Ertd217e	Transmembrane protein 141													0.0854548	0.0441277	-0.309259				0.0195666	0.00265719	0.544525
A2AJI0	Map7d1 Kiaa1187 Mtap7d1	MAP7 domain-containing protein 1													0.0569414	0.0271279	-0.340464	0.101073	0.0211765	0.14811	0.0554281	0.0126421	0.14352
A2AJL3	Fggy	FGGY carbohydrate kinase domain-containing protein (D-ribulokinase FGGY) (EC 2.7.1.47)				0.118303	0.0333027	0.0779397	0.000536939	8.77286e-05	0.22007				0.0046736	0.0013366	0.289325
A2AJQ3	Dpy19l4 Gm1023	Probable C-mannosyltransferase DPY19L4 (EC 2.4.1.-) (Dpy-19-like protein 4) (Protein dpy-19 homolog 4)	0.383995	0.0366369	-0.201022				0.00159193	0.000347131	0.655215
A2AJT4	Pnisr Sfrs18 Srrp130	Arginine/serine-rich protein PNISR (Serine/arginine-rich-splicing regulatory protein 130) (SRrp130) (Splicing factor, arginine/serine-rich 130) (Splicing factor, arginine/serine-rich 18)	0.368689	0.0344355	-0.402818	0.041872	0.007355	-0.42374	0.0532028	0.0272496	-0.477065				2.55032e-05	1.11717e-06	-0.276542	0.164077	0.045518	0.0969037
A2AKG8	Focad Kiaa1797	Focadhesin							0.00138481	0.000291152	0.346748	0.06688	0.00775968	-0.259643				0.050627	0.00654068	0.234756
A2AKK5	Acnat1	Acyl-coenzyme A amino acid N-acyltransferase 1 (EC 2.3.1.-)							0.000224456	2.91566e-05	0.387968							0.151913	0.0399745	-0.112176
A2AKQ0	Slc35d1	Nucleotide sugar transporter SLC35D1 (Solute carrier family 35 member D1) (UDP-galactose transporter-related protein 7) (UGTrel7) (UDP-glucuronic acid/UDP-N-acetylgalactosamine transporter) (UDP-GlcA/UDP-GalNAc transporter)							0.000434521	6.69904e-05	0.882752
A2ALK8	Ptpn3	Tyrosine-protein phosphatase non-receptor type 3 (EC 3.1.3.48)										0.183345	0.0472662	-0.147817				0.0231107	0.00171466	0.128077
A2ALU4	Shroom2 Apxl	Protein Shroom2 (Protein Apxl)							0.00284886	0.000747593	-0.182992
A2ALW5	Dnajc25	DnaJ homolog subfamily C member 25							0.000191449	2.39795e-05	0.667295										0.0261508	0.00406427	0.322977	0.0226427	0.00402324	-0.409134
A2AN08	Ubr4 Kiaa0462 Zubr1	E3 ubiquitin-protein ligase UBR4 (EC 2.3.2.27) (N-recognin-4) (RING-type E3 ubiquitin transferase UBR4) (Zinc finger UBR1-type protein 1) (p600)							0.0117367	0.00435404	0.300574	0.0146515	0.00029678	-0.327546										0.101719	0.0355715	-0.12498
A2AP18	Plch2 Plcl4	1-phosphatidylinositol 4,5-bisphosphate phosphodiesterase eta-2 (EC 3.1.4.11) (Phosphoinositide phospholipase C-eta-2) (Phosphoinositide phospholipase C-like 4) (PLC-L4) (Phospholipase C-like protein 4) (Phospholipase C-eta-2) (PLC-eta2)				0.045872	0.00839227	0.0788129
A2APT9	Klhdc7a	Kelch domain-containing protein 7A													4.39002e-05	2.41434e-06	-0.358366
A2APV2	Fmnl2 Kiaa1902 Man	Formin-like protein 2 (Protein Man)							0.00291087	0.000767958	0.215931
A2APY7	Ndufaf5	Arginine-hydroxylase NDUFAF5, mitochondrial (EC 1.-.-.-) (NADH dehydrogenase [ubiquinone] 1 alpha subcomplex assembly factor 5) (Putative methyltransferase NDUFAF5) (EC 2.1.1.-)							0.00488314	0.00147287	-0.23758				0.0434611	0.0195662	0.135605							0.00553222	0.000577773	0.249678
A2AQ07	Tubb1	Tubulin beta-1 chain							0.0694176	0.0376211	-0.145185
A2AQ19	Rtf1	RNA polymerase-associated protein RTF1 homolog				0.14115	0.0430861	0.0546562	2.49707e-05	1.7591e-06	-0.220567				0.000118587	1.04083e-05	-0.207972
A2AQ25	Skt Etl4 Kiaa1217	Sickle tail protein (Enhancer trap locus 4)	0.255828	0.014019	0.0736188	0.0772174	0.0175975	-0.0786519							1.75155e-05	6.46854e-07	-0.348835				0.0352495	0.00635066	0.0931697	0.000409901	1.72207e-05	0.276076
A2ARP1	Ppip5k1 Hisppd2a Kiaa0377 Vip1	Inositol hexakisphosphate and diphosphoinositol-pentakisphosphate kinase 1 (EC 2.7.4.24) (Diphosphoinositol pentakisphosphate kinase 1) (Histidine acid phosphatase domain-containing protein 2A) (InsP6 and PP-IP5 kinase 1) (VIP1 homolog)																0.021411	0.00148253	0.160396
A2ARS0	Ankrd63 Gm1337	Ankyrin repeat domain-containing protein 63				0.0132791	0.00145119	-0.39457
A2AS55	Ankrd16	Ankyrin repeat domain-containing protein 16	0.186468	0.00646988	0.425298
A2AS89	Agmat Gdah	Guanidino acid hydrolase, mitochondrial (EC 3.5.3.-) (Arginase, mitochondrial) (EC 3.5.3.1) (Guanidinobutyrase, mitochondrial) (EC 3.5.3.7) (Guanidinopropionase, mitochondrial) (EC 3.5.3.17)							2.06982e-05	1.40639e-06	-0.23064
A2ASQ1	Agrn Agrin	Agrin [Cleaved into: Agrin N-terminal 110 kDa subunit; Agrin C-terminal 110 kDa subunit; Agrin C-terminal 90 kDa fragment (C90); Agrin C-terminal 22 kDa fragment (C22)]							0.000643924	0.000110582	0.313545				0.000531613	8.08611e-05	-0.285204
A2ASS6	Ttn	Titin (EC 2.7.11.1) (Connectin)										0.0245402	0.000898402	0.635719	0.000206434	2.27391e-05	3.40461
A2ASZ8	Slc25a25 Kiaa1896 Scamc2	Mitochondrial adenyl nucleotide antiporter SLC25A25 (Short calcium-binding mitochondrial carrier protein 2) (SCaMC-2) (Solute carrier family 25 member 25)				0.000284317	6.71038e-06	-0.21885	0.00147572	0.000316027	-0.347384	0.0103305	0.000132417	-0.672692
A2AT37	Upf2 RENT2	Regulator of nonsense transcripts 2 (Up-frameshift suppressor 2 homolog) (Upf2)							0.0475305	0.023691	0.118997				0.00298406	0.000758061	-0.201461	0.0669261	0.0103412	0.111262
A2ATU0	Dhtkd1 Kiaa1630	2-oxoadipate dehydrogenase complex component E1 (E1a) (OADC-E1) (OADH-E1) (EC 1.2.4.-) (2-oxoadipate dehydrogenase, mitochondrial) (Alpha-ketoadipate dehydrogenase) (Alpha-KADH-E1) (Dehydrogenase E1 and transketolase domain-containing protein 1) (Probable 2-oxoglutarate dehydrogenase E1 component DHKTD1, mitochondrial)							5.94678e-11	7.43115e-14	-0.909567	0.00319648	8.4278e-06	-1.30846
A2AUC9	Klhl41 Kbtbd10	Kelch-like protein 41 (Kelch repeat and BTB domain-containing protein 10)													0.000164217	1.67236e-05	3.39195
A2AWA9	Rabgap1 Kiaa4104	Rab GTPase-activating protein 1 (GAP and centrosome-associated protein) (Rab6 GTPase-activating protein GAPCenA)							0.0489259	0.024538	0.138367				0.0672683	0.0331448	-0.0957355				0.0421148	0.00845102	0.227614
A2AWP8	Arhgef10l Kiaa1626	Rho guanine nucleotide exchange factor 10-like protein (GrinchGEF)				0.156379	0.0497265	-0.0796896				0.0146515	0.00030794	-0.257947
A2BDX3	Mocs3 Uba4	Adenylyltransferase and sulfurtransferase MOCS3 (Molybdenum cofactor synthesis protein 3) [Includes: Molybdopterin-synthase adenylyltransferase (EC 2.7.7.80) (Adenylyltransferase MOCS3) (Sulfur carrier protein MOCS2A adenylyltransferase); Molybdopterin-synthase sulfurtransferase (EC 2.8.1.11) (Sulfur carrier protein MOCS2A sulfurtransferase) (Sulfurtransferase MOCS3)]							0.0198585	0.00824489	-0.168542	0.122262	0.0235043	0.139056	1.77131e-06	2.03892e-08	-0.21848
A2BE28	Las1l	Ribosomal biogenesis protein LAS1L (Protein LAS1 homolog)							0.0218264	0.00929719	0.193742	0.113234	0.0202605	-0.197132
A2BH40	Arid1a Baf250 Baf250a Osa1 Smarcf1	AT-rich interactive domain-containing protein 1A (ARID domain-containing protein 1A) (BRG1-associated factor 250) (BAF250) (BRG1-associated factor 250a) (BAF250A) (Osa homolog 1) (SWI-like protein) (SWI/SNF complex protein p270) (SWI/SNF-related, matrix-associated, actin-dependent regulator of chromatin subfamily F member 1)	0.383995	0.0366068	-0.30426				0.00984915	0.00351607	0.144975				0.00157436	0.000334253	-0.189583	0.163353	0.0452383	0.0692999	0.0114649	0.00105764	0.230233
A2CG49	Kalrn	Kalirin (EC 2.7.11.1) (Protein Duo) (Serine/threonine-protein kinase with Dbl- and pleckstrin homology domain)							0.00378525	0.00107255	0.394509
A2RSJ4	Bltp3b Kiaa0701 Ship164 Uhrf1bp1l	Bridge-like lipid transfer protein family member 3B (Syntaxin-6 Habc-interacting protein of 164 kDa) (UHRF1-binding protein 1-like)							8.0443e-05	7.87106e-06	0.34518	0.0502358	0.00466523	-0.210133
A2RSQ0	Dennd5b	DENN domain-containing protein 5B (Rab6IP1-like protein)							0.0178211	0.0072487	0.186995				0.0361395	0.0156865	-0.172541
A2RSX7	Tyw5	tRNA wybutosine-synthesizing protein 5 (EC 1.14.11.42) (tRNA(Phe) (7-(3-amino-3-carboxypropyl)wyosine(37)-C(2))-hydroxylase)							0.00217869	0.000528506	-0.454413							0.000489181	1.97251e-06	-0.163198
A2RSY6	Trmt1l	TRMT1-like protein (EC 2.1.1.-)							0.0262392	0.0115908	0.195159	0.0547412	0.00533602	-0.208637							0.0116632	0.00112019	-0.224459
A2RT67	Dennd3 Kiaa0870	DENN domain-containing protein 3													0.0245923	0.00989983	-0.170482
A2RTL5	Rsrc2	Arginine/serine-rich coiled-coil protein 2	0.397863	0.0406533	-0.0998596				0.00231274	0.000568612	-0.26507				0.000385597	5.3324e-05	-0.318125				0.0851548	0.0249479	0.170337
A2TJV2	Palm3	Paralemmin-3	0.214151	0.00943353	-0.230967
A2VDH3	Lrrc38	Leucine-rich repeat-containing protein 38 (BK channel auxiliary gamma subunit LRRC38)																						0.0180318	0.00298752	0.371822
A3KFX0	Nt5c1a	Cytosolic 5'-nucleotidase 1A (cN1A) (EC 3.1.3.5) (EC 3.1.3.89) (EC 3.1.3.99) (5'-deoxynucleotidase) (Cytosolic 5'-nucleotidase IA) (cN-IA)													0.00883054	0.00287998	-0.123381
A3KG59	Pm20d2 Acy1l2 Gm424	Xaa-Arg dipeptidase (EC 3.4.13.4)													1.41969e-07	3.26081e-10	0.800563							0.0796276	0.0246421	0.323839
A3KGB4	Tbc1d8b	TBC1 domain family member 8B							0.021587	0.00914802	0.189731	0.0789219	0.0106123	-0.184669
A3KGF9	Ccdc9b	Coiled-coil domain-containing protein 9B										0.124328	0.0243095	0.521243							0.0146121	0.00170918	0.208791
A3KGS3	Ralgapa2 Kiaa1272	Ral GTPase-activating protein subunit alpha-2 (250 kDa substrate of Akt) (AS250) (P220)							0.00120815	0.000243819	0.315116
A3KMP2	Ttc38	Tetratricopeptide repeat protein 38 (TPR repeat protein 38)																0.150795	0.0395471	-0.0721858
A4FUP9	Glt1d1	Glycosyltransferase 1 domain-containing protein 1 (EC 2.4.-.-)	0.0323476	0.000328079	-0.30156
A6H584	Col6a5 Col29a1 Gm7455	Collagen alpha-5(VI) chain (Collagen alpha-1(XXIX) chain)							0.00154409	0.000333875	0.936959	0.190185	0.0499768	0.61874
A6H5Y3	Mtr	Methionine synthase (MS) (EC 2.1.1.13) (5-methyltetrahydrofolate--homocysteine methyltransferase) (Cobalamin-dependent methionine synthase) (Vitamin-B12 dependent methionine synthase)													0.000974796	0.000178752	-0.196982
A6H603	Nwd1	NACHT domain- and WD repeat-containing protein 1				0.136797	0.0410527	-0.0865038
A6H611	Mipep	Mitochondrial intermediate peptidase (MIP) (EC 3.4.24.59)				0.0949153	0.023963	-0.0975676				0.137714	0.0289468	-0.173038				0.0832811	0.0150712	-0.0862915
A6H630	Armt1	Damage-control phosphatase ARMT1 (EC 3.1.3.-) (Acidic residue methyltransferase 1) (Protein-glutamate O-methyltransferase) (EC 2.1.1.-) (Sugar phosphate phosphatase ARMT1)										0.0983439	0.0157448	-0.213613	0.00210456	0.000490222	-0.154172	0.0781903	0.0136664	-0.101457				0.0142825	0.00215592	0.237153
A6H6A9	Rabgap1l Hhl Kiaa0471	Rab GTPase-activating protein 1-like							0.0172039	0.00693852	0.16152
A6H6E2	Mmrn2	Multimerin-2													0.0074918	0.00236552	-0.174261	0.132255	0.0321834	0.0564128	0.0946781	0.0293207	0.0875152
A6H8H2	Dennd4c	DENN domain-containing protein 4C							1.48328e-05	9.03591e-07	0.300808				0.000450415	6.52399e-05	-0.177937				0.050146	0.0109757	0.119436
A6X8Z5	Arhgap31 Cdgap Kiaa1204	Rho GTPase-activating protein 31 (Cdc42 GTPase-activating protein)				0.0954748	0.0241886	0.166192							0.00540824	0.00160097	-0.161805
A6X919	Dpy19l1	Probable C-mannosyltransferase DPY19L1 (EC 2.4.1.-) (Dpy-19-like protein 1) (Protein dpy-19 homolog 1)				0.0499528	0.00951755	-0.155496	0.000934812	0.000177267	0.655446	0.163711	0.0391784	-0.412996
A6X935	Itih4	Inter alpha-trypsin inhibitor, heavy chain 4 (ITI heavy chain H4) (ITI-HC4) (Inter-alpha-inhibitor heavy chain 4)							0.0447608	0.0220728	0.4346	0.0370387	0.00257703	0.419983
A8C756	Thada Kiaa1767	Thyroid adenoma-associated protein homolog							7.81299e-05	7.57868e-06	0.490974	0.12876	0.0256502	-0.206188
B1AQJ2	Usp36 Kiaa1453	Ubiquitin carboxyl-terminal hydrolase 36 (EC 3.4.19.12) (Deubiquitinating enzyme 36) (Ubiquitin thioesterase 36) (Ubiquitin-specific-processing protease 36)							0.000253939	3.39537e-05	0.249234
B1AR13	Cisd3 Mel-13 Mel13	CDGSH iron-sulfur domain-containing protein 3, mitochondrial (Melanoma nuclear protein 13)				0.0682338	0.0147868	0.148375							0.0943314	0.0499632	-0.158004	0.0687086	0.0108493	0.184357	0.0415741	0.00825619	0.192398
B1ARW8		Uncharacterized protein C1orf122 homolog							0.000241877	3.20123e-05	-0.206355				0.019783	0.00767125	-0.16348
B1AUE5	Pex10	Peroxisome biogenesis factor 10 (EC 2.3.2.27) (Peroxin-10) (Peroxisomal biogenesis factor 10) (Peroxisome assembly protein 10)							6.69125e-05	6.16286e-06	0.542019				0.0293103	0.0121833	0.157386
B1AVH7	Tbc1d2 Tbc1d2a	TBC1 domain family member 2A													1.57028e-06	1.70709e-08	-0.379946	0.00639423	0.000188733	0.326696
B1AVY7	Kif16b Kiaa1590	Kinesin-like protein KIF16B										0.159725	0.0374338	0.382314	0.029868	0.0124343	-0.246187	0.0359096	0.00383422	0.137365
B1AVZ0	Uprt	Uracil phosphoribosyltransferase homolog																			0.0231201	0.00334296	0.167626
B1AXH1	Nhsl2	NHS-like protein 2													0.0010433	0.000196317	-0.26349
B1AXP6	Tomm5 Tom5	Mitochondrial import receptor subunit TOM5 homolog				0.0885659	0.0215492	0.0914049										0.00280986	3.7555e-05	-0.178894	0.0632267	0.0158232	-0.104665
B1AXV0	Frrs1l	DOMON domain-containing protein FRRS1L (Ferric-chelate reductase 1-like protein)				0.15603	0.0495252	0.107199
B1AY10	Nfx1	Transcriptional repressor NF-X1 (m-Nfx.1) (EC 2.3.2.-) (Nuclear transcription factor, X box-binding protein 1)													0.0333418	0.0142253	-0.180423
B1AY13	Usp24	Ubiquitin carboxyl-terminal hydrolase 24 (EC 3.4.19.12) (Deubiquitinating enzyme 24) (Ubiquitin thioesterase 24) (Ubiquitin-specific-processing protease 24)							0.0171699	0.00691141	0.301924	0.0115827	0.000171356	-0.290339				0.114374	0.025808	-0.0762995
B1AZ99	Otud3	OTU domain-containing protein 3 (EC 3.4.19.12)																0.0699282	0.0112223	0.095343
B1AZA5	Tmem245	Transmembrane protein 245							0.00197835	0.000467114	0.60428
B1AZI6	Thoc2	THO complex subunit 2 (Tho2)							0.0074857	0.00248354	0.260709				0.000345235	4.56449e-05	-0.308659
B1AZP2	Dlgap4 Kiaa0964 Sapap4	Disks large-associated protein 4 (DAP-4) (PSD-95/SAP90-binding protein 4) (SAP90/PSD-95-associated protein 4) (SAPAP-4)							0.0208888	0.00875752	-0.205408				0.00794807	0.00254643	-0.281278
B2B9E1	Triqk Gm11818	Triple QxxK/R motif-containing protein (Triple repetitive-sequence of QXXK/R protein homolog)				0.0368909	0.00617927	-0.211833
B2RPU2	Plekhd1	Pleckstrin homology domain-containing family D member 1 (PH domain-containing family D member 1)				0.0494343	0.00931788	-0.0992954										0.0915116	0.0178595	0.134836
B2RQC6	Cad	CAD protein [Includes: Glutamine-dependent carbamoyl-phosphate synthase (EC 6.3.5.5); Aspartate carbamoyltransferase (EC 2.1.3.2); Dihydroorotase (EC 3.5.2.3)]										0.124037	0.0240325	-0.179804				0.0217642	0.0015282	-0.100318
B2RQE8	Arhgap42 Graf3	Rho GTPase-activating protein 42 (Rho-type GTPase-activating protein 42)										0.130935	0.0264863	-0.180144
B2RQR8	Ece2	Endothelin-converting enzyme 2 (ECE-2) (EC 3.4.24.71)				0.0983046	0.0252612	0.0985764
B2RR83	Ythdc2	3'-5' RNA helicase YTHDC2 (EC 3.6.4.13) (Keen to exit meiosis leaving testes under-populated protein) (Ketu) (YTH domain-containing protein C2) (mYTHDC2)							0.000303222	4.28127e-05	0.224471
B2RRD7	Brpf1	Peregrin (Bromodomain and PHD finger-containing protein 1)				0.137348	0.0412967	0.0523566
B2RRE7	Otud4 Kiaa1046	OTU domain-containing protein 4 (EC 3.4.19.12)	0.296191	0.0204006	0.158995				0.00617514	0.00195999	-0.16317	0.100963	0.016595	0.121357	1.07908e-05	3.20878e-07	-0.431964				0.00889286	0.00068106	0.10649
B2RSH2	Gnai1 Gnai-1	Guanine nucleotide-binding protein G(i) subunit alpha-1 (Adenylate cyclase-inhibiting G alpha protein)				0.0158309	0.00188177	0.179235
B2RU80	Ptprb	Receptor-type tyrosine-protein phosphatase beta (Protein-tyrosine phosphatase beta) (R-PTP-beta) (EC 3.1.3.48) (Vascular endothelial protein tyrosine phosphatase) (VE-PTP)							0.0725544	0.0396771	0.242334				0.0194782	0.00753595	-0.242139
B2RUR8	Otud7b	OTU domain-containing protein 7B (EC 3.4.19.12) (Cellular zinc finger anti-NF-kappa-B protein) (Zinc finger A20 domain-containing protein 1) (Zinc finger protein Cezanne)							3.0159e-07	6.02991e-09	-0.395549							0.0820391	0.0146248	-0.0936275
B2RVL6	Zcchc24	Zinc finger CCHC domain-containing protein 24							0.00128089	0.000262301	-0.202001	0.093003	0.0141269	0.278316
B2RWS6	Ep300 P300	Histone acetyltransferase p300 (p300 HAT) (EC 2.3.1.48) (E1A-associated protein p300) (Histone butyryltransferase p300) (EC 2.3.1.-) (Histone crotonyltransferase p300) (EC 2.3.1.-) (Protein 2-hydroxyisobutyryltransferase p300) (EC 2.3.1.-) (Protein lactyltransferas p300) (EC 2.3.1.-) (Protein propionyltransferase p300) (EC 2.3.1.-)													1.06151e-05	3.13957e-07	-0.435972	0.0307115	0.00295227	0.112134
B2RX12	Abcc3 Cmoat2 Mrp3	ATP-binding cassette sub-family C member 3 (EC 7.6.2.-) (EC 7.6.2.2) (EC 7.6.2.3) (Canalicular multispecific organic anion transporter 2) (Multidrug resistance-associated protein 3)							0.0117647	0.00436629	0.614642	0.0383647	0.00274235	-0.328304
B2RX14	Tut4 Kiaa0191 Zcchc11	Terminal uridylyltransferase 4 (TUTase 4) (EC 2.7.7.52) (Zinc finger CCHC domain-containing protein 11)							0.00909879	0.00317079	0.246143				0.0466326	0.0213369	-0.613071
B2RXA1	Plcxd2	PI-PLC X domain-containing protein 2				0.0494343	0.00931548	0.14828
B2RXC1	Trappc11	Trafficking protein particle complex subunit 11										0.00891255	8.22456e-05	-0.323507				0.143664	0.0367039	-0.082629				0.00701241	0.00080705	-0.4856
B2RXR6	Ankrd44	Serine/threonine-protein phosphatase 6 regulatory ankyrin repeat subunit B (PP6-ARS-B) (Serine/threonine-protein phosphatase 6 regulatory subunit ARS-B) (Ankyrin repeat domain-containing protein 44)				0.00147748	6.37164e-05	-0.405113													0.0620763	0.0152439	0.231399
B2RXS4	Plxnb2	Plexin-B2							0.000198653	2.51341e-05	0.342821										0.0720424	0.0192602	0.0706979
B2RY04	Dock5 Lr2 Rlc	Dedicator of cytokinesis protein 5 (Lens rupture protein 2) (Rupture of lens cataract protein)				0.125551	0.0361377	-0.0957329	0.000224107	2.90197e-05	0.386642	0.0626443	0.00690032	-0.25092				0.0124405	0.000601959	-0.157217
B2RY56	Rbm25	RNA-binding protein 25 (RNA-binding motif protein 25)	0.268463	0.0164182	-0.152874				0.0023125	0.000568192	-0.126278				0.000349607	4.64748e-05	-0.23937				0.0189032	0.00252144	0.200479
B5TVM2	Ildr2 D1Ertd471e Ll	Immunoglobulin-like domain-containing receptor 2 (Angulin-3) (Lisch-like protein)				0.0182166	0.00234376	-0.1958
B5X0G2	Mup17 Mup15	Major urinary protein 17 (MUP 17)							0.000124649	1.3826e-05	1.37903
B7ZMP1	Xpnpep3	Xaa-Pro aminopeptidase 3 (X-Pro aminopeptidase 3) (EC 3.4.11.9) (Aminopeptidase P3) (APP3)				0.0015877	7.15386e-05	-0.13127													0.0782804	0.0220312	0.0639399
B8JK39	Itga9	Integrin alpha-9							0.013243	0.0050804	0.2662
B8ZXI1	Qtrt2 Qtrtd1	Queuine tRNA-ribosyltransferase accessory subunit 2 (Queuine tRNA-ribosyltransferase domain-containing protein 1)	0.100036	0.00218062	0.260693	0.0513407	0.0099362	-0.156726	0.0124639	0.00470322	0.221006
B9EJ80	Pdzd8	PDZ domain-containing protein 8				0.0418666	0.00734806	-0.0757784	0.0368122	0.0174458	0.250682
B9EJ86	Osbpl8 Kiaa1451 Orp8	Oxysterol-binding protein-related protein 8 (ORP-8) (OSBP-related protein 8)							0.00202093	0.0004814	0.458542							0.115514	0.0261976	0.127133	0.00307732	0.000105604	0.20787
B9EJR8	Dnaaf5 Heatr2	Dynein axonemal assembly factor 5 (HEAT repeat-containing protein 2)							0.0175753	0.007124	0.140157	0.0497366	0.00452416	-0.259764										0.052054	0.0131983	0.40189
B9EKI3	Tmf1 Ara160 Gm153	TATA element modulatory factor (TMF) (Androgen receptor coactivator 160 kDa protein) (Androgen receptor-associated protein of 160 kDa)							0.000472174	7.45655e-05	-0.209374				0.0815316	0.0417629	-0.207744				0.00573137	0.000307016	0.305369
B9EKR1	Ptprz1	Receptor-type tyrosine-protein phosphatase zeta (R-PTP-zeta) (EC 3.1.3.48)				0.110341	0.0299725	-0.0755889
C0HKD9	Mfap1b	Microfibrillar-associated protein 1B (Spliceosome B complex protein MFAP1B)				0.00229493	0.000125071	0.111623	0.00373247	0.00105409	-0.235775	0.0557229	0.0055469	0.369062	0.00178451	0.000396196	-0.507525	0.0318811	0.00312641	0.188085
C0HKG5	Rnaset2a Rnase6pl	Ribonuclease T2-A (EC 4.6.1.19) (Ribonuclease 6-A)				0.0233423	0.00331219	0.182434	0.011486	0.00423415	-0.162829
D0QMC3	Mndal	Myeloid cell nuclear differentiation antigen-like protein													2.57796e-05	1.14988e-06	-0.46658
D3YVE8	Slc35g2 Tmem22	Solute carrier family 35 member G2 (Transmembrane protein 22)				0.0825849	0.0195269	-0.0833008
D3YVF0	Akap5 Akap150	A-kinase anchor protein 5 (AKAP-5) (A-kinase anchor protein 150 kDa) (AKAP 150) (P150) (cAMP-dependent protein kinase regulatory subunit II high affinity-binding protein)													0.0479783	0.0220611	-0.239951
D3YXK1	Samd1	Sterile alpha motif domain-containing protein 1 (SAM domain-containing protein 1) (Atherin)										0.0965808	0.0150947	0.576378	0.00896948	0.00293103	-0.500343
D3YXK2	Safb Safb1	Scaffold attachment factor B1 (SAF-B1)	0.231374	0.0115932	-0.11089							0.056247	0.00570132	0.308234	0.000136969	1.31166e-05	-0.566853	0.0414844	0.00482424	0.131778
D3YYM4	Wdr72	WD repeat-containing protein 72																0.00239271	2.54708e-05	-0.230015
D3YYU8	Obsl1	Obscurin-like protein 1																			0.0486171	0.0104579	0.0742809	1.61042e-06	9.5291e-09	-0.662228
D3YZG8	Mthfd2l	Bifunctional methylenetetrahydrofolate dehydrogenase/cyclohydrolase 2, mitochondrial (NADP-dependent methylenetetrahydrofolate dehydrogenase 2-like protein) (MTHFD2-like) [Includes: NAD-dependent methylenetetrahydrofolate dehydrogenase (EC 1.5.1.15) (EC 1.5.1.5); Methenyltetrahydrofolate cyclohydrolase (EC 3.5.4.9)]													0.00599286	0.00181175	0.413234				0.00564479	0.000301197	0.16784
D3YZI9	Pgbd5	PiggyBac transposable element-derived protein 5 (EC 3.1.-.-) (PiggyBac transposase 5)				0.0437718	0.00780767	0.134995
D3YZP9	Ccdc6	Coiled-coil domain-containing protein 6							0.000821847	0.000151096	-0.195719				0.0209096	0.00819003	-0.186709				0.00302586	0.000101938	0.282741	0.0146383	0.00222938	-0.341221
D3YZU1	Shank1	SH3 and multiple ankyrin repeat domains protein 1 (Shank1)	0.0540422	0.000728089	0.127206
D3Z1D3	CEFIP	Cardiac-enriched FHL2-interacting protein																			0.00314966	0.000110063	0.198751	0.0152507	0.00235847	0.179276
D3Z4I3	Rbm24	RNA-binding protein 24 (RNA-binding motif protein 24)	0.198966	0.00783093	0.187052																			0.0109074	0.00146812	0.447929
D3Z4S3	Ptrhd1	Putative peptidyl-tRNA hydrolase PTRHD1 (EC 3.1.1.29) (Peptidyl-tRNA hydrolase domain-containing protein 1)				0.137913	0.0415061	-0.106477	0.0124541	0.00469219	-0.247366				0.0305213	0.0127769	-0.179448				0.100587	0.0321188	0.250289
D3Z7P3	Gls Gls1 Kiaa0838	Glutaminase kidney isoform, mitochondrial (GLS) (EC 3.5.1.2) [Cleaved into: Glutaminase kidney isoform, mitochondrial 68 kDa chain; Glutaminase kidney isoform, mitochondrial 65 kDa chain]				0.00044246	1.24048e-05	-0.206507	0.00173443	0.000393104	0.387536										0.00176061	3.45652e-05	0.242778
E0CYR6	Nat8f7	N-acetyltransferase family 8 member 7 (EC 2.3.1.48)										0.0474355	0.00406446	1.26397
E1U8D0	Soga1 Soga	Protein SOGA1 (SOGA family member 1) (Suppressor of glucose by autophagy) (Suppressor of glucose, autophagy-associated protein 1) [Cleaved into: N-terminal form; C-terminal 80 kDa form (80-kDa SOGA fragment)]	0.244063	0.0127832	-0.124807	0.139339	0.0422543	-0.0769116							0.00100303	0.000186174	-0.284147
E2JF22	Piezo1 Fam38a	Piezo-type mechanosensitive ion channel component 1 (Protein FAM38A)										0.109508	0.0190525	-0.279445	0.0435869	0.0196368	0.290296
E9PV24	Fga	Fibrinogen alpha chain [Cleaved into: Fibrinopeptide A; Fibrinogen alpha chain]				0.0266669	0.00395272	0.504029							0.00361605	0.000963125	-0.397514							0.0452459	0.0108296	-0.714123
E9PVA8	Gcn1 Gcn1l1	Stalled ribosome sensor GCN1 (GCN1 eIF-2-alpha kinase activator homolog) (GCN1-like protein 1) (General control of amino-acid synthesis 1-like protein 1) (Translational activator GCN1)							0.00142328	0.000301907	0.350986	0.0720276	0.00883865	-0.275509										0.0575569	0.0153105	-0.179253
E9PXF8	Sbf2	Myotubularin-related protein 13 (Inactive phosphatidylinositol 3-phosphatase 13) (SET-binding factor 2)							2.92721e-05	2.14073e-06	0.32026							0.132255	0.0321009	0.0867545	0.00427121	0.000197518	0.226792
E9PYH6	Setd1a	Histone-lysine N-methyltransferase SETD1A (EC 2.1.1.364) (SET domain-containing protein 1A)													0.00188719	0.000428461	-0.152003
E9PYK3	Parp4 Kiaa0177	Protein mono-ADP-ribosyltransferase PARP4 (EC 2.4.2.-) (ADP-ribosyltransferase diphtheria toxin-like 4) (ARTD4) (Poly [ADP-ribose] polymerase 4) (PARP-4) (Vault poly(ADP-ribose) polymerase) (VPARP) (mVparp)							0.000933237	0.000176822	0.257064										0.0103109	0.000863015	0.267374
E9PZJ8	Ascc3	Activating signal cointegrator 1 complex subunit 3 (EC 3.6.4.12)							0.0612432	0.0322766	0.164539	0.0119533	0.000196232	-0.290901							0.0674339	0.0176381	0.205195
E9PZM4	Chd2	Chromodomain-helicase-DNA-binding protein 2 (CHD-2) (EC 3.6.4.12) (ATP-dependent helicase CHD2)													0.0187309	0.00720487	-0.199582
E9PZQ0	Ryr1	Ryanodine receptor 1 (RYR-1) (RyR1) (Skeletal muscle calcium release channel) (Skeletal muscle ryanodine receptor) (Skeletal muscle-type ryanodine receptor) (Type 1 ryanodine receptor)													5.99377e-05	4.00543e-06	2.92954
E9Q1P8	Irf2bp2	Interferon regulatory factor 2-binding protein 2 (IRF-2-binding protein 2) (IRF-2BP2)	0.0724592	0.00128327	-0.166884							0.0396565	0.00292762	0.385769				0.0171847	0.00101445	0.175219
E9Q309	Cep350 Kiaa0480	Centrosome-associated protein 350 (Cep350)							0.0781954	0.0434826	-0.360358				0.00709929	0.00222002	-0.826647
E9Q394	Akap13 Brx	A-kinase anchor protein 13 (AKAP-13) (AKAP-Lbc)													0.00358985	0.000953276	-0.23096
E9Q3C1	C2cd2 Kiaa4045	C2 domain-containing protein 2							0.08224	0.0462455	0.219691
E9Q3L2	Pi4ka Pik4 Pik4ca	Phosphatidylinositol 4-kinase alpha (PI4-kinase alpha) (PI4K-alpha) (PtdIns-4-kinase alpha) (EC 2.7.1.67)							0.00365983	0.00102672	0.402688	0.139525	0.0298335	-0.201246				0.0339721	0.00343536	-0.145355				0.0383872	0.00857465	-0.274288
E9Q401	Ryr2	Ryanodine receptor 2 (RYR-2) (RyR2) (Cardiac muscle ryanodine receptor) (Cardiac muscle ryanodine receptor-calcium release channel) (Type 2 ryanodine receptor)				0.0497824	0.00944155	0.0891626
E9Q414	Apob	Apolipoprotein B-100 (Apo B-100) [Cleaved into: Apolipoprotein B-48 (Apo B-48)]							8.37526e-05	8.26798e-06	0.260658
E9Q4N7	Arid1b Baf250b	AT-rich interactive domain-containing protein 1B (ARID domain-containing protein 1B) (BRG1-associated factor 250b) (BAF250B)													0.00192283	0.000439381	-0.190086
E9Q4S1	Pde8b	High affinity cAMP-specific and IBMX-insensitive 3',5'-cyclic phosphodiesterase 8B (PDE8B) (EC 3.1.4.53) (Cell proliferation-inducing gene 22 protein)				0.00241952	0.000134629	0.151681
E9Q4Z2	Acacb Acc2 Accb	Acetyl-CoA carboxylase 2 (EC 6.4.1.2) (ACC-beta)													0.000206434	2.26988e-05	-0.520929
E9Q555	Rnf213 Mystr	E3 ubiquitin-protein ligase RNF213 (EC 2.3.2.27) (EC 3.6.4.-) (E3 ubiquitin-lipopolysaccharide ligase RNF213) (EC 2.3.2.-) (Mysterin) (RING finger protein 213)							0.00428361	0.0012511	0.384896	0.0146991	0.000325031	-0.36609							0.02815	0.00451201	0.149599
E9Q5C9	Nolc1 Kiaa0035	Nucleolar and coiled-body phosphoprotein 1 (140 kDa nucleolar phosphoprotein) (Nopp140)							0.0672613	0.0361522	-0.418664	0.0683907	0.00806424	0.365827	0.00960982	0.00318791	-0.699166
E9Q5F9	Setd2 Kiaa1732 Kmt3a	Histone-lysine N-methyltransferase SETD2 (EC 2.1.1.359) (Lysine N-methyltransferase 3A) (Protein-lysine N-methyltransferase SETD2) (EC 2.1.1.-) (SET domain-containing protein 2)																0.0552987	0.00747426	-0.101198
E9Q5K9	Ythdc1 Kiaa1966	YTH domain-containing protein 1							0.0343787	0.0160079	-0.0760669							0.0170583	0.000997825	0.109478	0.0404338	0.00786846	-0.250141
E9Q634	Myo1e Myr3	Unconventional myosin-Ie (Unconventional myosin 1E)										0.0374081	0.00262465	-0.283527										0.0827067	0.0259304	-0.444243
E9Q6B2	Ccdc85c	Coiled-coil domain-containing protein 85C	0.205821	0.00860567	0.198806																0.000937411	8.2623e-06	-0.420946
E9Q6J5	Bod1l Kiaa1327	Biorientation of chromosomes in cell division protein 1-like 1				0.115321	0.0319851	0.0519859							0.0506056	0.0235108	-0.2556	0.0242401	0.00191031	0.140373
E9Q6P5	Ttc7b	Tetratricopeptide repeat protein 7B (TPR repeat protein 7B)				0.0895995	0.0219508	0.0555323				0.0320046	0.0016916	-0.243859
E9Q735	Ube4a Ufd2b	Ubiquitin conjugation factor E4 A (EC 2.3.2.27)				0.0487867	0.00914881	0.057097	4.2836e-05	3.46596e-06	0.390254													0.0321724	0.00667245	-0.185398
E9Q784	Zc3h13	Zinc finger CCCH domain-containing protein 13										0.0198046	0.000605105	0.375221	0.0130738	0.00463833	-0.346057
E9Q7D5	Arhgef5	Rho guanine nucleotide exchange factor 5							0.0358313	0.0168635	-0.104141										0.000749764	2.80786e-06	0.377738
E9Q7E2	Arid2 Baf200	AT-rich interactive domain-containing protein 2 (ARID domain-containing protein 2) (BRG1-associated factor 200) (BAF200) (Zinc finger protein with activation potential) (Zipzap/p200)							0.00450398	0.00133107	-0.142836
E9Q7G0	Numa1	Nuclear mitotic apparatus protein 1 (Nuclear mitotic apparatus protein) (NuMA protein)	0.0988185	0.00213912	-0.105501	0.010573	0.00105413	0.0588251							0.000524397	7.89652e-05	-0.287263				0.0420947	0.0084226	0.160903
E9Q8D0	Dnajc21	DnaJ homolog subfamily C member 21													0.000769679	0.000131787	-0.319395
E9Q8I9	Fry Kiaa4143	Protein furry homolog										0.0744221	0.00939678	-0.372587
E9Q9K5	Trdn	Triadin													0.00143254	0.000297959	3.2384				0.00435649	0.000202373	0.494986
E9QAM5	Helz2	Helicase with zinc finger domain 2 (EC 3.6.4.-) (PPAR-gamma DNA-binding domain-interacting protein 1) (PDIP1) (PPAR-gamma DBD-interacting protein 1)							0.000916461	0.000171875	0.291149
E9QAT4	Sec16a Kiaa0310 Sec16	Protein transport protein Sec16A (SEC16 homolog A) (p250)													0.000553548	8.655e-05	-0.180577				0.0434347	0.00893416	0.110958
F6SEU4	Syngap1	Ras/Rap GTPase-activating protein SynGAP (Neuronal RasGAP) (Synaptic Ras GTPase-activating protein 1) (Synaptic Ras-GAP 1)				0.0860294	0.0206121	0.0852282
F6ZDS4	Tpr	Nucleoprotein TPR (NPC-associated intranuclear protein) (Translocated promoter region and nuclear basket protein)							0.0177404	0.00720756	-0.162067	0.0842517	0.0116601	0.209412	0.00129681	0.000262886	-0.358256	0.0781903	0.0136075	0.0762494
F7BJB9	Morc3 Nxp2 Zcwcc3	MORC family CW-type zinc finger protein 3 (Nuclear matrix protein 2) (Zinc finger CW-type coiled-coil domain protein 3)							0.0369006	0.017505	0.1687
F8VPQ2	Arid4a Rbbp1 Rbp1	AT-rich interactive domain-containing protein 4A (ARID domain-containing protein 4A) (Retinoblastoma-binding protein 1)							0.0046006	0.00136322	0.264397				0.0043224	0.0012024	-0.211452
F8VPU2	Farp1	FERM, ARHGEF and pleckstrin domain-containing protein 1 (FERM, RhoGEF and pleckstrin domain-containing protein 1)							0.00144014	0.000307058	0.276348	0.037494	0.00263843	-0.20503
F8VPZ9	Bicra Gltscr1	BRD4-interacting chromatin-remodeling complex-associated protein (Glioma tumor suppressor candidate region gene 1 protein)													0.000576409	9.13223e-05	-0.591517
F8VQB6	Myo10	Unconventional myosin-X (Unconventional myosin-10)							0.0753507	0.0415829	0.242837				0.000231448	2.64195e-05	-0.937578	0.131347	0.0317523	0.162364
G3X982	Aox3 Aoh1	Aldehyde oxidase 3 (EC 1.2.3.1) (Aldehyde oxidase homolog 1) (Azaheterocycle hydroxylase 3) (EC 1.17.3.-)				0.000821679	2.76205e-05	0.790062	0.00693333	0.00225263	-0.294053
G3X987	Gimap9 Ian7	GTPase IMAP family member 9 (Immune-associated nucleotide-binding protein 7) (IAN-7) (Immunity-associated nucleotide-binding protein 7)							1.03838e-05	5.62822e-07	0.434412							0.00716206	0.000232189	-0.17387
G3X9J0	Sipa1l3 Spal3	Signal-induced proliferation-associated 1-like protein 3 (SIPA1-like protein 3) (SPA-1-like protein 3)							0.0295503	0.0133581	-0.1665				0.000579004	9.19187e-05	-0.260479
G3X9K3	Arfgef1	Brefeldin A-inhibited guanine nucleotide-exchange protein 1 (BIG1) (Brefeldin A-inhibited GEP 1) (ADP-ribosylation factor guanine nucleotide-exchange factor 1)							0.0482494	0.0241473	0.288332	0.0600795	0.00644217	-0.26533
G3XA57	Rab11fip2	Rab11 family-interacting protein 2 (Rab11-FIP2)				0.0931636	0.0233342	-0.041745
G5E829	Atp2b1	Plasma membrane calcium-transporting ATPase 1 (EC 7.2.2.10) (Plasma membrane calcium ATPase isoform 1) (PMCA1) (Plasma membrane calcium pump isoform 1)				0.101697	0.0263482	-0.0918741	7.98896e-05	7.7868e-06	0.574727				0.0461278	0.0209985	0.0862257				0.0169036	0.00212166	0.141737
G5E870	Trip12	E3 ubiquitin-protein ligase TRIP12 (EC 2.3.2.26) (HECT-type E3 ubiquitin transferase TRIP12) (Thyroid receptor-interacting protein 12) (TR-interacting protein 12) (TRIP-12)							0.00183369	0.000422189	0.270512				0.00544443	0.00161374	-0.206313	0.028774	0.00265935	0.10187	0.00971008	0.000782252	0.131847
G5E897	Poglut3 Kdelc2	Protein O-glucosyltransferase 3 (EC 2.4.1.-) (KDEL motif-containing protein 2) (Protein O-xylosyltransferase POGLUT3) (EC 2.4.2.-)				0.0786345	0.0180265	-0.200129										0.161091	0.044352	0.0854397
G5E8B9	Zbtb11	Zinc finger and BTB domain-containing protein 11				0.130862	0.0384295	0.142463
G5E8K5	Ank3	Ankyrin-3 (ANK-3) (Ankyrin-G)	0.130959	0.0035719	0.0906156				2.07925e-05	1.42254e-06	-0.276379				0.00159339	0.000339312	0.365967							0.00279271	0.000234434	-0.133977
G5E8Q8	Adgrf5 Gpr116	Adhesion G protein-coupled receptor F5 (G-protein coupled receptor 116)							2.48321e-05	1.74158e-06	-0.190902				1.41969e-07	3.36497e-10	-0.418487
O08528	Hk2	Hexokinase-2 (EC 2.7.1.1) (Hexokinase type II) (HK II)							0.00301162	0.000801592	0.394824													1.3095e-05	1.5497e-07	0.474829
O08529	Capn2	Calpain-2 catalytic subunit (EC 3.4.22.53) (80 kDa M-calpain subunit) (CALP80) (Calcium-activated neutral proteinase 2) (CANP 2) (Calpain M-type) (Calpain-2 large subunit) (Millimolar-calpain) (M-calpain)							0.0180519	0.00736795	0.245844							0.0963541	0.0195816	-0.0832964	0.0683268	0.0179574	0.143237	0.110081	0.0408407	-0.176636
O08532	Cacna2d1 Cacna2	Voltage-dependent calcium channel subunit alpha-2/delta-1 (Voltage-gated calcium channel subunit alpha-2/delta-1) [Cleaved into: Voltage-dependent calcium channel subunit alpha-2-1; Voltage-dependent calcium channel subunit delta-1]				0.000773418	2.53344e-05	0.137458	0.000186738	2.31307e-05	0.447465				0.00013174	1.23271e-05	1.27386
O08539	Bin1 Amphl Sh3p9	Myc box-dependent-interacting protein 1 (Amphiphysin II) (Amphiphysin-like protein) (Bridging integrator 1) (SH3 domain-containing protein 9)				0.0863607	0.0207162	0.0668298							0.00115912	0.000226821	0.830023
O08547	Sec22b Sec22l1	Vesicle-trafficking protein SEC22b (ER-Golgi SNARE of 24 kDa) (ERS-24) (ERS24) (SEC22 vesicle-trafficking protein homolog B) (SEC22 vesicle-trafficking protein-like 1) (mSec22b)				0.0230966	0.00326742	0.0809981	0.000269159	3.65353e-05	0.548321							0.105758	0.0228574	-0.106125	0.0127357	0.00131689	0.380386
O08553	Dpysl2 Crmp2 Ulip2	Dihydropyrimidinase-related protein 2 (DRP-2) (Unc-33-like phosphoprotein 2) (ULIP-2)													3.77323e-05	1.99171e-06	-0.218585
O08573	Lgals9	Galectin-9 (Gal-9)				0.0127159	0.00136273	0.199999				0.0232044	0.000802145	-0.450432				0.076964	0.0132595	-0.143281
O08576	Rundc3a Rap2ip Rpip8	RUN domain-containing protein 3A (Rap2-interacting protein 8) (RPIP-8)				0.0315605	0.00496721	-0.0699946
O08579	Emd Sta	Emerin	0.228068	0.0108154	-0.120163				0.00674159	0.00217625	0.351487				0.0199313	0.00774607	-0.153931				0.0916849	0.0278949	0.113708
O08582	Gtpbp1 Gtpbp	GTP-binding protein 1 (G-protein 1) (GP-1) (GP1)				0.088039	0.0213706	-0.0623002	0.0038654	0.00110054	0.143443	0.0922449	0.013755	-0.188049	0.0682695	0.0338019	-0.129479	0.0815152	0.0145018	-0.134045	0.0137646	0.00151729	-0.176023	0.0271793	0.00525895	-0.323269
O08583	Alyref Aly Ref1 Refbp1 THOC4	THO complex subunit 4 (Tho4) (Ally of AML-1 and LEF-1) (Aly/REF export factor) (REF1-I) (RNA and export factor-binding protein 1) (Transcriptional coactivator Aly/REF)													0.000373791	5.12132e-05	-0.497373				0.122749	0.0426115	0.168023
O08585	Clta	Clathrin light chain A (Lca)										0.0298054	0.00146255	0.542784	0.000172745	1.80892e-05	-0.574183				0.0368921	0.00682416	0.292344
O08586	Pten Mmac1	Phosphatidylinositol 3,4,5-trisphosphate 3-phosphatase and dual-specificity protein phosphatase PTEN (EC 3.1.3.16) (EC 3.1.3.48) (EC 3.1.3.67) (Mutated in multiple advanced cancers 1) (Phosphatase and tensin homolog)										0.0221339	0.000742443	-0.244536							0.0587266	0.013972	-0.170126
O08599	Stxbp1	Syntaxin-binding protein 1 (Protein unc-18 homolog 1) (Unc18-1) (Protein unc-18 homolog A) (Unc-18A)	0.410435	0.0461009	0.0854624
O08600	Endog	Endonuclease G, mitochondrial (Endo G) (EC 3.1.30.-)							0.00411336	0.00119122	-0.298839	0.126502	0.0250242	0.548996
O08601	Mttp Mtp	Microsomal triglyceride transfer protein large subunit				0.0183152	0.00236833	0.278947	0.0119772	0.0044732	0.122457				0.0485541	0.0224134	0.309196
O08605	Mknk1 Mnk1	MAP kinase-interacting serine/threonine-protein kinase 1 (EC 2.7.11.1) (MAP kinase signal-integrating kinase 1) (MAPK signal-integrating kinase 1) (Mnk1)							0.00555028	0.00171658	0.253874				0.0719702	0.0360138	0.108667
O08609	Mlx Tcfl4	Max-like protein X (Max-like bHLHZip protein) (Protein BigMax) (Transcription factor-like protein 4)																0.0382653	0.00419548	0.148601
O08638	Myh11	Myosin-11 (Myosin heavy chain 11) (Myosin heavy chain, smooth muscle isoform) (SMMHC)													0.0508206	0.0236188	-0.429203
O08641	Sh3yl1	SH3 domain-containing YSC84-like protein 1																0.0182324	0.00112629	0.163287
O08644	Ephb6 Cekl	Ephrin type-B receptor 6 (MEP) (Tyrosine-protein kinase-defective receptor EPH-6)				0.0604371	0.0125006	-0.0990695
O08648	Map3k4 Mekk4	Mitogen-activated protein kinase kinase kinase 4 (EC 2.7.11.25) (MAPK/ERK kinase kinase 4) (MEK kinase 4) (MEKK 4)							0.0493489	0.0248412	0.16171
O08663	Metap2 Mnpep P67eif2	Methionine aminopeptidase 2 (MAP 2) (MetAP 2) (EC 3.4.11.18) (Initiation factor 2-associated 67 kDa glycoprotein) (p67) (p67eIF2) (Peptidase M)	0.406545	0.0440896	-0.127104				0.00019127	2.38714e-05	-0.397729	0.165194	0.0399152	0.282678				0.117085	0.0268162	0.0907848				0.00130844	8.43904e-05	-0.235074
O08672	Kifc2	Kinesin-like protein KIFC2				0.0149426	0.00173147	0.116418
O08677	Kng1 Kng	Kininogen-1 [Cleaved into: Kininogen-1 heavy chain; Bradykinin; Kininogen-1 light chain]				0.0067012	0.000556916	0.382671
O08688	Capn5 Ncl3	Calpain-5 (EC 3.4.22.-) (New calpain 3) (nCL-3)				0.0013985	5.92125e-05	-0.230759	6.47908e-09	3.94696e-11	0.752202
O08692	Ngp	Neutrophilic granule protein (NGP) (Cystatin-like protein) (Myeloid bactenecin protein) (Myeloid secondary granule protein)										0.0395368	0.00285984	-3.56072	0.0110892	0.00379568	0.581706				0.0976594	0.0308262	0.397998
O08705	Slc10a1 Ntcp	Hepatic sodium/bile acid cotransporter (Na(+)/bile acid cotransporter) (Na(+)/taurocholate transport protein) (Sodium/taurocholate cotransporting polypeptide) (NTCP) (Solute carrier family 10 member 1) (SLC10A1)										0.15069	0.033992	-0.572039
O08709	Prdx6 Aop2 Ltw4 Prdx5	Peroxiredoxin-6 (EC 1.11.1.27) (1-Cys peroxiredoxin) (1-Cys PRX) (Acidic calcium-independent phospholipase A2) (aiPLA2) (EC 3.1.1.4) (Antioxidant protein 2) (Glutathione-dependent peroxiredoxin) (Lysophosphatidylcholine acyltransferase 5) (LPC acyltransferase 5) (LPCAT-5) (Lyso-PC acyltransferase 5) (EC 2.3.1.23) (Non-selenium glutathione peroxidase) (NSGPx)	0.00331608	1.10435e-05	0.446915	0.00152058	6.65566e-05	0.113942	0.00305975	0.000818704	-0.191093							0.0753444	0.0125777	-0.0880678				0.00114165	7.02555e-05	0.428812
O08715	Akap1 Akap	A-kinase anchor protein 1, mitochondrial (Dual specificity A-kinase-anchoring protein 1) (D-AKAP-1) (Protein kinase A-anchoring protein 1) (PRKA1) (Spermatid A-kinase anchor protein) (S-AKAP)				0.0361495	0.00598269	-0.173386	0.00283791	0.000741927	0.311914	0.0497009	0.00451363	-0.308357
O08734	Bak1 Bak	Bcl-2 homologous antagonist/killer (Apoptosis regulator BAK)										0.0927612	0.0140086	-0.390887
O08738	Casp6 Mch2	Caspase-6 (CASP-6) (EC 3.4.22.59) (Apoptotic protease Mch-2) [Cleaved into: Caspase-6 subunit p18; Caspase-6 subunit p11]							0.0215076	0.00909754	-0.252309										0.029157	0.00476494	0.24587
O08739	Ampd3	AMP deaminase 3 (EC 3.5.4.6) (AMP deaminase H-type) (AMP deaminase isoform E) (Heart-type AMPD)													5.0887e-06	9.57143e-08	-0.480117				0.0622971	0.0153429	0.131584
O08740	Polr2j Rpo2-4	DNA-directed RNA polymerase II subunit RPB11 (RNA polymerase II subunit B11) (DNA-directed RNA polymerase II subunit J) (RNA polymerase II 13.3 kDa subunit) (RPB14)				0.0476804	0.00881859	0.144314							0.00188719	0.000429078	-0.194044
O08746	Matn2	Matrilin-2													0.0541621	0.0255701	-0.135124	0.159885	0.0438137	-0.125888
O08749	Dld	Dihydrolipoyl dehydrogenase, mitochondrial (EC 1.8.1.4) (Dihydrolipoamide dehydrogenase)							0.000191322	2.39077e-05	-0.437029	0.0474355	0.00406036	0.178688							0.0845757	0.0245847	-0.137027	0.00185468	0.000139375	0.38167
O08756	Hsd17b10 Erab Hadh2	3-hydroxyacyl-CoA dehydrogenase type-2 (EC 1.1.1.35) (17-beta-estradiol 17-dehydrogenase) (EC 1.1.1.62) (2-methyl-3-hydroxybutyryl-CoA dehydrogenase) (MHBD) (3-alpha-(17-beta)-hydroxysteroid dehydrogenase (NAD(+))) (EC 1.1.1.239) (3-hydroxy-2-methylbutyryl-CoA dehydrogenase) (EC 1.1.1.178) (3-hydroxyacyl-CoA dehydrogenase type II) (3alpha(or 20beta)-hydroxysteroid dehydrogenase) (EC 1.1.1.53) (7-…							0.000935147	0.000177981	-0.28671										0.0851433	0.0249222	-0.198794
O08759	Ube3a	Ubiquitin-protein ligase E3A (EC 2.3.2.26) (HECT-type ubiquitin transferase E3A) (Oncogenic protein-associated protein E6-AP)										0.0723332	0.00889994	-0.181741							0.00722747	0.000483444	0.22101	0.105429	0.0377921	-0.131627
O08784	Tcof1	Treacle protein (Treacher Collins syndrome protein homolog)										0.099028	0.0158979	0.566352	0.00605348	0.00183685	-0.42716				0.109807	0.0364185	0.132118
O08785	Clock	Circadian locomoter output cycles protein kaput (mCLOCK) (EC 2.3.1.48)							1.22638e-05	7.11625e-07	-0.424101
O08786	Cckar	Cholecystokinin receptor type A (CCK-A receptor) (CCK-AR) (Cholecystokinin-1 receptor) (CCK1-R)																0.00295332	4.27872e-05	0.273399
O08788	Dctn1	Dynactin subunit 1 (150 kDa dynein-associated polypeptide) (DAP-150) (DP-150) (p150-glued)													0.000331838	4.32546e-05	-0.255401	0.0222263	0.00157376	0.0930577	0.0941196	0.0289311	0.0978732	0.0371397	0.00823007	-0.184118
O08791	Ebf3 Coe3	Transcription factor COE3 (Early B-cell factor 3) (EBF-3) (Olf-1/EBF-like 2) (O/E-2) (OE-2)													0.00827104	0.00267106	-0.235681
O08792	Ebf2 Coe2 Mmot1	Transcription factor COE2 (Early B-cell factor 2) (EBF-2) (Metencephalon-mesencephalon-olfactory transcription factor 1) (MET-mesencephalon-olfactory TF1) (MET-mesencephalon-olfactory transcription factor 1) (Olf-1/EBF-like 3) (O/E-3) (OE-3)													0.0480836	0.0221469	-0.144704
O08795	Prkcsh	Glucosidase 2 subunit beta (80K-H protein) (Glucosidase II subunit beta) (Protein kinase C substrate 60.1 kDa protein heavy chain) (PKCSH)													0.00519937	0.00152448	-0.311577
O08796	Eef2k	Eukaryotic elongation factor 2 kinase (eEF-2 kinase) (eEF-2K) (EC 2.7.11.20) (Calcium/calmodulin-dependent eukaryotic elongation factor 2 kinase)	0.386097	0.0372709	-0.265638				0.0140812	0.00547015	-0.115054										0.00578135	0.000318836	0.242462	0.00574051	0.000602924	-0.245884
O08800	Serpinb8	Serpin B8				0.00946643	0.000914009	-0.272104	0.0162809	0.00649506	-0.335323	0.0327115	0.00187826	-0.449349
O08807	Prdx4	Peroxiredoxin-4 (EC 1.11.1.24) (Antioxidant enzyme AOE372) (Peroxiredoxin IV) (Prx-IV) (Thioredoxin peroxidase AO372) (Thioredoxin-dependent peroxide reductase A0372) (Thioredoxin-dependent peroxiredoxin 4)				0.00849199	0.000764048	-0.341941
O08808	Diaph1 Diap1	Protein diaphanous homolog 1 (Diaphanous-related formin-1) (DRF1) (p140mDIA) (mDIA1)				0.00897313	0.000830268	0.109406				0.0717217	0.00876927	-0.159921
O08810	Eftud2 Snrp116	116 kDa U5 small nuclear ribonucleoprotein component (Elongation factor Tu GTP-binding domain-containing protein 2) (U5 snRNP-specific protein, 116 kDa) (U5-116 kDa)										0.0636296	0.00703767	-0.202542							0.0752305	0.0205432	0.115271
O08811	Ercc2 Xpd	General transcription and DNA repair factor IIH helicase subunit XPD (TFIIH subunit XPD) (EC 3.6.4.12) (CXPD) (DNA excision repair protein ERCC-2) (DNA repair protein complementing XP-D cells) (Xeroderma pigmentosum group D-complementing protein)							0.00446481	0.00131671	0.332165
O08832	Galnt4	Polypeptide N-acetylgalactosaminyltransferase 4 (EC 2.4.1.41) (Polypeptide GalNAc transferase 4) (GalNAc-T4) (pp-GaNTase 4) (Protein-UDP acetylgalactosaminyltransferase 4) (UDP-GalNAc:polypeptide N-acetylgalactosaminyltransferase 4)							0.000314059	4.47885e-05	0.503202	0.0422986	0.00331716	-0.416887
O08848	RO60 Ssa2 Trove2	RNA-binding protein Ro60 (60 kDa SS-A/Ro ribonucleoprotein) (60 kDa Ro protein) (60 kDa ribonucleoprotein Ro) (RoRNP) (TROVE domain family member 2)				0.00303236	0.000179573	0.0926702							0.00371113	0.000995567	-0.233598
O08856	Ell	RNA polymerase II elongation factor ELL (Eleven-nineteen lysine-rich leukemia protein)													0.018047	0.00687259	-0.256943
O08908	Pik3r2	Phosphatidylinositol 3-kinase regulatory subunit beta (PI3-kinase regulatory subunit beta) (PI3K regulatory subunit beta) (PtdIns-3-kinase regulatory subunit beta) (Phosphatidylinositol 3-kinase 85 kDa regulatory subunit beta) (PI3-kinase subunit p85-beta) (PtdIns-3-kinase regulatory subunit p85-beta)				0.000559735	1.66313e-05	0.123538
O08911	Mapk12 Sapk3	Mitogen-activated protein kinase 12 (MAP kinase 12) (MAPK 12) (EC 2.7.11.24) (Extracellular signal-regulated kinase 6) (ERK-6) (Mitogen-activated protein kinase p38 gamma) (MAP kinase p38 gamma) (Stress-activated protein kinase 3)													5.5472e-05	3.52077e-06	0.444486							0.00181673	0.000135074	0.244156
O08912	Galnt1	Polypeptide N-acetylgalactosaminyltransferase 1 (EC 2.4.1.41) (Polypeptide GalNAc transferase 1) (GalNAc-T1) (pp-GaNTase 1) (Protein-UDP acetylgalactosaminyltransferase 1) (UDP-GalNAc:polypeptide N-acetylgalactosaminyltransferase 1) [Cleaved into: Polypeptide N-acetylgalactosaminyltransferase 1 soluble form]							0.00859035	0.00295335	0.372277	0.0873156	0.0123933	-0.378477
O08914	Faah Faah1	Fatty-acid amide hydrolase 1 (EC 3.5.1.99) (Anandamide amidohydrolase 1) (Fatty acid ester hydrolase) (EC 3.1.1.-) (Oleamide hydrolase 1)				0.0094563	0.000906268	0.153511	0.0443916	0.021863	0.328739	0.123888	0.0239596	-0.421843
O08915	Aip	AH receptor-interacting protein (AIP) (Aryl-hydrocarbon receptor-interacting protein)				0.0795442	0.0183554	0.0581528	0.0023163	0.000569848	-0.160085	0.0474355	0.00404535	0.243603	0.000402265	5.60791e-05	-0.217903
O08917	Flot1	Flotillin-1				0.108522	0.0289971	0.0833419	0.00169905	0.000380044	0.390364	0.138459	0.0292641	0.316108							0.123073	0.0429027	0.0831011	0.00783385	0.000957214	-0.412072
O08966	Slc22a1 Lx1 Oct1	Solute carrier family 22 member 1 (Organic cation transporter 1) (mOCT1)							0.000806711	0.000147359	0.592709	0.182194	0.0466841	-0.523701				0.137237	0.0342432	-0.137164
O08967	Cyth3 Grp1 Pscd3	Cytohesin-3 (ARF nucleotide-binding site opener 3) (Protein ARNO3) (General receptor of phosphoinositides 1) (Grp1) (PH, SEC7 and coiled-coil domain-containing protein 3) (CLM3) (SEC7 homolog C) (mSec7-3)																0.0297507	0.00279272	-0.168596
O08970	Tuft1	Tuftelin										0.0289209	0.00138465	0.576373				0.0758509	0.0129107	0.105795
O08992	Sdcbp	Syntenin-1 (Scaffold protein Pbp1) (Syndecan-binding protein 1)				0.0587005	0.0119819	0.156302
O08997	Atox1	Copper transport protein ATOX1 (Metal transport protein ATX1)							0.000120313	1.30719e-05	-0.256048	0.107678	0.0185799	-0.162329	8.93286e-07	7.71182e-09	-0.407235
O09000	Ncoa3 Aib1 Pcip Rac3 Tram1	Nuclear receptor coactivator 3 (NCoA-3) (EC 2.3.1.48) (Amplified in breast cancer-1 protein homolog) (AIB-1) (CBP-interacting protein) (p/CIP) (pCIP) (Receptor-associated coactivator 3) (RAC-3) (Steroid receptor coactivator protein 3) (SRC-3) (Thyroid hormone receptor activator molecule 1) (ACTR) (TRAM-1)													0.000195854	2.10204e-05	-0.513179
O09012	Pex5 Pxr1	Peroxisomal targeting signal 1 receptor (PTS1 receptor) (PTS1R) (PTS1-BP) (PXR1P) (Peroxin-5) (Peroxisomal C-terminal targeting signal import receptor) (Peroxisome receptor 1)							0.00170486	0.000383126	-0.264919							0.140775	0.0356587	-0.0738604	0.045856	0.00965702	0.262197
O09044	Snap23 Sndt	Synaptosomal-associated protein 23 (SNAP-23) (Syndet) (Vesicle-membrane fusion protein SNAP-23)							0.0802501	0.0448383	0.233142				0.00465734	0.0013299	-0.232899	0.0292385	0.0027305	-0.274626				0.0931065	0.0310171	-0.161935
O09051	Guca2b	Guanylate cyclase activator 2B [Cleaved into: Uroguanylin (UGN)]																0.0355491	0.00378426	0.30668
O09061	Psmb1	Proteasome subunit beta type-1 (Macropain subunit C5) (Multicatalytic endopeptidase complex subunit C5) (Proteasome component C5) (Proteasome gamma chain)				0.153622	0.0485191	0.0377098	0.000273961	3.75483e-05	-0.187065				0.000586834	9.35369e-05	-0.245347							0.0134095	0.00194795	-0.22401
O09106	Hdac1	Histone deacetylase 1 (HD1) (EC 3.5.1.98) (Protein deacetylase HDAC1) (EC 3.5.1.-) (Protein decrotonylase HDAC1) (EC 3.5.1.-)	0.182913	0.00623001	-0.225498										0.00275075	0.00068296	-0.605274	0.168744	0.0480356	0.129799
O09110	Map2k3 Mkk3 Prkmk3	Dual specificity mitogen-activated protein kinase kinase 3 (MAP kinase kinase 3) (MAPKK 3) (EC 2.7.12.2) (MAPK/ERK kinase 3) (MEK 3)							0.0221952	0.009482	0.0947431				0.0170361	0.00639773	0.206411				0.0586044	0.0139184	0.0942359	3.49492e-05	6.35813e-07	-0.420893
O09111	Ndufb11 Np15	NADH dehydrogenase [ubiquinone] 1 beta subcomplex subunit 11, mitochondrial (Complex I-ESSS) (CI-ESSS) (NADH-ubiquinone oxidoreductase ESSS subunit) (Neuronal protein 15.6) (Np15.6) (p15.6)																0.0307115	0.00294336	-0.184217	0.0356249	0.00644065	0.20335	0.117905	0.0444892	0.20399
O09114	Ptgds	Prostaglandin-H2 D-isomerase (EC 5.3.99.2) (Glutathione-independent PGD synthase) (Lipocalin-type prostaglandin-D synthase) (Prostaglandin-D2 synthase) (L-PGDS) (PGD2 synthase) (PGDS2)				0.0342261	0.00554687	0.305239
O09117	Sypl1 Pphn Sypl	Synaptophysin-like protein 1 (Pantophysin)							4.895e-05	4.12887e-06	1.47029
O09131	Gsto1 Gstx Gtsttl	Glutathione S-transferase omega-1 (GSTO-1) (EC 2.5.1.18) (Glutathione S-transferase omega 1-1) (GSTO 1-1) (Glutathione-dependent dehydroascorbate reductase) (EC 1.8.5.1) (Monomethylarsonic acid reductase) (MMA(V) reductase) (EC 1.20.4.2) (S-(Phenacyl)glutathione reductase) (SPG-R) (p28)	0.115641	0.00269585	-0.164132				4.03947e-07	9.08596e-09	-0.335738				3.59413e-07	1.95364e-09	-0.313467	0.0361564	0.00386641	-0.104867
O09158	Cyp3a25	Cytochrome P450 3A25 (EC 1.14.14.1) (CYPIIIA25)							0.00750612	0.00249266	0.71938
O09159	Man2b1 Laman Man2b Manb	Lysosomal alpha-mannosidase (Laman) (EC 3.2.1.24) (Lysosomal acid alpha-mannosidase) (Mannosidase alpha class 2B member 1) (Mannosidase alpha-B)							4.5767e-09	2.38481e-11	-0.499097
O09161	Casq2	Calsequestrin-2 (Calsequestrin, cardiac muscle isoform)				0.0031445	0.000188463	0.3041																0.0183941	0.00307475	-0.531762
O09164	Sod3	Extracellular superoxide dismutase [Cu-Zn] (EC-SOD) (EC 1.15.1.1)										0.0170884	0.000435533	0.525666	0.0805409	0.0411525	-0.301218	0.111088	0.0247259	0.0852038
O09165	Casq1	Calsequestrin-1 (Calmitine) (Calsequestrin, skeletal muscle isoform)													0.000402018	5.59804e-05	3.55809
O09167	Rpl21	Large ribosomal subunit protein eL21 (60S ribosomal protein L21)							0.0288369	0.0129906	0.303752				0.000291692	3.61409e-05	-0.941163
O09172	Gclm Glclr	Glutamate--cysteine ligase regulatory subunit (GCS light chain) (Gamma-ECS regulatory subunit) (Gamma-glutamylcysteine synthetase regulatory subunit) (Glutamate--cysteine ligase modifier subunit)				0.147191	0.0457512	0.0589427	0.000842652	0.000156105	-0.164709				0.0045672	0.00129605	-0.26986	0.0515659	0.00682	-0.142016
O09173	Hgd Aku Hgo	Homogentisate 1,2-dioxygenase (EC 1.13.11.5) (Homogentisate oxygenase) (Homogentisic acid oxidase) (Homogentisicase)										0.0952589	0.0146504	-0.667337
O09174	Amacr Macr1	Alpha-methylacyl-CoA racemase (EC 5.1.99.4) (2-methylacyl-CoA racemase)				0.0505782	0.00970181	0.156508	0.00199831	0.000473825	-0.209772										0.0968146	0.0302862	0.129711	0.116315	0.0437042	0.266097
O35071	Kif1c	Kinesin-like protein KIF1C							0.000157502	1.85007e-05	-0.20722				0.0070574	0.00220128	-0.102357	0.0994277	0.0206232	0.0729071	0.0257788	0.00394315	0.122745
O35074	Ptgis Cyp8	Prostacyclin synthase (EC 5.3.99.4) (Hydroperoxy icosatetraenoate dehydratase) (EC 4.2.1.152) (Prostaglandin I2 synthase)							0.0010683	0.000209088	0.616823
O35075	Vps26c Dcra Dscr3 Dscra	Vacuolar protein sorting-associated protein 26C (Down syndrome critical region protein 3 homolog) (Down syndrome critical region protein A homolog)				0.0954748	0.0241794	-0.131785				0.0881604	0.0125996	-0.222932				0.157519	0.0428414	-0.188649
O35082	Kl	Klotho (EC 3.2.1.31) [Cleaved into: Klotho peptide]																0.0826243	0.0148857	-0.122009
O35083	Agpat1	1-acyl-sn-glycerol-3-phosphate acyltransferase alpha (EC 2.3.1.51) (1-acylglycerol-3-phosphate O-acyltransferase 1) (1-AGP acyltransferase 1) (1-AGPAT 1) (Lysophosphatidic acid acyltransferase alpha) (LPAAT-alpha)							0.0215285	0.00911312	0.400105
O35098	Dpysl4 Crmp3 Ulip4	Dihydropyrimidinase-related protein 4 (DRP-4) (Collapsin response mediator protein 3) (CRMP-3) (UNC33-like phosphoprotein 4) (ULIP-4)	0.0549683	0.000757208	-0.144651	2.62839e-06	9.02323e-09	-0.197345
O35099	Map3k5 Ask1 Mekk5	Mitogen-activated protein kinase kinase kinase 5 (EC 2.7.11.25) (Apoptosis signal-regulating kinase 1) (ASK-1) (MAPK/ERK kinase kinase 5) (MEK kinase 5) (MEKK 5)							0.0348358	0.0162698	0.204526							0.0719682	0.0117703	0.135834	0.120104	0.0413665	0.108542
O35114	Scarb2	Lysosome membrane protein 2 (85 kDa lysosomal membrane sialoglycoprotein) (LGP85) (Lysosome membrane protein II) (LIMP II) (Scavenger receptor class B member 2)							2.27442e-06	8.41983e-08	0.775044							0.00695858	0.000213247	-0.265594
O35126	Atn1 Drpla	Atrophin-1 (Dentatorubral-pallidoluysian atrophy protein homolog)																0.041997	0.00495158	-0.157959
O35127	Grcc10 C10	Protein C10				0.089068	0.0216969	0.0961849	0.00530566	0.00162352	-0.169849
O35129	Phb2 Bap Bcap37 Rea	Prohibitin-2 (B-cell receptor-associated protein BAP37) (Repressor of estrogen receptor activity)							2.0403e-05	1.37996e-06	-0.389181				2.0956e-05	8.47621e-07	-0.343415				0.0632564	0.0158439	-0.177915	0.059952	0.0161764	0.211413
O35134	Polr1a Rpa1 Rpo1-4	DNA-directed RNA polymerase I subunit RPA1 (RNA polymerase I subunit A1) (EC 2.7.7.6) (DNA-directed RNA polymerase I largest subunit) (DNA-directed RNA polymerase I subunit A) (RNA polymerase I 194 kDa subunit) (RPA194)							0.00248169	0.000623733	0.179464							0.0163854	0.000932911	-0.176037
O35136	Ncam2 Ocam Rncam	Neural cell adhesion molecule 2 (N-CAM-2) (NCAM-2) (Neural cell adhesion molecule RB-8) (R4B12)				0.132381	0.0390649	0.0561462
O35143	Atp5if1 Atpi Atpif1 If1	ATPase inhibitor, mitochondrial (ATP synthase F1 subunit epsilon) (Inhibitor of F(1)F(o)-ATPase) (IF(1)) (IF1)																			0.0760001	0.02099	-0.304008
O35144	Terf2 Trf2	Telomeric repeat-binding factor 2 (TTAGGG repeat-binding factor 2) (Telomeric DNA-binding protein)							0.0713674	0.0388608	-0.20244	0.171541	0.0421378	0.208211
O35153	Bet1l Gs15	BET1-like protein (Golgi SNARE with a size of 15 kDa) (GOS-15) (GS15) (Vesicle transport protein GOS15)							0.00283525	0.000740478	0.356385	0.152129	0.034673	-0.178077
O35161	Celsr1	Cadherin EGF LAG seven-pass G-type receptor 1																0.109265	0.0240559	0.103521
O35166	Gosr2 Gs27	Golgi SNAP receptor complex member 2 (27 kDa Golgi SNARE protein) (Membrin)				0.0693607	0.0151978	-0.13568	0.000407828	6.18558e-05	0.393792				0.00847566	0.00274798	-0.230588				0.00420621	0.000183971	0.282789
O35188	Cx3cl1 Cx3c Fkn Scyd1	Fractalkine (FK) (ABCD-3) (C-X3-C motif chemokine 1) (CX3C membrane-anchored chemokine) (Neurotactin) (Small-inducible cytokine D1) [Cleaved into: Processed fractalkine]	0.366138	0.0341328	0.198102
O35206	Col15a1	Collagen alpha-1(XV) chain [Cleaved into: Restin (Endostatin-XV)]				0.113202	0.0311543	0.104109																0.0180311	0.00298207	-0.250802
O35207	Cdk2ap1 Cdkap1 Doc1	Cyclin-dependent kinase 2-associated protein 1 (CDK2-associated protein 1) (Deleted in oral cancer 1) (DOC-1) (Putative oral cancer suppressor)													0.0595981	0.0286509	-0.451549
O35215	Ddt	D-dopachrome decarboxylase (EC 4.1.1.84) (D-dopachrome tautomerase)	0.233722	0.0117748	0.185445	0.000185762	3.77317e-06	0.161738	2.23764e-05	1.54838e-06	-0.306101				0.000192496	2.05883e-05	-0.199706	0.0449442	0.00542955	-0.125003
O35216	Cenpa	Histone H3-like centromeric protein A (Centromere protein A) (CENP-A)							0.0251857	0.0110192	0.312834				0.00063893	0.000104496	-0.866758
O35218	Cpsf2 Cpsf100 Mcpsf	Cleavage and polyadenylation specificity factor subunit 2 (Cleavage and polyadenylation specificity factor 100 kDa subunit) (CPSF 100 kDa subunit)				0.11241	0.0308723	-0.0807285	0.0746775	0.0411065	-0.105654				0.00012315	1.12223e-05	-0.255968
O35226	Psmd4 Mcb1	26S proteasome non-ATPase regulatory subunit 4 (26S proteasome regulatory subunit RPN10) (26S proteasome regulatory subunit S5A) (Multiubiquitin chain-binding protein)							4.86284e-07	1.13937e-08	-0.280921				7.63182e-06	1.7205e-07	-0.420894							0.0046433	0.000454498	-0.130326
O35231	Kifc3	Kinesin-like protein KIFC3				0.0282344	0.00425272	0.1355							0.00139057	0.000287171	-0.483687				0.0429168	0.00874201	-0.28362
O35239	Ptpn9	Tyrosine-protein phosphatase non-receptor type 9 (EC 3.1.3.48) (Protein-tyrosine phosphatase MEG2) (PTPase MEG2)										0.101073	0.0166704	-0.210827
O35250	Exoc7 Exo70	Exocyst complex component 7 (Exocyst complex component Exo70)																			0.0589714	0.0140673	0.0976132	0.00085292	4.81976e-05	-0.360237
O35286	Dhx15 Ddx15 Deah9	ATP-dependent RNA helicase DHX15 (EC 3.6.4.13) (DEAH box protein 15)										0.115646	0.0210219	-0.127937										0.0563207	0.0148633	-0.336977
O35295	Purb	Transcriptional activator protein Pur-beta (Purine-rich element-binding protein B) (Vascular actin single-stranded DNA-binding factor 2 p44 component)													0.000118542	1.03854e-05	-0.434057				0.0120508	0.00118011	-0.228621
O35304	Slc18a3 Vacht	Vesicular acetylcholine transporter (VAChT) (Solute carrier family 18 member 3)				3.71991e-06	1.49283e-08	-0.548444
O35309	Nmi	N-myc-interactor (Nmi) (N-myc and STAT interactor)							0.00600531	0.00189389	-0.190975				0.0179317	0.00682007	-0.181961				0.00161327	2.86938e-05	0.282946	0.118722	0.0451706	-0.31913
O35326	Srsf5 Hrs Sfrs5	Serine/arginine-rich splicing factor 5 (Delayed-early protein HRS) (Pre-mRNA-splicing factor SRP40) (Splicing factor, arginine/serine-rich 5)							0.0661968	0.0353939	-0.254933	0.158869	0.0370613	0.268006	0.0125517	0.00440001	-0.223752
O35343	Kpna4 Qip1	Importin subunit alpha-3 (Importin alpha Q1) (Qip1) (Karyopherin subunit alpha-4)																			0.125711	0.0441921	0.190081	0.0612116	0.0169328	-0.239795
O35344	Kpna3 Qip2	Importin subunit alpha-4 (Importin alpha Q2) (Qip2) (Karyopherin subunit alpha-3)																						0.0270334	0.00519874	-0.204419
O35345	Kpna6 Kpna5	Importin subunit alpha-7 (Importin alpha-S2) (Karyopherin subunit alpha-6)							0.0682632	0.0367866	-0.108452				0.0134327	0.00480399	-0.162303				0.0007503	4.44987e-06	0.393345
O35347	Dgcr6	Protein DGCR6 (DiGeorge syndrome critical region 6 homolog)							0.0454185	0.0224396	-0.145819
O35350	Capn1 Canp1 Capa1	Calpain-1 catalytic subunit (EC 3.4.22.52) (Calcium-activated neutral proteinase 1) (CANP 1) (Calpain mu-type) (Calpain-1 large subunit) (Micromolar-calpain) (muCANP)							0.00156587	0.000340226	0.329443	0.107704	0.0186001	-0.257239							0.0560954	0.0129234	0.144828
O35368	Ifi203	Interferon-activable protein 203 (Ifi-203) (Interferon-inducible protein p203)													0.00671378	0.00207693	-0.306032
O35375	Nrp2	Neuropilin-2 (Vascular endothelial cell growth factor 165 receptor 2)													0.0180368	0.0068658	-0.163331	0.129679	0.0310184	0.0802928
O35381	Anp32a Anp32 Lanp	Acidic leucine-rich nuclear phosphoprotein 32 family member A (Acidic nuclear phosphoprotein pp32) (Leucine-rich acidic nuclear protein) (LANP) (Potent heat-stable protein phosphatase 2A inhibitor I1PP2A)	0.138106	0.00401033	-0.140469				0.00719985	0.00236621	0.212741				1.77611e-05	6.72961e-07	-0.624829
O35382	Exoc4 Sec8 Sec8l1	Exocyst complex component 4 (Exocyst complex component Sec8)							1.07937e-05	5.90095e-07	0.376409	0.100182	0.0163267	-0.222477							0.13489	0.0488584	-0.115687
O35386	Phyh Ln1 Lnap1 Pahx	Phytanoyl-CoA dioxygenase, peroxisomal (EC 1.14.11.18) (Lupus nephritis-associated peptide 1) (Phytanic acid oxidase) (Phytanoyl-CoA alpha-hydroxylase) (PhyH)				0.00229493	0.000124427	0.401555	0.00783652	0.00263421	-0.185844
O35387	Hax1 Hs1bp1	HCLS1-associated protein X-1 (HS1-associating protein X-1) (HAX-1) (HS1-binding protein 1) (HSP1BP-1)				0.110341	0.0299617	-0.265081	3.59916e-08	3.76669e-10	-0.451078				0.00164187	0.000352331	-0.30563	0.0979097	0.020182	0.145314
O35393	Efnb3	Ephrin-B3				0.0155834	0.00184121	-0.122566
O35405	Pld3 Sam9	5'-3' exonuclease PLD3 (EC 3.1.16.1) (Choline phosphatase 3) (Phosphatidylcholine-hydrolyzing phospholipase D3) (Phospholipase D3) (PLD 3) (Schwannoma-associated protein 9) (SAM-9)													0.00088846	0.000157806	0.285757
O35417	Pdyn	Proenkephalin-B (Beta-neoendorphin-dynorphin) (Preprodynorphin) [Cleaved into: Alpha-neoendorphin; Beta-neoendorphin; Big dynorphin (Big Dyn); Dynorphin A(1-17) (Dyn-A17) (Dynorphin A); Dynorphin A(1-13); Dynorphin A(1-8); Leu-enkephalin; Rimorphin (Dynorphin B) (Dyn-B) (Dynorphin B(1-13)); Leumorphin (Dynorphin B-29)]	0.0231558	0.000182274	0.274724
O35423	Agxt Agxt1	Alanine--glyoxylate aminotransferase (AGT) (EC 2.6.1.44) (Serine--pyruvate aminotransferase, mitochondrial) (SPT) (EC 2.6.1.51)							0.00017253	2.09397e-05	-0.748854	0.0138363	0.000263471	-1.11671
O35425	Bok Mtd	Bcl-2-related ovarian killer protein (Apoptosis activator Mtd) (Protein matador)							0.000262386	3.54521e-05	0.410768
O35435	Dhodh	Dihydroorotate dehydrogenase (quinone), mitochondrial (DHOdehase) (EC 1.3.5.2) (Dihydroorotate oxidase)				0.000286487	6.82367e-06	-0.150374							0.0422703	0.0188949	-0.165176	0.107004	0.0232884	-0.0753961				0.0630308	0.0176412	0.196287
O35445	Rnf5 Ng2	E3 ubiquitin-protein ligase RNF5 (EC 2.3.2.27) (RING finger protein 5)							0.00791658	0.00266483	0.355169
O35448	Ppt2	Lysosomal thioesterase PPT2 (PPT-2) (EC 3.1.2.-)																0.129773	0.0310618	-0.142479
O35450	Fkbpl Ng7	FK506-binding protein-like (WAF-1/CIP1 stabilizing protein 39) (WISp39)	0.216576	0.00968616	0.137777				0.000538716	8.82713e-05	-0.211816				0.0348514	0.0150048	-0.245944
O35453	Hpn	Serine protease hepsin (EC 3.4.21.106) [Cleaved into: Serine protease hepsin non-catalytic chain; Serine protease hepsin catalytic chain]							0.000104567	1.08944e-05	0.4934
O35459	Ech1	Delta(3,5)-Delta(2,4)-dienoyl-CoA isomerase, mitochondrial (EC 5.3.3.-)										0.0063522	3.34963e-05	0.363673	0.0926018	0.048861	-0.179258							0.0210262	0.00367648	0.590532
O35465	Fkbp8 Fkbp38 Sam11	Peptidyl-prolyl cis-trans isomerase FKBP8 (PPIase FKBP8) (EC 5.2.1.8) (38 kDa FK506-binding protein) (38 kDa FKBP) (FKBP-38) (mFKBP38) (FK506-binding protein 8) (FKBP-8) (FKBPR38) (Rotamase)							0.00263733	0.000676516	0.305233
O35473	C1d Suncor	Nuclear nucleic acid-binding protein C1D (mC1D) (Small unique nuclear receptor corepressor) (Sun-CoR) (SunCoR)																0.13086	0.0314849	-0.109629
O35474	Edil3 Del1	EGF-like repeat and discoidin I-like domain-containing protein 3 (Developmentally-regulated endothelial cell locus 1 protein) (Integrin-binding protein DEL1)	0.10101	0.00221841	0.223714
O35488	Slc27a2 Acsvl1 Facvl1 Fatp2 Vlacs Vlcs	Long-chain fatty acid transport protein 2 (Arachidonate--CoA ligase) (EC 6.2.1.15) (Fatty acid transport protein 2) (FATP-2) (Fatty-acid-coenzyme A ligase, very long-chain 1) (Long-chain-fatty-acid--CoA ligase) (EC 6.2.1.3) (Phytanate--CoA ligase) (EC 6.2.1.24) (Solute carrier family 27 member 2) (Slc27a2) (THCA-CoA ligase) (EC 6.2.1.7) (Very long-chain acyl-CoA synthetase) (VLACS) (VLCS) (EC 6.2…							0.00143567	0.000305881	0.770434							0.0695976	0.0110907	-0.14825
O35490	Bhmt	Betaine--homocysteine S-methyltransferase 1 (EC 2.1.1.5)				0.00980303	0.000954923	1.38856							0.043848	0.0197614	1.83776
O35495	Cdk14 Kiaa0834 Pftk1	Cyclin-dependent kinase 14 (EC 2.7.11.22) (Cell division protein kinase 14) (Serine/threonine-protein kinase PFTAIRE-1)				0.135861	0.0405988	0.0526348
O35516	Notch2	Neurogenic locus notch homolog protein 2 (Notch 2) (Motch B) [Cleaved into: Notch 2 extracellular truncation; Notch 2 intracellular domain]							0.0540718	0.0277876	0.166603
O35551	Rabep1 Rab5ep Rabpt5 Rabpt5a	Rab GTPase-binding effector protein 1 (Rabaptin-5) (Rabaptin-5alpha)	0.200182	0.00791057	0.113935	0.00875494	0.000797911	0.0701318	1.43515e-06	4.64035e-08	-0.298089	0.0324182	0.00181912	0.159292							0.0969705	0.0303673	0.10117
O35566	Cd151 Peta3	CD151 antigen (GP27) (Membrane glycoprotein SFA-1) (Platelet-endothelial tetraspan antigen 3) (PETA-3) (CD antigen CD151)																0.165993	0.0465944	0.172142	0.000415161	8.6872e-07	0.658891
O35593	Psmd14 Pad1	26S proteasome non-ATPase regulatory subunit 14 (EC 3.4.19.-) (26S proteasome regulatory subunit RPN11) (MAD1)							0.00591271	0.00185638	-0.202611				0.000273489	3.32297e-05	-0.267846							0.0118633	0.00164261	-0.231269
O35594	Ift81 Cdv-1 Cdv1	Intraflagellar transport protein 81 homolog (Carnitine deficiency-associated protein expressed in ventricle 1) (CDV-1)										0.162369	0.0386479	0.261865
O35598	Adam10 Kuz Madm	Disintegrin and metalloproteinase domain-containing protein 10 (ADAM 10) (EC 3.4.24.81) (Kuzbanian protein homolog) (Mammalian disintegrin-metalloprotease) (CD antigen CD156c)							1.3461e-05	8.07409e-07	0.537442				3.3795e-07	1.40475e-09	-0.479223				0.00712065	0.000470836	0.202022
O35601	Fyb1 Fyb	FYN-binding protein 1 (Adhesion and degranulation promoting adaptor protein) (ADAP) (FYB-120/130) (p120/p130) (FYN-T-binding protein) (SLAP-130) (SLP-76-associated phosphoprotein)													0.0846769	0.0436854	-0.166951
O35604	Npc1	NPC intracellular cholesterol transporter 1 (Niemann-Pick C1 protein)							6.83701e-05	6.37565e-06	0.714633
O35607	Bmpr2	Bone morphogenetic protein receptor type-2 (BMP type-2 receptor) (BMPR-2) (EC 2.7.11.30) (BRK-3) (Bone morphogenetic protein receptor type II) (BMP type II receptor) (BMPR-II)				0.000129765	2.20884e-06	0.157538							0.0604356	0.0291598	-0.124391
O35609	Scamp3	Secretory carrier-associated membrane protein 3 (Secretory carrier membrane protein 3)	0.409898	0.045296	0.110826				0.00253141	0.000641353	0.461911							0.0758509	0.0129049	-0.111734	0.0948227	0.0293853	0.28712
O35615	Zfpm1 Fog Fog1	Zinc finger protein ZFPM1 (Friend of GATA protein 1) (FOG-1) (Friend of GATA 1) (Zinc finger protein multitype 1)										0.169266	0.0412839	0.218611
O35621	Pmm1	Phosphomannomutase 1 (PMM 1) (EC 5.4.2.8)													0.0754857	0.0379782	-0.276057
O35632	Hyal2	Hyaluronidase-2 (Hyal-2) (EC 3.2.1.35) (Hyaluronoglucosaminidase-2)							3.89337e-05	3.04954e-06	0.616141				0.000684179	0.000113975	-0.464001	0.0630554	0.00945831	-0.247395
O35633	Slc32a1 Vgat Viaat	Vesicular inhibitory amino acid transporter (Solute carrier family 32 member 1) (Vesicular GABA and glycine transporter) (Vesicular GABA transporter) (mVGAT) (mVIAAT)	0.276588	0.0171245	0.234236	0.00509623	0.000382709	-0.147148
O35638	Stag2 Sa2 Sap2	Cohesin subunit SA-2 (SCC3 homolog 2) (Stromal antigen 2)							0.0136959	0.00529281	0.323486	0.12221	0.0233966	-0.256161				0.0493219	0.00630047	-0.105882
O35639	Anxa3 Anx3	Annexin A3 (35-alpha calcimedin) (Annexin III) (Annexin-3) (Lipocortin III) (Placental anticoagulant protein III) (PAP-III)													0.0897524	0.0469353	-0.0788694
O35640	Anxa8 Anx8	Annexin A8 (Annexin VIII) (Annexin-8)													3.01303e-06	4.47981e-08	-1.03701
O35643	Ap1b1 Adtb1	AP-1 complex subunit beta-1 (Adaptor protein complex AP-1 subunit beta-1) (Adaptor-related protein complex 1 subunit beta-1) (Beta-1-adaptin) (Beta-adaptin 1) (Clathrin assembly protein complex 1 beta large chain) (Golgi adaptor HA1/AP1 adaptin beta subunit)										0.0471583	0.00396497	-0.278835							0.00758408	0.000515421	0.188236	0.00931797	0.00118267	-0.248491
O35646	Capn6 Capa6	Calpain-6										0.159225	0.0372465	-0.273107
O35648	Cetn3 Cen3	Centrin-3																0.0180774	0.00109047	-0.212589
O35657	Neu1 Neu	Sialidase-1 (EC 3.2.1.18) (G9 sialidase) (Lysosomal sialidase) (N-acetyl-alpha-neuraminidase 1)				0.0209625	0.00286356	-0.114997	1.59518e-05	1.00913e-06	-0.300956
O35658	C1qbp Gc1qbp	Complement component 1 Q subcomponent-binding protein, mitochondrial (GC1q-R protein) (Glycoprotein gC1qBP) (C1qBP)							0.00284886	0.000747405	-0.429771	1.78832e-07	2.61948e-11	0.628896	0.0369854	0.016095	-0.174402	0.00305742	4.69622e-05	-0.231849	0.0537528	0.0120984	-0.139847	0.00754503	0.000897368	0.380695
O35660	Gstm6 Gstm5	Glutathione S-transferase Mu 6 (EC 2.5.1.18) (GST class-mu 6) (Glutathione-S-transferase class M5)	0.113582	0.00261344	-0.540722				7.12167e-13	4.44965e-16	-1.62738	0.000927563	9.51068e-07	-1.62358
O35678	Mgll	Monoglyceride lipase (MGL) (EC 3.1.1.23) (Monoacylglycerol lipase) (MAGL)				5.74871e-05	7.23625e-07	-0.152549
O35680	Mrps12 Rpms12	Small ribosomal subunit protein uS12m (28S ribosomal protein S12, mitochondrial) (MRP-S12) (S12mt) (MT-RPS12)										0.0919204	0.0136662	0.308864	0.00485995	0.0014001	-0.422747
O35681	Syt3	Synaptotagmin-3 (Synaptotagmin III) (SytIII)				0.134966	0.0401172	0.0732904
O35682	Myadm Mug	Myeloid-associated differentiation marker (Myeloid up-regulated protein)																			0.0523709	0.0116599	0.343918
O35683	Ndufa1	NADH dehydrogenase [ubiquinone] 1 alpha subcomplex subunit 1 (Complex I-MWFE) (CI-MWFE) (NADH-ubiquinone oxidoreductase MWFE subunit)	0.369874	0.0347142	0.13381				0.0463698	0.0229968	-0.1496				0.0249907	0.0100882	0.266464				0.0057373	0.000308865	-0.352562
O35685	Nudc	Nuclear migration protein nudC (Nuclear distribution protein C homolog) (Silica-induced gene 92 protein) (SIG-92)							0.000806711	0.00014722	-0.239511				8.02525e-05	5.95318e-06	-0.309627				0.00942589	0.000749495	0.315889	0.035829	0.00770641	-0.483075
O35691	Pnn	Pinin							8.06247e-05	7.90883e-06	-0.242439	0.130634	0.026387	0.222698	0.00011863	1.04531e-05	-0.3971	0.00553314	0.000150823	0.21442	0.00776778	0.000546352	0.349373
O35704	Sptlc1 Lcb1	Serine palmitoyltransferase 1 (EC 2.3.1.50) (Long chain base biosynthesis protein 1) (LCB 1) (Serine-palmitoyl-CoA transferase 1) (SPT 1) (SPT1)							0.000930023	0.000176068	0.358948	0.0711618	0.00861024	-0.272957	0.0135227	0.00484266	-0.189799
O35711	Ppfibp2 Cclp1	Liprin-beta-2 (Coiled-coil-like protein 1) (Protein tyrosine phosphatase receptor type f polypeptide-interacting protein-binding protein 2) (PTPRF-interacting protein-binding protein 2)							2.00015e-07	3.5929e-09	-0.212605							0.0348643	0.00360149	0.264356
O35730	Ring1 Ring1A Rnf1	E3 ubiquitin-protein ligase RING1 (EC 2.3.2.27) (Polycomb complex protein RING1) (RING finger protein 1) (RING-type E3 ubiquitin transferase RING1) (Transcription repressor Ring1A)										0.15798	0.0367702	0.227006				0.0622699	0.00924004	0.447397
O35737	Hnrnph1 Hnrph Hnrph1	Heterogeneous nuclear ribonucleoprotein H (hnRNP H) [Cleaved into: Heterogeneous nuclear ribonucleoprotein H, N-terminally processed]	0.0635122	0.000980661	-0.152545	0.108868	0.0291519	0.049028	0.0151678	0.00597995	-0.143837				0.00524256	0.0015405	-0.145446							0.123321	0.0472488	-0.402143
O35739	Klf9 Bteb Bteb-1 Bteb1	Krueppel-like factor 9 (Basic transcription element-binding protein 1) (BTE-binding protein 1) (GC-box-binding protein 1) (Transcription factor BTEB1)																0.121387	0.0281736	0.483882
O35744	Chil3 Chi3l3 Ym1	Chitinase-like protein 3 (EC 3.2.1.52) (Beta-N-acetylhexosaminidase Ym1) (Chitinase-3-like protein 3) (ECF-L) (Eosinophil chemotactic cytokine) (Secreted protein Ym1)										0.0146991	0.000329435	-2.39078
O35841	Api5	Apoptosis inhibitor 5 (API-5) (AAC-11)										0.0740117	0.00925824	-0.171842	0.00341789	0.000898324	-0.20382	0.0464659	0.00565835	-0.151027				0.101317	0.0353929	-0.36724
O35857	Timm44 Mimt44 Tim44	Mitochondrial import inner membrane translocase subunit TIM44							2.39439e-08	2.20677e-10	-0.349471				0.00568551	0.00169974	-0.24381
O35864	Cops5 Csn5 Jab1 Kic2	COP9 signalosome complex subunit 5 (SGN5) (Signalosome subunit 5) (EC 3.4.-.-) (Jun activation domain-binding protein 1) (Kip1 C-terminus-interacting protein 2)																			0.00235819	6.41484e-05	0.196122	0.0581496	0.0155696	-0.225694
O35887	Calu	Calumenin (Crocalbin)				0.012843	0.00138515	-0.137277							0.0335345	0.0143252	-0.167042							0.0286752	0.00574352	-0.290653
O35892	Sp100	Nuclear autoantigen Sp-100 (Nuclear dot-associated Sp100 protein) (Speckled 100 kDa)													0.000187499	1.99639e-05	-0.257784	0.109939	0.0242397	0.101922	0.0388864	0.00745342	0.11324
O35900	Lsm2 G7b	U6 snRNA-associated Sm-like protein LSm2 (Protein G7b) (snRNP core Sm-like protein Sm-x5)										0.049973	0.00456762	0.347129							0.00464719	0.000218794	0.382964
O35929	Rem1 Rem	GTP-binding protein REM 1 (Rad and Gem-like GTP-binding protein 1)																0.0245298	0.00204121	-0.198052
O35943	Fxn Frda	Frataxin, mitochondrial (Fxn) (EC 1.16.3.1) [Cleaved into: Frataxin intermediate form; Frataxin mature form; Extramitochondrial frataxin]							1.48665e-05	9.08049e-07	-0.419385				0.00998835	0.00334222	0.348643	0.0280654	0.00255304	-0.209866
O35954	Pitpnm1 Dres9 Mpt1 Nir2 Pitpnm	Membrane-associated phosphatidylinositol transfer protein 1 (Drosophila retinal degeneration B homolog 1) (RdgB1) (Mpt-1) (Phosphatidylinositol transfer protein, membrane-associated 1) (PITPnm 1) (Pyk2 N-terminal domain-interacting receptor 2) (NIR-2)													0.0543275	0.0256916	-0.128326	0.0250437	0.00214891	-0.251359
O35955	Psmb10 Lmp10 Mecl1	Proteasome subunit beta type-10 (EC 3.4.25.1) (Low molecular mass protein 10) (Macropain subunit MECl-1) (Multicatalytic endopeptidase complex subunit MECl-1) (Proteasome MECl-1) (Proteasome subunit beta-2i)				0.00409115	0.000275614	0.122333
O35963	Rab33b	Ras-related protein Rab-33B							0.000301905	4.24421e-05	0.418615	0.0264174	0.00107501	-0.310847
O35969	Gamt	Guanidinoacetate N-methyltransferase (EC 2.1.1.2)				0.049521	0.00934318	-0.114032							4.50608e-05	2.54937e-06	0.649389	0.0102912	0.000466422	-0.148971				4.51296e-08	9.34637e-11	-0.951086
O35972	Mrpl23 L23mrp	Large ribosomal subunit protein uL23m (39S ribosomal protein L23, mitochondrial) (L23mt) (MRP-L23) (L23 mitochondrial-related protein)							0.000161845	1.91625e-05	-0.298812
O35988	Sdc4	Syndecan-4 (SYND4) (Ryudocan core protein)							0.0753507	0.0415727	0.405362				8.07897e-06	2.00198e-07	0.808441	0.171029	0.048964	-0.130663
O54692	Zw10	Centromere/kinetochore protein zw10 homolog							0.00154326	0.000333143	0.226577	0.0821706	0.0112297	-0.175827				0.0896382	0.0172278	-0.295319	0.0526678	0.0117773	0.151561
O54724	Cavin1 Ptrf	Caveolae-associated protein 1 (Cav-p60) (Cavin-1) (Polymerase I and transcript release factor)				0.0819193	0.0192993	-0.179928				0.0922862	0.013786	0.586153	0.0098314	0.00327556	-0.254446
O54734	Ddost	Dolichyl-diphosphooligosaccharide--protein glycosyltransferase 48 kDa subunit (DDOST 48 kDa subunit) (Oligosaccharyl transferase 48 kDa subunit)				0.123471	0.0353406	-0.119458	0.000465472	7.33617e-05	0.355786	0.0154078	0.000374126	-0.33777							0.0411181	0.00807408	0.172098
O54749	Cyp2j5	Cytochrome P450 2J5 (EC 1.14.14.1) (Arachidonic acid epoxygenase) (CYPIIJ5)							0.000744983	0.00013359	0.670599
O54750	Cyp2j6	Cytochrome P450 2J6 (EC 1.14.14.1) (Arachidonic acid epoxygenase) (CYPIIJ6)							0.00798237	0.00268947	0.501093	0.0479803	0.00425196	-0.345799
O54754	Aox1 Ao Ro	Aldehyde oxidase 1 (EC 1.2.3.1) (Azaheterocycle hydroxylase 1) (EC 1.17.3.-) (Retinal oxidase)							0.0583328	0.0303691	-0.234769	0.152252	0.0348053	-0.438441	0.0111133	0.00380749	-0.17556
O54774	Ap3d1 Ap3d	AP-3 complex subunit delta-1 (AP-3 complex subunit delta) (Adaptor-related protein complex 3 subunit delta-1) (Delta-adaptin) (mBLVR1)							0.0066752	0.00214999	0.350863							0.102566	0.0217389	-0.0956042
O54781	Srpk2	SRSF protein kinase 2 (EC 2.7.11.1) (SFRS protein kinase 2) (Serine/arginine-rich protein-specific kinase 2) (SR-protein-specific kinase 2) [Cleaved into: SRSF protein kinase 2 N-terminal; SRSF protein kinase 2 C-terminal]				0.0526174	0.0103714	-0.0823615													0.0162646	0.00197425	0.133129
O54782	Man2b2 Kiaa0935	Epididymis-specific alpha-mannosidase (EC 3.2.1.24) (Mannosidase alpha class 2B member 2)							7.36393e-05	7.04938e-06	-0.302294	0.0367502	0.00250944	0.293689
O54784	Dapk3 Zipk	Death-associated protein kinase 3 (DAP kinase 3) (EC 2.7.11.1) (DAP-like kinase) (Dlk) (MYPT1 kinase) (ZIP-kinase)													0.0386277	0.0169579	-0.140115				0.00352112	0.000133359	0.337197
O54785	Limk2	LIM domain kinase 2 (LIMK-2) (EC 2.7.11.1)																0.0608566	0.0088113	-0.121145
O54786	Dffa Icad	DNA fragmentation factor subunit alpha (DNA fragmentation factor 45 kDa subunit) (DFF-45) (Inhibitor of CAD) (ICAD)				0.00244677	0.000137545	0.141815	0.000630002	0.000107541	-0.177375
O54790	Mafg	Transcription factor MafG (V-maf musculoaponeurotic fibrosarcoma oncogene homolog G)				0.000649106	2.0241e-05	0.372937	0.0737103	0.0404129	-0.0955755
O54794	Aqp7	Aquaporin-7 (AQP-7) (Aquaglyceroporin-7)													0.00395769	0.00108196	-0.413423
O54804	Chka Chk	Choline kinase alpha (CK) (EC 2.7.1.32) (CHETK-alpha) (Ethanolamine kinase) (EK) (EC 2.7.1.82)				0.10569	0.0277869	-0.122119	0.00383241	0.0010877	-0.498203	0.0733674	0.00912391	-0.229438
O54818	Tpd52l1	Tumor protein D53 (mD53) (Tumor protein D52-like 1)				0.0430201	0.00764283	-0.0829909	3.13564e-06	1.25386e-07	-0.428539
O54824	Il16	Pro-interleukin-16 [Cleaved into: Interleukin-16 (IL-16) (Lymphocyte chemoattractant factor) (LCF)]																			0.00758408	0.000517349	0.140894
O54825	Bysl	Bystin													0.0186956	0.00717637	-0.212565	0.042579	0.00505828	-0.175379
O54828	Rgs9	Regulator of G-protein signaling 9 (RGS9)				0.00380314	0.00024045	-0.605821
O54833	Csnk2a2	Casein kinase II subunit alpha' (CK II alpha') (EC 2.7.11.1)										0.0256781	0.00103058	-0.221083	0.0287774	0.0119066	-0.139764
O54834	Arhgap6	Rho GTPase-activating protein 6 (Rho-type GTPase-activating protein 6) (Rho-type GTPase-activating protein RhoGAPX-1)	0.400892	0.0415092	0.0910495
O54865	Gucy1b1 Gucy1b3	Guanylate cyclase soluble subunit beta-1 (GCS-beta-1) (EC 4.6.1.2) (Guanylate cyclase soluble subunit beta-3) (GCS-beta-3) (Soluble guanylate cyclase small subunit)																			0.0504369	0.011071	0.210611
O54879	Hmgb3 Hmg2a Hmg4	High mobility group protein B3 (High mobility group protein 2a) (HMG-2a) (High mobility group protein 4) (HMG-4)	0.0294577	0.000272013	-0.303394										0.000655893	0.000107795	-0.481357
O54901	Cd200 Mox2	OX-2 membrane glycoprotein (MRC OX-2 antigen) (CD antigen CD200)													2.56119e-05	1.13012e-06	-0.332616				0.00851083	0.000632213	0.118253
O54909	Rdh16 Crad Crad1 Rdh1 Rdh6	Retinol dehydrogenase 16 (EC 1.1.1.105) (EC 1.1.1.209) (EC 1.1.1.315) (EC 1.1.1.53) (Cis-retinol androgen dehydrogenase 1)																0.0091704	0.00037127	-0.310349
O54916	Reps1	RalBP1-associated Eps domain-containing protein 1 (RalBP1-interacting protein 1)							2.44261e-05	1.70166e-06	-0.224501				0.000357871	4.81166e-05	-0.264964	0.0355116	0.00377453	0.129851	0.000749764	2.66212e-06	-0.341817
O54931	Akap2	A-kinase anchor protein 2 (AKAP-2) (AKAP expressed in kidney and lung) (AKAP-KL) (Protein kinase A-anchoring protein 2) (PRKA2)	0.198194	0.00770816	0.151532	0.0202285	0.00271522	-0.143995	0.00999208	0.00358042	-0.150563				0.000285713	3.49434e-05	-0.334749				0.113864	0.038324	0.0605449
O54940	Bnip2 Nip2l	BCL2/adenovirus E1B 19 kDa protein-interacting protein 2																			0.054868	0.0124621	0.670315
O54941	Smarce1 Baf57	SWI/SNF-related matrix-associated actin-dependent regulator of chromatin subfamily E member 1 (BRG1-associated factor 57) (BAF57)							0.0562846	0.0290918	-0.1186	0.0954245	0.0147043	0.352025	0.00020328	2.20046e-05	-0.420827	0.0267759	0.00237115	0.126731	0.0202704	0.00282063	0.266182
O54946	Dnajb6 Hsj2 Mrj	DnaJ homolog subfamily B member 6 (Heat shock protein J2) (HSJ-2) (MRJ) (mDj4)							0.0104956	0.00380182	-0.344866	0.0743764	0.00938012	0.296205	2.0276e-05	8.13633e-07	-0.451634	0.0529051	0.00703979	0.215689	0.00240456	6.79254e-05	0.314594
O54950	Prkag1 Prkaac	5'-AMP-activated protein kinase subunit gamma-1 (AMPK gamma1) (AMPK subunit gamma-1) (AMPKg)										0.139525	0.0298384	-0.231906
O54951	Sema6b Seman	Semaphorin-6B (Semaphorin VIB) (Sema VIB) (Semaphorin-N) (Sema N)				0.109647	0.0295956	0.0967755
O54962	Banf1 Baf L2bp1	Barrier-to-autointegration factor (LAP2-binding protein 1) [Cleaved into: Barrier-to-autointegration factor, N-terminally processed]				0.00117275	4.62993e-05	-0.492051	0.000120313	1.3051e-05	-0.23054				0.000263771	3.16693e-05	-0.403497
O54967	Tnk2 Ack1	Activated CDC42 kinase 1 (ACK-1) (EC 2.7.10.2) (EC 2.7.11.1) (Non-receptor protein tyrosine kinase Ack) (Tyrosine kinase non-receptor protein 2)	0.230705	0.0112454	0.188034				0.00819176	0.00277868	-0.272599
O54983	Crym	Ketimine reductase mu-crystallin (EC 1.5.1.25) (NADP-regulated thyroid-hormone-binding protein)							0.00475243	0.0014249	0.620052
O54984	Get3 Arsa Asna1	ATPase GET3 (EC 3.6.-.-) (Arsenical pump-driving ATPase) (Arsenite-stimulated ATPase) (Guided entry of tail-anchored proteins factor 3, ATPase)				0.00908489	0.000845348	0.106643	0.079968	0.0446182	-0.119285
O54988	Slk Kiaa0204 Stk2	STE20-like serine/threonine-protein kinase (STE20-like kinase) (mSLK) (EC 2.7.11.1) (Etk4) (STE20-related kinase SMAK) (STE20-related serine/threonine-protein kinase) (STE20-related kinase) (Serine/threonine-protein kinase 2)							0.000306431	4.33906e-05	-0.162786				0.000614136	9.93614e-05	-0.370666				0.0795254	0.0224482	0.0730784
O54998	Fkbp7 Fkbp23	Peptidyl-prolyl cis-trans isomerase FKBP7 (PPIase FKBP7) (EC 5.2.1.8) (23 kDa FK506-binding protein) (23 kDa FKBP) (FKBP-23) (FK506-binding protein 7) (FKBP-7) (Rotamase)													6.68993e-06	1.42248e-07	-0.412908	0.0314452	0.00306844	0.311372
O55003	Bnip3 Nip3	BCL2/adenovirus E1B 19 kDa protein-interacting protein 3													0.00215226	0.000505119	-0.414811	0.159148	0.0435604	0.131245	0.0843021	0.0244139	0.247582
O55017	Cacna1b Cach5 Cacnl1a5 Cchn1a	Voltage-dependent N-type calcium channel subunit alpha-1B (Brain calcium channel III) (BIII) (Calcium channel, L type, alpha-1 polypeptide isoform 5) (Voltage-gated calcium channel subunit alpha Cav2.2)				0.00570859	0.000449926	0.078927
O55022	Pgrmc1 Pgrmc	Membrane-associated progesterone receptor component 1 (mPR)				0.021774	0.00300556	0.0885035	0.000109555	1.15209e-05	0.367903
O55023	Impa1	Inositol monophosphatase 1 (IMP 1) (IMPase 1) (EC 3.1.3.25) (D-galactose 1-phosphate phosphatase) (EC 3.1.3.94) (Inositol-1(or 4)-monophosphatase 1) (Lithium-sensitive myo-inositol monophosphatase A1)							3.57314e-07	7.59055e-09	-0.272047										0.0629411	0.0155673	-0.129029	0.0068231	0.000775169	0.216197
O55026	Entpd2 Cd39l1	Ectonucleoside triphosphate diphosphohydrolase 2 (NTPDase 2) (EC 3.6.1.-) (CD39 antigen-like 1) (Ecto-ATP diphosphohydrolase 2) (Ecto-ATPDase 2) (Ecto-ATPase 2)	0.260895	0.0150259	-0.242077	0.00864534	0.000782632	0.260754							0.00110235	0.000212592	0.434599							0.0748988	0.0224918	-0.475958
O55028	Bckdk	[3-methyl-2-oxobutanoate dehydrogenase [lipoamide]] kinase, mitochondrial (EC 2.7.11.4) (Branched-chain alpha-ketoacid dehydrogenase kinase) (BCKD-kinase) (BCKDHKIN)										0.0557229	0.0055437	0.248367				0.0218181	0.00153783	0.113796	0.0070153	0.000458149	-0.159872
O55029	Copb2	Coatomer subunit beta' (Beta'-coat protein) (Beta'-COP) (p102)							0.0284595	0.0127752	0.145041	0.0114256	0.000162606	-0.340457							0.113864	0.0383358	0.120121	0.00701917	0.000809904	-0.380384
O55033	Nck2 Grb4	Cytoplasmic protein NCK2 (Growth factor receptor-bound protein 4) (NCK adaptor protein 2) (Nck-2) (SH2/SH3 adaptor protein NCK-beta)													0.00383941	0.0010398	-0.176928	0.162638	0.0448828	0.0481829	0.001323	2.00161e-05	0.334004
O55042	Snca Syn	Alpha-synuclein (Non-A beta component of AD amyloid) (Non-A4 component of amyloid precursor) (NACP)													1.33479e-05	4.45998e-07	-0.89482
O55047	Tlk2 Tlk	Serine/threonine-protein kinase tousled-like 2 (EC 2.7.11.1) (PKU-alpha) (Tousled-like kinase 2)													0.00679974	0.00210678	-0.21209
O55057	Pde6d	Retinal rod rhodopsin-sensitive cGMP 3',5'-cyclic phosphodiesterase subunit delta (GMP-PDE delta)				0.0303677	0.00469133	-0.146719													0.0347223	0.00622662	-0.107524
O55060	Tpmt	Thiopurine S-methyltransferase (EC 2.1.1.67) (Thiopurine methyltransferase)										0.0927612	0.0139872	-0.444491
O55070	Dnase1l3	Deoxyribonuclease gamma (DNase gamma) (EC 3.1.21.-) (DNase I homolog protein DHP2) (Deoxyribonuclease I-like 3) (DNase I-like 3) (Liver and spleen DNase) (LS-DNase) (LSD)							0.0167252	0.0067089	0.185741
O55098	Stk10 Lok	Serine/threonine-protein kinase 10 (EC 2.7.11.1) (Lymphocyte-oriented kinase)													0.00437823	0.00122493	-0.277685				0.0911821	0.0277038	0.161113
O55100	Syngr1	Synaptogyrin-1													0.00739346	0.0023321	0.39273
O55101	Syngr2	Synaptogyrin-2 (Cellugyrin)																0.168366	0.047734	-0.189566
O55102	Bloc1s1 Gcn5l1	Biogenesis of lysosome-related organelles complex 1 subunit 1 (BLOC-1 subunit 1) (GCN5-like protein 1)				0.130482	0.0382245	0.112103				0.0339814	0.00210051	0.25328				0.0697856	0.0111531	0.0760182	0.123073	0.0429557	0.117967
O55103	Prx	Periaxin													1.36212e-05	4.57308e-07	1.30627
O55106	Strn	Striatin				0.0202285	0.002717	-0.0763658	9.93459e-05	1.02634e-05	-0.199932				0.00111782	0.000216198	-0.1715	0.00265528	3.38334e-05	0.127448	0.00880637	0.000672593	0.173004
O55111	Dsg2	Desmoglein-2							0.0095384	0.00336663	0.262166
O55125	Nipsnap1	Protein NipSnap homolog 1 (NipSnap1)	0.148646	0.00441032	0.174476	0.0145377	0.00166982	0.119918	0.0666896	0.035721	-0.0838363				0.0612296	0.0296114	0.228256
O55126	Nipsnap2 Gbas	Protein NipSnap homolog 2 (NipSnap2) (Glioblastoma-amplified sequence)				0.0447125	0.00803303	0.0956529	0.00658662	0.00211735	-0.225078										0.0844801	0.0245185	-0.103748	0.0455595	0.0109993	0.291835
O55128	Sap18	Histone deacetylase complex subunit SAP18 (18 kDa Sin3-associated polypeptide) (Sin3-associated polypeptide p18)				0.0425616	0.00753701	0.120025	0.0150661	0.00593276	-0.160819				0.000143857	1.39832e-05	-0.476117	0.00169053	1.36532e-05	0.223016	0.0701879	0.0186375	0.24962
O55131	Septin7 Cdc10 Sept7	Septin-7 (CDC10 protein homolog)													3.49264e-06	5.41625e-08	-0.564893	0.0245298	0.00201965	0.155427	0.116018	0.0394253	0.182187
O55135	Eif6 Itgb4bp	Eukaryotic translation initiation factor 6 (eIF-6) (B4 integrin interactor) (CAB) (p27(BBP))	0.320119	0.0238521	-0.201836							0.0146515	0.000310309	-0.253768				0.00704747	0.00022016	-0.183573				0.0518786	0.0131385	-0.223165
O55137	Acot1 Cte1	Acyl-coenzyme A thioesterase 1 (Acyl-CoA thioesterase 1) (EC 3.1.2.-) (CTE-I) (Inducible cytosolic acyl-coenzyme A thioester hydrolase) (Long chain acyl-CoA thioester hydrolase) (Long chain acyl-CoA hydrolase) (Palmitoyl-coenzyme A thioesterase) (EC 3.1.2.2)													0.00385523	0.0010447	-0.943263
O55142	Rpl35a	Large ribosomal subunit protein eL33 (60S ribosomal protein L35a)							0.00593884	0.00186852	0.430431				0.000767187	0.000131115	-0.429897							0.0708778	0.0208439	-0.375832
O55143	Atp2a2	Sarcoplasmic/endoplasmic reticulum calcium ATPase 2 (SERCA2) (SR Ca(2+)-ATPase 2) (EC 7.2.2.10) (Calcium pump 2) (Calcium-transporting ATPase sarcoplasmic reticulum type, slow twitch skeletal muscle isoform) (Endoplasmic reticulum class 1/2 Ca(2+) ATPase)				0.0180311	0.0022929	-0.0933931	0.000666397	0.000116063	0.61255				6.32935e-11	2.02377e-14	1.13853
O55176	Pja1	E3 ubiquitin-protein ligase Praja-1 (Praja1) (EC 2.3.2.27) (RING-type E3 ubiquitin transferase Praja-1)							0.00711126	0.00232932	-0.236168	0.0114256	0.000165686	0.443321	0.00108651	0.000208443	-0.599732	0.0674542	0.010488	0.215283
O55187	Cbx4 Pc2	E3 SUMO-protein ligase CBX4 (EC 2.3.2.-) (Chromobox protein homolog 4) (E3 SUMO-protein transferase CBX4) (Polycomb 2 homolog) (Pc2) (mPc2)													0.000120483	1.08637e-05	-0.510357
O55192	Slc6a2	Sodium-dependent noradrenaline transporter (Norepinephrine transporter) (NET) (Solute carrier family 6 member 2)				0.0452658	0.00820366	0.228506
O55201	Supt5h Supt5	Transcription elongation factor SPT5 (DRB sensitivity-inducing factor large subunit) (DSIF large subunit)	0.284164	0.0182764	-0.100693										0.000348579	4.61985e-05	-0.217184
O55222	Ilk ILK1 ILK2	Integrin-linked protein kinase (EC 2.7.11.1) (59 kDa serine/threonine-protein kinase) (Beta-integrin-linked kinase) (ILK-1) (ILK-2) (p59ILK)							0.00936482	0.0032869	0.105072				5.5472e-05	3.5196e-06	-0.202167
O55229	Chkb Chetk Chkl	Choline/ethanolamine kinase (Choline kinase beta) (CK) (CKB) (EC 2.7.1.32) (Ethanolamine kinase) (EK) (EC 2.7.1.82) (choline/ethanolamine kinase beta) (CKEKB)										0.115605	0.0209975	-0.133722
O55234	Psmb5	Proteasome subunit beta type-5 (EC 3.4.25.1) (Macropain epsilon chain) (Multicatalytic endopeptidase complex epsilon chain) (Proteasome chain 6) (Proteasome epsilon chain) (Proteasome subunit X)							0.00414241	0.00120092	-0.304761	0.0190779	0.000547717	-0.345944	0.0517369	0.0242018	-0.223617	0.0683061	0.0107637	-0.131868	0.0165814	0.00203491	0.154724	0.00246021	0.000200893	-0.288803
O55236	Rngtt Cap1a	mRNA-capping enzyme (HCE) (MCE1) [Includes: mRNA 5'-triphosphate monophosphatase (EC 3.6.1.74) (mRNA 5'-phosphatase); mRNA guanylyltransferase (EC 2.7.7.50) (GTP--RNA guanylyltransferase) (GTase)]	0.397863	0.040351	-0.152664	0.00620068	0.000503789	-0.136468
O55239	Nnmt	Nicotinamide N-methyltransferase (EC 2.1.1.1)													0.038214	0.0167457	0.20764
O55242	Sigmar1 Oprs1	Sigma non-opioid intracellular receptor 1 (Sigma 1-type opioid receptor) (Sigma1-receptor) (Sigma1R)							0.0175753	0.00712147	0.670429	0.137101	0.0286773	-0.407411
O70131	Ninj1	Ninjurin-1 (Nerve injury-induced protein 1) [Cleaved into: Secreted ninjurin-1 (Soluble ninjurin-1) (sNinJ1)]							0.00134142	0.000279935	0.527512
O70133	Dhx9 Ddx9	ATP-dependent RNA helicase A (EC 3.6.4.13) (DEAH box protein 9) (mHEL-5) (Nuclear DNA helicase II) (NDH II) (RNA helicase A) (RHA)							0.00730493	0.00241097	0.156418	0.0229974	0.000781558	-0.171216	0.0624948	0.0303332	-0.121993
O70139	Pkig	cAMP-dependent protein kinase inhibitor gamma (PKI-gamma)																			0.00355609	0.000136259	0.209008
O70145	Ncf2 Noxa2 P67phox	Neutrophil cytosol factor 2 (NCF-2) (67 kDa neutrophil oxidase factor) (NADPH oxidase activator 2) (Neutrophil NADPH oxidase factor 2) (p67-phox)				0.0642156	0.013587	0.25253				0.0360388	0.00238605	-0.809563
O70152	Dpm1	Dolichol-phosphate mannosyltransferase subunit 1 (EC 2.4.1.83) (Dolichol-phosphate mannose synthase subunit 1) (DPM synthase subunit 1) (Dolichyl-phosphate beta-D-mannosyltransferase subunit 1) (Mannose-P-dolichol synthase subunit 1) (MPD synthase)							0.0230082	0.00988228	0.209223							0.014552	0.000776319	-0.124881
O70161	Pip5k1c Kiaa0589	Phosphatidylinositol 4-phosphate 5-kinase type-1 gamma (PIP5K1-gamma) (PtdIns(4)P-5-kinase 1 gamma) (EC 2.7.1.68) (Phosphatidylinositol 4-phosphate 5-kinase type I gamma) (PIP5KIgamma)													0.0762704	0.0384462	-0.213498
O70165	Fcn1 Fcna	Ficolin-1 (Collagen/fibrinogen domain-containing protein 1) (Ficolin-A) (Ficolin-alpha) (M-ficolin)							0.00170459	0.000382613	-0.286775				6.46244e-06	1.36378e-07	-0.478226
O70166	Stmn3 Sclip	Stathmin-3 (Hippocampus abundant transcript 3) (SCG10-like protein) (SCG10-related protein HiAT3)				0.0107306	0.00108058	0.1354
O70172	Pip4k2a Pi5p4ka Pip5k2a	Phosphatidylinositol 5-phosphate 4-kinase type-2 alpha (EC 2.7.1.149) (1-phosphatidylinositol 5-phosphate 4-kinase 2-alpha) (Diphosphoinositide kinase 2-alpha) (Phosphatidylinositol 5-Phosphate 4-Kinase) (PI5P4Kalpha) (Phosphatidylinositol 5-phosphate 4-kinase type II alpha) (PI(5)P 4-kinase type II alpha) (PIP4KII-alpha) (PtdIns(5)P-4-kinase isoform 2-alpha)													0.000414888	5.81706e-05	-0.199234				0.00111071	1.25503e-05	-0.388018
O70176	Adcyap1 Pacap	Pituitary adenylate cyclase-activating polypeptide (PACAP) [Cleaved into: PACAP-related peptide (PRP-48); Pituitary adenylate cyclase-activating polypeptide 27 (PACAP-27) (PACAP27); Pituitary adenylate cyclase-activating polypeptide 38 (PACAP-38) (PACAP38)]	0.013145	7.66322e-05	0.308133
O70194	Eif3d Eif3s7	Eukaryotic translation initiation factor 3 subunit D (eIF3d) (Eukaryotic translation initiation factor 3 subunit 7) (eIF-3-zeta) (eIF3 p66)										0.0413925	0.00319022	-0.228021										0.0310953	0.00639386	-0.262588
O70200	Aif1 Iba1	Allograft inflammatory factor 1 (AIF-1) (Ionized calcium-binding adapter molecule 1)																0.0895197	0.0171335	0.26012	0.0412245	0.00813237	0.246137
O70209	Pdlim3	PDZ and LIM domain protein 3 (Actinin-associated LIM protein) (Alpha-actinin-2-associated LIM protein)													0.000151312	1.50466e-05	0.974179	0.137173	0.0342049	-0.167182				0.000625007	3.17278e-05	-0.244195
O70228	Atp9a	Probable phospholipid-transporting ATPase IIA (EC 7.6.2.1) (ATPase class II type 9A)							0.000630002	0.000107516	0.455946										0.0270301	0.00429291	0.172644
O70230	Znf143 Staf Zfp143	Zinc finger protein 143 (Zfp-143) (Selenocysteine tRNA gene transcription-activating factor) (mStaf)													0.00014097	1.36124e-05	-0.293571
O70250	Pgam2	Phosphoglycerate mutase 2 (EC 5.4.2.11) (EC 5.4.2.4) (BPG-dependent PGAM 2) (Muscle-specific phosphoglycerate mutase) (Phosphoglycerate mutase isozyme M) (PGAM-M)				0.123143	0.0352113	-0.134164	0.073568	0.0402889	-0.37821	0.155538	0.0358829	0.475099	9.01038e-06	2.34289e-07	2.86262
O70251	Eef1b Eef1b2	Elongation factor 1-beta (EF-1-beta)							0.0620978	0.0328046	-0.209581				0.00143254	0.000297833	-0.563925							0.00854249	0.00106907	-0.451571
O70252	Hmox2	Heme oxygenase 2 (HO-2) (EC 1.14.14.18) [Cleaved into: Heme oxygenase 2 soluble form]							0.000238437	3.14713e-05	0.408344				0.0402868	0.0178602	-0.138328
O70258	Sgce	Epsilon-sarcoglycan (Epsilon-SG)													0.020635	0.00805934	0.277741
O70274	Ptp4a2 Prl2	Protein tyrosine phosphatase type IVA 2 (EC 3.1.3.48) (Protein-tyrosine phosphatase 4a2) (Protein-tyrosine phosphatase of regenerating liver 2) (PRL-2)																0.0747194	0.0123649	-0.131841
O70279	Ess2 Dgcr14 Dgsi Es2 Es2el	Splicing factor ESS-2 homolog (ES2 protein) (Expressed sequence 2 embryonic lethal)													0.009268	0.00305525	-0.432475
O70293	Grk6 Gprk6	G protein-coupled receptor kinase 6 (EC 2.7.11.16) (G protein-coupled receptor kinase GRK6)				0.0496282	0.00937051	0.0875421							0.0682104	0.0337617	-0.14105
O70302	Cidea	Lipid transferase CIDEA (Cell death activator CIDE-A) (Cell death-inducing DFFA-like effector A)													0.0625523	0.0303711	-0.235873
O70303	Cideb	Lipid transferase CIDEB (Cell death activator CIDE-B) (Cell death-inducing DFFA-like effector B)																0.148482	0.0385813	-0.114677
O70305	Atxn2 Atx2 Sca2	Ataxin-2 (Spinocerebellar ataxia type 2 protein homolog)							0.0124639	0.00470367	-0.258475				0.00308184	0.000793739	-0.42367	0.136451	0.0338487	0.121004	0.0168677	0.00210361	0.227881
O70309	Itgb5	Integrin beta-5							0.0142776	0.00555983	0.246816
O70310	Nmt1	Glycylpeptide N-tetradecanoyltransferase 1 (EC 2.3.1.97) (Myristoyl-CoA:protein N-myristoyltransferase 1) (NMT 1) (Type I N-myristoyltransferase) (Peptide N-myristoyltransferase 1)													9.42752e-07	8.89246e-09	-0.4598
O70311	Nmt2	Glycylpeptide N-tetradecanoyltransferase 2 (EC 2.3.1.97) (Myristoyl-CoA:protein N-myristoyltransferase 2) (NMT 2) (Peptide N-myristoyltransferase 2) (Type II N-myristoyltransferase)				0.00609083	0.00049225	0.173987							1.02863e-05	2.91893e-07	-0.669839
O70318	Epb41l2 Epb4.1l2	Band 4.1-like protein 2 (Erythrocyte membrane protein band 4.1-like 2) (Generally expressed protein 4.1) (4.1G)				0.123005	0.035084	-0.0691439	0.0781531	0.0434469	-0.0992333	0.0660989	0.00748417	0.343971	0.00146171	0.00030496	-0.373517	0.101834	0.0214673	0.0819999
O70324	Slc16a2 Mct8 Xpct	Monocarboxylate transporter 8 (MCT 8) (Solute carrier family 16 member 2) (X-linked PEST-containing transporter)							0.022508	0.00964025	0.495491	0.0334482	0.00199896	-0.586551
O70325	Gpx4	Phospholipid hydroperoxide glutathione peroxidase (PHGPx) (EC 1.11.1.12) (Glutathione peroxidase 4) (GPx-4) (GSHPx-4)										0.169557	0.0414517	-0.139538	0.00368257	0.000986139	-0.246664
O70333	Cript	Cysteine-rich PDZ-binding protein (Cysteine-rich interactor of PDZ three) (Cysteine-rich interactor of PDZ3)													4.8237e-05	2.81931e-06	-0.624659
O70340	Nptx2	Neuronal pentraxin-2 (NP2) (Neuronal pentraxin II) (NP-II)	0.397863	0.0405745	0.114194	0.0214435	0.00294462	0.188888
O70348	Dxo Dom3z Ng6	Decapping and exoribonuclease protein (DXO) (EC 3.6.1.-) (5'-3' exoribonuclease DXO) (EC 3.1.13.-) (Dom-3 homolog Z) (NAD-capped RNA hydrolase DXO) (DeNADding enzyme DXO) (EC 3.6.1.-)																0.0972264	0.0199785	0.218476
O70362	Gpld1	Phosphatidylinositol-glycan-specific phospholipase D (PI-G PLD) (EC 3.1.4.50) (Glycoprotein phospholipase D) (Glycosyl-phosphatidylinositol-specific phospholipase D) (GPI-PLD) (GPI-specific phospholipase D)	0.0065784	2.78306e-05	0.187411																			0.0208827	0.00364331	-0.568728
O70370	Ctss Cats	Cathepsin S (EC 3.4.22.27)							0.00657089	0.00210921	-0.429219
O70373	Xirp1 Cmya1 Xin	Xin actin-binding repeat-containing protein 1 (Cardiomyopathy-associated protein 1)													0.00839995	0.00271852	0.830325				0.107554	0.0352213	0.106381	0.0137224	0.00201886	-0.247363
O70378	Emc8 Cox4al Cox4nb Noc4	ER membrane protein complex subunit 8 (Neighbor of COX4)													0.0018453	0.000415046	-0.35494
O70400	Pdlim1 Clim1	PDZ and LIM domain protein 1 (C-terminal LIM domain protein 1) (Elfin) (LIM domain protein CLP-36)										0.0927612	0.0139896	0.263817	0.0182113	0.00693815	0.19858
O70404	Vamp8	Vesicle-associated membrane protein 8 (VAMP-8) (Endobrevin) (Edb)							0.00179076	0.000410347	0.387692				0.0111133	0.00380704	-0.192219	0.0282356	0.00257309	-0.161924
O70405	Ulk1	Serine/threonine-protein kinase ULK1 (EC 2.7.11.1) (Serine/threonine-protein kinase Unc51.1) (Unc-51-like kinase 1)	0.130959	0.00359105	0.159429
O70423	Aoc3 Vap1	Membrane primary amine oxidase (EC 1.4.3.21) (Copper amine oxidase) (Semicarbazide-sensitive amine oxidase) (SSAO) (Vascular adhesion protein 1) (VAP-1)													0.00632553	0.00193659	0.213126
O70433	Fhl2	Four and a half LIM domains protein 2 (FHL-2) (Skeletal muscle LIM-protein 3) (SLIM-3)							0.0116629	0.0043212	0.271232
O70435	Psma3	Proteasome subunit alpha type-3 (Macropain subunit C8) (Multicatalytic endopeptidase complex subunit C8) (Proteasome component C8) (Proteasome subunit K)	0.231322	0.0115481	-0.0903833	0.0428578	0.00760785	0.179773				0.0402545	0.00299413	-0.204705	0.000165729	1.69836e-05	-0.278671				0.0121933	0.00120427	-0.192132	0.00725588	0.000843657	-0.240216
O70439	Stx7 Syn7	Syntaxin-7							0.0100426	0.00360793	0.41025
O70443	Gnaz	Guanine nucleotide-binding protein G(z) subunit alpha (G(x) alpha chain) (Gz-alpha)				0.00408184	0.000273835	0.139115
O70451	Slc16a7 Mct2	Monocarboxylate transporter 2 (MCT 2) (Solute carrier family 16 member 7)							4.56602e-06	1.98274e-07	0.819701	0.143728	0.031474	0.747099
O70475	Ugdh	UDP-glucose 6-dehydrogenase (UDP-Glc dehydrogenase) (UDP-GlcDH) (UDPGDH) (EC 1.1.1.22)							0.00341279	0.000940466	-0.241672				6.6896e-05	4.70571e-06	0.534336							0.0827067	0.0258237	-0.58727
O70481	Ubr1	E3 ubiquitin-protein ligase UBR1 (EC 2.3.2.27) (N-recognin-1) (RING-type E3 ubiquitin transferase UBR1) (Ubiquitin-protein ligase E3-alpha-1) (Ubiquitin-protein ligase E3-alpha-I)							0.0432679	0.0212284	0.253883				0.0916539	0.0482438	-0.138951	0.00782526	0.000276409	-0.156022
O70492	Snx3	Sorting nexin-3 (SDP3 protein)				0.0883942	0.021477	-0.140744	0.000840747	0.000155621	-0.209971	0.140426	0.0302368	0.175872	0.00773998	0.0024612	-0.150593
O70493	Snx12	Sorting nexin-12 (SDP8 protein)													0.00198521	0.000457027	-0.148819
O70494	Sp3	Transcription factor Sp3	0.138106	0.0039826	-0.277751				0.00141182	0.000298594	-0.233978				0.00286529	0.000721475	-0.354422
O70496	Clcn7 Clc7	H(+)/Cl(-) exchange transporter 7 (Chloride channel 7 alpha subunit) (Chloride channel protein 7) (ClC-7)	0.211438	0.00918601	0.137927				1.52936e-05	9.53161e-07	0.376715										0.0902624	0.0272921	-0.116945
O70503	Hsd17b12 Kik1	Very-long-chain 3-oxoacyl-CoA reductase (EC 1.1.1.330) (17-beta-hydroxysteroid dehydrogenase 12) (17-beta-HSD 12) (3-ketoacyl-CoA reductase) (KAR) (Estradiol 17-beta-dehydrogenase 12) (EC 1.1.1.62) (KIK-I)				0.136272	0.0408369	0.0700137	1.44378e-06	4.70159e-08	0.878382	0.0974689	0.0153335	-0.395105				0.0515264	0.00678308	-0.193073	0.121586	0.0420298	0.119203
O70548	Tcap	Telethonin (Titin cap protein)																						0.000506372	2.30714e-05	0.384135
O70551	Srpk1	SRSF protein kinase 1 (EC 2.7.11.1) (SFRS protein kinase 1) (Serine/arginine-rich protein-specific kinase 1) (SR-protein-specific kinase 1)																0.0071315	0.000227296	0.12588
O70571	Pdk4	[Pyruvate dehydrogenase (acetyl-transferring)] kinase isozyme 4, mitochondrial (EC 2.7.11.2) (Pyruvate dehydrogenase kinase isoform 4)																						0.04568	0.0110686	0.464289
O70572	Smpd2	Sphingomyelin phosphodiesterase 2 (EC 3.1.4.12) (Lyso-platelet-activating factor-phospholipase C) (Lyso-PAF-PLC) (Neutral sphingomyelinase) (N-SMase) (nSMase)							0.012726	0.00484035	0.481594							0.0237341	0.00182876	-0.23192
O70577	Slc22a2 Oct2	Solute carrier family 22 member 2 (Organic cation transporter 2) (mOCT2)																0.099356	0.020587	-0.201165
O70579	Slc25a17 Pmp34 Pmp35	Peroxisomal membrane protein PMP34 (34 kDa peroxisomal membrane protein) (Solute carrier family 25 member 17)																0.165485	0.046229	-0.210336
O70583	Mid1 Fxy Trim18	E3 ubiquitin-protein ligase Midline-1 (EC 2.3.2.27) (Midin) (RING finger protein Midline-1) (RING-type E3 ubiquitin transferase Midline-1) (Tripartite motif-containing protein 18)										0.0570226	0.00583159	0.70163
O70585	Dtnb	Dystrobrevin beta (DTN-B) (mDTN-BDTN-B) (Beta-dystrobrevin)							6.90523e-06	3.34977e-07	0.395547							0.0127321	0.000620174	-0.139916
O70589	Cask Lin-2	Peripheral plasma membrane protein CASK (EC 2.7.11.1) (Calcium/calmodulin-dependent serine protein kinase)				0.123382	0.0352975	0.0353691	3.86506e-07	8.48898e-09	0.507102										0.0939836	0.0288106	-0.120816
O70591	Pfdn2 Pfd2	Prefoldin subunit 2										0.013108	0.000243842	0.562493	0.0091696	0.00301695	-0.370635				0.0110593	0.000986397	0.234056	0.0150198	0.00229413	-0.191119
O70622	Rtn2 Nspl1	Reticulon-2 (Neuroendocrine-specific protein-like 1) (NSP-like protein 1) (Neuroendocrine-specific protein-like I) (NSP-like protein I) (NSPLI)													3.10618e-05	1.47984e-06	3.14898				0.0374637	0.00702238	-0.225162
O70624	Myoc Tigr	Myocilin (Trabecular meshwork-induced glucocorticoid response protein) [Cleaved into: Myocilin, N-terminal fragment (Myocilin 20 kDa N-terminal fragment); Myocilin, C-terminal fragment (Myocilin 35 kDa N-terminal fragment)]																						0.0508733	0.0127785	0.431491
O70628	Pde9a Pde8b	High affinity cGMP-specific 3',5'-cyclic phosphodiesterase 9A (EC 3.1.4.35)				0.0180793	0.00230679	0.139036
O88196	Ttc3 Kiaa4119	E3 ubiquitin-protein ligase TTC3 (EC 2.3.2.27) (RING-type E3 ubiquitin transferase TTC3) (TPR repeat protein D) (Mtprd)				0.0200966	0.00267988	0.147969
O88200	Clec11a Scgf	C-type lectin domain family 11 member A (Lymphocyte secreted C-type lectin) (Osteolectin) (Stem cell growth factor)													0.00267345	0.000658077	-0.298835	0.101834	0.0214521	0.125648
O88207	Col5a1	Collagen alpha-1(V) chain							0.0256879	0.0112951	0.764771				0.00278355	0.000692876	-0.712748
O88271	Cfdp1 Bcnt Cfdp Cp27	Craniofacial development protein 1 (27 kDa craniofacial protein) (Bucentaur) (Protein Cp27)													0.0129367	0.00458111	-0.421986				0.0996555	0.0316337	0.170306
O88286	Wiz	Protein Wiz (Widely-interspaced zinc finger-containing protein)				0.140784	0.0428811	-0.106437	0.00384641	0.00109288	-0.124354
O88291	Znf326 Zan75 Zfp326 Zird	DBIRD complex subunit ZNF326 (Zinc finger protein 326) (Zinc finger protein interacting with mRNPs) (Zinc finger protein-associated with nuclear matrix of 75 kDa)	0.29248	0.0193038	-0.0886238	0.0536468	0.0106588	-0.0734348	0.0275432	0.012283	-0.0957733	0.0594613	0.00634427	0.224065	3.64428e-05	1.87575e-06	-0.293627
O88322	Nid2	Nidogen-2 (NID-2) (Entactin-2)													0.000146862	1.44867e-05	-0.222173
O88342	Wdr1	WD repeat-containing protein 1 (Actin-interacting protein 1) (AIP1)				0.0238504	0.00341929	0.0935294
O88343	Slc4a4 Nbc1 Nbce1	Electrogenic sodium bicarbonate cotransporter 1 (Sodium bicarbonate cotransporter) (Na(+)/HCO3(-) cotransporter) (Solute carrier family 4 member 4)							0.00248169	0.000623554	0.383379
O88346	Tnnt1	Troponin T, slow skeletal muscle (TnTs) (Slow skeletal muscle troponin T) (sTnT)													0.00463122	0.00132014	4.01179
O88351	Ikbkb Ikkb	Inhibitor of nuclear factor kappa-B kinase subunit beta (I-kappa-B-kinase beta) (IKK-B) (IKK-beta) (IkBKB) (EC 2.7.11.10) (I-kappa-B kinase 2) (IKK2) (Nuclear factor NF-kappa-B inhibitor kinase beta) (NFKBIKB) (Serine/threonine protein kinase IKBKB) (EC 2.7.11.1)										0.0529349	0.00503994	-0.229461
O88384	Vti1b Vti1l1	Vesicle transport through interaction with t-SNAREs homolog 1B (Vesicle transport v-SNARE protein Vti1-like 1) (Vti1-rp1)				0.119498	0.0337932	-0.0670219	0.0158198	0.006286	0.239536										0.0413914	0.00819341	0.0904236
O88425	Nme6	Nucleoside diphosphate kinase 6 (NDK 6) (NDP kinase 6) (EC 2.7.4.6) (nm23-M6)																0.00711208	0.000223752	-0.202089
O88428	Papss2 Atpsk2	Bifunctional 3'-phosphoadenosine 5'-phosphosulfate synthase 2 (PAPS synthase 2) (PAPSS 2) (Sulfurylase kinase 2) (SK 2) (SK2) [Includes: Sulfate adenylyltransferase (EC 2.7.7.4) (ATP-sulfurylase) (Sulfate adenylate transferase) (SAT); Adenylyl-sulfate kinase (EC 2.7.1.25) (3'-phosphoadenosine-5'-phosphosulfate synthase) (APS kinase) (Adenosine-5'-phosphosulfate 3'-phosphotransferase) (Adenylylsul…				0.00459275	0.000321907	0.143139	1.78942e-05	1.15717e-06	0.287668
O88441	Mtx2 MNCb-0780	Metaxin-2 (Mitochondrial outer membrane import complex protein 2)							0.0173171	0.00698958	-0.240552							0.149303	0.0389012	-0.0707735
O88447	Klc1 Kns2	Kinesin light chain 1 (KLC 1)													0.000196613	2.11543e-05	-0.285692	0.10533	0.0227309	0.151199	0.0460016	0.0097124	0.196147
O88448	Klc2	Kinesin light chain 2 (KLC 2)				0.10683	0.0282854	0.0344877							0.014558	0.00527786	-0.177093	0.0593715	0.00842824	0.0543478	0.00863402	0.00064941	0.112311	0.11299	0.0421539	-0.163799
O88451	Rdh7 Crad2	Retinol dehydrogenase 7 (EC 1.1.1.105) (Cis-retinol/3alpha-hydroxysterol short-chain dehydrogenase isozyme 2) (Cis-retinol/androgen dehydrogenase type 2) (CRAD-2)							0.00318323	0.000860199	0.692436	0.149562	0.0334308	-0.624701
O88455	Dhcr7	7-dehydrocholesterol reductase (7-DHC reductase) (EC 1.3.1.21) (Sterol Delta(7)-reductase)				0.0127159	0.00136417	-0.280307	0.00135975	0.000285032	1.12475	0.0996604	0.01616	-0.449425
O88485	Dync1i1 Dnci1 Dncic1	Cytoplasmic dynein 1 intermediate chain 1 (Cytoplasmic dynein intermediate chain 1) (Dynein intermediate chain 1, cytosolic) (DH IC-1)				0.0441356	0.00789908	0.15059
O88487	Dync1i2 Dnci2 Dncic2	Cytoplasmic dynein 1 intermediate chain 2 (Cytoplasmic dynein intermediate chain 2) (Dynein intermediate chain 2, cytosolic) (DH IC-2)	0.357172	0.0323208	-0.128191	0.00244064	0.000136852	-0.156299							0.000262587	3.11771e-05	-0.260927				0.000937411	8.43454e-06	0.542789	0.0686373	0.0199008	-0.265805
O88492	Plin4 Kiaa1881	Perilipin-4 (Adipocyte protein S3-12)	0.210735	0.00904054	0.34078	5.5129e-05	6.78171e-07	0.503592							0.0287013	0.0118614	-0.271622
O88502	Pde8a Pde8	High affinity cAMP-specific and IBMX-insensitive 3',5'-cyclic phosphodiesterase 8A (MmPDE8) (EC 3.1.4.53)				0.000138893	2.42382e-06	-0.271594
O88507	Cntfr	Ciliary neurotrophic factor receptor subunit alpha (CNTF receptor subunit alpha) (CNTFR-alpha)													0.00219018	0.00051568	-0.566454
O88512	Ap1g2	AP-1 complex subunit gamma-like 2 (Gamma2-adaptin) (G2ad)										0.103039	0.0173116	-0.259708
O88520	Shoc2	Leucine-rich repeat protein SHOC-2 (Protein soc-2 homolog) (Protein sur-8 homolog)							0.0212964	0.00897164	-0.132932				3.33597e-05	1.64299e-06	-0.247937
O88522	Ikbkg Nemo	NF-kappa-B essential modulator (NEMO) (IkB kinase-associated protein 1) (IKKAP1) (mFIP-3) (Inhibitor of nuclear factor kappa-B kinase subunit gamma) (I-kappa-B kinase subunit gamma) (IKK-gamma) (IKKG) (IkB kinase subunit gamma) (NF-kappa-B essential modifier)							0.000578201	9.68538e-05	-0.259222	0.0412583	0.00315466	0.351197	0.00488393	0.00141013	-0.470577
O88531	Ppt1 Cln1 Ppt	Palmitoyl-protein thioesterase 1 (PPT-1) (EC 3.1.2.22) (Palmitoyl-protein hydrolase 1)	0.279159	0.0174105	0.131611	4.962e-05	5.89109e-07	0.199532							0.00557592	0.00165985	0.216347
O88532	Zfr	Zinc finger RNA-binding protein				0.106903	0.0283199	0.0449974	0.00113038	0.00022432	-0.147114				0.000436356	6.25783e-05	-0.315842				0.00246627	7.01847e-05	0.315825
O88533	Ddc	Aromatic-L-amino-acid decarboxylase (AADC) (EC 4.1.1.28) (DOPA decarboxylase) (DDC)										0.00152818	3.5815e-06	-0.589971				0.067947	0.0106523	-0.130121
O88543	Cops3 Csn3	COP9 signalosome complex subunit 3 (SGN3) (Signalosome subunit 3) (JAB1-containing signalosome subunit 3)										0.0146515	0.000313526	-0.231599	0.000931882	0.000169243	-0.169594
O88544	Cops4 Csn4	COP9 signalosome complex subunit 4 (SGN4) (Signalosome subunit 4) (JAB1-containing signalosome subunit 4)							3.13104e-05	2.32798e-06	-0.259348										0.0560779	0.0128959	0.0469754	0.0122497	0.00171413	-0.115174
O88545	Cops6 Csn6	COP9 signalosome complex subunit 6 (SGN6) (Signalosome subunit 6) (JAB1-containing signalosome subunit 6)																0.170378	0.0485852	-0.0947535				0.00124213	7.86435e-05	-0.249107
O88559	Men1	Menin										0.132559	0.0269506	-0.226389
O88561	Slc27a3 Acsvl3 Fatp3	Long-chain fatty acid transport protein 3 (FATP-3) (Fatty acid transport protein 3) (Arachidonate--CoA ligase) (EC 6.2.1.15) (Long-chain-fatty-acid--CoA ligase) (EC 6.2.1.3) (Solute carrier family 27 member 3) (Very long-chain acyl-CoA synthetase homolog 3) (VLCS-3) (EC 6.2.1.-)				0.0220214	0.00305165	0.214328
O88569	Hnrnpa2b1 Hnrpa2b1	Heterogeneous nuclear ribonucleoproteins A2/B1 (hnRNP A2/B1)	0.397863	0.0403716	-0.129494							0.13257	0.0269723	0.143606	0.000349607	4.66405e-05	-0.267315				0.0730003	0.0196134	0.165032
O88575	Slc6a20b Slc6a20 Xt3 Xtrp3	Sodium- and chloride-dependent transporter XTRP3B (IMINO-K) (Solute carrier family 6 member 20B)																0.0649868	0.00993669	-0.221463
O88576	Slc6a18 B0at3 Xt2 Xtrp2	Sodium-dependent neutral amino acid transporter B(0)AT3 (Sodium- and chloride-dependent transporter XTRP2) (Solute carrier family 6 member 18) (System B(0) neutral amino acid transporter AT3)																0.0248808	0.00209882	-0.399638
O88587	Comt Comt1	Catechol O-methyltransferase (EC 2.1.1.6)													0.0157437	0.00580164	-0.262575	0.0593715	0.0084501	-0.136135
O88597	Becn1	Beclin-1 (Coiled-coil myosin-like BCL2-interacting protein) [Cleaved into: Beclin-1-C 35 kDa; Beclin-1-C 37 kDa]				0.0614475	0.01278	0.0908476				0.0537835	0.00518441	-0.257356				0.0872934	0.0163886	0.143109
O88622	Parg	Poly(ADP-ribose) glycohydrolase (EC 3.2.1.143)				0.00733291	0.000632491	0.0986898							0.0543272	0.0256828	-0.203959
O88630	Gosr1 Gs28	Golgi SNAP receptor complex member 1 (28 kDa Golgi SNARE protein) (28 kDa cis-Golgi SNARE p28) (GOS-28)				0.12127	0.0344504	0.102682	0.000260151	3.50281e-05	0.339966				0.00348968	0.000921097	-0.210199	0.0995106	0.0206912	0.136012	0.0116105	0.00110036	0.300881	0.055911	0.0146559	-0.488646
O88643	Pak1 Paka	Serine/threonine-protein kinase PAK 1 (EC 2.7.11.1) (Alpha-PAK) (CDC42/RAC effector kinase PAK-A) (p21-activated kinase 1) (PAK-1) (p65-PAK)							0.0807985	0.0451952	0.2869							0.0347324	0.00356287	0.106088
O88653	Lamtor3 Map2k1ip1 Mapbp Mapksp1	Ragulator complex protein LAMTOR3 (Late endosomal/lysosomal adaptor and MAPK and MTOR activator 3) (MEK-binding partner 1) (Mp1) (Mitogen-activated protein kinase kinase 1-interacting protein 1) (Mitogen-activated protein kinase scaffold protein 1)				0.0295524	0.00451043	-0.159447	0.00107357	0.000210455	-0.219647										0.0760001	0.0210148	0.14212
O88668	Creg1 Creg	Protein CREG1 (Cellular repressor of E1A-stimulated genes 1)							0.000110341	1.16695e-05	-0.278514							0.0961992	0.0194881	0.216344	0.0690367	0.0182162	0.13759
O88685	Psmc3 Tbp1	26S proteasome regulatory subunit 6A (26S proteasome AAA-ATPase subunit RPT5) (Proteasome 26S subunit ATPase 3) (Tat-binding protein 1) (TBP-1)	0.219381	0.0100624	-0.0782689	0.107859	0.0286966	-0.0341256	0.00364042	0.00101909	-0.192248				3.49264e-06	5.39186e-08	-0.474381	0.121824	0.0283942	-0.0483428	0.127022	0.0449454	0.098008	0.000639082	3.32776e-05	-0.243342
O88696	Clpp	ATP-dependent Clp protease proteolytic subunit, mitochondrial (EC 3.4.21.92) (Endopeptidase Clp)							1.04096e-06	3.14278e-08	-0.219497	0.0458967	0.00378783	0.150489
O88697	Stk16 Edpk Krct Mpsk1 Pkl12 Tsf1	Serine/threonine-protein kinase 16 (EC 2.7.11.1) (Embryo-derived protein kinase) (Edpk) (Myristoylated and palmitoylated serine/threonine-protein kinase) (MPSK) (Protein kinase Krct) (Protein kinase PKL12) (TGF-beta-stimulated factor 1) (TSF-1) (Tyrosine-protein kinase STK16) (EC 2.7.10.2)							0.0083587	0.00284803	0.360744
O88703	Hcn2 Bcng2 Hac1	Potassium/sodium hyperpolarization-activated cyclic nucleotide-gated channel 2 (Brain cyclic nucleotide-gated channel 2) (BCNG-2) (Hyperpolarization-activated cation channel 1) (HAC-1)				0.0640141	0.013506	-0.0767744
O88712	Ctbp1	C-terminal-binding protein 1 (CtBP1) (EC 1.1.1.-)													0.0365034	0.0158677	-0.147084
O88735	Map7 Mtap7	Ensconsin (Epithelial microtubule-associated protein of 115 kDa) (E-MAP-115) (Microtubule-associated protein 7) (MAP-7)				0.135861	0.0405916	0.0793366	0.000982259	0.000188412	-0.297573				0.0738087	0.0370401	-0.299625				0.00130786	1.80621e-05	0.537405
O88736	Hsd17b7 17hsd7	3-keto-steroid reductase/17-beta-hydroxysteroid dehydrogenase 7 (17-beta-hydroxysteroid dehydrogenase 7) (17-beta-HSD 7) (3-keto-steroid reductase) (EC 1.1.1.270) (Dihydrotestosterone oxidoreductase) (EC 1.1.1.210) (Estradiol 17-beta-dehydrogenase 7) (EC 1.1.1.62)	0.130068	0.00352439	-0.257005	0.0513701	0.00995658	-0.163517	0.00139459	0.000293426	0.489932										0.0564125	0.0130548	-0.215639
O88738	Birc6 Kiaa1289	Baculoviral IAP repeat-containing protein 6 (EC 2.3.2.27) (BIR repeat-containing ubiquitin-conjugating enzyme) (BRUCE) (RING-type E3 ubiquitin transferase BIRC6) (Ubiquitin-conjugating BIR domain enzyme apollon) (APOLLON)							0.00405023	0.0011704	0.272014	0.170669	0.0418235	-0.124162	0.000514854	7.69021e-05	-0.192516				0.0591845	0.0141429	0.0808393
O88741	Gdap1	Ganglioside-induced differentiation-associated protein 1 (GDAP1)				0.0185255	0.00241407	0.118551
O88746	Tom1	Target of Myb1 membrane trafficking protein (Target of Myb protein 1)				0.101477	0.0262584	-0.0713137				0.0280613	0.00129424	0.464108	0.0200228	0.00778504	-0.1276
O88792	F11r Jam1 Jcam Jcam1	Junctional adhesion molecule A (JAM-A) (Junctional adhesion molecule 1) (JAM-1) (CD antigen CD321)							0.00295933	0.000782589	0.461814				0.0132241	0.00470823	-0.245278
O88811	Stam2 Hbp	Signal transducing adapter molecule 2 (STAM-2) (Hrs-binding protein)							3.18381e-06	1.28805e-07	-0.424528				0.00281528	0.000703032	-0.230131	0.0347469	0.00358117	0.117874
O88822	Sc5d Sc5dl	Lathosterol oxidase (EC 1.14.19.20) (C-5 sterol desaturase) (Delta(7)-sterol 5-desaturase) (Delta(7)-sterol C5(6)-desaturase) (Lathosterol 5-desaturase) (Sterol-C5-desaturase)							0.000521663	8.46623e-05	0.911696				0.0420611	0.018788	-0.414675
O88833	Cyp4a10 Cyp4a-10	Cytochrome P450 4A10 (CYPIVA10) (Cytochrome P450-LA-omega 1) (Cytochrome P452) (Lauric acid omega-hydroxylase) (Long-chain fatty acid omega-monooxygenase) (EC 1.14.14.80)							0.0425187	0.0207764	1.24077
O88839	Adam15 Mdc15	Disintegrin and metalloproteinase domain-containing protein 15 (ADAM 15) (EC 3.4.24.-) (AD56) (Metalloprotease RGD disintegrin protein) (Metalloproteinase-like, disintegrin-like, and cysteine-rich protein 15) (MDC-15) (Metargidin)													0.00454971	0.0012889	-0.290483
O88844	Idh1	Isocitrate dehydrogenase [NADP] cytoplasmic (IDH) (IDH1) (EC 1.1.1.42) (Cytosolic NADP-isocitrate dehydrogenase) (IDPc) (NADP(+)-specific ICDH) (Oxalosuccinate decarboxylase)													9.42752e-07	8.78813e-09	-0.411973				0.0412245	0.00811913	0.123058
O88845	Akap10	A-kinase anchor protein 10, mitochondrial (AKAP-10) (Dual specificity A kinase-anchoring protein 2) (D-AKAP-2) (Protein kinase A-anchoring protein 10) (PRKA10)				0.107996	0.0287752	0.0610524							0.0152757	0.0055905	-0.142921	0.0481003	0.00602806	-0.0933002
O88848	Arl6 Bbs3	ADP-ribosylation factor-like protein 6																			0.0911821	0.027618	0.192315
O88856	Tpst2 D5ucla3	Protein-tyrosine sulfotransferase 2 (EC 2.8.2.20) (Tyrosylprotein sulfotransferase 2) (TPST-2)							0.050029	0.025288	0.218968
O88874	Ccnk	Cyclin-K							0.0161683	0.00644567	0.240379							0.118126	0.0272072	-0.177766
O88876	Dhrs3 Rsdr1	Short-chain dehydrogenase/reductase 3 (EC 1.1.1.300) (Retinal short-chain dehydrogenase/reductase 1) (retSDR1)							0.0118571	0.00440243	0.29922
O88879	Apaf1	Apoptotic protease-activating factor 1 (APAF-1)										0.0367502	0.00249882	-0.3727	0.039139	0.0172199	-0.511237
O88888	Apba3 Mint3	Amyloid-beta A4 precursor protein-binding family A member 3 (Adapter protein X11gamma) (Neuron-specific X11L2 protein) (Neuronal Munc18-1-interacting protein 3) (Mint-3)							0.0350969	0.0164197	-0.129182							0.0600116	0.00859521	-0.11762
O88895	Hdac3	Histone deacetylase 3 (HD3) (EC 3.5.1.98) (Protein deacetylase HDAC3) (EC 3.5.1.-) (Protein deacylase HDAC3) (EC 3.5.1.-)				0.0162982	0.00197041	0.134322				0.0773692	0.0102562	-0.233776
O88908	Soat2 Acact-2 Acat2	Sterol O-acyltransferase 2 (EC 2.3.1.26) (Acyl-coenzyme A:cholesterol acyltransferase 2) (ACAT-2) (Cholesterol acyltransferase 2)							0.015735	0.00624533	0.432973
O88935	Syn1 Syn-1	Synapsin-1 (Synapsin I)	0.201819	0.0083404	0.136739
O88939	Zbtb7a Lrf Zbtb7	Zinc finger and BTB domain-containing protein 7A (Leukemia/lymphoma-related factor) (POZ and Krueppel erythroid myeloid ontogenic factor) (POK erythroid myeloid ontogenic factor) (Pokemon)							0.00796135	0.00268114	-0.307429
O88942	Nfatc1 Nfat2 Nfatc	Nuclear factor of activated T-cells, cytoplasmic 1 (NF-ATc1) (NFATc1) (NFAT transcription complex cytosolic component) (NF-ATc) (NFATc)													0.00470226	0.00134565	-0.211352	1.6055e-05	5.17904e-09	0.530619
O88952	Lin7c Mals3 Veli3	Protein lin-7 homolog C (Lin-7C) (mLin7C) (Mammalian lin-seven protein 3) (MALS-3) (Vertebrate lin-7 homolog 3) (Veli-3)													0.00114077	0.000222501	-0.178206	0.151913	0.0399883	0.051796
O88958	Gnpda1 Gnpi	Glucosamine-6-phosphate isomerase 1 (EC 3.5.99.6) (Glucosamine-6-phosphate deaminase 1) (GNPDA 1) (GlcN6P deaminase 1) (Oscillin)							0.00133403	0.000276517	-0.44496	0.138547	0.0293528	-0.243669	0.0388657	0.017081	0.222481
O88962	Cyp8b1 Cyp12	7-alpha-hydroxycholest-4-en-3-one 12-alpha-hydroxylase (EC 1.14.14.139) (7-alpha-hydroxy-4-cholesten-3-one 12-alpha-hydroxylase) (CYPVIIIB1) (Cytochrome P450 8B1) (Sterol 12-alpha-hydroxylase)							0.000521175	8.45017e-05	1.25391
O88967	Yme1l1	ATP-dependent zinc metalloprotease YME1L1 (EC 3.4.24.-) (ATP-dependent metalloprotease FtsH1) (YME1-like protein 1)				0.00801106	0.000708173	-0.123211	0.0148427	0.0058193	0.190934	0.0177114	0.000459195	-0.242174	0.000261795	3.09718e-05	-0.265088
O88968	Tcn2	Transcobalamin-2 (TC-2) (Transcobalamin II) (TC II) (TCII)							0.0119398	0.00444992	-0.275403	0.117807	0.0219669	-0.305903	0.019783	0.00766884	0.307922
O88974	Setdb1 Eset Kiaa0067	Histone-lysine N-methyltransferase SETDB1 (EC 2.1.1.366) (ERG-associated protein with SET domain) (ESET) (SET domain bifurcated 1)										0.179269	0.0452178	-0.117486
O88983	Stx8	Syntaxin-8 (Syntaxin-like protein 3I35)							0.00247535	0.000619946	0.405399										0.00226704	5.88702e-05	0.332472
O88986	Gcat Kbl	2-amino-3-ketobutyrate coenzyme A ligase, mitochondrial (AKB ligase) (EC 2.3.1.29) (Aminoacetone synthase) (Glycine acetyltransferase)							8.93326e-06	4.70245e-07	-0.26818				0.0182469	0.00696035	0.181628
O88990	Actn3	Alpha-actinin-3 (Alpha-actinin skeletal muscle isoform 3) (F-actin cross-linking protein)													9.35969e-05	7.50546e-06	3.73774
O88998	Olfm1 Noe1 Noel Noel1	Noelin (Neuronal olfactomedin-related ER localized protein) (Olfactomedin-1) (Pancortin)				0.128117	0.0371468	0.0788099
O89001	Cpd	Carboxypeptidase D (EC 3.4.17.22) (Metallocarboxypeptidase D) (gp180)							0.0422044	0.0206012	0.220886				0.00958288	0.00317591	-0.139974
O89016	Abcd4 Pxmp1l	Lysosomal cobalamin transporter ABCD4 (EC 7.6.2.8) (ATP-binding cassette sub-family D member 4) (PMP70-related protein) (P70R) (Peroxisomal membrane protein 1-like) (PXMP1-L) (Peroxisomal membrane protein 69) (PMP69)							0.00013652	1.55029e-05	0.541853
O89017	Lgmn Prsc1	Legumain (EC 3.4.22.34) (Asparaginyl endopeptidase) (Protease, cysteine 1)	0.244058	0.0127312	-0.27422										0.032346	0.0137037	-0.215047				0.00900543	0.000691566	0.381722	0.081312	0.0252837	-0.536871
O89020	Afm	Afamin (Alpha-albumin) (Alpha-Alb)							0.0763679	0.0422517	-0.233449				0.00367171	0.00098147	-0.430694							0.00935798	0.00119051	-0.618759
O89023	Tpp1 Cln2	Tripeptidyl-peptidase 1 (TPP-1) (EC 3.4.14.9) (Lysosomal pepstatin-insensitive protease) (LPIC) (Tripeptidyl aminopeptidase) (Tripeptidyl-peptidase I) (TPP-I)				0.0983046	0.0252687	0.0919433	0.0410508	0.0198854	-0.11452	0.0218298	0.000712618	0.290756	0.0396998	0.0175301	0.131014
O89029	Matn4	Matrilin-4 (MAT-4)				0.0182166	0.00234792	-0.141874
O89032	Sh3pxd2a Fish Sh3md1 Tks5	SH3 and PX domain-containing protein 2A (Five SH3 domain-containing protein) (SH3 multiple domains protein 1) (Tyrosine kinase substrate with five SH3 domains)													7.63182e-06	1.77445e-07	-0.429312
O89050	Mkln1	Muskelin													0.00948325	0.00313986	-0.208872							0.0476902	0.0117532	0.171438
O89051	Itm2b	Integral membrane protein 2B (Immature BRI2) (imBRI2) (Protein E25B) (Transmembrane protein BRI) (Bri) [Cleaved into: BRI2, membrane form (Mature BRI2) (mBRI2); BRI2 intracellular domain (BRI2 ICD); BRI2C, soluble form; Bri23 peptide (Bri2-23) (ABri23) (C-terminal peptide) (P23 peptide)]							0.00308676	0.00082786	0.561634	0.124946	0.0245609	-0.257689				0.00375196	7.14083e-05	-0.202806
O89079	Cope Cope1	Coatomer subunit epsilon (Epsilon-coat protein) (Epsilon-COP)																						0.0588773	0.0157993	-0.279909
O89084	Pde4a	cAMP-specific 3',5'-cyclic phosphodiesterase 4A (EC 3.1.4.53)				0.0517298	0.0101077	-0.0983849
O89086	Rbm3	RNA-binding protein 3 (RNA-binding motif protein 3)										0.0705882	0.0085198	0.585879										0.0419511	0.00969343	-0.514991
O89090	Sp1	Transcription factor Sp1 (Specificity protein 1)							0.00148434	0.000318569	-0.435256				0.0171817	0.00646357	-0.354752
O89103	Cd93 Aa4 C1qr1 C1qrp Ly68	Complement component C1q receptor (C1q/MBL/SPA receptor) (C1qR(p)) (C1qRp) (Cell surface antigen AA4) (Complement component 1 q subcomponent receptor 1) (Lymphocyte antigen 68) (Ly-68) (CD antigen CD93)																0.0179154	0.00107493	0.267852
O89104	Sypl2 Mg29	Synaptophysin-like protein 2 (Mitsugumin-29) (Mg29)																						0.111181	0.0413474	-0.481625
O89106	Fhit	Bis(5'-adenosyl)-triphosphatase (EC 3.6.1.29) (AP3A hydrolase) (AP3Aase) (Adenosine 5'-monophosphoramidase FHIT) (EC 3.9.1.-) (Adenylylsulfatase) (EC 3.6.2.1) (Adenylylsulfate-ammonia adenylyltransferase) (EC 2.7.7.51) (Diadenosine 5',5'''-P1,P3-triphosphate hydrolase) (Dinucleosidetriphosphatase) (Fragile histidine triad protein)							5.16882e-07	1.25951e-08	-0.500134				0.0911001	0.0478731	-0.136903				0.109076	0.0360163	0.157364
O89110	Casp8	Caspase-8 (CASP-8) (EC 3.4.22.61) [Cleaved into: Caspase-8 subunit p18; Caspase-8 subunit p10]																0.0630671	0.00947023	0.122687
O89112	Lancl1 Gpr69a	Glutathione S-transferase LANCL1 (EC 2.5.1.18) (40 kDa erythrocyte membrane protein) (p40) (LanC-like protein 1)																0.13086	0.0315154	0.162209				0.00365442	0.00033367	0.210571
O89114	Dnajb5 Hsc40	DnaJ homolog subfamily B member 5 (Heat shock protein Hsp40-3) (Heat shock protein cognate 40) (Hsc40)							0.0124418	0.00468519	-0.263217	0.119898	0.0226729	0.483047
O89116	Vti1a Vti1 Vti1l2	Vesicle transport through interaction with t-SNAREs homolog 1A (Vesicle transport v-SNARE protein Vti1-like 2) (Vti1-rp2)				0.0521691	0.0102159	0.087034	0.00505931	0.00153628	0.332723	0.138253	0.0291208	0.24079	0.00762616	0.00241404	-0.296132	0.0362356	0.00388071	0.134507	0.0693423	0.0183259	0.166017
P00158	Mt-Cyb Cob Cytb mt-Cytb Mtcyb	Cytochrome b (Complex III subunit 3) (Complex III subunit III) (Cytochrome b-c1 complex subunit 3) (Ubiquinol-cytochrome-c reductase complex cytochrome b subunit)							0.0248005	0.0108181	0.488828	0.0479803	0.00425152	-0.343389
P00186	Cyp1a2 Cyp1a-2	Cytochrome P450 1A2 (EC 1.14.14.1) (CYPIA2) (Cholesterol 25-hydroxylase) (Cytochrome P450-P2) (Cytochrome P450-P3) (Hydroperoxy icosatetraenoate dehydratase) (EC 4.2.1.152)										0.0381652	0.0027079	-1.05689
P00329	Adh1 Adh-1	Alcohol dehydrogenase 1 (EC 1.1.1.1) (ADH-A2) (Alcohol dehydrogenase A subunit)				0.0136946	0.001519	1.21155	0.000113679	1.20924e-05	0.209027
P00375	Dhfr	Dihydrofolate reductase (EC 1.5.1.3)							3.24456e-07	6.68931e-09	-0.29483
P00397	Mtco1 COI mt-Co1	Cytochrome c oxidase subunit 1 (EC 7.1.1.9) (Cytochrome c oxidase polypeptide I)							0.0175815	0.00712925	-0.586866							0.138679	0.0347369	-0.419657
P00405	Mtco2 COII COX2 mt-Co2	Cytochrome c oxidase subunit 2 (EC 7.1.1.9) (Cytochrome c oxidase polypeptide II)				0.118196	0.0332051	-0.103245	0.0509925	0.0258865	0.322362	0.00729813	4.59674e-05	-0.487474
P00493	Hprt1 Hprt	Hypoxanthine-guanine phosphoribosyltransferase (HGPRT) (HGPRTase) (EC 2.4.2.8) (HPRT B)	0.0224569	0.000169685	0.285883	5.6304e-06	2.65775e-08	0.211259	0.0425986	0.0208303	0.173034				1.20427e-05	3.75432e-07	0.409053
P00520	Abl1 Abl	Tyrosine-protein kinase ABL1 (EC 2.7.10.2) (Abelson murine leukemia viral oncogene homolog 1) (Abelson tyrosine-protein kinase 1) (Proto-oncogene c-Abl) (p150)													0.0063578	0.00194749	-0.716635	0.107769	0.0234831	0.0961598
P00687	Amy1 Amy-1-a Amy1a	Alpha-amylase 1 (EC 3.2.1.1) (1,4-alpha-D-glucan glucanohydrolase 1) (Salivary and hepatic alpha-amylase)													1.80169e-05	6.88414e-07	0.372854
P00848	Mtatp6 Atp6 Atpase6 mt-Atp6	ATP synthase subunit a (F-ATPase protein 6)																0.00483872	0.000117066	-0.458353
P00920	Ca2 Car2	Carbonic anhydrase 2 (EC 4.2.1.1) (Carbonate dehydratase II) (Carbonic anhydrase II) (CA-II)	0.397863	0.0399712	0.207256	3.19303e-06	1.23318e-08	0.224877	0.0463698	0.0230038	-0.27781				0.010914	0.00371827	-0.43846							0.071451	0.0211182	-0.501229
P01027	C3	Complement C3 (HSE-MSF) [Cleaved into: Complement C3 beta chain; C3-beta-c (C3bc); Complement C3 alpha chain; C3a anaphylatoxin; Acylation stimulating protein (ASP) (C3adesArg); Complement C3b alpha' chain; Complement C3c alpha' chain fragment 1; Complement C3dg fragment; Complement C3g fragment; Complement C3d fragment; Complement C3f fragment; Complement C3c alpha' chain fragment 2]							0.00939651	0.00330457	0.412852	0.0862811	0.0121706	-0.293452	0.000343005	4.50211e-05	-0.322343							0.00373384	0.000347006	-0.72016
P01029	C4b C4	Complement C4-B [Cleaved into: Complement C4 beta chain; Complement C4 alpha chain; C4a anaphylatoxin; Complement C4 gamma chain]							0.000213694	2.74377e-05	0.4973													0.0692834	0.0201496	-0.355258
P01193	Pomc Pomc1	Pro-opiomelanocortin (POMC) (Corticotropin-lipotropin) [Cleaved into: NPP; Melanotropin gamma (Gamma-MSH); Corticotropin (Adrenocorticotropic hormone) (ACTH); Melanocyte-stimulating hormone alpha (Alpha-MSH) (Melanotropin alpha); Corticotropin-like intermediary peptide (CLIP); Lipotropin beta (Beta-LPH); Lipotropin gamma (Gamma-LPH); Melanocyte-stimulating hormone beta (Beta-MSH) (Melanotropin be…				0.0912189	0.0225731	2.15076
P01592	Jchain Igj	Immunoglobulin J chain							0.0470152	0.0233975	0.357674
P01631		Ig kappa chain V-II region 26-10							0.0378656	0.0180397	0.707308				0.0133052	0.00474775	0.992759
P01633	Igkv6-17 Igk-V19-17	Immunoglobulin kappa chain variable 6-17 (Ig kappa chain V-V region MPC11) (Ig kappa chain V19-17)													0.000728656	0.000123605	0.764478	0.150266	0.0392387	-0.218591
P01635	Igkv12-41 Gm16848	Immunoglobulin kappa chain variable 12-41 (Ig kappa chain V-V region K2)							0.0269142	0.0119436	0.653023				0.000331766	4.31746e-05	1.021
P01670		Ig kappa chain V-III region PC 6684										0.122262	0.023473	0.450171
P01680		Ig kappa chain V-IV region S107B										0.102477	0.0171356	1.10907	0.00358153	0.000949659	0.867163
P01723		Ig lambda-1 chain V region							0.04525	0.0223387	0.782151							0.0766579	0.0131802	-0.447476
P01750		Ig heavy chain V region 102							0.000169998	2.05261e-05	-0.89495	0.116887	0.0215386	-1.8321
P01791		Ig heavy chain V region HPCM6										0.163711	0.0392043	-0.681813
P01797		Ig heavy chain V-III region U61													0.000302437	3.79997e-05	0.915358
P01831	Thy1 Thy-1	Thy-1 membrane glycoprotein (Thy-1 antigen) (CD antigen CD90)	0.405699	0.0431654	0.086577	0.0145172	0.0016654	0.0901542	0.0355956	0.0167006	0.738676
P01837	Igkc	Immunoglobulin kappa constant (Ig kappa chain C region MOPC 21)							0.0302476	0.0137205	0.318728				0.00137642	0.000282986	0.735669
P01864		Ig gamma-2A chain C region secreted form (B allele)							0.000513598	8.29289e-05	1.14244	0.00146028	2.93346e-06	1.25125	1.02581e-05	2.88638e-07	1.67141
P01867	Ighg2b Igh-3	Immunoglobulin heavy constant gamma 2B (Ig gamma-2B chain C region)							0.0827064	0.0465466	0.451117	0.116202	0.0212422	0.628761	0.00919782	0.00302771	0.613188
P01869	Ighg1 Igh-4	Ig gamma-1 chain C region, membrane-bound form													0.00285953	0.000719111	0.701072
P01872	Ighm Igh-6	Immunoglobulin heavy constant mu [Cleaved into: Mu' chain (55 kDa mu' chain)]							0.0366026	0.0173293	0.602223	0.0570226	0.00585511	0.562507
P01887	B2m	Beta-2-microglobulin																			0.0451725	0.00942997	-0.194386
P01898	H2-Q10	H-2 class I histocompatibility antigen, Q10 alpha chain							0.020141	0.00839365	-0.240037	0.157923	0.0367338	-0.291503										0.0292377	0.00589943	-0.378173
P01899	H2-D1	H-2 class I histocompatibility antigen, D-B alpha chain (H-2D(B))				0.0794989	0.0183261	0.166985	9.73397e-06	5.24558e-07	0.544015				0.0017722	0.000391839	0.434655
P01900	H2-D1	H-2 class I histocompatibility antigen, D-D alpha chain (H-2D(D))							1.17507e-06	3.6526e-08	0.859464
P01901	H2-K1 H2-K	H-2 class I histocompatibility antigen, K-B alpha chain (H-2K(B))				0.00393548	0.000252195	0.246766	8.46936e-08	1.20386e-09	0.673054
P01942	Hba Hba-a1	Hemoglobin subunit alpha (Alpha-globin) (Hemoglobin alpha chain) [Cleaved into: Hemopressin]													1.17354e-05	3.63975e-07	-0.968962							0.0758038	0.0228572	-0.780423
P02088	Hbb-b1	Hemoglobin subunit beta-1 (Beta-1-globin) (Hemoglobin beta-1 chain) (Hemoglobin beta-major chain)				0.0626439	0.0131453	0.683633	0.0599801	0.031461	-0.360741				0.00252959	0.000613897	-0.544373							0.0276771	0.00544534	-0.806263
P02463	Col4a1	Collagen alpha-1(IV) chain [Cleaved into: Arresten]				0.0351375	0.00574987	0.203243	0.042958	0.0210227	0.514				0.0928141	0.0490112	-0.198559
P02468	Lamc1 Lamb-2 Lamc-1	Laminin subunit gamma-1 (Laminin B2 chain) (Laminin-1 subunit gamma) (Laminin-10 subunit gamma) (Laminin-11 subunit gamma) (Laminin-2 subunit gamma) (Laminin-3 subunit gamma) (Laminin-4 subunit gamma) (Laminin-6 subunit gamma) (Laminin-7 subunit gamma) (Laminin-8 subunit gamma) (Laminin-9 subunit gamma) (S-laminin subunit gamma) (S-LAM gamma)							0.0511362	0.0259755	0.446557				0.0191174	0.0073719	-0.123945				0.123022	0.0427938	0.0692951
P02469	Lamb1 Lamb-1 Lamb1-1	Laminin subunit beta-1 (Laminin B1 chain) (Laminin-1 subunit beta) (Laminin-10 subunit beta) (Laminin-12 subunit beta) (Laminin-2 subunit beta) (Laminin-6 subunit beta) (Laminin-8 subunit beta)													0.000976298	0.000179554	-0.19823							0.0725397	0.0216331	-0.289327
P02535	Krt10 Krt1-10	Keratin, type I cytoskeletal 10 (56 kDa cytokeratin) (Cytokeratin-10) (CK-10) (Keratin, type I cytoskeletal 59 kDa) (Keratin-10) (K10)	0.346876	0.0302259	-0.377515	0.0333986	0.00536498	0.367814													0.0850608	0.0247763	1.80841	0.013035	0.00187427	-0.667308
P03888	Mtnd1 mt-Nd1 Nd1	NADH-ubiquinone oxidoreductase chain 1 (EC 7.1.1.2) (NADH dehydrogenase subunit 1)				2.06358e-05	1.95957e-07	-0.636583										0.0621656	0.00919104	-0.276341
P03893	mt-Nd2 Nd2	NADH-ubiquinone oxidoreductase chain 2 (EC 7.1.1.2) (NADH dehydrogenase subunit 2)																			0.10988	0.0364886	0.168186
P03911	Mtnd4 mt-Nd4 Nd4	NADH-ubiquinone oxidoreductase chain 4 (EC 7.1.1.2) (NADH dehydrogenase subunit 4)				0.00227294	0.000122572	-0.214015										0.124656	0.0294918	-0.120234
P03921	Mtnd5 mt-Nd5 Nd5	NADH-ubiquinone oxidoreductase chain 5 (EC 7.1.1.2) (NADH dehydrogenase subunit 5)				0.0102682	0.00100758	-0.228065	0.0747117	0.041137	0.425176	0.0923696	0.0138412	-0.295689	0.0115159	0.00396383	0.295334
P03930	Mtatp8 Atp8 mt-Atp8	ATP synthase protein 8 (A6L) (F-ATPase subunit 8)							0.0375501	0.0178748	0.491836										0.0939798	0.0287898	-0.628662	0.016154	0.00258081	0.699696
P03953	Cfd Adn Df	Complement factor D (EC 3.4.21.46) (28 kDa adipocyte protein) (Adipsin) (C3 convertase activator) (Properdin factor D)													0.0371298	0.0161757	-0.361943							0.00337664	0.00029819	-0.851334
P03958	Ada	Adenosine deaminase (EC 3.5.4.4) (Adenosine aminohydrolase)													2.37158e-05	1.01233e-06	-0.298941	0.17364	0.0499076	0.0772238
P03975	Iap	IgE-binding protein				0.136272	0.0408225	-0.131186	0.0181058	0.00739562	0.293136
P03987		Ig gamma-3 chain C region										0.0082118	6.64031e-05	0.933773	0.0011413	0.000222786	1.55202							0.00724894	0.000840706	0.875221
P03995	Gfap	Glial fibrillary acidic protein (GFAP)				0.0966592	0.0245969	-0.132341
P04104	Krt1 Krt2-1	Keratin, type II cytoskeletal 1 (67 kDa cytokeratin) (Cytokeratin-1) (CK-1) (Keratin-1) (K1) (Type-II keratin Kb1)	0.346876	0.0304553	-0.721791													0.168744	0.0480375	-0.649153				0.00133777	8.70735e-05	-0.807118
P04117	Fabp4 Ap2	Fatty acid-binding protein, adipocyte (3T3-L1 lipid-binding protein) (Adipocyte lipid-binding protein) (ALBP) (Adipocyte-type fatty acid-binding protein) (A-FABP) (AFABP) (Fatty acid-binding protein 4) (Myelin P2 protein homolog) (P15) (P2 adipocyte protein) (Protein 422)				0.130101	0.0380011	0.247987													0.0170881	0.00215971	-0.255305
P04186	Cfb Bf H2-Bf	Complement factor B (EC 3.4.21.47) (C3/C5 convertase) [Cleaved into: Complement factor B Ba fragment; Complement factor B Bb fragment]							0.0130574	0.00498953	0.354422	0.0119533	0.000196468	0.36586
P04247	Mb	Myoglobin													0.00112304	0.000217425	4.19591				0.0200388	0.0027703	0.173189	0.000847997	4.74176e-05	1.65581
P04441	Cd74 Ii	H-2 class II histocompatibility antigen gamma chain (Ia antigen-associated invariant chain) (Ii) (Ii chain) (MHC class II-associated invariant chain) (CD antigen CD74) [Cleaved into: Class-II-associated invariant chain peptide (CLIP)]													0.0716077	0.0357915	0.203393
P04627	Araf A-raf Araf1	Serine/threonine-protein kinase A-Raf (EC 2.7.11.1) (Proto-oncogene A-Raf)										0.0296062	0.0014441	-0.212394	0.086201	0.044582	-0.112015
P04919	Slc4a1 Ae1	Band 3 anion transport protein (Anion exchange protein 1) (AE 1) (Anion exchanger 1) (MEB3) (Solute carrier family 4 member 1) (CD antigen CD233)													0.00146238	0.000305335	-0.537572							0.0792464	0.0243366	-0.614987
P04925	Prnp Prn-p Prp	Major prion protein (PrP) (PrP27-30) (PrP33-35C) (CD antigen CD230)							3.83699e-05	2.98473e-06	0.935967							0.0779968	0.0135111	-0.27791
P04939	Mup3	Major urinary protein 3 (MUP 3) (Non-group 1/group 2 MUP15)				0.00715629	0.000608044	1.04108							0.000164191	1.66947e-05	0.945698
P05063	Aldoc Aldo3 Scrg2	Fructose-bisphosphate aldolase C (EC 4.1.2.13) (Aldolase 3) (Brain-type aldolase) (Scrapie-responsive protein 2) (Zebrin II)							0.000578201	9.6902e-05	0.38658	0.0320046	0.00170031	0.281807	0.0194743	0.00753132	-0.808747
P05064	Aldoa Aldo1	Fructose-bisphosphate aldolase A (EC 4.1.2.13) (Aldolase 1) (Muscle-type aldolase)										0.0402545	0.002998	0.365339							0.111298	0.0371006	-0.228232
P05132	Prkaca Pkaca	cAMP-dependent protein kinase catalytic subunit alpha (PKA C-alpha) (EC 2.7.11.11)							6.53593e-05	5.90856e-06	0.427456	0.137187	0.0287539	-0.104571	0.0206803	0.00808367	-0.235392	0.0836187	0.015178	-0.139098	0.00218002	5.28621e-05	0.197521	0.0928738	0.0309121	0.141165
P05201	Got1	Aspartate aminotransferase, cytoplasmic (cAspAT) (EC 2.6.1.1) (EC 2.6.1.3) (Cysteine aminotransferase, cytoplasmic) (Cysteine transaminase, cytoplasmic) (cCAT) (Glutamate oxaloacetate transaminase 1) (Transaminase A)							0.00123759	0.000251694	-0.588588	0.0395368	0.00287829	-0.416516	0.000115598	1.00856e-05	1.21783				0.0577475	0.0135346	-0.0995026	0.00181673	0.000135449	0.641068
P05202	Got2 Got-2	Aspartate aminotransferase, mitochondrial (mAspAT) (EC 2.6.1.1) (EC 2.6.1.7) (Fatty acid-binding protein) (FABP-1) (Glutamate oxaloacetate transaminase 2) (Kynurenine aminotransferase 4) (Kynurenine aminotransferase IV) (Kynurenine--oxoglutarate transaminase 4) (Kynurenine--oxoglutarate transaminase IV) (Plasma membrane-associated fatty acid-binding protein) (FABPpm) (Transaminase A)							0.00296318	0.000784071	-0.122165				0.0884929	0.0460786	0.194376							0.00843622	0.00104829	0.520248
P05532	Kit Sl	Mast/stem cell growth factor receptor Kit (SCFR) (EC 2.7.10.1) (Proto-oncogene c-Kit) (Tyrosine-protein kinase Kit) (CD antigen CD117)				2.75371e-05	2.76007e-07	0.207771							0.00405662	0.00111225	-0.364416
P05555	Itgam	Integrin alpha-M (CD11 antigen-like family member B) (CR-3 alpha chain) (Cell surface glycoprotein MAC-1 subunit alpha) (Leukocyte adhesion receptor MO1) (CD antigen CD11b)										0.0808745	0.0109933	-0.921744	3.66442e-06	5.74121e-08	0.498
P05622	Pdgfrb Pdgfr Pdgfr1	Platelet-derived growth factor receptor beta (PDGF-R-beta) (PDGFR-beta) (EC 2.7.10.1) (Beta platelet-derived growth factor receptor) (Beta-type platelet-derived growth factor receptor) (CD140 antigen-like family member B) (Platelet-derived growth factor receptor 1) (PDGFR-1) (CD antigen CD140b)													0.00262239	0.000642705	-0.201553				0.0602795	0.0145503	-0.194021
P05784	Krt18 Kerd Krt1-18	Keratin, type I cytoskeletal 18 (Cytokeratin endo B) (Keratin D) (Cytokeratin-18) (CK-18) (Keratin-18) (K18)				0.0184272	0.00239071	0.531528							0.0387748	0.0170349	0.888019
P05977	Myl1 Mylf	Myosin light chain 1/3, skeletal muscle isoform (MLC1/MLC3) (MLC1F/MLC3F) (Myosin light chain alkali 1/2) (Myosin light chain A1/A2)													0.000152715	1.52593e-05	3.35463							0.0549543	0.0143401	-0.159681
P06151	Ldha Ldh-1 Ldh1	L-lactate dehydrogenase A chain (LDH-A) (EC 1.1.1.27) (LDH muscle subunit) (LDH-M)										0.175339	0.043533	-0.255926
P06330		Ig heavy chain V region AC38 205.12													0.000298197	3.72745e-05	0.690148
P06339	H2-T23	H-2 class I histocompatibility antigen, D-37 alpha chain							6.69125e-05	6.16657e-06	0.711019
P06537	Nr3c1 Grl Grl1	Glucocorticoid receptor (GR) (Nuclear receptor subfamily 3 group C member 1)							0.0127175	0.00483511	0.199413	0.0952589	0.0146509	0.142234
P06683	C9	Complement component C9							0.00893595	0.00310344	-0.342426													0.0235385	0.00425202	-0.39804
P06684	C5 Hc	Complement C5 (Hemolytic complement) [Cleaved into: Complement C5 beta chain; Complement C5 alpha chain; C5a anaphylatoxin; Complement C5 alpha' chain]							0.00516748	0.00157559	0.359872
P06728	Apoa4	Apolipoprotein A-IV (Apo-AIV) (ApoA-IV) (Apolipoprotein A4)				0.000753324	2.43529e-05	0.55794				0.0103305	0.000129333	0.563109	0.0281708	0.0115971	0.24629
P06745	Gpi Gpi1	Glucose-6-phosphate isomerase (GPI) (EC 5.3.1.9) (Autocrine motility factor) (AMF) (Neuroleukin) (NLK) (Phosphoglucose isomerase) (PGI) (Phosphohexose isomerase) (PHI)							0.0071277	0.00233804	0.205555				4.79252e-06	8.59174e-08	-0.415631				0.00972075	0.000793282	0.137765
P06797	Ctsl Ctsl1	Procathepsin L (EC 3.4.22.15) (Cathepsin L1) (Major excreted protein) (MEP) (p39 cysteine proteinase) [Cleaved into: Cathepsin L; Cathepsin L heavy chain; Cathepsin L light chain]	0.10101	0.00224408	-0.221372	0.000724014	2.29558e-05	-0.312494																0.025147	0.00468716	-0.292519
P06800	Ptprc Ly-5	Receptor-type tyrosine-protein phosphatase C (EC 3.1.3.48) (Leukocyte common antigen) (L-CA) (Lymphocyte antigen 5) (Ly-5) (T200) (CD antigen CD45)				0.0242077	0.00349386	0.188196	0.000729186	0.00012996	0.622552
P06801	Me1 Mod-1 Mod1	NADP-dependent malic enzyme (NADP-ME) (EC 1.1.1.40) (Malic enzyme 1)							0.0396896	0.0190823	-0.383502	0.0975736	0.0154337	-0.206955	0.00105114	0.000198297	-0.56193							0.00488931	0.000483144	-0.427543
P06802	Enpp1 Npps Pc1 Pdnp1	Ectonucleotide pyrophosphatase/phosphodiesterase family member 1 (E-NPP 1) (Lymphocyte antigen 41) (Ly-41) (Phosphodiesterase I/nucleotide pyrophosphatase 1) (Plasma-cell membrane glycoprotein PC-1) [Cleaved into: Ectonucleotide pyrophosphatase/phosphodiesterase family member 1, secreted form] [Includes: Alkaline phosphodiesterase I (EC 3.1.4.1); Nucleotide pyrophosphatase (NPPase) (EC 3.6.1.9) (…				0.016204	0.00195625	0.132755	0.00115189	0.000229587	0.408032
P06837	Gap43 Basp2	Neuromodulin (Axonal membrane protein GAP-43) (Calmodulin-binding protein P-57) (Growth-associated protein 43)													0.000329457	4.26108e-05	-0.836751				0.0651624	0.0166485	0.674907
P06869	Plau	Urokinase-type plasminogen activator (U-plasminogen activator) (uPA) (EC 3.4.21.73) [Cleaved into: Urokinase-type plasminogen activator long chain A; Urokinase-type plasminogen activator short chain A; Urokinase-type plasminogen activator chain B]																0.122681	0.0287707	0.268496
P06909	Cfh Hf1	Complement factor H (Protein beta-1-H)				0.0537863	0.0107249	0.213192																0.105429	0.0378359	-0.472001
P07214	Sparc	SPARC (Basement-membrane protein 40) (BM-40) (Osteonectin) (ON) (Secreted protein acidic and rich in cysteine)							0.0665359	0.0355856	-0.33487				0.000582753	9.27933e-05	-0.432671				0.0182699	0.0023817	0.381021	0.0391703	0.00880751	-1.0012
P07309	Ttr	Transthyretin (Prealbumin)							2.42951e-07	4.66776e-09	-0.607741	0.103799	0.0174695	-0.263658	0.00347698	0.000915791	-0.371722							0.0180824	0.00300125	-0.534618
P07310	Ckm Ckmm	Creatine kinase M-type (EC 2.7.3.2) (Creatine kinase M chain) (Creatine phosphokinase M-type) (CPK-M) (M-CK)													0.000120318	1.08107e-05	3.28289				0.0780068	0.0218743	-0.113793
P07356	Anxa2 Anx2 Cal1h	Annexin A2 (Annexin II) (Annexin-2) (Calpactin I heavy chain) (Calpactin-1 heavy chain) (Chromobindin-8) (Lipocortin II) (Placental anticoagulant protein IV) (PAP-IV) (Protein I) (p36)							0.00292029	0.000770898	0.306034
P07607	Tyms	Thymidylate synthase (TS) (TSase) (EC 2.1.1.45)																0.092102	0.0181016	-0.149253
P07724	Alb Alb-1 Alb1	Albumin																						0.101317	0.0353982	-0.515673
P07742	Rrm1	Ribonucleoside-diphosphate reductase large subunit (EC 1.17.4.1) (Ribonucleoside-diphosphate reductase subunit M1) (Ribonucleotide reductase large subunit)							0.01556	0.00616858	-0.191224							0.0971753	0.0199523	0.147202	0.0144094	0.00166738	0.206621
P07758	Serpina1a Dom1 Spi1-1	Alpha-1-antitrypsin 1-1 (AAT) (Alpha-1 protease inhibitor 1) (Alpha-1-antiproteinase) (Serine protease inhibitor 1-1) (Serine protease inhibitor A1a) (Serpin A1a)				0.0470929	0.00867625	0.36808
P07759	Serpina3k Mcm2 Spi2	Serine protease inhibitor A3K (Serpin A3K) (Contrapsin) (SPI-2)				0.0232999	0.00330284	0.267047	0.0379227	0.0180846	-0.24148				0.0866267	0.0448991	-0.174364				0.0684098	0.0180079	-0.342367	0.0151929	0.00233288	-0.567884
P07903	Ercc1 Ercc-1	DNA excision repair protein ERCC-1				0.0631474	0.0132961	0.10003										0.00484294	0.000119511	-0.211469
P07934	Phkg1 Phkg	Phosphorylase b kinase gamma catalytic chain, skeletal muscle/heart isoform (EC 2.7.11.19) (Phosphorylase kinase subunit gamma-1) (Serine/threonine-protein kinase PHKG1) (EC 2.7.11.1, EC 2.7.11.26)				0.000987284	3.54468e-05	0.113234							0.000332391	4.34154e-05	1.24788
P08003	Pdia4 Cai Erp72	Protein disulfide-isomerase A4 (EC 5.3.4.1) (Endoplasmic reticulum resident protein 72) (ER protein 72) (ERp-72) (ERp72)				0.0305236	0.00473725	-0.093191										0.0167903	0.000964091	-0.100383
P08030	Aprt	Adenine phosphoribosyltransferase (APRT) (EC 2.4.2.7)	0.406085	0.0435223	-0.266281				3.40534e-06	1.38831e-07	-0.531525
P08032	Spta1 Spna1 Spta	Spectrin alpha chain, erythrocytic 1 (Erythroid alpha-spectrin)													0.00134845	0.000276374	-0.562541							0.044992	0.0107289	-0.482428
P08071	Ltf	Lactotransferrin (Lactoferrin) (EC 3.4.21.-)							0.0413368	0.0200808	0.645357	0.0249177	0.000927069	-3.06541	0.00770544	0.00244474	0.397794
P08074	Cbr2	Carbonyl reductase [NADPH] 2 (EC 1.1.1.184) (Adipocyte protein P27) (AP27) (Lung carbonyl reductase) (LCR) (NADPH-dependent carbonyl reductase 2)										0.172756	0.042631	0.310746
P08101	Fcgr2 Fcgr2b Ly-17	Low affinity immunoglobulin gamma Fc region receptor II (Fc gamma receptor IIB) (Fc-gamma RII) (Fc-gamma-RIIB) (FcRII) (IgG Fc receptor II beta) (Lymphocyte antigen 17) (Ly-17) (CD antigen CD32)							4.19367e-05	3.36081e-06	0.760252				0.000110816	9.4428e-06	0.39314	0.00472702	0.000112839	-0.170658
P08103	Hck	Tyrosine-protein kinase HCK (EC 2.7.10.2) (B-cell/myeloid kinase) (BMK) (Hematopoietic cell kinase) (Hemopoietic cell kinase) (p56-HCK/p59-HCK)							0.00939651	0.00330469	0.450322
P08113	Hsp90b1 Grp94 Tra-1 Tra1	Endoplasmin (94 kDa glucose-regulated protein) (GRP-94) (Endoplasmic reticulum resident protein 99) (ERp99) (Heat shock protein 90 kDa beta member 1) (Polymorphic tumor rejection antigen 1) (Tumor rejection antigen gp96)													0.00777015	0.00247577	-0.123439	0.0468189	0.00574927	-0.0872931
P08121	Col3a1	Collagen alpha-1(III) chain													2.93986e-05	1.3818e-06	-0.710699							0.000299818	1.17976e-05	-1.49147
P08122	Col4a2	Collagen alpha-2(IV) chain [Cleaved into: Canstatin]				0.029003	0.00440169	-0.181788	0.0238198	0.010284	0.634474				0.0378169	0.0165536	-0.204111
P08226	Apoe	Apolipoprotein E (Apo-E)							0.022325	0.00954794	-0.243066							0.0934824	0.0185457	0.152502
P08228	Sod1	Superoxide dismutase [Cu-Zn] (EC 1.15.1.1)										0.144872	0.0320217	0.398328	0.0510379	0.0237383	-0.162354	0.0123833	0.000597193	0.156144				0.104037	0.0371209	0.253113
P08249	Mdh2 Mor1	Malate dehydrogenase, mitochondrial (EC 1.1.1.37)	0.310611	0.0221899	0.14646				1.16257e-05	6.59025e-07	-0.267173				0.00596084	0.00180016	-0.179083	0.161584	0.0445658	0.0816437				0.0509448	0.0128266	0.3003
P08414	Camk4	Calcium/calmodulin-dependent protein kinase type IV (CaMK IV) (EC 2.7.11.17) (CaM kinase-GR)				0.00405154	0.00026993	-0.148327
P08551	Nefl Nf68 Nfl	Neurofilament light polypeptide (NF-L) (68 kDa neurofilament protein) (Neurofilament triplet L protein)				0.128701	0.0373899	0.0826111							1.54792e-05	5.44433e-07	1.31215
P08553	Nefm Nef3 Nfm	Neurofilament medium polypeptide (NF-M) (160 kDa neurofilament protein) (Neurofilament 3) (Neurofilament triplet M protein)													5.08423e-05	3.08874e-06	1.2101
P08556	Nras	GTPase NRas (EC 3.6.5.2) (Transforming protein N-Ras)	0.190737	0.00669862	-0.225515	0.0709774	0.0157185	-0.188684	0.0152458	0.00601544	0.220033							0.0859755	0.0159748	-0.101911	0.133062	0.0478974	0.0776565
P08607	C4bpa C4bp	C4b-binding protein (C4bp)										0.130399	0.0262632	-0.240225
P08730	Krt13 Krt1-13	Keratin, type I cytoskeletal 13 (47 kDa cytokeratin) (Cytokeratin-13) (CK-13) (Keratin-13) (K13)																			0.0107534	0.000933802	0.924898
P08752	Gnai2 Gnai-2	Guanine nucleotide-binding protein G(i) subunit alpha-2 (Adenylate cyclase-inhibiting G alpha protein)							2.48321e-05	1.73899e-06	0.614939							0.0347324	0.00356169	-0.16404
P08775	Polr2a Rpii215 Rpo2-1	DNA-directed RNA polymerase II subunit RPB1 (RNA polymerase II subunit B1) (EC 2.7.7.6) (DNA-directed RNA polymerase II subunit A) (DNA-directed RNA polymerase III largest subunit)													0.032343	0.0136973	-0.138863	0.0880411	0.0166	-0.0566829
P08905	Lyz2 Lyz Lyzs	Lysozyme C-2 (EC 3.2.1.17) (1,4-beta-N-acetylmuramidase C) (Lysozyme C type M)										0.0177953	0.000476328	-1.54087	0.000845729	0.000148324	0.488506
P09021	Hoxa5 Hox-1.3 Hoxa-5	Homeobox protein Hox-A5 (Homeobox protein Hox-1.3) (Homeobox protein M2)													0.017714	0.00670044	-0.2435
P09055	Itgb1	Integrin beta-1 (Fibronectin receptor subunit beta) (VLA-4 subunit beta) (CD antigen CD29)	0.408176	0.0449598	-0.281924	0.0657418	0.0140586	-0.106105	0.0791584	0.0441418	0.228604				8.08771e-06	2.03001e-07	-0.293353				0.0106193	0.00091265	0.160339
P09103	P4hb Pdia1	Protein disulfide-isomerase (PDI) (EC 5.3.4.1) (Cellular thyroid hormone-binding protein) (Endoplasmic reticulum resident protein 59) (ER protein 59) (ERp59) (Prolyl 4-hydroxylase subunit beta) (p55)				0.0305196	0.00473065	-0.0940802							0.060337	0.0291006	0.109925							0.0173639	0.00283576	-0.26467
P09242	Alpl Akp-2 Akp2	Alkaline phosphatase, tissue-nonspecific isozyme (AP-TNAP) (TNAP) (TNSALP) (EC 3.1.3.1) (Alkaline phosphatase 2) (Alkaline phosphatase liver/bone/kidney isozyme) (Phosphoamidase) (Phosphocreatine phosphatase) (EC 3.9.1.1)							0.0106362	0.00386606	0.384772				0.00181134	0.000403969	-0.36729				0.0525424	0.0117201	0.164101
P09405	Ncl Nuc	Nucleolin (Protein C23)										0.0103305	0.00011917	0.540655	0.000298197	3.72806e-05	-0.620093	0.151923	0.0401631	0.108434	0.0635412	0.0159551	0.172168
P09411	Pgk1 Pgk-1	Phosphoglycerate kinase 1 (EC 2.7.2.3)																			0.00398224	0.00017231	-0.207794	0.00607264	0.00065218	0.213596
P09470	Ace Dcp1	Angiotensin-converting enzyme (ACE) (EC 3.4.15.1) (Dipeptidyl carboxypeptidase I) (Kininase II) (CD antigen CD143) [Cleaved into: Angiotensin-converting enzyme, soluble form]										0.177008	0.0441807	-0.344611	0.00119975	0.000236881	0.360865							0.00175537	0.000126719	-0.573349
P09528	Fth1 Fth	Ferritin heavy chain (Ferritin H subunit) (EC 1.16.3.1) [Cleaved into: Ferritin heavy chain, N-terminally processed]													0.0529022	0.0248568	-0.230651
P09542	Myl3 Mlc1v Mylc	Myosin light chain 3 (Myosin alkali light chain 1, ventricular/slow skeletal muscle isoform) (Myosin light chain 1, slow-twitch muscle B/ventricular isoform) (MLC1SB)													0.0038071	0.00102983	4.37805							0.105658	0.038236	1.06017
P09581	Csf1r Csfmr Fms	Macrophage colony-stimulating factor 1 receptor (CSF-1 receptor) (CSF-1-R) (CSF-1R) (M-CSF-R) (EC 2.7.10.1) (Proto-oncogene c-Fms) (CD antigen CD115)							0.00397575	0.00114515	0.404363				0.0906119	0.0475151	0.179486				0.0874981	0.0260535	0.193501
P09602	Hmgn2 Hmg-17 Hmg17	Non-histone chromosomal protein HMG-17 (High mobility group nucleosome-binding domain-containing protein 2)										0.100963	0.0166042	1.27135	0.0227407	0.00900174	-0.969522	0.0974612	0.0200433	0.288166
P09671	Sod2 Sod-2	Superoxide dismutase [Mn], mitochondrial (EC 1.15.1.1)							8.38233e-06	4.34697e-07	-0.332672													0.00610321	0.000664492	0.468477
P09803	Cdh1	Cadherin-1 (ARC-1) (Epithelial cadherin) (E-cadherin) (Uvomorulin) (CD antigen CD324) [Cleaved into: E-Cad/CTF1; E-Cad/CTF2; E-Cad/CTF3]							0.0003745	5.55725e-05	0.418612
P09813	Apoa2	Apolipoprotein A-II (Apo-AII) (ApoA-II) (Apolipoprotein A2) [Cleaved into: Proapolipoprotein A-II (ProapoA-II)]										0.134986	0.0280337	1.11828	0.00441039	0.00123745	-1.10524
P09925	Surf1 Surf-1	Surfeit locus protein 1										0.0762399	0.00990136	-0.174448										0.0962919	0.0325896	-0.20652
P0C0A3	Chmp6	Charged multivesicular body protein 6 (Chromatin-modifying protein 6)				0.0876236	0.0211049	0.142898	0.00137044	0.000287703	0.346544
P0C1Q2	Pde11a	Dual 3',5'-cyclic-AMP and -GMP phosphodiesterase 11A (EC 3.1.4.35) (EC 3.1.4.53) (cAMP and cGMP phosphodiesterase 11A)				7.22031e-05	1.01214e-06	0.25971
P0C5K1	Sbk2 Sgk069	Serine/threonine-protein kinase SBK2 (EC 2.7.11.1) (SH3-binding domain kinase family member 2) (Sugen kinase 69) (SgK069)													1.06151e-05	3.12818e-07	1.07007							1.01644e-05	1.17281e-07	0.76377
P0C605	Prkg1 Prkg1b Prkgr1a Prkgr1b	cGMP-dependent protein kinase 1 (cGK 1) (cGK1) (EC 2.7.11.12) (cGMP-dependent protein kinase I) (cGKI)				0.00715629	0.000607326	0.170399
P0C7N9	Psmg4 Pac4	Proteasome assembly chaperone 4 (PAC-4) (mPAC4)							0.000162429	1.92824e-05	0.309793
P0C7T6	Atxn1l Boat	Ataxin-1-like (Brother of ataxin-1)													1.8385e-06	2.14565e-08	-0.541275
P0C8B4	Gon7	EKC/KEOPS complex subunit GON7										0.143192	0.0311678	0.755142
P0CG14	Derpc	Decreased expression in renal and prostate cancer protein				7.95082e-05	1.16004e-06	-0.310801							6.10981e-06	1.25705e-07	-0.305434				0.0721654	0.0193287	-0.187796
P0CL69	Znf703 Zeppo1 Zfp703 Zpo1	Zinc finger protein 703 (Zinc finger elbow-related proline domain protein 1)													0.000427995	6.08293e-05	-0.446958
P0DJE0	Pet100	Protein PET100 homolog, mitochondrial																			0.00863402	0.000650846	0.36294
P0DN34	Ndufb1	NADH dehydrogenase [ubiquinone] 1 beta subcomplex subunit 1 (Complex I-MNLL) (CI-MNLL) (NADH-ubiquinone oxidoreductase MNLL subunit)				0.0451111	0.00814981	0.103484	0.00425496	0.0012402	-0.195355	0.11104	0.0195179	-0.195347	0.0867308	0.0450085	0.138349	0.160336	0.0440925	-0.097377	0.014127	0.00160809	-0.278516	0.0117258	0.00161663	0.378458
P0DN91	Tmem254 D14Ertd449e Tmem254a Tmem254b Tmem254c	Transmembrane protein 254							0.0386427	0.0184823	0.427623	0.0253332	0.000980644	-0.719912
P0DOV1	Mnda Ifi205b	Interferon-activable protein 205-B (Ifi-205-B) (Interferon-inducible protein p205-B) (Myeloid cell nuclear differentiation antigen) (Protein D3)										0.0877504	0.0124807	0.411003	0.00141765	0.000293956	0.254334
P0DP27	Calm2 Cam2 CamC	Calmodulin-2				0.0358685	0.00591567	-0.085205	0.000310972	4.42997e-05	0.221174				0.0801039	0.0408499	0.107302				0.0452477	0.0094775	0.235499	0.097037	0.0330155	-0.147554
P10078	Zfp28 Mkr5 Zfp-28	Zinc finger protein 28 (Zfp-28) (Protein mKR5)							0.000438983	6.81582e-05	0.730646
P10107	Anxa1 Anx1 Lpc-1 Lpc1	Annexin A1 (Annexin I) (Annexin-1) (Calpactin II) (Calpactin-2) (Chromobindin-9) (Lipocortin I) (Phospholipase A2 inhibitory protein) (p35) [Cleaved into: Annexin Ac2-26]							0.0214023	0.00903089	0.469503				7.62116e-05	5.56599e-06	0.39156
P10126	Eef1a1 Eef1a	Elongation factor 1-alpha 1 (EF-1-alpha-1) (EC 3.6.5.-) (Elongation factor Tu) (EF-Tu) (Eukaryotic elongation factor 1 A-1) (eEF1A-1)				0.124684	0.0357983	-0.210422				0.0411352	0.00313661	0.340768	2.37917e-05	1.02317e-06	-0.43544
P10518	Alad Lv	Delta-aminolevulinic acid dehydratase (ALADH) (EC 4.2.1.24) (Porphobilinogen synthase)							0.0477028	0.0238067	0.151224	0.1613	0.0380583	-0.265885				0.0905414	0.0175533	-0.105444	0.0110593	0.000985028	-0.296776
P10605	Ctsb	Cathepsin B (EC 3.4.22.1) (Cathepsin B1) [Cleaved into: Cathepsin B light chain; Cathepsin B heavy chain]	0.335438	0.0264552	-0.124236				0.00195086	0.000456175	-0.195752	0.0975736	0.0154963	-0.235629				0.132562	0.032328	-0.126425				0.0262809	0.00496849	-0.318011
P10630	Eif4a2 Ddx2b	Eukaryotic initiation factor 4A-II (eIF-4A-II) (eIF4A-II) (EC 3.6.4.13) (ATP-dependent RNA helicase eIF4A-2)																0.0541788	0.00729666	-0.139487				0.00256807	0.00021122	-0.340346
P10637	Mapt Mtapt Tau	Microtubule-associated protein tau (Neurofibrillary tangle protein) (Paired helical filament-tau) (PHF-tau)													0.0251503	0.0101606	-0.307358				0.0616727	0.0150472	0.142112	0.101941	0.0357699	-0.179143
P10639	Txn Txn1	Thioredoxin (Trx) (ATL-derived factor) (ADF)				0.000126064	2.09174e-06	0.270981				0.0882312	0.0126563	-0.180849	0.0164994	0.00614077	-0.22882				0.0175017	0.00224859	-0.170929
P10648	Gsta2	Glutathione S-transferase A2 (EC 2.5.1.18) (GST class-alpha member 2) (Glutathione S-transferase GT41A)							0.0333207	0.0154112	0.497978							0.086823	0.0162303	-0.181992
P10649	Gstm1	Glutathione S-transferase Mu 1 (EC 2.5.1.18) (GST 1-1) (GST class-mu 1) (Glutathione S-transferase GT8.7) (pmGT10)	0.0276975	0.000234796	0.284433	1.5936e-05	1.23093e-07	0.233892	1.29924e-07	2.04973e-09	-0.716298	0.116513	0.0214356	-0.328872	0.00372757	0.00100117	0.203967							0.00280392	0.000237255	0.319916
P10711	Tcea1 Tceat	Transcription elongation factor A protein 1 (Transcription elongation factor S-II protein 1) (Transcription elongation factor TFIIS.o)	0.285312	0.0186148	-0.0759656							0.0800354	0.0108558	0.208501	0.000129178	1.19575e-05	-0.26783				0.0756929	0.0208278	0.137742
P10810	Cd14	Monocyte differentiation antigen CD14 (Myeloid cell-specific leucine-rich glycoprotein) (CD antigen CD14)													0.000591467	9.44644e-05	0.418554
P10833	Rras	Ras-related protein R-Ras (EC 3.6.5.-) (p23)				0.124889	0.0358892	0.0876036	2.57757e-06	9.90445e-08	0.714901										0.0321747	0.00552067	0.19095
P10852	Slc3a2 Mdu1	4F2 cell-surface antigen heavy chain (4F2hc) (Solute carrier family 3 member 2) (CD antigen CD98)							0.000488375	7.78104e-05	0.457212	0.185151	0.0480574	-0.258914				0.0748585	0.0124389	-0.101806				0.0359944	0.00782719	-0.473812
P10853	H2bc7 H2b-f Hist1h2bf; H2bc11 H2b-j Hist1h2bj; H2bc13 H2b-l Hist1h2bl; H2bc15 H2b-n Hist1h2bn	Histone H2B type 1-F/J/L (H2B 291A)										0.0584355	0.00608578	0.74859
P10922	H1-0 H1f0 H1fv	Histone H1.0 (Histone H1') (Histone H1(0)) (MyD196) [Cleaved into: Histone H1.0, N-terminally processed]							0.0160438	0.00639295	0.687416	0.100182	0.0163527	0.702789	0.00261079	0.000638193	-0.865676							0.00215927	0.000169292	0.642831
P11031	Sub1 Pc4 Rpo2tc1	Activated RNA polymerase II transcriptional coactivator p15 (Positive cofactor 4) (PC4) (SUB1 homolog) (Single-stranded DNA-binding protein p9) (p14)							0.00471375	0.00140558	-0.217432				1.2155e-05	3.82819e-07	-0.348979				0.113143	0.0379039	0.174592
P11087	Col1a1 Cola1	Collagen alpha-1(I) chain (Alpha-1 type I collagen)							0.0849871	0.0482284	0.377741				0.0048624	0.00140169	-0.779572
P11103	Parp1 Adprp Adprt Adprt1	Poly [ADP-ribose] polymerase 1 (PARP-1) (EC 2.4.2.30) (ADP-ribosyltransferase diphtheria toxin-like 1) (ARTD1) (DNA ADP-ribosyltransferase PARP1) (EC 2.4.2.-) (NAD(+) ADP-ribosyltransferase 1) (ADPRT 1) (Poly[ADP-ribose] synthase 1) (msPARP) (Protein poly-ADP-ribosyltransferase PARP1) (EC 2.4.2.-) [Cleaved into: Poly [ADP-ribose] polymerase 1, processed C-terminus (Poly [ADP-ribose] polymerase 1,…							0.0838098	0.0473901	0.0906546				5.13354e-05	3.15152e-06	-0.565394				0.110174	0.0366095	0.102271
P11152	Lpl	Lipoprotein lipase (LPL) (EC 3.1.1.34) (Phospholipase A1) (EC 3.1.1.32)							0.00121112	0.000244986	-0.332074				0.0694265	0.0345523	-0.184669
P11247	Mpo	Myeloperoxidase (MPO) (EC 1.11.2.2) [Cleaved into: Myeloperoxidase light chain; Myeloperoxidase heavy chain]							0.0182046	0.00744164	0.62105	0.0749431	0.00953941	-1.40696
P11276	Fn1	Fibronectin (FN) [Cleaved into: Anastellin]							0.0253228	0.011099	0.169226
P11352	Gpx1	Glutathione peroxidase 1 (GPx-1) (GSHPx-1) (EC 1.11.1.9) (Cellular glutathione peroxidase) (Selenium-dependent glutathione peroxidase 1)							0.000273961	3.75723e-05	-0.24044				0.0431837	0.0194137	0.150539
P11404	Fabp3 Fabph1	Fatty acid-binding protein, heart (Fatty acid-binding protein 3) (Heart-type fatty acid-binding protein) (H-FABP) (Mammary-derived growth inhibitor) (MDGI)																0.0248808	0.00209872	-0.232387
P11438	Lamp1 Lamp-1	Lysosome-associated membrane glycoprotein 1 (LAMP-1) (Lysosome-associated membrane protein 1) (120 kDa lysosomal membrane glycoprotein) (CD107 antigen-like family member A) (LGP-120) (Lysosomal membrane glycoprotein A) (LGP-A) (P2B) (CD antigen CD107a)										0.0253332	0.000974847	-0.450106	0.000347094	4.59463e-05	0.48665				0.115903	0.0393377	0.174524
P11499	Hsp90ab1 Hsp84 Hsp84-1 Hspcb	Heat shock protein HSP 90-beta (Heat shock 84 kDa) (HSP 84) (HSP84) (Tumor-specific transplantation 84 kDa antigen) (TSTA)										0.0659438	0.00745133	-0.116511	4.69181e-07	3.00036e-09	-0.299035							0.0239966	0.0043635	-0.257085
P11531	Dmd	Dystrophin				0.123005	0.0350676	0.0477431	0.0756106	0.04175	0.0836728				0.00121865	0.000241783	0.730515	0.00431161	9.04046e-05	0.18088	0.0557036	0.0127399	0.0722601
P11588	Mup1	Major urinary protein 1 (MUP 1)				0.0454407	0.00825485	1.4898							0.00168176	0.000363776	1.78679
P11589	Mup2	Major urinary protein 2 (MUP 2)													0.00178982	0.000397738	1.13572
P11609	Cd1d1 Cd1.1	Antigen-presenting glycoprotein CD1d1 (CD antigen CD1d.1)							0.000432704	6.6575e-05	0.579238
P11627	L1cam Caml1	Neural cell adhesion molecule L1 (N-CAM-L1) (NCAM-L1) (CD antigen CD171)	0.33752	0.0271849	-0.113546	2.75371e-05	2.79664e-07	-0.196776				0.130617	0.0263644	0.373947	0.0615817	0.0298065	-0.104658
P11672	Lcn2	Neutrophil gelatinase-associated lipocalin (NGAL) (Lipocalin-2) (Oncogene 24p3) (24p3) (SV-40-induced 24p3 protein) (Siderocalin LCN2) (p25)										0.0316234	0.00162881	-3.28329
P11679	Krt8 Krt2-8	Keratin, type II cytoskeletal 8 (Cytokeratin endo A) (Cytokeratin-8) (CK-8) (Keratin-8) (K8) (Type-II keratin Kb8)				0.0574767	0.0116523	0.464211				0.0975736	0.0155072	0.264097							0.0239534	0.00352168	0.780654
P11688	Itga5	Integrin alpha-5 (CD49 antigen-like family member E) (Fibronectin receptor subunit alpha) (Integrin alpha-F) (VLA-5) (CD antigen CD49e) [Cleaved into: Integrin alpha-5 heavy chain; Integrin alpha-5 light chain]													0.0526087	0.0246852	-0.0866944	0.00666816	0.000199001	-0.0876296	0.124476	0.0437059	0.129966
P11714	Cyp2d9 Cyp2d-9	Cytochrome P450 2D9 (EC 1.14.14.1) (CYPIID9) (Cytochrome P450-16-alpha) (Cytochrome P450CA) (Testosterone 16-alpha hydroxylase)										0.0560095	0.00563256	-0.987593				0.144174	0.0369493	-0.237028
P11725	Otc	Ornithine transcarbamylase, mitochondrial (OTCase) (EC 2.1.3.3) (Ornithine carbamoyltransferase, mitochondrial)				0.00103803	3.78698e-05	1.18173	2.13426e-05	1.46684e-06	-0.278633				0.0356461	0.0154267	1.73571
P11798	Camk2a	Calcium/calmodulin-dependent protein kinase type II subunit alpha (CaM kinase II subunit alpha) (CaMK-II subunit alpha) (EC 2.7.11.17)				0.036486	0.00605183	0.107306										0.16573	0.0464578	1.25953
P11835	Itgb2	Integrin beta-2 (Cell surface adhesion glycoproteins LFA-1/CR3/p150,95 subunit beta) (Complement receptor C3 subunit beta) (CD antigen CD18)							0.017855	0.00727085	0.397213	0.102968	0.0172722	-0.795191	0.00057676	9.14702e-05	0.326018
P11859	Agt Serpina8	Angiotensinogen (Serpin A8) [Cleaved into: Angiotensin-1 (Angiotensin 1-10) (Angiotensin I) (Ang I); Angiotensin-2 (Angiotensin 1-8) (Angiotensin II) (Ang II); Angiotensin-3 (Angiotensin 2-8) (Angiotensin III) (Ang III) (Des-Asp[1]-angiotensin II); Angiotensin-4 (Angiotensin 3-8) (Angiotensin IV) (Ang IV); Angiotensin 1-9; Angiotensin 1-7; Angiotensin 1-5; Angiotensin 1-4]				0.0675145	0.0145491	-0.1274																0.0354598	0.00756723	-0.261201
P11862	Gas2 Gas-2	Growth arrest-specific protein 2 (GAS-2)	0.373907	0.0352059	0.130097	0.00536887	0.000407792	0.15439	6.85164e-07	1.8087e-08	-0.778893	0.0142879	0.000274163	-0.749313
P11881	Itpr1 Insp3r Pcd6 Pcp1	Inositol 1,4,5-trisphosphate receptor type 1 (IP3 receptor isoform 1) (IP3R 1) (InsP3R1) (Inositol 1,4,5-trisphosphate-binding protein P400) (Protein PCD-6) (Purkinje cell protein 1) (Type 1 inositol 1,4,5-trisphosphate receptor) (Type 1 InsP3 receptor)							0.00197467	0.000465427	0.535915
P11928	Oas1a Oias1	2'-5'-oligoadenylate synthase 1A ((2-5')oligo(A) synthase 1A) (2-5A synthase 1A) (EC 2.7.7.84) (p42 OAS)							0.0005057	8.11237e-05	0.650563
P11930	Nudt19 D7Rp2e	Acyl-coenzyme A diphosphatase NUDT19 (EC 3.6.1.-) (Androgen-regulated protein RP2) (Nucleoside diphosphate-linked moiety X motif 19) (Nudix motif 19) (Renal CoA diphosphohydrolase) (Testosterone-regulated RP2 protein) (RP2p)				0.00171722	8.00761e-05	0.209856	0.0157551	0.00625578	-0.168802										0.00950246	0.000759711	0.215447
P11983	Tcp1 Cct1 Ccta	T-complex protein 1 subunit alpha (TCP-1-alpha) (CCT-alpha) (Tailless complex polypeptide 1A) (TCP-1-A) (Tailless complex polypeptide 1B) (TCP-1-B)													0.00285953	0.000719006	-0.169662							0.00615085	0.000673318	-0.264313
P12023	App A4 AD1	Amyloid-beta precursor protein (ABPP) (APP) (Alzheimer disease amyloid A4 protein homolog) (Alzheimer disease amyloid protein) (Amyloid precursor protein) (Amyloid-beta (A4) precursor protein) (Amyloid-beta A4 protein) (Amyloidogenic glycoprotein) (AG) [Cleaved into: N-APP; Soluble APP-alpha (S-APP-alpha); Soluble APP-beta (S-APP-beta); C99 (APP-C99) (Beta-secretase C-terminal fragment) (Beta-CTF…							0.0850571	0.0482814	0.162667				0.0116731	0.00402727	-0.135706
P12242	Ucp1 Slc25a7 Ucp	Mitochondrial brown fat uncoupling protein 1 (UCP 1) (Solute carrier family 25 member 7) (Thermogenin)																						0.00129843	8.29767e-05	-0.970074
P12367	Prkar2a	cAMP-dependent protein kinase type II-alpha regulatory subunit													2.0276e-05	8.10688e-07	0.346492	0.168366	0.0477399	0.0764499	0.0559958	0.0128653	0.0931302	0.0122497	0.00171423	0.261746
P12382	Pfkl Pfk-l Pfkb	ATP-dependent 6-phosphofructokinase, liver type (ATP-PFK) (PFK-L) (EC 2.7.1.11) (6-phosphofructokinase type B) (Phosphofructo-1-kinase isozyme B) (PFK-B) (Phosphohexokinase)				0.00116965	4.5675e-05	0.122206	0.00322244	0.000874316	0.247029				0.00309075	0.000796528	-0.312845
P12399	Ctla2a	Protein CTLA-2-alpha (Cytotoxic T-lymphocyte-associated protein 2-alpha)													0.00411702	0.00113476	-0.313209
P12658	Calb1	Calbindin (Calbindin D28) (D-28K) (PCD-29) (Spot 35 protein) (Vitamin D-dependent calcium-binding protein, avian-type)																0.0787244	0.0138643	-0.22119
P12710	Fabp1 Fabpl	Fatty acid-binding protein, liver (14 kDa selenium-binding protein) (Fatty acid-binding protein 1) (Liver-type fatty acid-binding protein) (L-FABP)				0.0146832	0.00169074	1.38531	0.000131423	1.47805e-05	-0.534926				0.0227838	0.00902642	2.1077
P12787	Cox5a	Cytochrome c oxidase subunit 5A, mitochondrial (Cytochrome c oxidase polypeptide Va)							0.00411229	0.00119026	-0.308449													0.0115297	0.00157822	0.425533
P12791	Cyp2b10 Cyp2b-10 Cyp2b20	Cytochrome P450 2B10 (EC 1.14.14.1) (CYPIIB10) (CYPIIB20) (Cytochrome P450 2B20) (Cytochrome P450 clone PF3/46) (Cytochrome P450-16-alpha) (P24) (Testosterone 16-alpha hydroxylase)							0.0347235	0.0162065	1.6665				0.000530504	8.03177e-05	1.41762
P12804	Fgl2 Fiblp	Fibroleukin (Cytotoxic T-lymphocyte-specific protein) (Fibrinogen-like protein 2) (Prothrombinase)													0.0486936	0.0224979	0.189877
P12815	Pdcd6 Alg2	Programmed cell death protein 6 (ALG-257) (Apoptosis-linked gene 2 protein) (ALG-2) (PMP41)										0.0526574	0.00500245	-0.322927				0.141845	0.0359812	-0.146023
P12849	Prkar1b	cAMP-dependent protein kinase type I-beta regulatory subunit				8.97619e-06	5.00746e-08	0.166454
P12960	Cntn1	Contactin-1 (Neural cell surface protein F3)				0.0551685	0.0110795	0.0541921
P12961	Scg5 Sgne-1 Sgne1	Neuroendocrine protein 7B2 (Secretogranin V) (Secretogranin-5) (Secretory granule endocrine protein I) [Cleaved into: N-terminal peptide; C-terminal peptide]				0.0567806	0.011452	0.128809
P12970	Rpl7a Surf-3 Surf3	Large ribosomal subunit protein eL8 (60S ribosomal protein L7a) (Surfeit locus protein 3)							0.000916461	0.000171926	0.719943				0.00136839	0.000280897	-0.401519	0.148234	0.0384929	-0.166826
P13020	Gsn Gsb	Gelsolin (Actin-depolymerizing factor) (ADF) (Brevin)	0.198194	0.00762689	-0.383847	0.000766869	2.49005e-05	-0.231558
P13405	Rb1 Rb-1	Retinoblastoma-associated protein (p110-RB1) (pRb) (Rb) (pp105)													0.0256959	0.0104221	-0.370303
P13412	Tnni2	Troponin I, fast skeletal muscle (Troponin I, fast-twitch isoform)													0.000264544	3.18468e-05	3.77475
P13439	Umps	Uridine 5'-monophosphate synthase (UMP synthase) [Includes: Orotate phosphoribosyltransferase (OPRTase) (EC 2.4.2.10); Orotidine 5'-phosphate decarboxylase (EC 4.1.1.23) (OMPdecase)]							0.0702259	0.0381295	0.085733
P13516	Scd1	Acyl-CoA desaturase 1 (EC 1.14.19.1) (Delta(9)-desaturase 1) (Delta-9 desaturase 1) (Fatty acid desaturase 1) (Stearoyl-CoA desaturase 1)										0.157596	0.0365884	-0.613552	0.0293025	0.0121713	-0.465353
P13541	Myh3 Myhse	Myosin-3 (Myosin heavy chain 3)													0.00718679	0.00225198	3.5717				0.0840202	0.0242444	0.156615
P13542	Myh8 Myhsp	Myosin-8 (Myosin heavy chain 8) (Myosin heavy chain, skeletal muscle, perinatal) (MyHC-perinatal)													0.00213284	0.000499395	4.37257							0.00605267	0.000646929	1.57019
P13595	Ncam1 Ncam	Neural cell adhesion molecule 1 (N-CAM-1) (NCAM-1) (CD antigen CD56)				0.0614496	0.012798	0.0602654										0.0459525	0.0055736	0.23322
P13597	Icam1 Icam-1	Intercellular adhesion molecule 1 (ICAM-1) (MALA-2) (MyD10) (CD antigen CD54)				0.0679691	0.0146808	0.176742	0.0131997	0.0050576	0.40701				0.00660377	0.00203656	-0.206221
P13634	Ca1 Car1	Carbonic anhydrase 1 (EC 4.2.1.1) (Carbonate dehydratase I) (Carbonic anhydrase I) (CA-I)																						0.0536737	0.0138789	-0.62162
P13707	Gpd1 Gdc-1 Gdc1 Kiaa4010	Glycerol-3-phosphate dehydrogenase [NAD(+)], cytoplasmic (GPD-C) (GPDH-C) (EC 1.1.1.8)													4.39312e-07	2.59865e-09	-0.371488				0.113343	0.0379944	0.0844885	0.0669882	0.0191848	-0.127855
P13864	Dnmt1 Dnmt Met1 Uim	DNA (cytosine-5)-methyltransferase 1 (Dnmt1) (Met-1) (EC 2.1.1.37) (DNA methyltransferase MmuI) (DNA MTase MmuI) (M.MmuI) (MCMT)	0.210735	0.00909166	-0.173075				0.000354026	5.20919e-05	0.241133
P14069	S100a6 Cacy	Protein S100-A6 (5B10) (Calcyclin) (Prolactin receptor-associated protein) (S100 calcium-binding protein A6)													0.0745668	0.0374563	0.245318
P14094	Atp1b1 Atp4b	Sodium/potassium-transporting ATPase subunit beta-1 (Sodium/potassium-dependent ATPase subunit beta-1)							2.31823e-05	1.60777e-06	0.6444				0.0351106	0.0151388	0.22678							0.0398387	0.00904032	0.620102
P14106	C1qb	Complement C1q subcomponent subunit B	0.284134	0.0180602	0.261385																			0.0117207	0.00161247	-0.691845
P14115	Rpl27a	Large ribosomal subunit protein uL15 (60S ribosomal protein L27a) (L29)				0.151081	0.0472096	-0.0799647	0.000109555	1.1534e-05	0.617377				0.000524397	7.8974e-05	-0.456693
P14131	Rps16	Small ribosomal subunit protein uS9 (40S ribosomal protein S16)							0.00162206	0.000355475	0.259845				0.000158891	1.6105e-05	-0.427912							0.101317	0.035401	-0.259524
P14142	Slc2a4 Glut4	Solute carrier family 2, facilitated glucose transporter member 4 (GT2) (Glucose transporter type 4, insulin-responsive) (GLUT-4)																			0.0660525	0.0171359	-0.155617
P14148	Rpl7	Large ribosomal subunit protein uL30 (60S ribosomal protein L7)							0.00256372	0.000652342	0.74288				0.00434605	0.00121175	-0.370443							0.0962577	0.0324656	-0.229975
P14152	Mdh1 Mor2	Malate dehydrogenase, cytoplasmic (EC 1.1.1.37) (Aromatic alpha-keto acid reductase) (KAR) (EC 1.1.1.96) (Cytosolic malate dehydrogenase)							0.00230297	0.00056513	-0.214169	0.0560095	0.00563623	0.351468	0.000216545	2.42336e-05	-0.383812							0.0612116	0.0169674	0.526721
P14206	Rpsa Lamr1 P40-8	Small ribosomal subunit protein uS2 (37 kDa laminin receptor precursor) (37LRP) (37 kDa oncofetal antigen) (37/67 kDa laminin receptor) (LRP/LR) (40S ribosomal protein SA) (67 kDa laminin receptor) (67LR) (Laminin receptor 1) (LamR) (Laminin-binding protein precursor p40) (LBP/p40) (OFA/iLRP)				0.0355682	0.0058492	-0.0968552	0.0483393	0.0241999	-0.121499				0.0201623	0.00784252	-0.149935	0.0537705	0.00722432	-0.115721	0.00237747	6.56676e-05	-0.177286	0.00156025	0.000107094	-0.358691
P14211	Calr	Calreticulin (CRP55) (Calregulin) (Endoplasmic reticulum resident protein 60) (ERp60) (HACBP)	0.171224	0.00541718	-0.171321	0.0333789	0.00534628	-0.0804485							0.000531613	8.08893e-05	-0.247999
P14231	Atp1b2	Sodium/potassium-transporting ATPase subunit beta-2 (Adhesion molecule in glia) (AMOG) (Sodium/potassium-dependent ATPase subunit beta-2)													0.00130676	0.00026574	0.597304							0.000373609	1.53644e-05	-0.55593
P14234	Fgr	Tyrosine-protein kinase Fgr (EC 2.7.10.2) (Proto-oncogene c-Fgr) (p55-Fgr)										0.0600795	0.00642724	-0.722352
P14246	Slc2a2 Glut2	Solute carrier family 2, facilitated glucose transporter member 2 (Glucose transporter type 2, liver) (GLUT-2)							1.22638e-05	7.0453e-07	0.796598
P14429	H2-Q7	H-2 class I histocompatibility antigen, Q7 alpha chain (QA-2 antigen)							0.0528428	0.0270322	0.403054
P14438	H2-Aa	H-2 class II histocompatibility antigen, A-U alpha chain																0.111023	0.0246757	-0.188426
P14483	H2-Ab1 H2-iabeta	H-2 class II histocompatibility antigen, A beta chain							0.00531926	0.00162935	0.608101
P14576	Srp54	Signal recognition particle subunit SRP54 (EC 3.6.5.-) (Signal recognition particle 54 kDa protein)	0.0788195	0.00148537	-0.263277	0.000157651	3.01269e-06	-0.161155	0.00012226	1.34635e-05	-0.221211				1.46766e-05	4.99779e-07	-0.278661							0.0266871	0.00505925	-0.316147
P14602	Hspb1 Hsp25 Hsp27	Heat shock protein beta-1 (HspB1) (Growth-related 25 kDa protein) (Heat shock 25 kDa protein) (HSP 25) (Heat shock 27 kDa protein) (HSP 27) (p25)							0.00399768	0.00115272	0.557567				0.0426983	0.0191352	0.18196				0.0564042	0.01303	0.160607
P14685	Psmd3 P91a Tstap91a	26S proteasome non-ATPase regulatory subunit 3 (26S proteasome regulatory subunit RPN3) (26S proteasome regulatory subunit S3) (Proteasome subunit p58) (Transplantation antigen P91A) (Tum-P91A antigen)										0.0343793	0.00216539	-0.253802	0.00103988	0.000194985	-0.228229	0.0392923	0.00434701	-0.0981949				0.00512582	0.000512582	-0.220648
P14733	Lmnb1	Lamin-B1	0.122249	0.00322	-0.190178				4.19367e-05	3.35983e-06	-0.189787				3.5016e-07	1.58817e-09	-0.37518
P14824	Anxa6 Anx6	Annexin A6 (67 kDa calelectrin) (Annexin VI) (Annexin-6) (Calphobindin-II) (CPB-II) (Chromobindin-20) (Lipocortin VI) (Protein III) (p68) (p70)	0.343001	0.0289209	-0.144648
P14847	Crp Ptx1	C-reactive protein													0.00464647	0.00132523	0.406214
P14869	Rplp0 Arbp	Large ribosomal subunit protein uL10 (60S acidic ribosomal protein P0) (60S ribosomal protein L10E)																			0.0133523	0.00141382	0.202575	0.043931	0.0104013	-0.409026
P14873	Map1b Mtap1b Mtap5	Microtubule-associated protein 1B (MAP-1B) (MAP1(X)) (MAP1.2) [Cleaved into: MAP1B heavy chain; MAP1 light chain LC1]							0.038141	0.0182048	1.09425							0.14341	0.0365928	0.171757
P14901	Hmox1	Heme oxygenase 1 (HO-1) (EC 1.14.14.18) (P32 protein) [Cleaved into: Heme oxygenase 1 soluble form]													0.0790909	0.0401717	0.160531
P15089	Cpa3	Mast cell carboxypeptidase A (MC-CPA) (EC 3.4.17.1) (Carboxypeptidase A3)										0.0329469	0.00190729	1.14714	1.76338e-05	6.57171e-07	0.816916
P15105	Glul Glns	Glutamine synthetase (GS) (EC 6.3.1.2) (Glutamate--ammonia ligase) (Palmitoyltransferase GLUL) (EC 2.3.1.225)				0.109935	0.0297237	0.12457	0.00658662	0.00211693	0.22037				0.000779961	0.000133921	-0.426962
P15116	Cdh2	Cadherin-2 (Neural cadherin) (N-cadherin) (CD antigen CD325)							0.000572373	9.55743e-05	0.3524							0.0494822	0.00633675	-0.120271
P15208	Insr	Insulin receptor (IR) (EC 2.7.10.1) (CD antigen CD220) [Cleaved into: Insulin receptor subunit alpha; Insulin receptor subunit beta]							0.000165751	1.97803e-05	0.454724				0.0280844	0.0115514	-0.140133
P15209	Ntrk2 Trkb	BDNF/NT-3 growth factors receptor (EC 2.7.10.1) (GP145-TrkB/GP95-TrkB) (Trk-B) (Neurotrophic tyrosine kinase receptor type 2) (TrkB tyrosine kinase)				0.00880193	0.000805784	0.139716
P15261	Ifngr1 Ifngr	Interferon gamma receptor 1 (IFN-gamma receptor 1) (IFN-gamma-R1) (Interferon gamma receptor alpha-chain) (IFN-gamma-R-alpha) (CD antigen CD119)	0.338321	0.0275532	0.142596										0.0169329	0.00635355	-0.311278				0.00157047	2.7604e-05	-0.224215
P15306	Thbd	Thrombomodulin (TM) (Fetomodulin) (CD antigen CD141)				0.0820232	0.0193355	0.228397	0.00235188	0.000582986	0.553327
P15327	Bpgm	Bisphosphoglycerate mutase (BPGM) (EC 5.4.2.4) (2,3-bisphosphoglycerate mutase, erythrocyte) (2,3-bisphosphoglycerate synthase) (EC 5.4.2.11) (BPG-dependent PGAM)													0.00529223	0.00155933	-0.47543							0.00675713	0.000761677	-0.261385
P15331	Prph Prph1	Peripherin	0.0910981	0.00179273	-0.416687	0.0586139	0.0119415	-0.128386							0.000673467	0.000111975	0.629564
P15379	Cd44 Ly-24	CD44 antigen (Extracellular matrix receptor III) (ECMR-III) (GP90 lymphocyte homing/adhesion receptor) (HUTCH-I) (Hermes antigen) (Hyaluronate receptor) (Lymphocyte antigen 24) (Ly-24) (Phagocytic glycoprotein 1) (PGP-1) (Phagocytic glycoprotein I) (PGP-I) (CD antigen CD44)							0.00252176	0.000636545	0.635849	0.124484	0.0244153	-0.349048
P15388	Kcnc1	Potassium voltage-gated channel subfamily C member 1 (NGK2) (Voltage-gated potassium channel subunit Kv3.1) (Voltage-gated potassium channel subunit Kv4)				0.0968378	0.0246977	0.103933
P15392	Cyp2a4 Cyp2a-4	Cytochrome P450 2A4 (EC 1.14.14.1) (CYPIIA4) (Cytochrome P450-15-alpha) (Cytochrome P450-IIA3.1) (Testosterone 15-alpha-hydroxylase)																0.110102	0.0243467	-0.193642
P15508	Sptb Spnb-1 Spnb1 Sptb1	Spectrin beta chain, erythrocytic (Beta-I spectrin)				0.000157651	3.02178e-06	0.148965																0.0017176	0.00012196	-0.214091
P15532	Nme1 Nm23	Nucleoside diphosphate kinase A (NDK A) (NDP kinase A) (EC 2.7.4.6) (Metastasis inhibition factor NM23) (NDPK-A) (Tumor metastatic process-associated protein) (nm23-M1)	0.386097	0.0372888	-0.16415				5.23635e-10	1.47226e-12	-0.699654	0.0218915	0.000724642	-0.388406	5.34959e-06	1.03485e-07	-0.294362							0.0545163	0.0141613	-0.408921
P15535	B4galt1 Ggtb Ggtb2	Beta-1,4-galactosyltransferase 1 (Beta-1,4-GalTase 1) (Beta4Gal-T1) (b4Gal-T1) (EC 2.4.1.-) (Beta-N-acetylglucosaminyl-glycolipid beta-1,4-galactosyltransferase) (Beta-N-acetylglucosaminylglycopeptide beta-1,4-galactosyltransferase) (EC 2.4.1.38) (Lactose synthase A protein) (EC 2.4.1.22) (N-acetyllactosamine synthase) (EC 2.4.1.90) (Nal synthase) (Neolactotriaosylceramide beta-1,4-galactosyltran…							0.00196031	0.000459916	0.451592	0.0978971	0.0155914	-0.373096
P15626	Gstm2	Glutathione S-transferase Mu 2 (EC 2.5.1.18) (GST 5-5) (GST class-mu 2) (Glutathione S-transferase pmGT2)				0.0202086	0.00270854	0.201925	5.12444e-09	2.80155e-11	-1.2877										0.0585583	0.0138952	0.169693	0.0982667	0.0337247	-0.202181
P15655	Fgf2 Fgf-2	Fibroblast growth factor 2 (FGF-2) (Basic fibroblast growth factor) (bFGF) (Heparin-binding growth factor 2) (HBGF-2)	0.397863	0.0401689	0.210366										7.73843e-06	1.83099e-07	0.875337
P15864	H1-2 H1f2 Hist1h1c	Histone H1.2 (H1 VAR.1) (H1c)				0.0967234	0.0246333	-1.10707				0.0768277	0.0100944	1.41074	0.00220747	0.000521606	-1.37548
P15920	Atp6v0a2 Atp6n1b Tj6	V-type proton ATPase 116 kDa subunit a 2 (V-ATPase 116 kDa subunit a 2) (Immune suppressor factor J6B7) (ISF) (Lysosomal H(+)-transporting ATPase V0 subunit a 2) (ShIF) (Vacuolar proton translocating ATPase 116 kDa subunit a isoform 2)				0.011337	0.00116273	-0.134105	0.00163895	0.00036148	0.478955
P16014	Chgb Scg-1 Scg1	Secretogranin-1 (Chromogranin-B) (CgB) (Secretogranin I) (SgI) [Cleaved into: CCB peptide; PE-11]										0.093003	0.0141174	0.741589
P16015	Ca3 Car3	Carbonic anhydrase 3 (EC 4.2.1.1) (Carbonate dehydratase III) (Carbonic anhydrase III) (CA-III)				0.0120533	0.00126033	1.19168							2.90096e-05	1.35888e-06	0.320735							5.99746e-07	2.89104e-09	0.608513
P16045	Lgals1 Gbp	Galectin-1 (Gal-1) (14 kDa lectin) (Beta-galactoside-binding lectin L-14-I) (Galaptin) (Lactose-binding lectin 1) (Lectin galactoside-binding soluble 1) (S-Lac lectin 1)							0.0473618	0.0235921	0.403694										0.0875779	0.0260994	0.197175
P16054	Prkce Pkce Pkcea	Protein kinase C epsilon type (EC 2.7.11.13) (nPKC-epsilon)													0.0445344	0.0201063	-0.14624				0.129891	0.046477	0.167373
P16056	Met	Hepatocyte growth factor receptor (HGF receptor) (EC 2.7.10.1) (HGF/SF receptor) (Proto-oncogene c-Met) (Scatter factor receptor) (SF receptor) (Tyrosine-protein kinase Met)							2.98114e-05	2.19324e-06	0.397276	0.162284	0.0386039	-0.119744
P16110	Lgals3	Galectin-3 (Gal-3) (35 kDa lectin) (Carbohydrate-binding protein 35) (CBP 35) (Galactose-specific lectin 3) (IgE-binding protein) (L-34 galactoside-binding lectin) (Laminin-binding protein) (Lectin L-29) (Mac-2 antigen)										0.0606677	0.0065557	0.40894	0.0384883	0.0168906	0.469335	0.0336465	0.00338636	0.156561
P16125	Ldhb Ldh-2 Ldh2	L-lactate dehydrogenase B chain (LDH-B) (EC 1.1.1.27) (LDH heart subunit) (LDH-H)	0.397863	0.0406392	0.0983405				0.0240857	0.0104364	0.80202							0.0085877	0.000331042	-0.136898	0.0644848	0.016381	-0.119147	0.00489597	0.0004867	1.19415
P16254	Srp14	Signal recognition particle 14 kDa protein (SRP14)													0.000306072	3.85738e-05	-0.503789				0.0961677	0.0300033	-0.314544
P16294	F9 Cf9	Coagulation factor IX (EC 3.4.21.22) (Christmas factor) [Cleaved into: Coagulation factor IXa light chain; Coagulation factor IXa heavy chain]										0.0585678	0.00617005	0.365697
P16301	Lcat	Phosphatidylcholine-sterol acyltransferase (EC 2.3.1.43) (1-alkyl-2-acetylglycerophosphocholine esterase) (EC 3.1.1.47) (Lecithin-cholesterol acyltransferase) (Phospholipid-cholesterol acyltransferase) (Platelet-activating factor acetylhydrolase) (PAF acetylhydrolase)													0.00411174	0.00113196	-0.283029
P16330	Cnp Cnp1	2',3'-cyclic-nucleotide 3'-phosphodiesterase (CNP) (CNPase) (EC 3.1.4.37)				1.77641e-05	1.55e-07	-0.219616										0.123907	0.0291982	0.862559
P16331	Pah	Phenylalanine-4-hydroxylase (PAH) (EC 1.14.16.1) (Phe-4-monooxygenase)				0.00530094	0.000400357	1.19605	0.00206629	0.000495755	-0.252084	0.161135	0.0379293	-0.517093	0.0630132	0.0306856	1.39663	0.121824	0.0283381	-0.110181
P16332	Mmut Mut	Methylmalonyl-CoA mutase, mitochondrial (MCM) (EC 5.4.99.2) (Methylmalonyl-CoA isomerase)				0.045739	0.0083454	0.1019										0.145986	0.037556	0.0657912				0.0297829	0.00603589	-0.243854
P16388	Kcna1	Potassium voltage-gated channel subfamily A member 1 (MBK1) (MKI) (Voltage-gated potassium channel subunit Kv1.1)				0.0174086	0.00216123	-0.194052
P16406	Enpep	Glutamyl aminopeptidase (EAP) (EC 3.4.11.7) (Aminopeptidase A) (AP-A) (BP-1/6C3 antigen) (CD antigen CD249)							0.000377948	5.62587e-05	0.534891							0.0679234	0.0106252	-0.148877				0.00873431	0.00109825	-0.445946
P16460	Ass1 Ass	Argininosuccinate synthase (EC 6.3.4.5) (Citrulline--aspartate ligase)				0.012786	0.00137717	0.322091	5.07676e-07	1.20933e-08	-0.541791				0.0830765	0.0426738	1.06454
P16546	Sptan1 Spna2 Spta2	Spectrin alpha chain, non-erythrocytic 1 (Alpha-II spectrin) (Fodrin alpha chain)							0.00898166	0.00312576	-0.182354
P16675	Ctsa Ppgb	Lysosomal protective protein (EC 3.4.16.5) (Carboxypeptidase C) (Carboxypeptidase L) (Cathepsin A) (Protective protein cathepsin A) (PPCA) (Protective protein for beta-galactosidase) [Cleaved into: Lysosomal protective protein 32 kDa chain; Lysosomal protective protein 20 kDa chain]	0.265173	0.0159361	-0.189719										0.00285953	0.000718073	0.349275				0.0672273	0.0175278	-0.10799
P16858	Gapdh Gapd	Glyceraldehyde-3-phosphate dehydrogenase (GAPDH) (EC 1.2.1.12) (Peptidyl-cysteine S-nitrosylase GAPDH) (EC 2.6.99.-)										0.0404905	0.00306036	0.245008	0.0251712	0.0101731	-0.21643
P16951	Atf2	Cyclic AMP-dependent transcription factor ATF-2 (cAMP-dependent transcription factor ATF-2) (Activating transcription factor 2) (MXBP protein) (cAMP response element-binding protein CRE-BP1)							0.000331494	4.77927e-05	-0.288552
P17047	Lamp2 Lamp-2	Lysosome-associated membrane glycoprotein 2 (LAMP-2) (Lysosome-associated membrane protein 2) (CD107 antigen-like family member B) (Lysosomal membrane glycoprotein type B) (LGP-B) (CD antigen CD107b)				0.142967	0.0438861	-0.194948	0.000736441	0.000131483	-0.360121										0.0412245	0.00813449	0.3356	0.0464931	0.0113699	-0.317946
P17095	Hmga1 Hmgi Hmgiy	High mobility group protein HMG-I/HMG-Y (HMG-I(Y)) (High mobility group AT-hook protein 1) (High mobility group protein A1)										0.0146515	0.000316294	1.48363	0.00587193	0.00176674	-0.698239
P17156	Hspa2 Hcp70.2 Hsp70-2	Heat shock-related 70 kDa protein 2 (Heat shock protein 70.2)				0.00465797	0.000327144	0.140151				0.161416	0.0382083	0.353789										0.0442059	0.0105022	0.374293
P17182	Eno1 Eno-1	Alpha-enolase (EC 4.2.1.11) (2-phospho-D-glycerate hydro-lyase) (Enolase 1) (Non-neural enolase) (NNE)							0.00194385	0.000453718	-0.184846				9.01038e-06	2.34803e-07	-0.444379
P17183	Eno2 Eno-2	Gamma-enolase (EC 4.2.1.11) (2-phospho-D-glycerate hydro-lyase) (Enolase 2) (Neural enolase) (Neuron-specific enolase) (NSE)													0.000164571	1.68231e-05	1.54372				0.00176061	3.62172e-05	0.518056
P17225	Ptbp1 Ptb	Polypyrimidine tract-binding protein 1 (PTB) (Heterogeneous nuclear ribonucleoprotein I) (hnRNP I)							0.0062084	0.00197637	-0.205363				0.00173196	0.000377701	-0.214467				0.126332	0.0445294	0.155014
P17426	Ap2a1 Adtaa Clapa1	AP-2 complex subunit alpha-1 (100 kDa coated vesicle protein A) (Adaptor protein complex AP-2 subunit alpha-1) (Adaptor-related protein complex 2 subunit alpha-1) (Alpha-adaptin A) (Alpha1-adaptin) (Clathrin assembly protein complex 2 alpha-A large chain) (Plasma membrane adaptor HA2/AP2 adaptin alpha A subunit)							9.38296e-05	9.51193e-06	0.28442										0.123952	0.0433924	0.0872372	0.105429	0.0378167	-0.108633
P17427	Ap2a2 Adtab	AP-2 complex subunit alpha-2 (100 kDa coated vesicle protein C) (Adaptor protein complex AP-2 subunit alpha-2) (Adaptor-related protein complex 2 subunit alpha-2) (Alpha-adaptin C) (Alpha2-adaptin) (Clathrin assembly protein complex 2 alpha-C large chain) (Plasma membrane adaptor HA2/AP2 adaptin alpha C subunit)							0.00207619	0.000499751	0.228448	0.100182	0.0164206	-0.161474	0.051996	0.0243479	-0.104776							0.0369947	0.00817604	-0.258308
P17439	Gba1 Gba	Lysosomal acid glucosylceramidase (Lysosomal acid GCase) (EC 3.2.1.45) (Acid beta-glucosidase) (Beta-glucocerebrosidase) (Cholesterol glucosyltransferase) (SGTase) (EC 2.4.1.-) (Cholesteryl-beta-glucosidase) (EC 3.2.1.-) (D-glucosyl-N-acylsphingosine glucohydrolase) (Lysosomal cholesterol glycosyltransferase) (Lysosomal galactosylceramidase) (EC 3.2.1.46) (Lysosomal glycosylceramidase)																0.0227695	0.00164895	-0.182787
P17563	Selenbp1 Lpsb	Methanethiol oxidase (MTO) (EC 1.8.3.4) (56 kDa selenium-binding protein) (SBP56) (SP56) (Selenium-binding protein 1)													0.0134263	0.00479955	0.193733	0.0651888	0.00999912	-0.0810925
P17665	Cox7c Cox7c1	Cytochrome c oxidase subunit 7C, mitochondrial (Cytochrome c oxidase polypeptide VIIc)				0.0587005	0.0119743	0.193335										0.146569	0.0378576	0.152237				0.0137224	0.00202181	0.709854
P17710	Hk1	Hexokinase-1 (EC 2.7.1.1) (Hexokinase type I) (HK I) (Hexokinase, tumor isozyme)				0.0193877	0.00254375	0.0501948	0.00527929	0.00161463	0.428717				0.0495889	0.0229671	0.164566				0.127842	0.0454227	0.0732945
P17717	Ugt2b17 Ugt2b5	UDP-glucuronosyltransferase 2B17 (UGT2B17) (EC 2.4.1.17) (M-1) (UDP-glucuronosyltransferase 2B5) (UDPGT 2B5)							0.0378991	0.0180675	0.453186	0.157074	0.0363984	-0.675409				0.0568844	0.00783575	-0.360811
P17742	Ppia	Peptidyl-prolyl cis-trans isomerase A (PPIase A) (EC 5.2.1.8) (Cyclophilin A) (Cyclosporin A-binding protein) (Rotamase A) (SP18) [Cleaved into: Peptidyl-prolyl cis-trans isomerase A, N-terminally processed]				0.0798457	0.0185734	-0.0920575				0.0047619	1.88328e-05	0.386469	9.76663e-05	7.93197e-06	-0.287387				0.0165814	0.00204242	-0.272059
P17751	Tpi1 Tpi	Triosephosphate isomerase (TIM) (EC 5.3.1.1) (Methylglyoxal synthase) (EC 4.2.3.3) (Triose-phosphate isomerase)										0.0232044	0.000801914	0.252801				0.00766312	0.000263846	0.131455	0.0659656	0.0170746	-0.120034	8.46905e-05	2.25507e-06	0.307683
P17809	Slc2a1 Glut1	Solute carrier family 2, facilitated glucose transporter member 1 (Glucose transporter type 1, erythrocyte/brain) (GLUT-1) (GT1)							5.58766e-06	2.52239e-07	1.02986
P17897	Lyz1 Lzp-s	Lysozyme C-1 (EC 3.2.1.17) (1,4-beta-N-acetylmuramidase C) (Lysozyme C type P)										0.176603	0.0439762	1.56258
P17918	Pcna	Proliferating cell nuclear antigen (PCNA) (Cyclin)													0.0499882	0.023184	-0.281964
P18052	Ptpra Lrp Ptpa	Receptor-type tyrosine-protein phosphatase alpha (Protein-tyrosine phosphatase alpha) (R-PTP-alpha) (EC 3.1.3.48) (LCA-related phosphatase) (PTPTY-28)							0.0276042	0.0123188	0.298051
P18181	Cd48 Bcm-1	CD48 antigen (BCM1 surface antigen) (BLAST-1) (HM48-1) (MRC OX-45 surface antigen) (SLAM family member 2) (SLAMF2) (Signaling lymphocytic activation molecule 2) (sgp-60) (CD antigen CD48)							0.00880423	0.00304064	0.546471
P18242	Ctsd	Cathepsin D (EC 3.4.23.5)													0.0329157	0.0139872	-0.184485
P18293	Npr1 Npra	Atrial natriuretic peptide receptor 1 (EC 4.6.1.2) (Atrial natriuretic peptide receptor type A) (ANP-A) (ANPR-A) (NPR-A) (Guanylate cyclase A) (GC-A)										0.178441	0.044669	0.172783
P18572	Bsg	Basigin (Basic immunoglobulin superfamily) (HT7 antigen) (Membrane glycoprotein gp42) (CD antigen CD147)				0.00864534	0.000785265	-0.151372							0.0005446	8.44543e-05	-0.4251							0.0780087	0.0238642	-0.0929635
P18581	Slc7a2 Atrc2 Tea	Cationic amino acid transporter 2 (CAT-2) (CAT2) (20.5) (Low affinity cationic amino acid transporter 2) (Solute carrier family 7 member 2) (T-cell early activation protein) (TEA)	0.312395	0.0225038	0.331845	0.0205951	0.00279865	0.268714
P18608	Hmgn1 Hmg-14 Hmg14	Non-histone chromosomal protein HMG-14 (High mobility group nucleosome-binding domain-containing protein 1)										0.0470958	0.00393212	1.26686	0.0172139	0.0064865	-1.26433	0.111088	0.024716	0.204541	0.0343629	0.00614103	0.549127
P18653	Rps6ka1 Mapkapk1a Rsk1	Ribosomal protein S6 kinase alpha-1 (S6K-alpha-1) (EC 2.7.11.1) (90 kDa ribosomal protein S6 kinase 1) (p90-RSK 1) (p90RSK1) (p90S6K) (MAP kinase-activated protein kinase 1a) (MAPK-activated protein kinase 1a) (MAPKAP kinase 1a) (MAPKAPK-1a) (Ribosomal S6 kinase 1) (RSK-1)							0.0187054	0.00768414	0.165642							0.000436465	1.61914e-06	-0.177682
P18654	Rps6ka3 Mapkapk1b Rps6ka-rs1 Rsk2	Ribosomal protein S6 kinase alpha-3 (S6K-alpha-3) (EC 2.7.11.1) (90 kDa ribosomal protein S6 kinase 3) (p90-RSK 3) (p90RSK3) (MAP kinase-activated protein kinase 1b) (MAPK-activated protein kinase 1b) (MAPKAP kinase 1b) (MAPKAPK-1b) (Ribosomal S6 kinase 2) (RSK-2) (pp90RSK2)							0.00192866	0.000448875	0.254679							0.0111876	0.00051838	-0.101681	0.122305	0.0424319	0.115968	4.24354e-06	3.77812e-08	-0.419543
P18760	Cfl1	Cofilin-1 (Cofilin, non-muscle isoform)																0.153159	0.0407686	0.103968
P18826	Phka1	Phosphorylase b kinase regulatory subunit alpha, skeletal muscle isoform (Phosphorylase kinase alpha M subunit)							0.00312545	0.000841166	0.388694	0.179269	0.0452039	-0.242748	0.000128122	1.17573e-05	1.42718
P18872	Gnao1 Gna0 Gnao	Guanine nucleotide-binding protein G(o) subunit alpha							0.0170773	0.00686614	0.880994
P19001	Krt19 Krt1-19	Keratin, type I cytoskeletal 19 (Cytokeratin-19) (CK-19) (Keratin-19) (K19)																			0.0889075	0.0266713	1.02945
P19096	Fasn	Fatty acid synthase (EC 2.3.1.85) (Type I Fatty Acid Synthase) [Includes: [Acyl-carrier-protein] S-acetyltransferase (EC 2.3.1.38); [Acyl-carrier-protein] S-malonyltransferase (EC 2.3.1.39); 3-oxoacyl-[acyl-carrier-protein] synthase (EC 2.3.1.41); 3-oxoacyl-[acyl-carrier-protein] reductase (EC 1.1.1.100); 3-hydroxyacyl-[acyl-carrier-protein] dehydratase (EC 4.2.1.59); Enoyl-[acyl-carrier-protein]…				0.0382528	0.00648946	-0.0688774	0.0597213	0.0312786	0.280341				8.31168e-05	6.24539e-06	-0.694999							0.0674666	0.0194615	-1.24711
P19123	Tnnc1 Tncc	Troponin C, slow skeletal and cardiac muscles (TN-C)													0.00377655	0.00101927	3.34018
P19137	Lama1 Lama Lama-1	Laminin subunit alpha-1 (Laminin A chain) (Laminin-1 subunit alpha) (Laminin-3 subunit alpha) (S-laminin subunit alpha) (S-LAM alpha)				0.0504417	0.00964676	0.0904126
P19157	Gstp1 Gstpib	Glutathione S-transferase P 1 (Gst P1) (EC 2.5.1.18) (GST YF-YF) (GST class-pi) (GST-piB) (Preadipocyte growth factor)							0.000432704	6.65439e-05	-0.36375				0.0165433	0.00616806	0.429784	0.119571	0.0275786	-0.106411	0.0116105	0.00110101	-0.280982
P19221	F2 Cf2	Prothrombin (EC 3.4.21.5) (Coagulation factor II) [Cleaved into: Activation peptide fragment 1; Activation peptide fragment 2; Thrombin light chain; Thrombin heavy chain]										0.104325	0.0176052	-0.220664										0.098493	0.033853	-0.427592
P19246	Nefh Kiaa0845 Nfh	Neurofilament heavy polypeptide (NF-H) (200 kDa neurofilament protein) (Neurofilament triplet H protein)													3.102e-05	1.47289e-06	1.37462
P19253	Rpl13a P198 Tstap198-7	Large ribosomal subunit protein uL13 (60S ribosomal protein L13a) (Transplantation antigen P198) (Tum-P198 antigen)				0.0418666	0.00733332	-0.0920773	0.00128625	0.000264201	0.475784				0.00124076	0.000247483	-0.437193	0.101895	0.0214966	-0.115095
P19258	Mpv17	Protein Mpv17 (Mpv-17)																						0.128335	0.0498311	-0.236476
P19324	Serpinh1 Cbp1 Hsp47	Serpin H1 (47 kDa heat shock protein) (Collagen-binding protein) (Colligin) (Serine protease inhibitor J6)				0.0185255	0.00241076	-0.187623							1.55337e-07	4.47013e-10	-0.439944				0.0133406	0.00139854	0.239576	2.0025e-05	2.84379e-07	-0.821752
P19426	Nelfe D17h6s45 Rd Rdbp	Negative elongation factor E (NELF-E) (RNA-binding protein RD)										0.164666	0.0396562	0.197438	0.0154285	0.00566083	-0.170425
P19536	Cox5b	Cytochrome c oxidase subunit 5B, mitochondrial (Cytochrome c oxidase polypeptide Vb)							1.20716e-09	4.64414e-12	-0.416811													0.0245861	0.00450077	0.33291
P19639	Gstm3	Glutathione S-transferase Mu 3 (EC 2.5.1.18) (GST class-mu 3) (Glutathione S-transferase GT9.3)							5.97268e-11	8.39645e-14	-1.87857	0.00146028	2.99456e-06	-1.35437
P19783	Cox4i1 Cox4 Cox4a	Cytochrome c oxidase subunit 4 isoform 1, mitochondrial (Cytochrome c oxidase polypeptide IV) (Cytochrome c oxidase subunit IV isoform 1) (COX IV-1)				0.0139696	0.00157077	-0.139149	0.00552826	0.00170891	0.214423				0.0916539	0.0482471	-0.137511				0.0137736	0.0015244	-0.25654	0.007423	0.000869677	0.419131
P19785	Esr1 Esr Estr Estra Nr3a1	Estrogen receptor (ER) (ER-alpha) (Estradiol receptor) (Nuclear receptor subfamily 3 group A member 1)													0.00842971	0.00273039	-0.443931
P20029	Hspa5 Grp78	Endoplasmic reticulum chaperone BiP (EC 3.6.4.10) (78 kDa glucose-regulated protein) (GRP-78) (Binding-immunoglobulin protein) (BiP) (Heat shock protein 70 family protein 5) (HSP70 family protein 5) (Heat shock protein family A member 5) (Immunoglobulin heavy chain-binding protein)				0.00441651	0.000305131	-0.0862546							0.0841584	0.043355	-0.100377
P20060	Hexb	Beta-hexosaminidase subunit beta (EC 3.2.1.52) (Beta-N-acetylhexosaminidase subunit beta) (Hexosaminidase subunit B) (N-acetyl-beta-glucosaminidase subunit beta)				0.0122496	0.0012908	-0.220447				0.0843029	0.0116994	-0.182079	5.18953e-05	3.20249e-06	0.433603
P20065	Tmsb4x Ptmb4 Tmsb4	Thymosin beta-4 (T beta 4) [Cleaved into: Hemoregulatory peptide AcSDKP (N-acetyl-SDKP) (AcSDKP) (Seraspenide)]													0.0150117	0.00547669	-0.741456	0.166362	0.046796	0.240701	0.0239333	0.00350561	0.630883
P20108	Prdx3 Aop1 Mer5	Thioredoxin-dependent peroxide reductase, mitochondrial (EC 1.11.1.24) (Antioxidant protein 1) (AOP-1) (PRX III) (Perioredoxin-3) (Protein MER5) (Thioredoxin-dependent peroxiredoxin 3)										0.101814	0.0168969	-0.223821							0.00355609	0.000136207	-0.327873
P20152	Vim	Vimentin							0.00233657	0.00057672	0.423549				0.00234251	0.00056063	0.170166
P20357	Map2 Mtap2	Microtubule-associated protein 2 (MAP-2)							0.039897	0.0192007	0.443752				0.00407341	0.00111815	-0.38182
P20444	Prkca Pkca	Protein kinase C alpha type (PKC-A) (PKC-alpha) (EC 2.7.11.13)				0.000987284	3.53723e-05	0.303557	0.0539663	0.0277081	0.137912				0.0814688	0.0417048	-0.135404	0.00318841	5.45116e-05	0.265559	0.127486	0.0452163	0.161518
P20491	Fcer1g Fce1g	High affinity immunoglobulin epsilon receptor subunit gamma (Fc receptor gamma-chain) (FcRgamma) (Fc-epsilon RI-gamma) (IgE Fc receptor subunit gamma) (FceRI gamma)							0.0149253	0.0058702	0.553557							0.0994809	0.0206664	0.290323
P20801	Tnnc2 Tncs	Troponin C, skeletal muscle (STNC)													5.56691e-05	3.56888e-06	3.70839
P20852	Cyp2a5 Cyp2a-5	Cytochrome P450 2A5 (EC 1.14.14.1) (CYPIIA5) (Coumarin 7-hydroxylase) (Cytochrome P450-15-COH) (Cytochrome P450-IIA3.2)										0.032607	0.00185204	-1.29929
P20917	Mag	Myelin-associated glycoprotein (Siglec-4a)				0.000948051	3.34957e-05	-0.198346
P20934	Evi2a Evi-2 Evi-2a Evi2	Protein EVI2A (Ecotropic viral integration site 2A protein) (EVI-2A)				0.151965	0.047735	-0.297621
P21107	Tpm3 Tpm-5 Tpm5	Tropomyosin alpha-3 chain (Gamma-tropomyosin) (Tropomyosin-3)													0.00984223	0.00328074	1.30201
P21126	Ubl4a Gdx Ubl4	Ubiquitin-like protein 4A (Ubiquitin-like protein GDX)							0.0480343	0.0240171	-0.104201				0.014558	0.0052786	-0.171905				0.0360872	0.006562	0.21743	0.0125208	0.00176699	-0.380889
P21180	C2	Complement C2 (EC 3.4.21.43) (C3/C5 convertase) [Cleaved into: Complement C2b fragment; Complement C2a fragment]							0.0259351	0.0114241	0.232164
P21271	Myo5b Kiaa1119	Unconventional myosin-Vb							0.0273617	0.0121935	0.180436
P21278	Gna11 Gna-11	Guanine nucleotide-binding protein subunit alpha-11 (G alpha-11) (G-protein subunit alpha-11)				0.0954748	0.0242135	0.0874389	0.00560271	0.00173875	0.366428				0.0656244	0.0322299	0.200315
P21279	Gnaq	Guanine nucleotide-binding protein G(q) subunit alpha (Guanine nucleotide-binding protein alpha-q)				0.0498645	0.00949031	0.0739108	0.000319819	4.58597e-05	0.473954				0.072941	0.0365347	0.156231
P21440	Abcb4 Mdr2 Pgy-2 Pgy2	Phosphatidylcholine translocator ABCB4 (EC 7.6.2.1) (ATP-binding cassette sub-family B member 4) (Multidrug resistance protein 2) (Multidrug resistance protein 3) (P-glycoprotein 2) (P-glycoprotein 3)							0.00139918	0.00029492	0.508416
P21447	Abcb1a Abcb4 Mdr1a Mdr3 Pgy-3 Pgy3	ATP-dependent translocase ABCB1 (ATP-binding cassette sub-family B member 1A) (MDR1A) (Multidrug resistance protein 1A) (EC 7.6.2.2) (Multidrug resistance protein 3) (P-glycoprotein 3) (Phospholipid transporter ABCB1) (EC 7.6.2.1)													0.0227258	0.00899223	0.123367	0.0226264	0.00163129	-0.182142
P21460	Cst3	Cystatin-C (Cystatin-3)																						0.0100267	0.00131415	-0.234685
P21550	Eno3 Eno-3	Beta-enolase (EC 4.2.1.11) (2-phospho-D-glycerate hydro-lyase) (Enolase 3) (Muscle-specific enolase) (MSE) (Skeletal muscle enolase)										0.0757776	0.00970113	0.574919	0.000126769	1.16129e-05	3.60828							0.0284184	0.00564663	0.157151
P21614	Gc	Vitamin D-binding protein (DBP) (VDB) (Gc-globulin) (Group-specific component)				0.0922626	0.0229634	0.33913
P21619	Lmnb2	Lamin-B2				0.00402752	0.000265583	0.15881				0.0103305	0.000127849	0.519361
P21812	Mcpt4	Mast cell protease 4 (mMCP-4) (EC 3.4.21.-) (MSMCP) (Myonase) (Serosal mast cell protease)										0.0903224	0.0131461	1.38972	0.00110235	0.000212715	0.315868
P21836	Ache	Acetylcholinesterase (AChE) (EC 3.1.1.7)				0.0914657	0.0226604	-0.075577
P21844	Cma1 Mcpt5	Chymase (EC 3.4.21.39) (Alpha-chymase) (Mast cell chymase 1) (Mast cell protease 5) (mMCP-5) (Mast cell protease I)										0.0269991	0.0011271	1.24989	1.32408e-05	4.38183e-07	0.665882
P21956	Mfge8	Lactadherin (MFGM) (Milk fat globule-EGF factor 8) (MFG-E8) (SED1) (Sperm surface protein SP47) (MP47)													0.0494262	0.0228759	0.244387	0.121824	0.0284082	-0.151753
P21958	Tap1 Abcb2 Ham-1 Ham1	Antigen peptide transporter 1 (APT1) (EC 7.4.2.14) (ATP-binding cassette sub-family B member 2) (Histocompatibility antigen modifier 1) (Peptide transporter TAP1)							0.000801677	0.000145509	0.763244
P21981	Tgm2	Protein-glutamine gamma-glutamyltransferase 2 (EC 2.3.2.13) (Isopeptidase TGM2) (EC 3.4.-.-) (Protein-glutamine deamidase TGM2) (EC 3.5.1.44) (Protein-glutamine dopaminyltransferase TGM2) (EC 2.3.1.-) (Protein-glutamine histaminyltransferase TGM2) (EC 2.3.1.-) (Protein-glutamine noradrenalinyltransferase TGM2) (EC 2.3.1.-) (Protein-glutamine serotonyltransferase TGM2) (EC 2.3.1.-) (Tissue transgl…				0.00410497	0.000277149	0.182708	0.0129769	0.00495196	0.462942				0.00437719	0.00122323	-0.228204	0.0944165	0.0187767	0.133963	0.0114699	0.00106735	0.25918
P22005	Penk Penk1	Proenkephalin-A [Cleaved into: Synenkephalin; Met-enkephalin (Opioid growth factor) (OGF); PENK(114-133); PENK(143-184); Met-enkephalin-Arg-Ser-Leu; Leu-enkephalin; PENK(238-259); Met-enkephalin-Arg-Phe]	0.0644119	0.00100659	0.181497
P22315	Fech	Ferrochelatase, mitochondrial (EC 4.98.1.1) (Heme synthase) (Protoheme ferro-lyase)							2.18196e-11	2.38578e-14	-0.401397				0.000367065	4.95875e-05	-0.215394
P22366	Myd88	Myeloid differentiation primary response protein MyD88							0.0119328	0.00444358	0.170841				0.0692179	0.0344264	-0.203317
P22437	Ptgs1 Cox-1 Cox1	Prostaglandin G/H synthase 1 (EC 1.14.99.1) (Cyclooxygenase-1) (COX-1) (Prostaglandin H2 synthase 1) (PGH synthase 1) (PGHS-1) (PHS 1) (Prostaglandin-endoperoxide synthase 1)							0.00512032	0.00155721	0.376642	0.173847	0.0430607	-0.259642
P22599	Serpina1b Aat2 Dom2 Spi1-2	Alpha-1-antitrypsin 1-2 (AAT) (Alpha-1 protease inhibitor 2) (Alpha-1-antiproteinase) (Serine protease inhibitor 1-2) (Serine protease inhibitor A1b) (Serpin A1b)				0.000875086	3.02919e-05	0.332204
P22682	Cbl	E3 ubiquitin-protein ligase CBL (EC 2.3.2.27) (Casitas B-lineage lymphoma proto-oncogene) (Proto-oncogene c-Cbl) (RING-type E3 ubiquitin transferase CBL) (Signal transduction protein CBL)													0.0853412	0.0440554	-0.107711				0.032321	0.00555929	0.317865
P22723	Gabrg2	Gamma-aminobutyric acid receptor subunit gamma-2 (GABA(A) receptor subunit gamma-2)				0.00394247	0.000253207	0.15925
P22892	Ap1g1 Adtg Clapg1	AP-1 complex subunit gamma-1 (Adaptor protein complex AP-1 subunit gamma-1) (Adaptor-related protein complex 1 subunit gamma-1) (Clathrin assembly protein complex 1 gamma-1 large chain) (Gamma-adaptin) (Gamma1-adaptin) (Golgi adaptor HA1/AP1 adaptin subunit gamma-1)							0.0361491	0.0170695	0.208163	0.0251933	0.000948394	-0.31793										0.0602388	0.016349	-0.18401
P22907	Hmbs Uros1	Porphobilinogen deaminase (PBG-D) (EC 2.5.1.61) (Hydroxymethylbilane synthase) (HMBS) (Pre-uroporphyrinogen synthase)							1.09773e-06	3.36075e-08	-0.414586				0.000575176	9.06673e-05	-0.243924
P22933	Gabrd	Gamma-aminobutyric acid receptor subunit delta (GABA(A) receptor subunit delta)				0.0284518	0.00429768	-0.228209
P23116	Eif3a Csma Eif3 Eif3s10	Eukaryotic translation initiation factor 3 subunit A (eIF3a) (Centrosomin) (Eukaryotic translation initiation factor 3 subunit 10) (eIF-3-theta) (eIF3 p167) (eIF3 p180) (eIF3 p185) (p162)	0.102059	0.00228651	-0.137048										1.50993e-05	5.23829e-07	-0.23396	0.0352826	0.00368266	0.0511199	0.0110268	0.000976005	0.128979	0.0182588	0.00303594	-0.233855
P23198	Cbx3	Chromobox protein homolog 3 (Heterochromatin protein 1 homolog gamma) (HP1 gamma) (M32) (Modifier 2 protein)				1.57194e-05	1.16923e-07	-0.213203	0.0612466	0.0322879	-0.154103				1.56785e-05	5.61469e-07	-0.379164
P23204	Ppara Nr1c1 Ppar	Peroxisome proliferator-activated receptor alpha (PPAR-alpha) (Nuclear receptor subfamily 1 group C member 1)							0.0760146	0.0420206	0.261273
P23242	Gja1 Cxn-43	Gap junction alpha-1 protein (Connexin-43) (Cx43) (Gap junction 43 kDa heart protein)	0.295454	0.0202686	0.222636										0.00331369	0.000864923	0.467309
P23249	Mov10 Gb110	Putative helicase MOV-10 (EC 3.6.4.13) (Moloney leukemia virus 10 protein)							0.00474964	0.00142296	0.210687
P23475	Xrcc6 G22p1 Ku70	X-ray repair cross-complementing protein 6 (EC 3.6.4.-) (EC 4.2.99.-) (5'-deoxyribose-5-phosphate lyase Ku70) (5'-dRP/AP lyase Ku70) (ATP-dependent DNA helicase 2 subunit 1) (ATP-dependent DNA helicase II 70 kDa subunit) (CTC box-binding factor 75 kDa subunit) (CTC75) (CTCBF) (DNA repair protein XRCC6) (Ku autoantigen protein p70 homolog) (Ku70)	0.38925	0.0379375	-0.289555													0.116814	0.0267166	0.102766
P23492	Pnp Np Pnp1	Purine nucleoside phosphorylase (PNP) (EC 2.4.2.1) (Inosine phosphorylase) (Inosine-guanosine phosphorylase)				0.0509343	0.00982841	-0.102032	0.000744983	0.000133403	-0.297381	0.00730069	4.7053e-05	-0.34181
P23506	Pcmt1	Protein-L-isoaspartate(D-aspartate) O-methyltransferase (PIMT) (EC 2.1.1.77) (L-isoaspartyl protein carboxyl methyltransferase) (Protein L-isoaspartyl/D-aspartyl methyltransferase) (Protein-beta-aspartate methyltransferase)							0.00256058	0.000651145	-0.232671				0.0160042	0.00591351	-0.206024	0.142012	0.0361444	0.0970002	0.0110593	0.00098814	0.154827	0.0172133	0.00280172	0.127106
P23589	Ca5a Ca5 Car5 Car5a	Carbonic anhydrase 5A, mitochondrial (EC 4.2.1.1) (Carbonate dehydratase VA) (CA Y) (Carbonic anhydrase VA) (CA-VA)							0.0128175	0.00488116	-0.189304							0.0971726	0.0198583	0.161523
P23591	Gfus P35b Tsta3 Tstap35b	GDP-L-fucose synthase (EC 1.1.1.271) (GDP-4-keto-6-deoxy-D-mannose-3,5-epimerase-4-reductase) (Protein FX) (Red cell NADP(H)-binding protein) (Transplantation antigen P35B) (Tum-P35B antigen)				0.0897327	0.0220167	-0.0832341	0.005382	0.00165108	-0.166545							0.000550456	2.30837e-06	0.138578	0.0754242	0.0207005	0.10865
P23607	Zfa	Zinc finger autosomal protein													0.000100391	8.23352e-06	-0.573707
P23780	Glb1 Bgl Glb-1	Beta-galactosidase (EC 3.2.1.23) (Acid beta-galactosidase) (Lactase)				0.075291	0.0170377	-0.136568							0.000103653	8.61708e-06	0.409853	0.0245298	0.00201703	-0.148743
P23818	Gria1 Glur1	Glutamate receptor 1 (GluR-1) (AMPA-selective glutamate receptor 1) (GluR-A) (GluR-K1) (Glutamate receptor ionotropic, AMPA 1) (GluA1)				0.0055202	0.000426392	0.237584
P23906	Irf2	Interferon regulatory factor 2 (IRF-2)													0.0676861	0.033394	-0.182895
P23927	Cryab Crya2	Alpha-crystallin B chain (Alpha(B)-crystallin) (P23)				0.0282737	0.0042627	0.312445							0.00169574	0.000367541	2.90229							0.019816	0.00340194	0.864845
P23949	Zfp36l2 Tis11d	mRNA decay activator protein ZFP36L2 (Butyrate response factor 2) (TPA-induced sequence 11d) (Zinc finger protein 36, C3H1 type-like 2) (ZFP36-like 2)										0.0351714	0.0022668	0.465355
P23950	Zfp36l1 Brf1 Tis11b	mRNA decay activator protein ZFP36L1 (Butyrate response factor 1) (TPA-induced sequence 11b) (Zinc finger protein 36, C3H1 type-like 1) (ZFP36-like 1)							0.0410613	0.0199045	-0.19831	0.11104	0.0195119	0.332557	0.0350466	0.0151	-0.376194
P23953	Ces1c Es1	Carboxylesterase 1C (EC 3.1.1.1) (Liver carboxylesterase N) (Lung surfactant convertase) (PES-N)				0.0149745	0.0017457	0.436666																0.0103633	0.00137245	-0.593469
P24063	Itgal Lfa-1 Ly-15	Integrin alpha-L (CD11 antigen-like family member A) (Leukocyte adhesion glycoprotein LFA-1 alpha chain) (LFA-1A) (Leukocyte function-associated molecule 1 alpha chain) (Lymphocyte antigen 15) (Ly-15) (CD antigen CD11a)							0.00219246	0.000532532	0.449881	0.1613	0.0381039	-0.352374
P24270	Cat Cas-1 Cas1	Catalase (EC 1.11.1.6)				0.0251504	0.00365869	0.287796							0.0850965	0.0439155	-0.177766
P24288	Bcat1 Eca39	Branched-chain-amino-acid aminotransferase, cytosolic (BCAT(c)) (EC 2.6.1.42) (Protein ECA39)				0.141469	0.0432337	0.0715357
P24369	Ppib	Peptidyl-prolyl cis-trans isomerase B (PPIase B) (EC 5.2.1.8) (CYP-S1) (Cyclophilin B) (Rotamase B) (S-cyclophilin) (SCYLP)							0.0097365	0.00345375	-0.194829				0.00813793	0.00261637	-0.142919	0.105084	0.0226364	0.0888231	0.063534	0.01594	0.218335	0.0794194	0.0245267	-0.425222
P24452	Capg Mbh1	Macrophage-capping protein (Actin regulatory protein CAP-G) (Actin-capping protein GCAP39) (Myc basic motif homolog 1)							0.017053	0.00685369	0.54501				0.00463122	0.00131966	0.301661
P24456	Cyp2d10 Cyp2d-10	Cytochrome P450 2D10 (EC 1.14.14.1) (CYPIID10) (Cytochrome P450-16-alpha) (Cytochrome P450CB) (Testosterone 16-alpha hydroxylase)							0.000809744	0.000148238	0.764213
P24457	Cyp2d11 Cyp2d-11	Cytochrome P450 2D11 (EC 1.14.14.1) (CYPIID11) (Cytochrome P450-16-alpha) (Cytochrome P450CC) (Testosterone 16-alpha hydroxylase)							0.0214256	0.00905286	0.743043	0.0717217	0.00875457	-0.666014
P24472	Gsta4 Gsta	Glutathione S-transferase A4 (EC 2.5.1.18) (GST A4-4) (GSTA4-4) (GST class-alpha member 4) (Glutathione S-transferase 5.7) (GST 5.7)																			0.00469191	0.000226817	-0.242769
P24527	Lta4h	Leukotriene A-4 hydrolase (LTA-4 hydrolase) (EC 3.3.2.6) (Leukotriene A(4) hydrolase) (Tripeptide aminopeptidase LTA4H) (EC 3.4.11.4)										0.0565843	0.00576866	-0.273237
P24529	Th	Tyrosine 3-monooxygenase (EC 1.14.16.2) (Tyrosine 3-hydroxylase) (TH)				0.00678383	0.000566694	-0.23364							0.0112169	0.00384657	-0.147398
P24547	Impdh2	Inosine-5'-monophosphate dehydrogenase 2 (IMP dehydrogenase 2) (IMPD 2) (IMPDH 2) (EC 1.1.1.205) (IMPDH-II)							0.0247372	0.0107767	-0.11118				0.00241085	0.000580839	-0.212573	0.0781903	0.0136611	0.0935304
P24549	Aldh1a1 Ahd-2 Ahd2 Aldh1	Aldehyde dehydrogenase 1A1 (EC 1.2.1.19) (EC 1.2.1.28) (EC 1.2.1.3) (EC 1.2.1.36) (3-deoxyglucosone dehydrogenase) (ALDH-E1) (ALHDII) (Aldehyde dehydrogenase family 1 member A1) (Aldehyde dehydrogenase, cytosolic) (Retinal dehydrogenase 1) (RALDH 1) (RalDH1)				0.0431214	0.00766699	0.144651	7.91274e-12	6.1799e-15	0.723281				0.0127108	0.00447794	0.60461							0.00183365	0.000137252	0.820423
P24604	Tec	Tyrosine-protein kinase Tec (EC 2.7.10.2)							0.0475259	0.0236813	0.15337
P24638	Acp2	Lysosomal acid phosphatase (LAP) (EC 3.1.3.2)							0.063731	0.0337893	0.133985							0.0405141	0.00460268	-0.150463
P24668	M6pr 46mpr	Cation-dependent mannose-6-phosphate receptor (CD Man-6-P receptor) (CD-MPR) (46 kDa mannose 6-phosphate receptor) (MPR 46)				0.0470064	0.00864014	0.176047	1.86172e-06	6.53423e-08	0.782873				0.00510225	0.00148459	-0.264414				0.00163646	3.00757e-05	0.515086
P24721	Asgr2 Asgr-2	Asialoglycoprotein receptor 2 (ASGP-R 2) (ASGPR 2) (Hepatic lectin 2) (HL-2) (mHL-2)							0.00727893	0.00239902	0.564037
P24788	Cdk11b Cdc2l1 Cdk11	Cyclin-dependent kinase 11B (Cell division cycle 2-like protein kinase 1) (Cell division protein kinase 11) (Cyclin-dependent kinase 11) (EC 2.7.11.22) (Galactosyltransferase-associated protein kinase p58/GTA) (PITSLRE serine/threonine-protein kinase CDC2L1)							0.0536727	0.0275154	-0.125847
P25085	Il1rn Il-1ra	Interleukin-1 receptor antagonist protein (IL-1RN) (IL-1ra) (IRAP) (IL1 inhibitor)										0.0277318	0.00123175	-1.23764
P25206	Mcm3 Mcmd Mcmd3	DNA replication licensing factor MCM3 (EC 3.6.4.12) (DNA polymerase alpha holoenzyme-associated protein P1) (P1-MCM3)										0.0507896	0.00473897	-0.309227
P25233	Ndn	Necdin	5.28027e-08	2.39794e-11	-0.798977	5.30126e-07	1.21328e-09	-0.391335
P25322	Ccnd1 Cyl-1	G1/S-specific cyclin-D1										0.0659438	0.00745695	-0.320015
P25425	Pou2f1 Oct-1 Otf-1 Otf1	POU domain, class 2, transcription factor 1 (NF-A1) (Octamer-binding protein 1) (Oct-1) (Octamer-binding transcription factor 1) (OTF-1)							0.0443647	0.0218359	-0.196639				0.0129827	0.00459948	-0.330431
P25444	Rps2 Llrep3 Rps4	Small ribosomal subunit protein uS5 (40S ribosomal protein S2) (40S ribosomal protein S4) (Protein LLRep3)													1.27135e-05	4.08539e-07	-0.527471							0.109998	0.0407548	-0.281005
P25446	Fas Apt1 Tnfrsf6	Tumor necrosis factor receptor superfamily member 6 (Apo-1 antigen) (Apoptosis-mediating surface antigen FAS) (FASLG receptor) (CD antigen CD95)							1.52049e-05	9.45204e-07	0.58822				0.0098768	0.003297	-0.1692
P25688	Uox	Uricase (EC 1.7.3.3) (Urate oxidase)				0.00599567	0.000478556	1.40505	3.82267e-08	4.06032e-10	-0.579409				0.0152886	0.00560214	1.97706
P25785	Timp2 Timp-2	Metalloproteinase inhibitor 2 (Tissue inhibitor of metalloproteinases 2) (TIMP-2)	0.312395	0.0225946	0.113381
P25799	Nfkb1	Nuclear factor NF-kappa-B p105 subunit (DNA-binding factor KBF1) (EBP-1) (NF-kappa-B1 p84/NF-kappa-B1 p98) (Nuclear factor of kappa light polypeptide gene enhancer in B-cells 1) [Cleaved into: Nuclear factor NF-kappa-B p50 subunit]				0.035387	0.00580081	-0.137579							0.000263318	3.15729e-05	-0.201817	0.130194	0.0312256	0.113183
P25911	Lyn	Tyrosine-protein kinase Lyn (EC 2.7.10.2) (V-yes-1 Yamaguchi sarcoma viral related oncogene homolog) (p53Lyn) (p56Lyn)							0.000129784	1.45556e-05	0.474409
P25916	Bmi1 Bmi-1 Pcgf4	Polycomb complex protein BMI-1 (Polycomb group RING finger protein 4)													0.0460276	0.0209424	-0.185159
P25976	Ubtf Tcfubf Ubf-1 Ubf1	Nucleolar transcription factor 1 (Upstream-binding factor 1) (UBF-1)													0.00272659	0.000674781	-0.426269				0.0116148	0.00110826	0.233754
P26039	Tln1 Tln	Talin-1										0.0927612	0.0139768	0.462807	9.31314e-05	7.42109e-06	-0.380216
P26040	Ezr Vil2	Ezrin (Cytovillin) (Villin-2) (p81)													0.0049215	0.00142526	-0.399992
P26041	Msn	Moesin (Membrane-organizing extension spike protein)													0.000170476	1.77107e-05	-0.258125
P26043	Rdx	Radixin (ESP10)													0.000265667	3.21943e-05	-0.427294							0.102958	0.0362788	-0.260937
P26150	Hsd3b3	3 beta-hydroxysteroid dehydrogenase/Delta 5-->4-isomerase type 3 (3 beta-hydroxysteroid dehydrogenase/Delta 5-->4-isomerase type III) (3-beta-HSD III) [Includes: 3-beta-hydroxy-Delta(5)-steroid dehydrogenase (EC 1.1.1.145) (3-beta-hydroxy-5-ene steroid dehydrogenase) (Progesterone reductase); Steroid Delta-isomerase (EC 5.3.3.1) (Delta-5-3-ketosteroid isomerase)]							0.0280048	0.0125151	0.295418
P26187	Mgmt	Methylated-DNA--protein-cysteine methyltransferase (EC 2.1.1.63) (6-O-methylguanine-DNA methyltransferase) (MGMT) (O-6-methylguanine-DNA-alkyltransferase)							0.000719254	0.000127291	-0.309174				4.4049e-09	6.33798e-12	-0.452148
P26231	Ctnna1 Catna1	Catenin alpha-1 (102 kDa cadherin-associated protein) (Alpha E-catenin) (CAP102)	0.418657	0.0493048	-0.141553										1.76338e-05	6.59682e-07	-0.351517	0.173688	0.0499701	0.0570554	0.0174104	0.0022223	0.112967
P26262	Klkb1 Klk3 Pk	Plasma kallikrein (EC 3.4.21.34) (Fletcher factor) (Kininogenin) (Plasma prekallikrein) [Cleaved into: Plasma kallikrein heavy chain; Plasma kallikrein light chain]							0.00580098	0.00181224	-0.408253	0.0326327	0.00186332	-0.381131	0.00285947	0.00071681	-0.334895							0.0577384	0.0154254	-0.369919
P26350	Ptma	Prothymosin alpha [Cleaved into: Prothymosin alpha, N-terminally processed; Thymosin alpha]				0.00124299	5.10282e-05	0.297379	0.0143667	0.00559903	-0.309513				0.00580928	0.00174418	-0.351379	0.0193728	0.00123736	0.233867	0.0359729	0.00653368	0.470245
P26369	U2af2 U2af65	Splicing factor U2AF 65 kDa subunit (U2 auxiliary factor 65 kDa subunit) (U2 snRNP auxiliary factor large subunit)													3.69574e-05	1.91995e-06	-0.482303	0.173567	0.0498305	0.079017
P26443	Glud1 Glud	Glutamate dehydrogenase 1, mitochondrial (GDH 1) (EC 1.4.1.3)							0.00068365	0.000119811	-0.352048
P26450	Pik3r1	Phosphatidylinositol 3-kinase regulatory subunit alpha (PI3-kinase regulatory subunit alpha) (PI3K regulatory subunit alpha) (PtdIns-3-kinase regulatory subunit alpha) (Phosphatidylinositol 3-kinase 85 kDa regulatory subunit alpha) (PI3-kinase subunit p85-alpha) (PtdIns-3-kinase regulatory subunit p85-alpha)													0.00144089	0.000300157	-0.175104				0.0216611	0.00306854	-0.112528
P26516	Psmd7 Mov-34 Mov34	26S proteasome non-ATPase regulatory subunit 7 (26S proteasome regulatory subunit RPN8) (26S proteasome regulatory subunit S12) (Mov34 protein) (Proteasome subunit p40)													4.8237e-05	2.83021e-06	-0.537081				0.0327818	0.00568849	0.106189	0.00693224	0.000795772	-0.210166
P26638	Sars1 Sars Sers	Serine--tRNA ligase, cytoplasmic (EC 6.1.1.11) (Seryl-tRNA synthetase) (SerRS) (Seryl-tRNA(Ser/Sec) synthetase)	0.202095	0.00838238	-0.0993619				0.0380352	0.0181442	-0.105622				0.0290288	0.0120241	-0.128862	0.138433	0.0346528	0.0636463	0.0720424	0.0192258	0.137143
P26645	Marcks Macs	Myristoylated alanine-rich C-kinase substrate (MARCKS)				0.00210956	0.000108842	-0.185592	0.0101865	0.00367554	-0.298446				0.0103334	0.00347749	-0.21688				0.0476448	0.0101889	0.206001
P26883	Fkbp1a Fkbp1	Peptidyl-prolyl cis-trans isomerase FKBP1A (PPIase FKBP1A) (EC 5.2.1.8) (12 kDa FK506-binding protein) (12 kDa FKBP) (FKBP-12) (Calstabin-1) (FK506-binding protein 1A) (FKBP-1A) (Immunophilin FKBP12) (Rotamase)																			0.0126039	0.00128703	-1.58752
P27005	S100a8 Caga Mrp8	Protein S100-A8 (Calgranulin-A) (Chemotactic cytokine CP-10) (Leukocyte L1 complex light chain) (Migration inhibitory factor-related protein 8) (MRP-8) (p8) (Pro-inflammatory S100 cytokine) (S100 calcium-binding protein A8)										0.0287674	0.00134419	-2.80332
P27046	Man2a1 Mana2	Alpha-mannosidase 2 (EC 3.2.1.114) (Golgi alpha-mannosidase II) (AMan II) (Man II) (Mannosidase alpha class 2A member 1) (Mannosyl-oligosaccharide 1,3-1,6-alpha-mannosidase)							1.04062e-06	3.12087e-08	0.742625	0.116166	0.0211675	-0.202845
P27048	Snrpb	Small nuclear ribonucleoprotein-associated protein B (snRNP-B) (snRPB) (Sm protein B) (Sm-B) (SmB)				0.110208	0.0298772	-0.0819022										0.0625136	0.00934679	-0.0855563
P27545	Cers1 Lass1 Uog-1 Uog1	Ceramide synthase 1 (CerS1) (Longevity assurance gene 1 protein homolog 1) (Protein UOG-1) (Sphingoid base N-stearoyltransferase CERS1) (EC 2.3.1.299)				0.000378393	1.00674e-05	-0.313272
P27546	Map4 Mtap4	Microtubule-associated protein 4 (MAP-4)													0.0160265	0.00593147	-0.277108	0.115514	0.026178	0.128008	0.00384542	0.000156907	0.325873
P27573	Mpz P0	Myelin protein P0 (Myelin peripheral protein) (MPP) (Myelin protein zero)													4.36273e-06	7.39215e-08	1.70218
P27600	Gna12 Gna-12	Guanine nucleotide-binding protein subunit alpha-12 (G alpha-12) (G-protein subunit alpha-12)							0.00916727	0.00319609	0.334	0.0975736	0.0154746	-0.286191	0.0166826	0.00624629	-0.195481				0.0894134	0.0269045	0.153231
P27601	Gna13 Gna-13	Guanine nucleotide-binding protein subunit alpha-13 (G alpha-13) (G-protein subunit alpha-13)							0.0015103	0.000325557	0.471812										0.115987	0.0393904	0.127895
P27612	Plaa Plap	Phospholipase A-2-activating protein (PLA2P) (PLAP)				0.057341	0.0115987	0.0879527				0.00947954	9.02549e-05	-0.29904										0.0279855	0.0055143	-0.123598
P27641	Xrcc5 G22p2	X-ray repair cross-complementing protein 5 (EC 3.6.4.-) (ATP-dependent DNA helicase 2 subunit 2) (ATP-dependent DNA helicase II 80 kDa subunit) (CTC box-binding factor 85 kDa subunit) (CTC85) (CTCBF) (DNA repair protein XRCC5) (Ku autoantigen protein p86 homolog) (Ku80) (Nuclear factor IV)							0.0284922	0.0128041	0.127058				0.000520994	7.81282e-05	0.353448				0.113864	0.0383147	0.222852
P27659	Rpl3	Large ribosomal subunit protein uL3 (60S ribosomal protein L3) (J1 protein)							0.000303761	4.29403e-05	0.513089				3.43274e-05	1.72455e-06	-0.679333
P27661	H2ax H2a.x H2afx Hist5-2ax	Histone H2AX (H2a/x) (Histone H2A.X)										0.0311607	0.00157013	0.384049	0.000415201	5.83472e-05	-1.63244
P27671	Rasgrf1 Cdc25 Grf1	Ras-specific guanine nucleotide-releasing factor 1 (Ras-GRF1) (CDC25Mm) (Guanine nucleotide-releasing protein) (GNRP) (Ras-specific nucleotide exchange factor CDC25)				0.000157243	2.96897e-06	0.150078
P27773	Pdia3 Erp Erp60 Grp58	Protein disulfide-isomerase A3 (EC 5.3.4.1) (58 kDa glucose-regulated protein) (58 kDa microsomal protein) (p58) (Disulfide isomerase ER-60) (Endoplasmic reticulum resident protein 57) (ER protein 57) (ERp57) (Endoplasmic reticulum resident protein 60) (ER protein 60) (ERp60)				0.057383	0.0116227	-0.0553452							0.00211307	0.000493218	-0.190419
P27808	Mgat1 Gnt1	Alpha-1,3-mannosyl-glycoprotein 2-beta-N-acetylglucosaminyltransferase (EC 2.4.1.101) (N-glycosyl-oligosaccharide-glycoprotein N-acetylglucosaminyltransferase I) (GNT-I) (GlcNAc-T I)							0.000260944	3.52164e-05	0.441189	0.0453009	0.00370927	-0.269129
P27870	Vav1 Vav	Proto-oncogene vav (p95vav)										0.100182	0.0164009	-0.280175
P27889	Hnf1b Hnf-1b Tcf2	Hepatocyte nuclear factor 1-beta (HNF-1-beta) (HNF-1B) (Homeoprotein LFB3) (Transcription factor 2) (TCF-2)																0.0224095	0.00159043	0.160702
P28028	Braf B-raf	Serine/threonine-protein kinase B-raf (EC 2.7.11.1) (Proto-oncogene B-Raf)				0.0953197	0.0241197	-0.0664535
P28033	Cebpb	CCAAT/enhancer-binding protein beta (C/EBP beta) (AGP/EBP) (Interleukin-6-dependent-binding protein) (IL-6DBP) (Liver-enriched transcriptional activator) (LAP)													0.0357111	0.0154663	-0.471809
P28063	Psmb8 Lmp7 Mc13	Proteasome subunit beta type-8 (EC 3.4.25.1) (Low molecular mass protein 7) (Macropain subunit C13) (Multicatalytic endopeptidase complex subunit C13) (Proteasome component C13) (Proteasome subunit beta-5i)				3.71991e-06	1.64951e-08	0.432016													0.0866036	0.0257147	0.190756
P28076	Psmb9 Lmp2 Ring12	Proteasome subunit beta type-9 (EC 3.4.25.1) (LMP-2d) (Low molecular mass protein 2) (Macropain chain 7) (Multicatalytic endopeptidase complex chain 7) (Proteasome chain 7) (Proteasome subunit beta-1i) (Really interesting new gene 12 protein)										0.0698458	0.0083812	0.241651
P28230	Gjb1 Cxn-32	Gap junction beta-1 protein (Connexin-32) (Cx32)							0.0197552	0.00818043	0.419393	0.0997718	0.0161926	-0.535927
P28271	Aco1 Ireb1 Irebp	Cytoplasmic aconitate hydratase (Aconitase) (EC 4.2.1.3) (Citrate hydro-lyase) (Iron regulatory protein 1) (IRP1) (Iron-responsive element-binding protein 1) (IRE-BP 1)													0.00377655	0.00102004	-0.179605
P28352	Apex1 Ape Apex Ref1	DNA-(apurinic or apyrimidinic site) endonuclease (EC 3.1.11.2) (APEX nuclease) (APEN) (Apurinic-apyrimidinic endonuclease 1) (AP endonuclease 1) (REF-1) (Redox factor-1) [Cleaved into: DNA-(apurinic or apyrimidinic site) endonuclease, mitochondrial]	0.226869	0.010612	-0.128506				1.24901e-07	1.93146e-09	0.312296				0.0428917	0.019255	-0.105978
P28474	Adh5 Adh-2 Adh2	Alcohol dehydrogenase class-3 (EC 1.1.1.1) (Alcohol dehydrogenase 2) (Alcohol dehydrogenase 5) (Alcohol dehydrogenase B2) (ADH-B2) (Alcohol dehydrogenase class-III) (Glutathione-dependent formaldehyde dehydrogenase) (FALDH) (FDH) (GSH-FDH) (EC 1.1.1.-) (S-(hydroxymethyl)glutathione dehydrogenase) (EC 1.1.1.284)													0.000976298	0.00018006	-0.181332							0.00154031	0.000104814	0.347315
P28481	Col2a1	Collagen alpha-1(II) chain (Alpha-1 type II collagen) [Cleaved into: Collagen alpha-1(II) chain; Chondrocalcin]													0.014232	0.00513306	-0.580347
P28571	Slc6a9 Glyt1	Sodium- and chloride-dependent glycine transporter 1 (GlyT-1) (GlyT1) (Solute carrier family 6 member 9)				0.118737	0.0334929	-0.0987719				0.0959047	0.0148258	1.88481
P28574	Max Myn	Protein max (Myc-associated factor X) (Myc-binding novel HLH/LZ protein) (Protein myn)				0.132035	0.0388305	0.116497	0.00395942	0.00113983	-0.233129	0.0747039	0.00944331	0.447727	0.000770139	0.000131989	-0.234322
P28650	Adss1 Adssl1	Adenylosuccinate synthetase isozyme 1 (AMPSase 1) (AdSS 1) (EC 6.3.4.4) (Adenylosuccinate synthetase like 1) (Adenylosuccinate synthetase, basic isozyme) (Adenylosuccinate synthetase, muscle isozyme) (M-type adenylosuccinate synthetase) (IMP--aspartate ligase 1)													0.000172042	1.79606e-05	0.54679							0.0764156	0.0231087	0.122315
P28652	Camk2b Camk2d	Calcium/calmodulin-dependent protein kinase type II subunit beta (CaM kinase II subunit beta) (CaMK-II subunit beta) (EC 2.7.11.17)	0.410435	0.0457673	0.107327																			0.106	0.0385626	-0.155207
P28653	Bgn	Biglycan (Bone/cartilage proteoglycan I) (PG-S1)							0.000511097	8.22457e-05	0.616379
P28654	Dcn	Decorin (Bone proteoglycan II) (PG-S2) (PG40)							0.00207128	0.000497922	0.48908	0.0610118	0.00661326	0.571686
P28656	Nap1l1 Nrp	Nucleosome assembly protein 1-like 1 (Brain protein DN38) (NAP-1-related protein)				0.00256222	0.000146601	-0.267045							0.0058793	0.00177178	-0.245757
P28658	Atxn10 Sca10	Ataxin-10 (Brain protein E46) (Spinocerebellar ataxia type 10 protein homolog)							0.0338771	0.0157128	0.139201							0.163351	0.0452112	-0.0827336				0.037503	0.00834513	-0.239846
P28660	Nckap1 Hem2 Kiaa0587 Nap1	Nck-associated protein 1 (NAP 1) (Brain protein H19) (MH19) (Membrane-associated protein HEM-2) (p125Nap1)							0.0011885	0.000238554	0.435803	0.134038	0.0274869	-0.229352				0.157294	0.0425961	-0.0912277	0.0556834	0.0127236	0.182684
P28661	Septin4 Bh5 Gm11492 Pnutl2 Sep4 Sept4	Septin-4 (Bradeion beta) (Brain protein H5) (CE5B3 beta) (Cell division control-related protein 2) (hCDCREL-2) (Peanut-like protein 2)							0.0448634	0.0221313	-0.153051	0.0343793	0.00215759	0.306339	9.75779e-05	7.9092e-06	-0.320907
P28663	Napb Snapb	Beta-soluble NSF attachment protein (SNAP-beta) (Brain protein I47) (N-ethylmaleimide-sensitive factor attachment protein beta)				0.00475829	0.000341676	0.0774057
P28665	Mug1 Mug-1	Murinoglobulin-1 (MuG1)				0.0241745	0.00347869	0.40858	0.0555614	0.0286746	0.142102													0.0250628	0.00465408	-0.613304
P28666	Mug2 Mug-2	Murinoglobulin-2 (MuG2)							0.0107689	0.00392607	-0.326868	0.0271127	0.00115607	-0.900795
P28667	Marcksl1 Mlp Mrp	MARCKS-related protein (Brain protein F52) (MARCKS-like protein 1) (Macrophage myristoylated alanine-rich C kinase substrate) (Mac-MARCKS) (MacMARCKS)	0.38925	0.0380579	-0.527912	0.00196365	9.87202e-05	-0.459633				0.105071	0.0177761	0.334046	0.0688802	0.0342033	-0.217476	0.108439	0.0236991	0.1588	0.0124921	0.00127039	0.396242
P28740	Kif2a Kif2 Kns2	Kinesin-like protein KIF2A (Kinesin-2)				0.0142586	0.00162145	0.0612012							5.57287e-05	3.61167e-06	-0.245315				0.0137538	0.00151093	0.34292
P28741	Kif3a Kif3	Kinesin-like protein KIF3A (Microtubule plus end-directed kinesin motor 3A)													0.00179507	0.000399755	-0.197617
P28828	Ptprm Kiaa4044	Receptor-type tyrosine-protein phosphatase mu (Protein-tyrosine phosphatase mu) (R-PTP-mu) (EC 3.1.3.48)																0.123326	0.0289616	0.0864687
P28843	Dpp4 Cd26	Dipeptidyl peptidase 4 (EC 3.4.14.5) (Dipeptidyl peptidase IV) (DPP IV) (T-cell activation antigen CD26) (Thymocyte-activating molecule) (THAM) (CD antigen CD26) [Cleaved into: Dipeptidyl peptidase 4 membrane form (Dipeptidyl peptidase IV membrane form); Dipeptidyl peptidase 4 soluble form (Dipeptidyl peptidase IV soluble form)]				0.109037	0.0292127	0.157454	2.4485e-05	1.70959e-06	0.411845				8.43047e-05	6.37508e-06	0.735832							0.0751823	0.0226214	-0.411196
P28867	Prkcd Pkcd	Protein kinase C delta type (EC 2.7.11.13) (Tyrosine-protein kinase PRKCD) (EC 2.7.10.2) (nPKC-delta) [Cleaved into: Protein kinase C delta type regulatory subunit; Protein kinase C delta type catalytic subunit (Sphingosine-dependent protein kinase-1) (SDK1)]				0.00864534	0.000783129	-0.297698	0.000542743	8.94398e-05	0.405868	0.0959807	0.0149166	-0.305115				0.0494822	0.00633692	-0.089314	0.081687	0.0233139	-0.177617
P29341	Pabpc1 Pabp1	Polyadenylate-binding protein 1 (PABP-1) (Poly(A)-binding protein 1)													0.00011271	9.69432e-06	-0.289238
P29351	Ptpn6 Hcp Hcph Ptp1C	Tyrosine-protein phosphatase non-receptor type 6 (EC 3.1.3.48) (70Z-SHP) (Hematopoietic cell protein-tyrosine phosphatase) (PTPTY-42) (Protein-tyrosine phosphatase 1C) (PTP-1C) (SH-PTP1) (SHP-1)				0.0834345	0.0197636	0.204139							5.0108e-05	3.01672e-06	0.362539				0.0888203	0.0265402	0.20561
P29387	Gnb4	Guanine nucleotide-binding protein subunit beta-4 (Transducin beta chain 4)	0.397863	0.0397126	-0.201732				0.000854589	0.000158583	-0.354725
P29391	Ftl1 Ftl Ftl-1	Ferritin light chain 1 (Ferritin L subunit 1)				0.148184	0.0461021	0.487191
P29416	Hexa	Beta-hexosaminidase subunit alpha (EC 3.2.1.52) (Beta-N-acetylhexosaminidase subunit alpha) (Hexosaminidase subunit A) (N-acetyl-beta-glucosaminidase subunit alpha)													0.0126985	0.00446835	0.238204				0.047084	0.0100343	-0.193434
P29452	Casp1 Il1bc	Caspase-1 (CASP-1) (EC 3.4.22.36) (Interleukin-1 beta convertase) (IL-1BC) (Interleukin-1 beta-converting enzyme) (ICE) (IL-1 beta-converting enzyme) (p45) [Cleaved into: Caspase-1 subunit p20; Caspase-1 subunit p10]										0.124242	0.0241859	-0.239473
P29533	Vcam1 Vcam-1	Vascular cell adhesion protein 1 (V-CAM 1) (VCAM-1) (CD antigen CD106) [Cleaved into: Soluble Vascular Cell Adhesion Molecule-1]	0.402868	0.0421632	-0.0971152				0.00878585	0.00302929	0.311944							0.00404496	8.15516e-05	0.13309	0.0933043	0.0285392	-0.22764
P29595	Nedd8 Nedd-8	NEDD8 (Neddylin) (Neural precursor cell expressed developmentally down-regulated protein 8) (NEDD-8) (Ubiquitin-like protein Nedd8)										0.0678686	0.0079629	0.340628	0.0414573	0.0184719	-0.442614
P29699	Ahsg Fetua	Alpha-2-HS-glycoprotein (Countertrypin) (Fetuin-A)				0.0303416	0.00468296	0.903673							0.00712712	0.00222986	-0.603285
P29758	Oat	Ornithine aminotransferase, mitochondrial (EC 2.6.1.13) (Ornithine--oxo-acid aminotransferase)							0.0709486	0.0385662	-0.214057				0.000724904	0.000122729	0.212164							0.105815	0.0384127	0.200546
P29788	Vtn	Vitronectin (VN) (S-protein) (Serum-spreading factor)																						0.0591805	0.0159391	-0.362057
P30115	Gsta3 Gstyc	Glutathione S-transferase A3 (EC 2.5.1.18) (GST class-alpha member 3) (Glutathione S-transferase Ya3) (Glutathione S-transferase Yc)				0.0175201	0.00219533	1.29734	0.00305975	0.00081844	0.198177	0.15076	0.0340739	0.455431	0.0267571	0.0109271	0.862123
P30275	Ckmt1	Creatine kinase U-type, mitochondrial (EC 2.7.3.2) (Acidic-type mitochondrial creatine kinase) (Mia-CK) (Ubiquitous mitochondrial creatine kinase) (U-MtCK)																0.136849	0.0340798	-0.0733765
P30285	Cdk4 Crk3	Cyclin-dependent kinase 4 (EC 2.7.11.22) (CRK3) (Cell division protein kinase 4) (PSK-J3)							0.00682609	0.00220606	0.244476							0.11253	0.0252192	-0.234911
P30355	Alox5ap Flap	Arachidonate 5-lipoxygenase-activating protein (FLAP) (MK-886-binding protein)										0.190087	0.0498921	-0.3621
P30412	Ppic Cypc	Peptidyl-prolyl cis-trans isomerase C (PPIase C) (EC 5.2.1.8) (Cyclophilin C) (Rotamase C)													0.00568551	0.00169903	-0.369923	0.149194	0.0388385	0.238547	0.0165814	0.00203936	0.543827	7.54511e-05	1.80815e-06	-0.547726
P30416	Fkbp4 Fkpb52	Peptidyl-prolyl cis-trans isomerase FKBP4 (PPIase FKBP4) (EC 5.2.1.8) (52 kDa FK506-binding protein) (52 kDa FKBP) (FKBP-52) (59 kDa immunophilin) (p59) (FK506-binding protein 4) (FKBP-4) (FKBP59) (HSP-binding immunophilin) (HBI) (Immunophilin FKBP52) (Rotamase) [Cleaved into: Peptidyl-prolyl cis-trans isomerase FKBP4, N-terminally processed]				0.0893956	0.021815	0.057591							5.07933e-06	9.37707e-08	-0.37275				0.0135719	0.00146037	0.137141
P30561	Ahr	Aryl hydrocarbon receptor (Ah receptor) (AhR)							0.00121924	0.0002472	-0.257045
P30677	Gna14 Gna-14	Guanine nucleotide-binding protein subunit alpha-14 (G alpha-14) (G-protein subunit alpha-14)							2.39439e-08	2.24404e-10	1.65303
P30681	Hmgb2 Hmg2	High mobility group protein B2 (High mobility group protein 2) (HMG-2)										0.173025	0.0428064	0.373645	0.000976298	0.000180086	-0.743626
P30875	Sstr2 Smstr2 Sst2	Somatostatin receptor type 2 (SS-2-R) (SS2-R) (SS2R) (SRIF-1)				0.000245027	5.32743e-06	0.643563
P30993	C5ar1 C5ar C5r1	C5a anaphylatoxin chemotactic receptor 1 (C5a anaphylatoxin chemotactic receptor) (C5a-R) (C5aR) (CD antigen CD88)													1.21953e-05	3.86039e-07	0.725278
P30999	Ctnnd1 Catns Kiaa0384	Catenin delta-1 (Cadherin-associated Src substrate) (CAS) (p120 catenin) (p120(ctn)) (p120(cas))				0.039078	0.00667976	-0.0739924				0.0758793	0.00973638	0.229927	0.000195854	2.10413e-05	-0.254931
P31001	Des	Desmin							0.002786	0.000725439	0.248937				0.000330763	4.29114e-05	2.9872	0.115919	0.0263435	0.0850224	0.0536206	0.0120503	-0.121205	0.0135567	0.00197736	0.209505
P31230	Aimp1 Emap2 Scye1	Aminoacyl tRNA synthase complex-interacting multifunctional protein 1 (Multisynthase complex auxiliary component p43) [Cleaved into: Endothelial monocyte-activating polypeptide 2 (EMAP-2) (Endothelial monocyte-activating polypeptide II) (EMAP-II) (Small inducible cytokine subfamily E member 1)]													0.00370475	0.000993264	-0.173985							0.00542828	0.000565312	-0.179346
P31266	Rbpj Igkjrb1 Igkrsbp Rbpsuh	Recombining binding protein suppressor of hairless (J kappa-recombination signal-binding protein) (RBP-J kappa)													0.0582672	0.0278544	-0.129549
P31324	Prkar2b	cAMP-dependent protein kinase type II-beta regulatory subunit													0.00188534	0.000427705	-0.192645
P31428	Dpep1 Mbd1 Rdp	Dipeptidase 1 (DPEP-1) (EC 3.4.13.19) (Beta-lactamase) (EC 3.5.2.6) (Membrane-bound dipeptidase 1) (MBD-1) (Microsomal dipeptidase) (Renal dipeptidase)							0.00937167	0.00329223	0.837341							0.156944	0.0424001	0.0914487
P31648	Slc6a1 Gabt1 Gat-1 Gat1	Sodium- and chloride-dependent GABA transporter 1 (GAT-1) (Solute carrier family 6 member 1)				0.00470706	0.000332612	-0.216003
P31649	Slc6a13 Gabt2 Gabt3 Gat-3 Gat2 Gat3	Sodium- and chloride-dependent GABA transporter 2 (GAT-2) (Sodium- and chloride-dependent GABA transporter 3) (GAT-3) (Solute carrier family 6 member 13)							0.00526153	0.00160837	0.632185
P31650	Slc6a11 Gabt3 Gabt4 Gat-4 Gat3 Gat4	Sodium- and chloride-dependent GABA transporter 3 (GAT-3) (Sodium- and chloride-dependent GABA transporter 4) (GAT-4) (Solute carrier family 6 member 11)				0.138289	0.0417578	-0.0573816
P31651	Slc6a12 Gabt2 Gat-2 Gat2	Sodium- and chloride-dependent betaine transporter (Na(+)/Cl(-) betaine/GABA transporter) (Sodium- and chloride-dependent GABA transporter 2) (GAT-2) (Solute carrier family 6 member 12)							0.00298643	0.000793023	0.665283
P31725	S100a9 Cagb Mrp14	Protein S100-A9 (Calgranulin-B) (Leukocyte L1 complex heavy chain) (Migration inhibitory factor-related protein 14) (MRP-14) (p14) (S100 calcium-binding protein A9)				0.0217625	0.00300086	0.450807				0.0199433	0.000616381	-3.34649				0.0577692	0.00800383	0.37007	0.0159661	0.00193103	0.594992
P31750	Akt1 Akt Rac	RAC-alpha serine/threonine-protein kinase (EC 2.7.11.1) (AKT1 kinase) (Protein kinase B) (PKB) (Protein kinase B alpha) (PKB alpha) (Proto-oncogene c-Akt) (RAC-PK-alpha) (Thymoma viral proto-oncogene)																			0.0637871	0.0160435	0.125313
P31786	Dbi	Acyl-CoA-binding protein (ACBP) (Diazepam-binding inhibitor) (DBI) (Endozepine) (EP)				0.00218337	0.000114931	-0.265522							7.51485e-05	5.43216e-06	-0.655851	0.146628	0.0379191	-0.182044	0.0328115	0.00570545	-0.491475
P31809	Ceacam1 Bgp Bgp1	Carcinoembryonic antigen-related cell adhesion molecule 1 (Biliary glycoprotein 1) (BGP-1) (Biliary glycoprotein D) (MHVR1) (Murine hepatitis virus receptor) (MHV-R) (CD antigen CD66a)							0.00305285	0.000813997	-0.160972				0.00974142	0.00323935	0.228983
P31938	Map2k1 Mek1 Prkmk1	Dual specificity mitogen-activated protein kinase kinase 1 (MAP kinase kinase 1) (MAPKK 1) (EC 2.7.12.2) (ERK activator kinase 1) (MAPK/ERK kinase 1) (MEK 1)																						0.0226427	0.00402361	0.204062
P31996	Cd68	Macrosialin (CD antigen CD68)							0.0686538	0.0370508	0.307162
P32020	Scp2 Scp-2	Sterol carrier protein 2 (SCP-2) (Acetyl-CoA C-myristoyltransferase) (EC 2.3.1.155) (Non-specific lipid-transfer protein) (NSL-TP) (Propanoyl-CoA C-acyltransferase) (EC 2.3.1.176) (SCP-2/3-oxoacyl-CoA thiolase) (SCP-2/thiolase) (EC 2.3.1.16) (SCP-chi) (Sterol carrier protein X) (SCP-X)				0.0277718	0.00416319	0.265535	0.0195997	0.00809768	-0.227634
P32067	Ssb Ss-b	Lupus La protein homolog (La autoantigen homolog) (La ribonucleoprotein)													4.33375e-05	2.37329e-06	-0.534478				0.0186865	0.00246338	0.229784
P32233	Drg1 Drg Nedd-3 Nedd3	Developmentally-regulated GTP-binding protein 1 (DRG-1) (Neural precursor cell expressed developmentally down-regulated protein 3) (NEDD-3) (Translation factor GTPase DRG1) (TRAFAC GTPase DRG1) (EC 3.6.5.-)										0.106876	0.0182744	-0.176049				0.0245298	0.00199032	-0.129346
P32261	Serpinc1 At3	Antithrombin-III (ATIII) (Serpin C1)				0.0251504	0.00365632	0.316521	0.0818142	0.0459678	-0.135813
P32443	Meox2 Gax Mox-2 Mox2	Homeobox protein MOX-2 (Growth arrest-specific homeobox) (Mesenchyme homeobox 2)													0.000617476	0.0001	-0.814393
P32507	Nectin2 Mph Pvr Pvrl2 Pvs	Nectin-2 (Herpes virus entry mediator B) (Herpesvirus entry mediator B) (HveB) (Murine herpes virus entry protein B) (mHveB) (Nectin cell adhesion molecule 2) (Poliovirus receptor homolog) (Poliovirus receptor-related protein 2) (CD antigen CD112)							0.00133611	0.000277783	0.336862				0.00377655	0.0010203	-0.18484				0.000937411	8.29563e-06	0.309412
P32848	Pvalb Pva	Parvalbumin alpha										0.158872	0.0371174	0.800499	0.000115598	1.00906e-05	3.84902
P32883	Kras Kras2	GTPase KRas (EC 3.6.5.2) (K-Ras 2) (Ki-Ras) (c-K-ras) (c-Ki-ras) [Cleaved into: GTPase KRas, N-terminally processed]				0.0297169	0.00453979	-0.109581	4.895e-05	4.12493e-06	0.398029										0.00596791	0.000338419	0.302528
P32921	Wars1 Wars Wrs	Tryptophan--tRNA ligase, cytoplasmic (EC 6.1.1.2) (Tryptophanyl-tRNA synthetase) (TrpRS) [Cleaved into: T1-TrpRS; T2-TrpRS]													0.00869379	0.00282982	-0.201519	0.0199435	0.00130277	0.180051
P33173	Kif1a Atsv Kif1	Kinesin-like protein KIF1A (Axonal transporter of synaptic vesicles)				0.000286487	6.84357e-06	0.0933022
P33215	Nedd1 Nedd-1	Protein NEDD1 (Neural precursor cell expressed developmentally down-regulated protein 1) (NEDD-1)							0.0091902	0.00320695	-0.380605							0.0198332	0.00128276	0.226818
P33267	Cyp2f2 Cyp2f-2	Cytochrome P450 2F2 (EC 1.14.14.-) (CYPIIF2) (Cytochrome P450-NAH-2) (Naphthalene dehydrogenase) (Naphthalene hydroxylase)							0.00200207	0.000475343	0.680625				1.97141e-05	7.76634e-07	0.828506
P33587	Proc	Vitamin K-dependent protein C (EC 3.4.21.69) (Anticoagulant protein C) (Autoprothrombin IIA) (Blood coagulation factor XIV) [Cleaved into: Vitamin K-dependent protein C light chain; Vitamin K-dependent protein C heavy chain; Activation peptide]							0.0741201	0.0406839	0.124065
P34022	Ranbp1 Htf9-a Htf9a	Ran-specific GTPase-activating protein (HpaII tiny fragments locus 9a protein) (Ran-binding protein 1) (RANBP1)													0.0090765	0.00297471	-0.299715	0.0239051	0.00185843	0.179668
P34152	Ptk2 Fadk Fak Fak1 Kiaa4203	Focal adhesion kinase 1 (FADK 1) (EC 2.7.10.2) (Focal adhesion kinase-related nonkinase) (FRNK) (Protein-tyrosine kinase 2) (p125FAK) (pp125FAK)							0.0102903	0.00371782	0.111741	0.131233	0.0266202	-0.151733
P34884	Mif	Macrophage migration inhibitory factor (MIF) (EC 5.3.2.1) (Delayed early response protein 6) (DER6) (Glycosylation-inhibiting factor) (GIF) (L-dopachrome isomerase) (L-dopachrome tautomerase) (EC 5.3.3.12) (Phenylpyruvate tautomerase)							0.00184525	0.000425429	-0.219217	0.172359	0.0424648	0.405221										1.32585e-07	3.92262e-10	0.559812
P34914	Ephx2 Eph2	Bifunctional epoxide hydrolase 2 [Includes: Cytosolic epoxide hydrolase 2 (CEH) (EC 3.3.2.10) (Epoxide hydratase) (Soluble epoxide hydrolase) (SEH); Lipid-phosphate phosphatase (EC 3.1.3.76)]				0.0203161	0.00273793	0.296036													0.0862002	0.0254867	-0.145376
P34927	Asgr1 Asgr-1	Asialoglycoprotein receptor 1 (ASGP-R 1) (ASGPR 1) (Hepatic lectin 1) (HL-1) (mHL-1)							7.63078e-07	2.09781e-08	0.536731
P34928	Apoc1	Apolipoprotein C-I (Apo-CI) (ApoC-I) (Apolipoprotein C1) [Cleaved into: Truncated apolipoprotein C-I]				0.00270352	0.000157006	0.773816	0.081077	0.0453889	-0.184924				0.0263255	0.0107406	-0.280555
P35123	Usp4 Unp	Ubiquitin carboxyl-terminal hydrolase 4 (EC 3.4.19.12) (Deubiquitinating enzyme 4) (Ubiquitin thioesterase 4) (Ubiquitin-specific-processing protease 4) (Ubiquitous nuclear protein)										0.144441	0.0317784	-0.106636
P35235	Ptpn11	Tyrosine-protein phosphatase non-receptor type 11 (EC 3.1.3.48) (Protein-tyrosine phosphatase SYP) (SH-PTP2) (SHP-2) (Shp2)													0.000119014	1.056e-05	-0.280293							0.0121018	0.00168637	0.145117
P35278	Rab5c	Ras-related protein Rab-5C (EC 3.6.5.2)							0.00277587	0.000721933	0.484927				0.0638035	0.031152	-0.110009	0.042579	0.00504983	-0.1952	0.00838474	0.000614074	0.350523
P35279	Rab6a Rab6 MNCb-1660	Ras-related protein Rab-6A (Rab-6)							0.000918277	0.000172715	0.417131	0.0681287	0.00801339	-0.270958
P35282	Rab21	Ras-related protein Rab-21 (Rab-12)				4.56124e-05	5.21956e-07	0.188854	0.000116171	1.24119e-05	0.484745	0.0778654	0.0103448	-0.244498				0.00556805	0.000152672	-0.207842
P35283	Rab12	Ras-related protein Rab-12 (Rab-13)							0.000599725	0.000101547	0.57509	0.151687	0.0343501	-0.248573				0.0322719	0.00318035	-0.152532
P35285	Rab22a Rab22	Ras-related protein Rab-22A (Rab-22) (Rab-14)							0.0240789	0.0104297	0.337279
P35288	Rab23 Opb	Ras-related protein Rab-23 (Protein open brain) (Rab-15)							7.36393e-05	7.03598e-06	0.478723
P35290	Rab24	Ras-related protein Rab-24 (Rab-16)				0.036486	0.00607066	0.0774203	0.00125233	0.000255669	0.459287	0.0991503	0.0159913	-0.214552
P35292	Rab17	Ras-related protein Rab-17							7.72795e-05	7.47204e-06	0.579251
P35293	Rab18	Ras-related protein Rab-18				0.0879635	0.0213111	0.0701234	0.000829524	0.000152998	0.437944
P35330	Icam2 Icam-2	Intercellular adhesion molecule 2 (ICAM-2) (Lymphocyte function-associated AG-1 counter-receptor) (CD antigen CD102)							0.0629562	0.0333269	0.198229	0.164415	0.0394721	-0.302643	0.00790678	0.00252941	-0.197408				0.0690947	0.018246	0.10104
P35385	Hspb7 Cvhsp Hsp25-2	Heat shock protein beta-7 (HspB7) (Cardiovascular heat shock protein) (cvHsp) (Heat shock protein 25 kDa 2) (Protein p19/6.8)													0.00173196	0.000377957	2.24656				0.0141057	0.00160272	-0.204038	0.115146	0.0431627	0.599973
P35455	Avp	Vasopressin-neurophysin 2-copeptin (AVP-NPII) [Cleaved into: Arg-vasopressin (Arginine-vasopressin); Neurophysin 2 (Neurophysin-I); Copeptin]	0.341958	0.028111	-0.478854
P35456	Plaur	Urokinase plasminogen activator surface receptor (U-PAR) (uPAR) (CD antigen CD87)										0.0403337	0.00301489	-0.595697
P35459	Ly6d Ly61 Thb	Lymphocyte antigen 6D (Ly-6D) (Thymocyte B-cell antigen) (ThB)										0.0404905	0.00305353	-0.728776
P35486	Pdha1 Pdha-1	Pyruvate dehydrogenase E1 component subunit alpha, somatic form, mitochondrial (EC 1.2.4.1) (PDHE1-A type I)	0.210735	0.00908995	0.139606				9.22507e-09	6.576e-11	-0.386489				0.0395956	0.0174714	-0.13702	0.0409048	0.0047094	-0.089811	0.00673022	0.000426712	-0.286503	0.00783635	0.000959837	0.408214
P35492	Hal Hsd Huth	Histidine ammonia-lyase (Histidase) (EC 4.3.1.3)							0.00043833	6.79885e-05	-0.23871
P35505	Fah	Fumarylacetoacetase (FAA) (EC 3.7.1.2) (Beta-diketonase) (Fumarylacetoacetate hydrolase)				0.0220393	0.00305795	0.229393	0.0489496	0.0245589	-0.08931				3.74349e-05	1.9601e-06	-0.554819
P35550	Fbl	rRNA 2'-O-methyltransferase fibrillarin (EC 2.1.1.-) (Histone-glutamine methyltransferase) (Nucleolar protein 1) (U6 snRNA 2'-O-methyltransferase fibrillarin)													6.98215e-06	1.52926e-07	-0.351566
P35564	Canx	Calnexin				0.000559735	1.67e-05	-0.195262	0.00439644	0.00129174	0.434683				0.00130412	0.000264576	-0.263894				0.001323	2.00177e-05	0.410243
P35569	Irs1 Irs-1	Insulin receptor substrate 1 (IRS-1)				0.0224418	0.00314593	-0.124125	0.000204443	2.60584e-05	-0.281303				1.2155e-05	3.82112e-07	-0.354372
P35576	G6pc1 G6pc G6pt	Glucose-6-phosphatase catalytic subunit 1 (EC 3.1.3.9) (Glucose-6-phosphatase) (G-6-Pase) (G6Pase)							0.00404891	0.0011692	0.93279
P35585	Ap1m1 Cltnm	AP-1 complex subunit mu-1 (AP-mu chain family member mu1A) (Adaptor protein complex AP-1 subunit mu-1) (Adaptor-related protein complex 1 subunit mu-1) (Clathrin assembly protein complex 1 mu-1 medium chain 1) (Clathrin coat assembly protein AP47) (Clathrin coat-associated protein AP47) (Golgi adaptor HA1/AP1 adaptin mu-1 subunit) (Mu-adaptin 1) (Mu1A-adaptin)													0.0301798	0.0126027	-0.136376				0.0114987	0.00108033	0.123322
P35601	Rfc1 Ibf-1 Recc1	Replication factor C subunit 1 (A1-P145) (Activator 1 140 kDa subunit) (A1 140 kDa subunit) (Activator 1 large subunit) (Activator 1 subunit 1) (Differentiation-specific element-binding protein) (ISRE-binding protein) (Replication factor C 140 kDa subunit) (RF-C 140 kDa subunit) (RFC140) (Replication factor C large subunit)													0.0673745	0.0332294	-0.19089
P35700	Prdx1 Msp23 Paga Tdpx2	Peroxiredoxin-1 (EC 1.11.1.24) (Macrophage 23 kDa stress protein) (Osteoblast-specific factor 3) (OSF-3) (Thioredoxin peroxidase 2) (Thioredoxin-dependent peroxide reductase 2) (Thioredoxin-dependent peroxiredoxin 1)							0.0199797	0.00831378	-0.126432				0.00095454	0.000174885	-0.219672	0.0601404	0.00862775	-0.0885214	0.00387278	0.000162683	-0.310302
P35710	Sox5 Sox-5	Transcription factor SOX-5							0.000294956	4.11428e-05	-0.232991
P35762	Cd81 Tapa1	CD81 antigen (26 kDa cell surface protein TAPA-1) (Target of the antiproliferative antibody 1) (CD antigen CD81)				0.0242499	0.00350342	-0.36104							0.00570621	0.00170685	0.448968
P35802	Gpm6a M6a	Neuronal membrane glycoprotein M6-a (M6a)				0.000412912	1.14122e-05	-1.06476
P35803	Gpm6b M6b	Neuronal membrane glycoprotein M6-b (M6b)				0.0422774	0.00745791	-0.220371
P35821	Ptpn1	Tyrosine-protein phosphatase non-receptor type 1 (EC 3.1.3.48) (Protein-tyrosine phosphatase 1B) (PTP-1B) (Protein-tyrosine phosphatase HA2) (PTP-HA2)							0.0595675	0.0311515	0.314229										0.0412451	0.00815581	0.152548
P35822	Ptprk Ptpk	Receptor-type tyrosine-protein phosphatase kappa (Protein-tyrosine phosphatase kappa) (R-PTP-kappa) (EC 3.1.3.48)				0.0390035	0.00666145	0.13911
P35831	Ptpn12	Tyrosine-protein phosphatase non-receptor type 12 (EC 3.1.3.48) (MPTP-PEST) (Protein-tyrosine phosphatase P19) (P19-PTP)													8.80976e-05	6.88725e-06	-0.231737				0.0420947	0.00842951	0.104601
P35917	Flt4 Flt-4 Vegfr3	Vascular endothelial growth factor receptor 3 (VEGFR-3) (EC 2.7.10.1) (Fms-like tyrosine kinase 4) (FLT-4) (Tyrosine-protein kinase receptor FLT4)							0.0307399	0.0139919	0.234293
P35918	Kdr Flk-1 Flk1	Vascular endothelial growth factor receptor 2 (VEGFR-2) (EC 2.7.10.1) (Fetal liver kinase 1) (FLK-1) (Kinase NYK) (Protein-tyrosine kinase receptor flk-1) (CD antigen CD309)													0.000974918	0.00017893	-0.288841	0.0178201	0.00106058	-0.114659
P35922	Fmr1 Fmr-1	Fragile X messenger ribonucleoprotein 1 (Fragile X messenger ribonucleoprotein) (FMRP) (Protein FMR-1) (mFmr1p)													4.50608e-05	2.53221e-06	-0.485244	0.040709	0.0046487	0.180913
P35951	Ldlr	Low-density lipoprotein receptor (LDL receptor)							0.0412802	0.0200385	0.244856	0.0479803	0.00422517	-0.266451	0.0579596	0.0276779	-0.211655
P35969	Flt1 Emrk2 Flt Vegfr1	Vascular endothelial growth factor receptor 1 (VEGFR-1) (EC 2.7.10.1) (Embryonic receptor kinase 2) (Fms-like tyrosine kinase 1) (FLT-1) (Tyrosine-protein kinase receptor FLT)													0.00262121	0.000641554	-0.652896	0.173389	0.0497513	-0.168691
P35979	Rpl12	Large ribosomal subunit protein uL11 (60S ribosomal protein L12)													0.00201222	0.00046614	-0.531619	0.00876702	0.000349267	0.210143
P35980	Rpl18	Large ribosomal subunit protein eL18 (60S ribosomal protein L18)				0.0989423	0.0254609	-0.0515105	0.000870804	0.000162137	0.614718				0.000524674	7.90996e-05	-0.485116
P36371	Tap2 Abcb3 Ham-2 Ham2	Antigen peptide transporter 2 (APT2) (EC 7.4.2.14) (ATP-binding cassette sub-family B member 3) (Histocompatibility antigen modifier 2)							0.000262788	3.55541e-05	0.841183
P36423	Tbxas1 Cyp5 Cyp5a1	Thromboxane-A synthase (TS) (TXA synthase) (TXS) (EC 5.3.99.5) (Cytochrome P450 5A1) (Hydroperoxy icosatetraenoate dehydratase) (EC 4.2.1.152)							0.00573072	0.00178648	0.492518
P36536	Sar1a Sara Sara1	GTP-binding protein SAR1a							0.00886195	0.00307026	0.49037										0.111491	0.037257	0.198384
P36552	Cpox Cpo	Oxygen-dependent coproporphyrinogen-III oxidase, mitochondrial (COX) (Coprogen oxidase) (Coproporphyrinogenase) (EC 1.3.3.3)				0.041899	0.00736574	-0.10394	0.000465472	7.32419e-05	0.203125				0.00470741	0.00134788	0.241237				0.0110053	0.000971799	0.146421
P36916	Gnl1 Gna-rs1 Mmr1	Guanine nucleotide-binding protein-like 1 (GTP-binding protein MMR1)							0.00143161	0.000304346	0.177881				0.070563	0.0352082	-0.112792
P36993	Ppm1b Pp2c2 Pppm1b	Protein phosphatase 1B (EC 3.1.3.16) (Protein phosphatase 2C isoform beta) (PP2C-beta)				0.0354615	0.00581809	0.102987							0.00811548	0.00260785	-0.176587							0.0770376	0.0234036	0.128013
P37040	Por	NADPH--cytochrome P450 reductase (CPR) (P450R) (EC 1.6.2.4)							2.21798e-06	8.14161e-08	0.713151										0.0319823	0.00546757	0.142956
P38060	Hmgcl	Hydroxymethylglutaryl-CoA lyase, mitochondrial (HL) (HMG-CoA lyase) (EC 4.1.3.4) (3-hydroxy-3-methylglutarate-CoA lyase)							0.00376947	0.00106749	-0.322025				0.0103035	0.00346581	-0.239137
P38585	Ttl	Tubulin--tyrosine ligase (TTL) (EC 6.3.2.25)				0.0173298	0.00214422	-0.12788							0.0214564	0.00842134	-0.212877
P38647	Hspa9 Grp75 Hsp74 Hspa9a	Stress-70 protein, mitochondrial (75 kDa glucose-regulated protein) (GRP-75) (Heat shock 70 kDa protein 9) (Mortalin) (Peptide-binding protein 74) (PBP74) (p66 MOT)							0.017375	0.00701841	-0.204262				0.0128234	0.00453279	-0.30298	0.0748585	0.012445	0.0808993	0.0750737	0.0204304	-0.0774353	0.0132945	0.00192242	0.371461
P39038	Cdh4	Cadherin-4 (Retinal cadherin) (R-CAD) (R-cadherin)				0.00105887	3.95702e-05	0.152607
P39053	Dnm1 Dnm Kiaa4093	Dynamin-1 (EC 3.6.5.5)																0.124068	0.0292762	0.421033
P39054	Dnm2 Dyn2	Dynamin-2 (EC 3.6.5.5) (Dynamin UDNM)							0.0138795	0.00538312	-0.132251										0.0109173	0.000955454	0.154152
P39061	Col18a1	Collagen alpha-1(XVIII) chain [Cleaved into: Endostatin; Non-collagenous domain 1 (NC1)]				0.146476	0.0453614	0.161218				0.114659	0.0206914	0.24511
P39098	Man1a2 Man1b	Mannosyl-oligosaccharide 1,2-alpha-mannosidase IB (EC 3.2.1.113) (Mannosidase alpha class 1A member 2) (Processing alpha-1,2-mannosidase IB) (Alpha-1,2-mannosidase IB)				0.0167437	0.00205254	-0.20725	0.0139798	0.00542638	0.339694	0.0103305	0.000129073	-0.349829
P39447	Tjp1 Zo1	Tight junction protein ZO-1 (Tight junction protein 1) (Zona occludens protein 1) (Zonula occludens protein 1)							0.00696142	0.00226393	-0.147509				1.39724e-05	4.7133e-07	-0.333112	0.099356	0.0205605	0.0631597
P39688	Fyn	Tyrosine-protein kinase Fyn (EC 2.7.10.2) (Proto-oncogene c-Fyn) (p59-Fyn)				0.145903	0.0450794	-0.0687466	7.36393e-05	7.03076e-06	0.467864				0.0395151	0.0174233	0.265176
P39749	Fen1 Fen-1	Flap endonuclease 1 (FEN-1) (EC 3.1.-.-) (Flap structure-specific endonuclease 1)													0.00521072	0.00152864	-0.218251
P39876	Timp3 Sun Timp-3	Metalloproteinase inhibitor 3 (Tissue inhibitor of metalloproteinases 3) (TIMP-3)													0.0479783	0.0220677	-0.206718
P40124	Cap1 Cap	Adenylyl cyclase-associated protein 1 (CAP 1)	0.406545	0.0444478	-0.131359	0.123143	0.0351877	-0.0526521							7.96984e-06	1.93672e-07	-0.360291
P40142	Tkt	Transketolase (TK) (EC 2.2.1.1) (P68)							0.00168056	0.000374858	0.230558	0.100182	0.0164201	0.215667	3.03745e-05	1.43739e-06	-0.488159
P40201	Chd1 Chd-1	Chromodomain-helicase-DNA-binding protein 1 (CHD-1) (EC 3.6.4.12) (ATP-dependent helicase CHD1)							0.0286238	0.0128856	-0.129568							0.0758509	0.0129191	0.0924445
P40224	Cxcl12 Sdf1	Stromal cell-derived factor 1 (SDF-1) (12-O-tetradecanoylphorbol 13-acetate repressed protein 1) (TPAR1) (C-X-C motif chemokine 12) (Pre-B cell growth-stimulating factor) (PBSF) (Thymic lymphoma cell-stimulating factor) (TLSF)	2.39155e-05	2.17216e-08	1.18966										0.0709637	0.0354422	-0.27665				0.0236035	0.00344249	0.249038
P40237	Cd82 Kai1	CD82 antigen (C33 antigen) (IA4) (Inducible membrane protein R2) (Metastasis suppressor Kangai-1 homolog) (CD antigen CD82)							0.0095695	0.00338714	0.451049				0.0374868	0.0163851	0.391536
P40240	Cd9	CD9 antigen (CD antigen CD9)													0.0103464	0.00348684	2.08061
P40336	Vps26a Vps26	Vacuolar protein sorting-associated protein 26A (H<beta>58 protein) (H beta 58) (Vesicle protein sorting 26A) (mVPS26)							0.00349853	0.000967807	0.206456							0.00445003	9.90491e-05	-0.182699				0.0359287	0.0077822	-0.241655
P40338	Vhl Vhlh	von Hippel-Lindau disease tumor suppressor (pVHL)													0.00085194	0.000149549	-0.386543
P40630	Tfam Hmgts	Transcription factor A, mitochondrial (mtTFA) (Testis-specific high mobility group protein) (TS-HMG)							0.00299418	0.000796015	-0.335947				0.042654	0.0191006	-0.234297							0.0227465	0.00405142	0.225272
P40645	Sox6 Sox-6	Transcription factor SOX-6 (SOX-LZ)													0.0432809	0.0194712	-0.30671
P40936	Inmt Temt	Indolethylamine N-methyltransferase (Indolamine N-methyltransferase) (EC 2.1.1.49) (EC 2.1.1.96) (Aromatic alkylamine N-methyltransferase) (Amine N-methyltransferase) (Arylamine N-methyltransferase) (Thioether S-methyltransferase) (TEMT)				0.00700971	0.000588571	0.75513				0.158869	0.0370702	-0.565747	0.000114311	9.88618e-06	0.647538	0.0274934	0.00245223	-0.238387
P41105	Rpl28	Large ribosomal subunit protein eL28 (60S ribosomal protein L28)							0.00117088	0.000234286	0.571274				0.00886127	0.00289142	-0.438944							0.0727301	0.0217427	-0.312822
P41216	Acsl1 Acsl2 Facl2	Long-chain-fatty-acid--CoA ligase 1 (EC 6.2.1.3) (Arachidonate--CoA ligase) (EC 6.2.1.15) (Long-chain acyl-CoA synthetase 1) (LACS 1) (Phytanate--CoA ligase) (EC 6.2.1.24)																0.156284	0.0418942	-0.106159				0.0210451	0.00368601	0.374258
P41233	Abca1 Abc1	Phospholipid-transporting ATPase ABCA1 (EC 7.6.2.1) (ATP-binding cassette sub-family A member 1) (ATP-binding cassette transporter 1) (ABC-1) (ATP-binding cassette 1)							0.00204445	0.000487961	0.451253
P41234	Abca2 Abc2	ATP-binding cassette sub-family A member 2 (EC 7.6.2.-) (ATP-binding cassette transporter 2) (ATP-binding cassette 2)																0.0071315	0.000229382	-0.185044
P41241	Csk	Tyrosine-protein kinase CSK (EC 2.7.10.2) (C-Src kinase) (Protein-tyrosine kinase MPK-2) (p50CSK)							0.0668595	0.0358527	0.117014							0.145589	0.0374071	-0.0739449	0.0370629	0.00688676	0.25791
P41242	Matk Ctk Ntk	Megakaryocyte-associated tyrosine-protein kinase (EC 2.7.10.2) (Protein kinase NTK) (Tyrosine-protein kinase CTK)				0.151649	0.0475961	0.0675922
P41317	Mbl2	Mannose-binding protein C (MBP-C) (Mannan-binding protein) (RA-reactive factor P28A subunit) (RARF/P28A)							5.40781e-06	2.40347e-07	-0.396496				0.0039402	0.00107403	-0.362824							3.5846e-05	6.90628e-07	-0.697827
P41539	Tac1 Nka Nkna Tac2	Protachykinin-1 (PPT) [Cleaved into: Substance P; Neurokinin A (NKA) (Neuromedin L) (Substance K); Neuropeptide K (NPK); Neuropeptide gamma; C-terminal-flanking peptide]	0.248785	0.0131812	0.389237
P41778	Pbx1 Pbx-1	Pre-B-cell leukemia transcription factor 1 (Homeobox protein PBX1)	0.212608	0.00926903	-0.283041
P42125	Eci1 Dci	Enoyl-CoA delta isomerase 1, mitochondrial (EC 5.3.3.8) (3,2-trans-enoyl-CoA isomerase) (Delta(3),Delta(2)-enoyl-CoA isomerase) (D3,D2-enoyl-CoA isomerase) (Dodecenoyl-CoA isomerase)	0.0732339	0.00130814	0.197862	0.0398716	0.00690097	0.135685	0.012229	0.00458825	-0.187984				0.00386999	0.00105118	-0.217318	0.0464456	0.00564838	0.12265				0.0307318	0.00631001	0.355653
P42128	Foxk1 Mnf	Forkhead box protein K1 (Myocyte nuclear factor) (MNF)							0.000193807	2.43696e-05	-0.241955	0.066709	0.00765731	0.267237	0.000115119	9.98462e-06	-0.256416
P42208	Septin2 Nedd5 Sept2	Septin-2 (Neural precursor cell expressed developmentally down-regulated protein 5) (NEDD-5)				0.0276763	0.00414492	-0.169011							1.28336e-06	1.25332e-08	-0.300526
P42225	Stat1	Signal transducer and activator of transcription 1							0.0479526	0.0239613	0.278432				0.073905	0.037112	-0.15562
P42227	Stat3 Aprf	Signal transducer and activator of transcription 3 (Acute-phase response factor)							0.000866075	0.000161121	0.475228	0.0636953	0.00709073	-0.207607	0.0679428	0.0335781	0.150802
P42230	Stat5a Mgf Mpf	Signal transducer and activator of transcription 5A (Mammary gland factor)							0.00145922	0.000312039	0.17329	0.0327115	0.00187826	-0.199983
P42232	Stat5b	Signal transducer and activator of transcription 5B										0.0927376	0.0139235	-0.217188										0.000420277	1.80296e-05	-0.279207
P42337	Pik3ca	Phosphatidylinositol 4,5-bisphosphate 3-kinase catalytic subunit alpha isoform (PI3-kinase subunit alpha) (PI3K-alpha) (PI3Kalpha) (PtdIns-3-kinase subunit alpha) (EC 2.7.1.137) (EC 2.7.1.153) (Phosphatidylinositol 4,5-bisphosphate 3-kinase 110 kDa catalytic subunit alpha) (PtdIns-3-kinase subunit p110-alpha) (p110alpha) (Phosphoinositide-3-kinase catalytic alpha polypeptide) (Serine/threonine pr…							0.00502612	0.00152385	0.311998				0.0770141	0.0389522	-0.169915
P42567	Eps15	Epidermal growth factor receptor substrate 15 (Protein Eps15) (Protein AF-1p)													0.0719341	0.0359843	-0.0987165	0.0392923	0.00432533	0.143486	0.0660079	0.0170993	0.182199
P42582	Nkx2-5 Csx Nkx-2.5 Nkx2e	Homeobox protein Nkx-2.5 (Cardiac-specific homeobox) (Homeobox protein CSX) (Homeobox protein NK-2 homolog E)																			0.0957109	0.0298208	0.186618
P42669	Pura	Transcriptional activator protein Pur-alpha (Purine-rich single-stranded DNA-binding protein alpha)										0.126655	0.0250824	0.280468	0.00010529	8.80363e-06	-0.418556	0.0896382	0.0172684	0.127579				0.0996994	0.0344712	0.197287
P42703	Lifr	Leukemia inhibitory factor receptor (LIF receptor) (LIF-R) (D-factor/LIF receptor) (CD antigen CD118)										0.0711618	0.0086203	-0.405629	0.00126989	0.000254993	-0.290953
P42859	Htt Hd Hdh	Huntingtin (Huntington disease protein homolog) (HD protein homolog) [Cleaved into: Huntingtin, myristoylated N-terminal fragment]							0.000121151	1.32846e-05	0.477295	0.0422986	0.00332687	-0.269196
P42925	Pxmp2 Pmp22	Peroxisomal membrane protein 2 (22 kDa peroxisomal membrane protein)							0.0427568	0.0209175	0.388641							0.14378	0.0367799	-0.215718
P42932	Cct8 Cctq	T-complex protein 1 subunit theta (TCP-1-theta) (CCT-theta)													7.90478e-06	1.90827e-07	-0.269406	0.103436	0.0221552	0.0514906	0.136376	0.0497461	-0.0599285	0.000438486	1.9085e-05	-0.364609
P43006	Slc1a2 Eaat2 Glt1	Excitatory amino acid transporter 2 (GLT-1) (Sodium-dependent glutamate/aspartate transporter 2) (Solute carrier family 1 member 2)				0.00625588	0.000509168	0.128438	0.00162268	0.000355865	0.666294
P43023	Cox6a2	Cytochrome c oxidase subunit 6A2, mitochondrial (Cytochrome c oxidase polypeptide VIa-heart) (COXVIAH)													0.0238237	0.00956756	0.695875
P43024	Cox6a1 Cox6al	Cytochrome c oxidase subunit 6A1, mitochondrial (Cytochrome c oxidase polypeptide VIa-liver)							3.68319e-07	7.9394e-09	-0.339652										0.0156571	0.00187479	0.167604
P43025	Clec3b Tna	Tetranectin (TN) (C-type lectin domain family 3 member B) (Plasminogen kringle 4-binding protein)																						0.0178344	0.00294117	-0.476462
P43120	Hhex Prh Prhx	Hematopoietically-expressed homeobox protein Hhex (Homeobox protein HEX) (mHex) (Homeobox protein PRH)							0.000386961	5.77843e-05	-0.435227
P43135	Nr2f2 Aporp1 Arp-1 Arp1 Tfcoup2	COUP transcription factor 2 (COUP-TF2) (Apolipoprotein AI regulatory protein 1) (ARP-1) (COUP transcription factor II) (COUP-TF II) (Nuclear receptor subfamily 2 group F member 2)				0.0347373	0.0056591	0.202895	0.00982044	0.00350204	0.375561
P43136	Nr2f6 Ear-2 Ear2 Erbal2	Nuclear receptor subfamily 2 group F member 6 (COUP transcription factor 3) (COUP-TF3) (V-erbA-related protein 2) (EAR-2)				0.0877585	0.0211896	0.264257
P43247	Msh2	DNA mismatch repair protein Msh2 (MutS protein homolog 2)																			0.0911821	0.0276967	0.212106
P43274	H1-4 H1f4 Hist1h1e	Histone H1.4 (H1 VAR.2) (H1e)				0.114608	0.031689	-0.664544				0.016274	0.000407624	1.71489	0.000657891	0.000108265	-1.08751
P43275	H1-1 H1a H1f1 Hist1h1a	Histone H1.1 (H1 VAR.3) (Histone H1a) (H1a)													0.00129632	0.00026236	-1.20557				0.0735841	0.0198626	-0.321843
P43276	H1-5 H1f5 Hist1h1b	Histone H1.5 (H1 VAR.5) (H1b)													1.32408e-05	4.36246e-07	-1.20189	0.0430795	0.0051348	-0.319759
P43277	H1-3 H1f3 Hist1h1d	Histone H1.3 (H1 VAR.4) (H1d)										0.0476917	0.00410144	1.08997	0.000841025	0.00014723	-1.15321							0.036481	0.00796538	1.14647
P43406	Itgav	Integrin alpha-V (Vitronectin receptor subunit alpha) (CD antigen CD51) [Cleaved into: Integrin alpha-V heavy chain; Integrin alpha-V light chain]	0.276588	0.0171022	-0.176313				0.0077056	0.00257937	0.17706							0.032836	0.00326242	-0.0800847
P43883	Plin2 Adfp Adrp	Perilipin-2 (Adipophilin) (Adipose differentiation-related protein) (ADRP)													0.0651073	0.0318719	-0.403573
P45376	Akr1b1 Akr1b3 Aldor1 Aldr1 Alr2	Aldo-keto reductase family 1 member B1 (EC 1.1.1.300) (EC 1.1.1.372) (EC 1.1.1.54) (Aldehyde reductase) (Aldo-keto reductase family 1 member B3) (Aldose reductase) (AR) (EC 1.1.1.21)				0.0797636	0.0184491	0.0923372	0.00352611	0.000975987	0.283645													0.00736444	0.000860637	0.173039
P45377	Akr1b8 Fgfrp	Aldose reductase-related protein 2 (AR) (EC 1.1.1.21) (Aldehyde reductase) (Fibroblast growth factor-regulated protein) (Protein FR-1)							0.0422344	0.0206224	0.252635										0.100353	0.0319182	-0.101835
P45481	Crebbp Cbp	Histone lysine acetyltransferase CREBBP (EC 2.3.1.48) (Protein-lysine acetyltransferase CREBBP) (EC 2.3.1.-)													6.98215e-06	1.51389e-07	-0.271777
P45591	Cfl2	Cofilin-2 (Cofilin, muscle isoform)							0.000168663	2.02859e-05	-0.276759				0.0109517	0.00373542	0.416681
P45700	Man1a1 Man1a	Mannosyl-oligosaccharide 1,2-alpha-mannosidase IA (EC 3.2.1.113) (Man(9)-alpha-mannosidase) (Man9-mannosidase) (Mannosidase alpha class 1A member 1) (Processing alpha-1,2-mannosidase IA) (Alpha-1,2-mannosidase IA)							0.00154989	0.000336257	0.411606	0.0792068	0.010697	-0.308628
P45952	Acadm	Medium-chain specific acyl-CoA dehydrogenase, mitochondrial (MCAD) (EC 1.3.8.7)							0.000564004	9.38244e-05	-0.300705										0.0298772	0.00492725	-0.243307	0.0507608	0.0127052	0.441501
P46061	Rangap1 Fug1	Ran GTPase-activating protein 1 (RanGAP1)	0.26071	0.0145013	-0.0914187				0.0342423	0.0159284	-0.105686				0.00380944	0.00103108	-0.162479
P46062	Sipa1 Spa-1 Spa1	Signal-induced proliferation-associated protein 1 (Sipa-1) (GTPase-activating protein Spa-1)													0.001212	0.000239688	-0.246273				0.109512	0.0362977	0.113408
P46096	Syt1	Synaptotagmin-1 (Synaptotagmin I) (SytI) (p65)													0.0147212	0.00535405	-0.255127
P46097	Syt2	Synaptotagmin-2 (Inositol polyphosphate-binding protein) (IP4-binding protein) (IP4BP) (Synaptotagmin II) (SytII)	0.261642	0.015209	0.244388	0.0497372	0.00940445	0.165565
P46412	Gpx3	Glutathione peroxidase 3 (GPx-3) (GSHPx-3) (EC 1.11.1.9) (Plasma glutathione peroxidase) (GPx-P) (GSHPx-P)										0.0693458	0.00825811	0.519893	0.00119325	0.000235217	-0.315059
P46414	Cdkn1b	Cyclin-dependent kinase inhibitor 1B (Cyclin-dependent kinase inhibitor p27) (p27Kip1)				0.156379	0.0497412	0.0675483	0.040086	0.0193292	-0.130297				0.0185298	0.00710086	-0.216946
P46460	Nsf Skd2	Vesicle-fusing ATPase (EC 3.6.4.6) (N-ethylmaleimide-sensitive fusion protein) (NEM-sensitive fusion protein) (Suppressor of K(+) transport growth defect 2) (Protein SKD2) (Vesicular-fusion protein NSF)				0.135595	0.0404788	0.050284							0.00333736	0.000872888	-0.218494
P46467	Vps4b Skd1	Vacuolar protein sorting-associated protein 4B (EC 3.6.4.6) (Suppressor of K(+) transport growth defect 1) (Protein SKD1)	0.418657	0.0492526	-0.0874435				0.000657694	0.000114341	-0.174804				8.08771e-06	2.02633e-07	-0.371428				0.000937411	7.72864e-06	0.324103	0.105562	0.0379772	-0.307166
P46471	Psmc2 Mss1	26S proteasome regulatory subunit 7 (26S proteasome AAA-ATPase subunit RPT1) (Proteasome 26S subunit ATPase 2)	0.406545	0.044552	-0.0812547				1.22638e-05	7.09365e-07	-0.215653	0.130399	0.0262565	-0.0923991	6.95598e-07	5.33792e-09	-0.384819
P46638	Rab11b	Ras-related protein Rab-11B (EC 3.6.5.2)							0.000143458	1.64476e-05	0.451878				0.000552543	8.61553e-05	-0.221731				0.093986	0.0288602	0.103865
P46656	Fdx1	Adrenodoxin, mitochondrial (Adrenal ferredoxin) (Ferredoxin-1)				0.0200672	0.00267238	0.240317							0.0142689	0.00514883	-0.667774	0.00489071	0.000121479	0.195355
P46662	Nf2 Nf-2	Merlin (Moesin-ezrin-radixin-like protein) (Neurofibromin-2) (Schwannomin)													0.0763432	0.0385073	-0.204635	0.00286939	4.0264e-05	0.240609
P46664	Adss2 Adss	Adenylosuccinate synthetase isozyme 2 (AMPSase 2) (AdSS 2) (EC 6.3.4.4) (Adenylosuccinate synthetase, acidic isozyme) (Adenylosuccinate synthetase, liver isozyme) (L-type adenylosuccinate synthetase) (IMP--aspartate ligase 2)				0.0224412	0.00313334	0.0763002	0.00889882	0.0030872	-0.139638										0.131144	0.0470076	0.185211
P46718	Pdcd2 Rp8	Programmed cell death protein 2 (Zinc finger protein Rp-8)							0.0249509	0.010897	-0.159021	0.0114256	0.000158481	0.327095
P46735	Myo1b	Unconventional myosin-Ib (MIH-L) (Myosin I alpha) (MMI-alpha) (MMIa)							0.00322073	0.000873351	0.261235	0.0975736	0.0154774	-0.274892							0.0766096	0.0213045	0.133445
P46737	Brcc3 Brcc36 C6.1a	Lys-63-specific deubiquitinase BRCC36 (EC 3.4.19.-) (BRCA1-A complex subunit BRCC36) (BRCA1/BRCA2-containing complex subunit 3) (BRCA1/BRCA2-containing complex subunit 36) (BRISC complex subunit BRCC36)							0.00189981	0.000440084	-0.172748
P46935	Nedd4 Kiaa0093 Nedd-4 Nedd4-1 Nedd4a Rpf1	E3 ubiquitin-protein ligase NEDD4 (EC 2.3.2.26) (HECT-type E3 ubiquitin transferase NEDD4) (Neural precursor cell expressed developmentally down-regulated protein 4) (NEDD-4)							0.00474866	0.00141779	0.184046				0.0527908	0.0247876	-0.109652				0.135462	0.0491791	0.0597674	0.0109074	0.00147153	-0.301344
P46938	Yap1 Yap Yap65	Transcriptional coactivator YAP1 (Yes-associated protein 1) (Protein yorkie homolog) (Yes-associated protein YAP65 homolog)	0.357	0.0321008	0.204179				0.00256395	0.000652803	-0.221543	0.0479796	0.00418949	0.315803	0.00024875	2.90308e-05	-0.461329	0.158518	0.0433624	0.100293				0.117148	0.0440519	-0.169793
P46978	Stt3a Itm1	Dolichyl-diphosphooligosaccharide--protein glycosyltransferase subunit STT3A (Oligosaccharyl transferase subunit STT3A) (STT3-A) (EC 2.4.99.18) (B5) (Integral membrane protein 1)							0.000455342	7.10538e-05	0.881752	0.177512	0.0443584	-0.276633										0.0508733	0.0127681	-0.520868
P47199	Cryz	Quinone oxidoreductase (EC 1.6.5.5) (NADPH:quinone reductase) (Zeta-crystallin)				0.0142123	0.00161213	0.163547													0.115903	0.0393098	0.152674	3.5846e-05	6.99951e-07	0.447046
P47226	Tes	Testin (TES1/TES2)							0.0540718	0.0277845	0.457613				0.00179071	0.000398221	-0.609979
P47708	Rph3a	Rabphilin-3A (Exophilin-1)	0.413931	0.0468696	0.129022
P47713	Pla2g4a Cpla2 Pla2g4	Cytosolic phospholipase A2 (cPLA2) (Phospholipase A2 group IVA) [Includes: Phospholipase A2 (EC 3.1.1.4) (Phosphatidylcholine 2-acylhydrolase); Lysophospholipase (EC 3.1.1.5)]										0.139167	0.029558	-0.32457
P47738	Aldh2 Ahd-1 Ahd1	Aldehyde dehydrogenase, mitochondrial (EC 1.2.1.3) (AHD-M1) (ALDH class 2) (ALDH-E2) (ALDHI)	0.312395	0.022562	0.188901	0.00117275	4.62048e-05	0.181733	0.000349698	5.11273e-05	0.140999				0.004104	0.00112786	0.214825				0.0578329	0.013602	-0.135354
P47739	Aldh3a1 Ahd-4 Ahd4 Aldh3 Aldh4	Aldehyde dehydrogenase, dimeric NADP-preferring (EC 1.2.1.5) (Aldehyde dehydrogenase 4) (Aldehyde dehydrogenase family 3 member A1) (Dioxin-inducible aldehyde dehydrogenase 3)										0.066709	0.00763773	0.347948
P47740	Aldh3a2 Ahd-3 Ahd3 Aldh3 Aldh4	Aldehyde dehydrogenase family 3 member A2 (EC 1.2.1.3) (EC 1.2.1.94) (Aldehyde dehydrogenase 3) (Fatty aldehyde dehydrogenase)							0.000119789	1.2892e-05	0.832709
P47746	Cnr1	Cannabinoid receptor 1 (CB-R) (CB1) (Brain-type cannabinoid receptor)	0.264146	0.0155863	0.173426	3.56331e-05	3.7208e-07	-0.275865
P47753	Capza1 Cappa1	F-actin-capping protein subunit alpha-1 (CapZ alpha-1)							0.0399193	0.0192176	-0.0993384													0.09667	0.0327477	-0.290285
P47754	Capza2 Cappa2	F-actin-capping protein subunit alpha-2 (CapZ alpha-2)				0.0941956	0.0237409	-0.0672999	0.0261337	0.011532	-0.189123
P47757	Capzb Cappb1	F-actin-capping protein subunit beta (CapZ beta)																			0.0274563	0.0043721	0.159662
P47758	Srprb	Signal recognition particle receptor subunit beta (SR-beta)							0.000404008	6.07716e-05	0.652859													0.00435996	0.000424387	-0.263441
P47759	Nsg2	Neuronal vesicle trafficking-associated protein 2 (Neuron-specific protein family member 2) (Protein 8.5) (Protein p19)				0.0019158	9.53651e-05	0.462508
P47791	Gsr Gr1	Glutathione reductase, mitochondrial (GR) (GRase) (EC 1.8.1.7)				0.0588024	0.0120111	-0.122194	0.000377948	5.63202e-05	-0.218165				0.0227258	0.0089913	-0.208728	0.164077	0.0455127	0.0682658	0.0596156	0.01435	0.111486	0.00785017	0.000963852	0.189234
P47802	Mtx1 Mtx Mtxn	Metaxin-1 (Mitochondrial outer membrane import complex protein 1)							0.0136959	0.00528727	0.287439	0.0289067	0.00136405	-0.305707							0.0370629	0.0068765	0.122242
P47809	Map2k4 Jnkk1 Mek4 Mkk4 Prkmk4 Sek1 Serk1 Skk1	Dual specificity mitogen-activated protein kinase kinase 4 (MAP kinase kinase 4) (MAPKK 4) (EC 2.7.12.2) (C-JUN N-terminal kinase kinase 1) (JNK kinase 1) (JNKK 1) (JNK-activating kinase 1) (MAPK/ERK kinase 4) (MEK 4) (SAPK/ERK kinase 1) (SEK1)							0.0777663	0.0431833	0.0778744
P47811	Mapk14 Crk1 Csbp1 Csbp2	Mitogen-activated protein kinase 14 (MAP kinase 14) (MAPK 14) (EC 2.7.11.24) (CRK1) (Mitogen-activated protein kinase p38 alpha) (MAP kinase p38 alpha)										0.066709	0.00764257	-0.250826
P47856	Gfpt1 Gfpt	Glutamine--fructose-6-phosphate aminotransferase [isomerizing] 1 (EC 2.6.1.16) (D-fructose-6-phosphate amidotransferase 1) (Glutamine:fructose-6-phosphate amidotransferase 1) (GFAT 1) (GFAT1) (Hexosephosphate aminotransferase 1)										0.0694247	0.00827768	-0.470037
P47857	Pfkm Pfk-m Pfka	ATP-dependent 6-phosphofructokinase, muscle type (ATP-PFK) (PFK-M) (EC 2.7.1.11) (6-phosphofructokinase type A) (Phosphofructo-1-kinase isozyme A) (PFK-A) (Phosphohexokinase)													0.000533578	8.12949e-05	0.756542				0.030906	0.00519304	-0.123382
P47867	Scg3	Secretogranin-3 (Secretogranin III) (SgIII)	0.362374	0.0332423	0.190193
P47911	Rpl6	Large ribosomal subunit protein eL6 (60S ribosomal protein L6) (TAX-responsive enhancer element-binding protein 107) (TAXREB107)							0.0154856	0.00612698	0.439378				0.000349607	4.65622e-05	-0.578557	0.157542	0.042945	-0.0975061				0.126357	0.0487483	-0.156533
P47915	Rpl29 Rpl43	Large ribosomal subunit protein eL29 (60S ribosomal protein L29)							0.063731	0.0337974	0.38197				0.00107645	0.000204448	-0.858235
P47934	Crat	Carnitine O-acetyltransferase (Carnitine acetylase) (EC 2.3.1.137) (EC 2.3.1.7) (Carnitine acetyltransferase) (CAT) (CrAT)							0.0745549	0.0409691	-0.215272										0.0901112	0.027171	-0.118494	0.0274261	0.00536321	0.336416
P47941	Crkl Crkol	Crk-like protein							0.00877023	0.0030193	-0.150831
P47955	Rplp1	Large ribosomal subunit protein P1 (60S acidic ribosomal protein P1)	0.33752	0.0271517	-0.162605				0.0478995	0.0239273	-0.19467													0.0155889	0.00243519	-0.311306
P47962	Rpl5	Large ribosomal subunit protein uL18 (60S ribosomal protein L5)													6.10981e-06	1.26006e-07	-0.428027
P47963	Rpl13	Large ribosomal subunit protein eL13 (60S ribosomal protein L13) (A52)													0.000977193	0.000180441	-1.0097	0.122339	0.028651	0.123479
P47964	Rpl36	Large ribosomal subunit protein eL36 (60S ribosomal protein L36)				0.0608054	0.0126029	-0.187931	0.00224871	0.000549786	0.389126				0.000495587	7.36844e-05	-0.454036
P47968	Rpia Rpi	Ribose-5-phosphate isomerase (EC 5.3.1.6) (Phosphoriboisomerase)							0.00103704	0.00020135	-0.229607				1.03847e-05	3.00088e-07	-0.365988							4.12734e-08	6.0851e-11	0.473857
P48024	Eif1 Sui1 Sui1-rs1	Eukaryotic translation initiation factor 1 (eIF1) (Protein translation factor SUI1 homolog)													0.0157103	0.00578429	-0.285262
P48025	Syk ptk72 Sykb	Tyrosine-protein kinase SYK (EC 2.7.10.2) (Spleen tyrosine kinase)													0.0290288	0.012042	0.195823
P48036	Anxa5 Anx5	Annexin A5 (Anchorin CII) (Annexin V) (Annexin-5) (Calphobindin I) (CPB-I) (Endonexin II) (Lipocortin V) (Placental anticoagulant protein 4) (PP4) (Placental anticoagulant protein I) (PAP-I) (Thromboplastin inhibitor) (Vascular anticoagulant-alpha) (VAC-alpha)													0.0416812	0.0185948	-0.12433							0.106967	0.0390608	-0.44777
P48168	Glrb	Glycine receptor subunit beta (Glycine receptor 58 kDa subunit)	0.406545	0.0445562	0.26695
P48193	Epb41 Epb4.1 Kiaa4056	Protein 4.1 (P4.1) (4.1R) (Band 4.1) (Erythrocyte membrane protein band 4.1)				6.54014e-06	3.3404e-08	0.150808							9.31314e-05	7.42967e-06	-0.358912
P48302	Ednrb	Endothelin receptor type B (ET-B) (ET-BR) (Endothelin receptor non-selective type)	0.404625	0.0427533	-0.193527
P48318	Gad1 Gad67	Glutamate decarboxylase 1 (EC 4.1.1.15) (67 kDa glutamic acid decarboxylase) (GAD-67) (Glutamate decarboxylase 67 kDa isoform)				0.070492	0.015583	0.0753377
P48320	Gad2 Gad65	Glutamate decarboxylase 2 (EC 4.1.1.15) (65 kDa glutamic acid decarboxylase) (GAD-65) (Glutamate decarboxylase 65 kDa isoform)				0.0265089	0.003917	0.113218
P48410	Abcd1 Ald Aldgh	ATP-binding cassette sub-family D member 1 (EC 3.1.2.-) (EC 7.6.2.-) (Adrenoleukodystrophy protein) (ALDP)							0.0229381	0.00983881	0.310349										0.12031	0.0414879	0.064691	0.0368722	0.00809444	-0.242461
P48428	Tbca	Tubulin-specific chaperone A (TCP1-chaperonin cofactor A) (Tubulin-folding cofactor A) (CFA)							1.47021e-06	4.84558e-08	-0.425032	0.0102447	0.000102239	0.451328	0.0518292	0.0242615	-0.154657	0.00723025	0.00023593	0.137606
P48432	Sox2 Sox-2	Transcription factor SOX-2				0.017667	0.0022188	0.254883
P48441	Idua	Alpha-L-iduronidase (EC 3.2.1.76)										0.0590599	0.00625463	0.342289	0.0571584	0.0272405	0.249119
P48453	Ppp3cb Calnb	Serine/threonine-protein phosphatase 2B catalytic subunit beta isoform (EC 3.1.3.16) (CAM-PRP catalytic subunit) (Calmodulin-dependent calcineurin A subunit beta isoform) (CNA beta)				0.0811688	0.0190063	0.0402154	0.0499992	0.0252519	0.0939691
P48455	Ppp3cc Calnc	Serine/threonine-protein phosphatase 2B catalytic subunit gamma isoform (EC 3.1.3.16) (CAM-PRP catalytic subunit) (Calcineurin, testis-specific catalytic subunit) (Calmodulin-dependent calcineurin A subunit gamma isoform)													0.00273192	0.000676538	-0.200264
P48542	Kcnj6 Girk2 Kcnj7 W	G protein-activated inward rectifier potassium channel 2 (GIRK-2) (Inward rectifier K(+) channel Kir3.2) (Potassium channel, inwardly rectifying subfamily J member 6)				0.0734534	0.0165273	0.13948
P48545	Kcnj5 Girk4	G protein-activated inward rectifier potassium channel 4 (GIRK-4) (Cardiac inward rectifier) (CIR) (Heart KATP channel) (Inward rectifier K(+) channel Kir3.4) (KATP-1) (Potassium channel, inwardly rectifying subfamily J member 5)	0.410804	0.0462668	0.244512
P48722	Hspa4l Apg1 Hsp4l Osp94	Heat shock 70 kDa protein 4L (Heat shock 70-related protein APG-1) (Osmotic stress protein 94)										0.0514734	0.00487064	0.232674	5.6459e-05	3.6827e-06	-0.336058
P48725	Pcnt Pcnt2	Pericentrin													0.00166238	0.000357989	-0.143353				0.0367131	0.00676031	0.129158	0.102963	0.0364293	-0.329001
P48758	Cbr1 Cbr	Carbonyl reductase [NADPH] 1 (EC 1.1.1.184) (15-hydroxyprostaglandin dehydrogenase [NADP(+)]) (EC 1.1.1.196, EC 1.1.1.197) (20-beta-hydroxysteroid dehydrogenase) (Alcohol dehydrogenase [NAD(P)+] CBR1) (EC 1.1.1.71) (NADPH-dependent carbonyl reductase 1) (Prostaglandin 9-ketoreductase) (PG-9-KR) (Prostaglandin-E(2) 9-reductase) (EC 1.1.1.189)							0.00211401	0.000509991	-0.337107	0.0364936	0.00242685	0.396027	4.01806e-07	2.31255e-09	-0.70368				0.042262	0.0085426	-0.0896079	0.0268235	0.00511075	0.150472
P48760	Fpgs	Folylpolyglutamate synthase, mitochondrial (EC 6.3.2.17) (Folylpoly-gamma-glutamate synthetase) (FPGS) (Tetrahydrofolylpolyglutamate synthase) (Tetrahydrofolate synthase)							0.0784313	0.0436628	0.176998
P48771	Cox7a2 Cox7a3 Cox7al	Cytochrome c oxidase subunit 7A2, mitochondrial (Cytochrome c oxidase subunit VIIa-liver/heart) (Cytochrome c oxidase subunit VIIa-L)							0.0181291	0.00740794	-0.205926	0.0654145	0.00735775	-0.230382	0.076901	0.0388378	0.156039	0.0593715	0.00846902	-0.0965697	0.0282436	0.00454474	-0.142293
P48774	Gstm5 Fsc2 Gstm3	Glutathione S-transferase Mu 5 (EC 2.5.1.18) (Fibrous sheath component 2) (Fsc2) (GST class-mu 5)							0.0137844	0.00533549	0.363021	0.0353484	0.00229373	-0.407814				0.151923	0.0402106	-0.181093
P48776	Tdo2 Tdo	Tryptophan 2,3-dioxygenase (TDO) (EC 1.13.11.11) (Tryptamin 2,3-dioxygenase) (Tryptophan oxygenase) (TO) (TRPO) (Tryptophan pyrrolase) (Tryptophanase)										0.106392	0.0181437	-0.688949
P48962	Slc25a4 Aac1 Anc1 Ant1	ADP/ATP translocase 1 (ADP,ATP carrier protein 1) (ADP,ATP carrier protein, heart/skeletal muscle isoform T1) (Adenine nucleotide translocator 1) (ANT 1) (Solute carrier family 25 member 4)				0.0526757	0.0103905	-0.123462				0.152344	0.0349675	-0.45005	0.000432208	6.17045e-05	0.495343	0.0679589	0.0106752	-0.171574				0.0850099	0.0270025	0.298164
P48999	Alox5	Polyunsaturated fatty acid 5-lipoxygenase (EC 1.13.11.-) (Arachidonate 5-lipoxygenase) (5-LO) (5-lipoxygenase) (EC 1.13.11.34)													0.00587704	0.00176926	0.315485
P49025	Cit Crik	Citron Rho-interacting kinase (CRIK) (EC 2.7.11.1) (Rho-interacting, serine/threonine-protein kinase 21)	0.396422	0.0392462	0.0849711
P49070	Camlg Caml Get2	Guided entry of tail-anchored proteins factor CAMLG (Calcium signal-modulating cyclophilin ligand)				0.128075	0.0371164	-0.0657192							0.0442686	0.0199793	-0.155191	0.0838041	0.0152604	0.160601
P49135	Ercc3 Xpb Xpbc	General transcription and DNA repair factor IIH helicase subunit XPB (TFIIH subunit XPB) (EC 3.6.4.12) (Basic transcription factor 2 89 kDa subunit) (BTF2 p89) (DNA excision repair protein ERCC-3) (DNA repair protein complementing XP-B cells) (TFIIH 89 kDa subunit) (Xeroderma pigmentosum group B-complementing protein)																0.00059753	2.60215e-06	0.638498
P49138	Mapkapk2 Rps6kc1	MAP kinase-activated protein kinase 2 (MAPK-activated protein kinase 2) (MAPKAP kinase 2) (MAPKAP-K2) (MAPKAPK-2) (MK-2) (MK2) (EC 2.7.11.1)													0.0204854	0.00798129	-0.125445
P49182	Serpind1 Hcf2 Hcii	Heparin cofactor 2 (Heparin cofactor II) (HC-II) (Protease inhibitor leuserpin-2) (Serpin D1)																						0.0103633	0.00137171	-0.356029
P49222	Epb42 Epb4.2	Protein 4.2 (P4.2) (Erythrocyte membrane protein band 4.2) (Erythrocyte protein 4.2)													0.0341534	0.0146412	-0.358379
P49300	Clec10a Mgl Mgl1	C-type lectin domain family 10 member A (MMGL) (Macrophage asialoglycoprotein-binding protein 1) (M-ASGP-BP-1) (Macrophage galactose/N-acetylgalactosamine-specific lectin)													0.000359503	4.84511e-05	0.338783				0.0196838	0.00269783	0.334346	0.0359287	0.00779466	-0.848111
P49312	Hnrnpa1 Fli-2 Hnrpa1 Tis	Heterogeneous nuclear ribonucleoprotein A1 (hnRNP A1) (HDP-1) (Helix-destabilizing protein) (Single-strand-binding protein) (Topoisomerase-inhibitor suppressed) (hnRNP core protein A1) [Cleaved into: Heterogeneous nuclear ribonucleoprotein A1, N-terminally processed]				0.0819193	0.0192976	-0.0737519
P49429	Hpd	4-hydroxyphenylpyruvate dioxygenase (EC 1.13.11.27) (4-hydroxyphenylpyruvic acid oxidase) (4HPPD) (HPD) (HPPDase) (F Alloantigen) (F protein)				0.00357649	0.000222539	1.29961	0.0599801	0.0314562	-0.119589				0.028224	0.011628	1.7621
P49442	Inpp1	Inositol polyphosphate 1-phosphatase (IPP) (IPPase) (EC 3.1.3.57)										0.0664232	0.00754035	-0.243135							0.0919263	0.0280261	0.100154
P49443	Ppm1a Pppm1a	Protein phosphatase 1A (EC 3.1.3.16) (Protein phosphatase 2C isoform alpha) (PP2C-alpha) (Protein phosphatase IA)										0.167918	0.0408543	-0.10964	4.10921e-05	2.24019e-06	-0.297652	0.154358	0.0412285	0.0765052
P49586	Pcyt1a Ctpct Pcyt1	Choline-phosphate cytidylyltransferase A (EC 2.7.7.15) (CCT-alpha) (CTP:phosphocholine cytidylyltransferase A) (CCT A) (CT A) (Phosphorylcholine transferase A)							0.0123125	0.00462152	-0.136113	0.139671	0.0299106	0.0991522				0.0672066	0.010429	0.0858789	0.0464982	0.0098707	-0.0867827	0.106842	0.0389753	0.0969395
P49615	Cdk5 Cdkn5 Crk6 PSSALRE	Cyclin-dependent kinase 5 (EC 2.7.11.1) (Cell division protein kinase 5) (Cyclin-dependent-like kinase 5) (Serine/threonine-protein kinase PSSALRE) (Tau protein kinase II catalytic subunit) (TPKII catalytic subunit)																0.156509	0.0421544	-0.0829435				0.00172434	0.000122948	-0.341555
P49717	Mcm4 Cdc21 Mcmd4	DNA replication licensing factor MCM4 (EC 3.6.4.12) (CDC21 homolog) (P1-CDC21)										0.0764506	0.00998886	-0.352513				0.00419447	8.65634e-05	-0.300486
P49718	Mcm5 Cdc46 Mcmd5	DNA replication licensing factor MCM5 (EC 3.6.4.12) (CDC46 homolog) (P1-CDC46)										0.0570226	0.00583991	-0.332196
P49722	Psma2 Lmpc3	Proteasome subunit alpha type-2 (Macropain subunit C3) (Multicatalytic endopeptidase complex subunit C3) (Proteasome component C3)													8.26242e-05	6.18358e-06	-0.354029	0.072151	0.0118234	-0.131158				0.117905	0.0446303	-0.238708
P49769	Psen1 Ad3h Psnl1	Presenilin-1 (PS-1) (EC 3.4.23.-) (Protein S182) [Cleaved into: Presenilin-1 NTF subunit; Presenilin-1 CTF subunit; Presenilin-1 CTF12 (PS1-CTF12)]							0.0317444	0.0145532	0.394509
P49813	Tmod1 Tmod	Tropomodulin-1 (Erythrocyte tropomodulin) (E-Tmod)													0.000673467	0.000111965	0.749669							0.00691764	0.000792049	-0.375928
P49817	Cav1 Cav	Caveolin-1				0.055644	0.0111909	0.163759	0.00841744	0.00287418	0.644461
P49919	Cdkn1c Kip2	Cyclin-dependent kinase inhibitor 1C (Cyclin-dependent kinase inhibitor p57) (p57Kip2)													0.0152757	0.00559489	-0.502067
P49935	Ctsh	Pro-cathepsin H (Cathepsin B3) (Cathepsin BA) [Cleaved into: Cathepsin H mini chain; Cathepsin H (EC 3.4.22.16); Cathepsin H heavy chain; Cathepsin H light chain]							0.0188028	0.00773023	-0.196964													0.0901129	0.029365	-0.60271
P49962	Srp9	Signal recognition particle 9 kDa protein (SRP9)	0.094719	0.00197208	-0.344914	0.050662	0.00972856	-0.0920258							0.00220392	0.000520062	-0.513117
P50096	Impdh1	Inosine-5'-monophosphate dehydrogenase 1 (IMP dehydrogenase 1) (IMPD 1) (IMPDH 1) (EC 1.1.1.205) (IMPDH-I)				0.0815593	0.0191682	-0.144354							0.000770914	0.000132245	-0.323817
P50114	S100b	Protein S100-B (S-100 protein beta chain) (S-100 protein subunit beta) (S100 calcium-binding protein B)										0.0119533	0.000192885	2.62935
P50136	Bckdha	2-oxoisovalerate dehydrogenase subunit alpha, mitochondrial (EC 1.2.4.4) (Branched-chain alpha-keto acid dehydrogenase E1 component alpha chain) (BCKDE1A) (BCKDH E1-alpha)							1.8043e-05	1.16961e-06	-0.301354
P50171	Hsd17b8 H2-Ke6 Hke6	(3R)-3-hydroxyacyl-CoA dehydrogenase (EC 1.1.1.n12) (17-beta-hydroxysteroid dehydrogenase 8) (17-beta-HSD 8) (3-ketoacyl-[acyl-carrier-protein] reductase alpha subunit) (KAR alpha subunit) (3-oxoacyl-[acyl-carrier-protein] reductase) (Estradiol 17-beta-dehydrogenase 8) (EC 1.1.1.62) (Protein Ke6) (Ke-6) (Testosterone 17-beta-dehydrogenase 8) (EC 1.1.1.239)	0.0540422	0.000710016	0.16283				4.57506e-08	5.2168e-10	-0.338734				0.0600412	0.0289215	-0.112148				0.0146485	0.00172506	-0.138578	0.00229034	0.000182956	0.28367
P50172	Hsd11b1 Hsd11	11-beta-hydroxysteroid dehydrogenase 1 (11-DH) (11-beta-HSD1) (EC 1.1.1.146) (11-beta-hydroxysteroid dehydrogenase/microsomal carbonyl reductase) (11-beta-HSD1A/MCR) (11beta-HSD1A) (7-oxosteroid reductase) (EC 1.1.1.201) (Corticosteroid 11-beta-dehydrogenase isozyme 1) (liver-type 11-beta-HSD)				0.00196365	9.88708e-05	0.3284	9.1733e-07	2.66516e-08	0.799203										0.0208107	0.00292629	0.433163
P50247	Ahcy	Adenosylhomocysteinase (AdoHcyase) (EC 3.13.2.1) (CUBP) (Liver copper-binding protein) (S-adenosyl-L-homocysteine hydrolase)				0.115093	0.0318724	0.0981685	0.0538089	0.0276105	0.144785				0.00237887	0.000571234	0.523852							0.0914855	0.0302598	0.176923
P50285	Fmo1 Fmo-1	Flavin-containing monooxygenase 1 (EC 1.14.13.148) (EC 1.14.13.8) (Dimethylaniline monooxygenase [N-oxide-forming] 1) (Dimethylaniline oxidase 1) (Hepatic flavin-containing monooxygenase 1) (FMO 1) (Trimethylamine monooxygenase)							0.000813416	0.000149037	0.850727							0.0621656	0.00919625	-0.170418
P50295	Nat2 Aac2	Arylamine N-acetyltransferase 2 (EC 2.3.1.5) (Arylamide acetylase 2) (N-acetyltransferase type 2) (NAT-2)																0.042579	0.00506587	-0.123019
P50427	Sts	Steryl-sulfatase (EC 3.1.6.2) (Arylsulfatase C) (ASC) (Steroid sulfatase) (Steryl-sulfate sulfohydrolase)													0.000439661	6.33589e-05	0.278262
P50428	Arsa As2	Arylsulfatase A (ASA) (EC 3.1.6.8) (Cerebroside-sulfatase)							3.95756e-09	1.86748e-11	-0.554377				0.0671814	0.0330698	-0.118243
P50429	Arsb As1 As1-s	Arylsulfatase B (ASB) (EC 3.1.6.12) (N-acetylgalactosamine-4-sulfatase) (G4S)				0.0375879	0.00634439	-0.0837007	0.000237297	3.12096e-05	-0.350052				0.00905304	0.00296413	0.174199	0.130638	0.0313742	-0.122118	0.0602795	0.0145685	-0.395276
P50431	Shmt1 Shmt	Serine hydroxymethyltransferase, cytosolic (SHMT) (EC 2.1.2.1) (Glycine hydroxymethyltransferase) (Serine methylase)				0.000143465	2.53403e-06	0.948817	0.0113345	0.00416628	0.154152
P50446	Krt6a Ker2 Krt2-6 Krt2-6a Krt6	Keratin, type II cytoskeletal 6A (Cytokeratin-6A) (CK-6A) (Keratin-6-alpha) (mK6-alpha) (Keratin-6A) (K6A)	0.228068	0.0108927	-0.891031																0.071275	0.018956	1.27872	0.00365442	0.000334088	-0.823331
P50462	Csrp3 Clp Mlp	Cysteine and glycine-rich protein 3 (Cysteine-rich protein 3) (CRP3) (LIM domain protein, cardiac) (Muscle LIM protein)													0.00115853	0.00022652	3.23838							0.0882517	0.0283815	1.09819
P50516	Atp6v1a Atp6a1 Atp6a2 Atp6v1a1	V-type proton ATPase catalytic subunit A (V-ATPase subunit A) (EC 7.1.2.2) (V-ATPase 69 kDa subunit) (Vacuolar proton pump subunit alpha)													0.0220869	0.00869706	-0.172074
P50518	Atp6v1e1 Atp6e Atp6e2	V-type proton ATPase subunit E 1 (V-ATPase subunit E 1) (V-ATPase 31 kDa subunit) (p31) (Vacuolar proton pump subunit E 1)				0.15541	0.0492172	-0.130325	0.000335761	4.87751e-05	-0.232095				2.66107e-05	1.21857e-06	-0.30634	0.0893445	0.0170294	-0.125629
P50543	S100a11 S100c	Protein S100-A11 (Calgizzarin) (Endothelial monocyte-activating polypeptide) (EMAP) (Protein S100-C) (S100 calcium-binding protein A11)													0.0185606	0.00711563	-0.762102	0.0639208	0.00972358	0.224128
P50544	Acadvl Vlcad	Very long-chain specific acyl-CoA dehydrogenase, mitochondrial (EC 1.3.8.9) (MVLCAD) (VLCAD)				0.129135	0.0375712	-0.0843725	0.019687	0.00814295	-0.105724													0.0141783	0.00212255	0.485362
P50580	Pa2g4 Ebp1 Plfap	Proliferation-associated protein 2G4 (IRES-specific cellular trans-acting factor 45 kDa) (ITAF45) (Mpp1) (Proliferation-associated protein 1) (Protein p38-2G4)							2.71056e-05	1.95607e-06	-0.214729				1.9845e-05	7.8813e-07	-0.317259							0.076661	0.0232478	-0.445281
P50586	Tub Rd5	Tubby protein				0.0217625	0.00299988	-0.135384
P50608	Fmod	Fibromodulin (FM) (Collagen-binding 59 kDa protein) (Keratan sulfate proteoglycan fibromodulin) (KSPG fibromodulin)				0.0507092	0.0097487	0.253705	0.0297531	0.0134684	-0.197197
P50992	Atp4b	Potassium-transporting ATPase subunit beta (Gastric H(+)/K(+) ATPase subunit beta) (Proton pump beta chain)													0.0127108	0.00447947	-0.8786
P51125	Cast	Calpastatin (Calpain inhibitor)				0.000371207	9.65907e-06	0.233054	0.0567443	0.0294092	-0.184342	0.100182	0.0163386	0.286127	0.0028438	0.000711972	-0.542951				0.0507727	0.011166	0.240468
P51141	Dvl1 Dvl	Segment polarity protein dishevelled homolog DVL-1 (Dishevelled-1) (DSH homolog 1)	0.0332113	0.000341866	0.164427
P51150	Rab7a Rab7	Ras-related protein Rab-7a (EC 3.6.5.2)							9.89077e-05	1.01812e-05	0.598845				0.039711	0.0175414	0.15501	0.00169053	1.40009e-05	-0.214512
P51163	Uros Uros3	Uroporphyrinogen-III synthase (UROIIIS) (UROS) (EC 4.2.1.75) (Hydroxymethylbilane hydrolyase [cyclizing]) (Uroporphyrinogen-III cosynthase)							0.00690258	0.00224042	-0.155305	0.139525	0.0297986	-0.251605	0.00227219	0.000540167	-0.193991				0.0770664	0.0215122	0.174104
P51174	Acadl	Long-chain specific acyl-CoA dehydrogenase, mitochondrial (LCAD) (EC 1.3.8.8)	0.0511192	0.000619064	0.184665	6.54014e-06	3.21076e-08	0.183237	1.44378e-06	4.71337e-08	-0.246152	0.0954171	0.0146892	0.160192							0.0764255	0.0212373	-0.106381	0.0396382	0.00898309	0.470405
P51175	Ppox	Protoporphyrinogen oxidase (PPO) (EC 1.3.3.4)				0.0245781	0.00356139	-0.0822915	7.30874e-06	3.63039e-07	-0.291014										0.0125071	0.00127453	-0.0796333
P51410	Rpl9	Large ribosomal subunit protein uL6 (60S ribosomal protein L9)							0.0622911	0.0329359	0.209104				3.15909e-07	1.13018e-09	-0.494841							0.0606453	0.0166326	-0.33072
P51432	Plcb3	1-phosphatidylinositol 4,5-bisphosphate phosphodiesterase beta-3 (EC 3.1.4.11) (Phosphoinositide phospholipase C-beta-3) (Phospholipase C-beta-3) (PLC-beta-3)													0.0119627	0.00415013	-0.126173	0.132255	0.0321836	0.0670661
P51437	Camp Cnlp Cramp	Cathelicidin antimicrobial peptide (Cathelin-like protein) (CLP) [Cleaved into: Cathelin-related antimicrobial peptide (Cramp)]							0.0817497	0.0459071	0.641053	0.0320136	0.00174929	-3.15334				0.0231372	0.00173476	0.40019
P51569	Gla Ags	Alpha-galactosidase A (EC 3.2.1.22) (Alpha-D-galactosidase A) (Alpha-D-galactoside galactohydrolase) (Galactosylgalactosylglucosylceramidase GLA) (Melibiase)																0.134861	0.0332344	0.144739
P51612	Xpc	DNA repair protein complementing XP-C cells homolog (Xeroderma pigmentosum group C-complementing protein homolog) (p125)							4.24607e-05	3.42896e-06	0.717725	0.075073	0.00956695	0.458462				0.118126	0.0271895	0.205949
P51642	Cntf	Ciliary neurotrophic factor (CNTF)	0.000869191	2.36837e-06	-0.406908
P51655	Gpc4	Glypican-4 (K-glypican) [Cleaved into: Secreted glypican-4]													0.0355947	0.0153931	0.239762							0.0948355	0.0317895	-0.520276
P51658	Hsd17b2 Edh17b2	Estradiol 17-beta-dehydrogenase 2 (EC 1.1.1.62) (17-beta-hydroxysteroid dehydrogenase type 2) (17-beta-HSD 2) (Testosterone 17-beta-dehydrogenase) (EC 1.1.1.239)							0.00428361	0.00125025	0.572021	0.0563438	0.00573589	-0.679922
P51661	Hsd11b2 Hsd11k	11-beta-hydroxysteroid dehydrogenase type 2 (11-DH2) (11-beta-HSD2) (EC 1.1.1.-) (Corticosteroid 11-beta-dehydrogenase isozyme 2) (NAD-dependent 11-beta-hydroxysteroid dehydrogenase)																0.0947431	0.0190097	-0.160523
P51667	Myl2 Mylpc	Myosin regulatory light chain 2, ventricular/cardiac muscle isoform (MLC-2) (MLC-2v) (Myosin light chain 2, slow skeletal/ventricular muscle isoform) (MLC-2s/v)													0.00183881	0.000413033	4.61671
P51791	Clcn3 Clc3	H(+)/Cl(-) exchange transporter 3 (Chloride channel protein 3) (ClC-3) (Chloride transporter ClC-3)				0.0266904	0.0039629	-0.115967	0.0593421	0.0309966	0.24805							0.0199435	0.0013163	-0.169667
P51807	Dynlt1 Tctel1 Tctex-1 Tctex1	Dynein light chain Tctex-type 1 (Activator of G-protein signaling 2) (AGS2) (T-complex testis-specific protein 1) (TCTEX-1)	0.0980238	0.00208225	-0.584896	0.00168954	7.75773e-05	-0.569656				0.0355427	0.00231467	-0.723804										0.000106051	3.23172e-06	-0.938797
P51830	Adcy9	Adenylate cyclase type 9 (EC 4.6.1.1) (ATP pyrophosphate-lyase 9) (Adenylate cyclase type IX) (Adenylyl cyclase 9) (AC9) (Adenylyl cyclase type 10) (ACTP10)							0.0746261	0.0410324	0.237794				0.0305656	0.0128232	-0.156453	0.109257	0.0240366	-0.0973026
P51855	Gss	Glutathione synthetase (GSH synthetase) (GSH-S) (EC 6.3.2.3) (Glutathione synthase)	0.24846	0.0131263	-0.136765	0.0112224	0.00114455	-0.0688392													0.0421496	0.0084846	-0.0765499
P51859	Hdgf Tdrm1	Hepatoma-derived growth factor (HDGF)							1.58128e-05	9.97871e-07	-0.388374	0.0133744	0.000252717	0.433549	0.00062478	0.000101483	-0.306416
P51863	Atp6v0d1 Atp6d	V-type proton ATPase subunit d 1 (V-ATPase subunit d 1) (P39) (Physophilin) (V-ATPase 40 kDa accessory protein) (V-ATPase AC39 subunit) (Vacuolar proton pump subunit d 1)				0.00717115	0.000614454	0.151685				0.0557229	0.00555841	-0.331192				0.134861	0.0333055	-0.118159	0.0499714	0.0108538	0.178373
P51880	Fabp7 Blbp	Fatty acid-binding protein, brain (Brain lipid-binding protein) (BLBP) (Brain-type fatty acid-binding protein) (B-FABP) (Fatty acid-binding protein 7)	3.41914e-05	3.62306e-08	-1.82713	9.85818e-11	1.41013e-14	-1.01848				0.0324182	0.00182809	-0.637181
P51881	Slc25a5 Aac2 Ant2	ADP/ATP translocase 2 (ADP,ATP carrier protein 2) (Adenine nucleotide translocator 2) (ANT 2) (Solute carrier family 25 member 5) [Cleaved into: ADP/ATP translocase 2, N-terminally processed]				0.070492	0.0155887	-0.114567				0.00125836	2.21186e-06	-0.427601
P51885	Lum Lcn Ldc	Lumican (Keratan sulfate proteoglycan lumican) (KSPG lumican)													1.01654e-05	2.84404e-07	0.271614							0.0464931	0.0113682	-0.667667
P51910	Apod	Apolipoprotein D (Apo-D) (ApoD)													0.00333099	0.00087069	0.377218
P51912	Slc1a5 Aaat Asct2 Slc1a7	Neutral amino acid transporter B(0) (ATB(0)) (ASC-like Na(+)-dependent neutral amino acid transporter ASCT2) (Insulin-activated amino acid transporter) (Sodium-dependent neutral amino acid transporter type 2) (Solute carrier family 1 member 5)													0.00376889	0.00101588	0.321344	0.151153	0.0396899	-0.174385
P51949	Mnat1 Mat1	CDK-activating kinase assembly factor MAT1 (CDK7/cyclin-H assembly factor) (Menage a trois) (RING finger protein MAT1) (p35) (p36)													0.00345424	0.000908429	-0.220409				0.0617025	0.015119	0.217697
P51954	Nek1	Serine/threonine-protein kinase Nek1 (EC 2.7.11.1) (Never in mitosis A-related kinase 1) (NimA-related protein kinase 1)							0.000354026	5.20855e-05	0.170827	0.138731	0.0294248	-0.21583	0.0738901	0.0370927	-0.28312
P52019	Sqle Erg1	Squalene monooxygenase (EC 1.14.14.17) (Squalene epoxidase) (SE)							0.000561563	9.32429e-05	0.915805
P52194	Clgn Meg1	Calmegin (A2/6) (Calnexin-T) (MEG 1 antigen)	0.0540422	0.00071571	-0.514915
P52196	Tst	Thiosulfate sulfurtransferase (EC 2.8.1.1) (Rhodanese)							1.13476e-07	1.70161e-09	-0.373033							0.156769	0.0422885	-0.0884583	0.0392968	0.00754854	-0.197885
P52293	Kpna2 Rch1	Importin subunit alpha-1 (Importin alpha P1) (Karyopherin subunit alpha-2) (Pendulin) (Pore targeting complex 58 kDa subunit) (PTAC58) (RAG cohort protein 1) (SRP1-alpha)							0.0111616	0.00408839	-0.141246	0.0672598	0.00783236	-0.390763	0.041044	0.018268	-0.255313	0.00783852	0.000279405	-0.240549
P52332	Jak1	Tyrosine-protein kinase JAK1 (EC 2.7.10.2) (Janus kinase 1) (JAK-1)							0.00252553	0.000638161	0.27921	0.0352031	0.00227399	-0.190728
P52430	Pon1 Pon	Serum paraoxonase/arylesterase 1 (PON 1) (EC 3.1.1.2) (EC 3.1.1.81) (EC 3.1.8.1) (Aromatic esterase 1) (A-esterase 1) (Serum aryldialkylphosphatase 1)							0.00258983	0.000662224	0.451088				0.0673224	0.0331822	0.258221							0.0716836	0.0212095	-0.358293
P52431	Pold1	DNA polymerase delta catalytic subunit (EC 2.7.7.7) (3'-5' exodeoxyribonuclease) (EC 3.1.11.-)							0.0827731	0.04661	0.145005							0.0963738	0.0196012	0.0898504
P52479	Usp10 Kiaa0190 Ode-1 Uchrp	Ubiquitin carboxyl-terminal hydrolase 10 (EC 3.4.19.12) (Deubiquitinating enzyme 10) (Ubiquitin thioesterase 10) (Ubiquitin-specific-processing protease 10)							0.00404891	0.00116829	-0.133876				0.0058367	0.00175334	-0.21194				0.0173691	0.00221295	0.140847	0.0454399	0.0109298	-0.13986
P52480	Pkm Pk3 Pkm2 Pykm	Pyruvate kinase PKM (EC 2.7.1.40) (Pyruvate kinase muscle isozyme) (Threonine-protein kinase PKM2) (EC 2.7.11.1) (Tyrosine-protein kinase PKM2) (EC 2.7.10.2)													0.000337681	4.42683e-05	-0.284				0.0157864	0.00189939	-0.167587	0.00514459	0.000517503	0.220398
P52503	Ndufs6 Ip13	NADH dehydrogenase [ubiquinone] iron-sulfur protein 6, mitochondrial (Complex I-13kD-A) (CI-13kD-A) (NADH-ubiquinone oxidoreductase 13 kDa-A subunit)										0.183892	0.047515	0.173996	0.0142689	0.00515186	-0.365566				0.0610433	0.0148391	-0.145901	0.0664369	0.018909	0.288096
P52623	Uck1 Umpk	Uridine-cytidine kinase 1 (UCK 1) (EC 2.7.1.48) (Cytidine monophosphokinase 1) (Uridine monophosphokinase 1)													0.00092168	0.000166654	-0.305823	0.151514	0.0398335	-0.116489	0.0314363	0.00532819	0.158607
P52624	Upp1 Up Upp	Uridine phosphorylase 1 (UPase 1) (UrdPase 1) (EC 2.4.2.3)							2.27639e-06	8.53379e-08	0.556688
P52633	Stat6	Signal transducer and transcription activator 6																			0.027329	0.00434611	0.189208
P52734	Fgd1	FYVE, RhoGEF and PH domain-containing protein 1 (Faciogenital dysplasia 1 protein homolog) (Rho/Rac guanine nucleotide exchange factor FGD1) (Rho/Rac GEF) (Zinc finger FYVE domain-containing protein 3)				0.0845795	0.0201192	0.0813361
P52760	Rida Hrp12	2-iminobutanoate/2-iminopropanoate deaminase (EC 3.5.99.10) (Heat-responsive protein 12) (Reactive intermediate imine deaminase A homolog) (Translation inhibitor L-PSP ribonuclease)	0.254889	0.013929	0.380576	0.00116527	4.52796e-05	0.165816	0.0164662	0.00658185	-0.148732				0.0230391	0.00916038	0.528921
P52795	Efnb1 Epl2 Eplg2 Lerk2 Stra1	Ephrin-B1 (CEK5 receptor ligand) (CEK5-L) (EFL-3) (ELK ligand) (ELK-L) (EPH-related receptor tyrosine kinase ligand 2) (LERK-2) (Stimulated by retinoic acid gene 1 protein) [Cleaved into: Ephrin-B1 C-terminal fragment (Ephrin-B1 CTF); Ephrin-B1 intracellular domain (Ephrin-B1 ICD)]							0.0694176	0.0376256	0.20029				3.5016e-07	1.62344e-09	-0.474341				0.0255615	0.00389092	-0.471634
P52800	Efnb2 Elf2 Epl5 Eplg5 Htkl Lerk5	Ephrin-B2 (ELF-2) (EPH-related receptor tyrosine kinase ligand 5) (LERK-5) (HTK ligand) (HTK-L)	0.171273	0.00544464	-0.180788
P52825	Cpt2 Cpt-2	Carnitine O-palmitoyltransferase 2, mitochondrial (EC 2.3.1.21) (Carnitine palmitoyltransferase II) (CPT II)				0.0144427	0.00165271	0.133726				0.0474355	0.00406471	-0.301603
P52840	Sult1a1 St1a1 Stp Stp1	Sulfotransferase 1A1 (ST1A1) (EC 2.8.2.1) (Aryl sulfotransferase) (Phenol sulfotransferase) (Phenol/aryl sulfotransferase) (mSTp1) (ST1A4) (Sulfokinase)							0.00487841	0.00146992	0.368235				0.0582672	0.0278621	0.175633							0.0996994	0.0344818	-0.49178
P52875	Tmem165 Tparl	Transmembrane protein 165 (TPA-regulated locus protein) (Transmembrane protein PFT27) (Transmembrane protein TPARL)							0.00134425	0.000281331	0.727219
P52927	Hmga2 Hmgic	High mobility group protein HMGI-C (High mobility group AT-hook protein 2)										0.0286978	0.00133674	0.638849
P53026	Rpl10a Nedd-6 Nedd6	Large ribosomal subunit protein uL1 (60S ribosomal protein L10a) (CSA-19) (Neural precursor cell expressed developmentally down-regulated protein 6) (NEDD-6)				0.0340333	0.00550588	-0.0807442	0.00589207	0.00184744	0.298856				0.000103483	8.58639e-06	-0.421642	0.0920141	0.018017	-0.0970918				0.0197129	0.00337103	-0.338474
P53395	Dbt	Lipoamide acyltransferase component of branched-chain alpha-keto acid dehydrogenase complex, mitochondrial (EC 2.3.1.168) (Branched-chain alpha-keto acid dehydrogenase complex component E2) (BCKAD-E2) (BCKADE2) (Dihydrolipoamide acetyltransferase component of branched-chain alpha-keto acid dehydrogenase complex) (Dihydrolipoamide branched chain transacylase) (Dihydrolipoyllysine-residue (2-methyl…				5.42649e-05	6.59779e-07	0.165592	3.30275e-07	6.90445e-09	-0.319362				0.00152444	0.000320973	-0.254084				0.104136	0.0336443	-0.122946
P53564	Cux1 Cutl1 Cux Kiaa4047	Homeobox protein cut-like 1 (CCAAT displacement protein) (CDP) (Homeobox protein cux-1) [Cleaved into: CDP/Cux p110]													0.00136741	0.000280477	-0.376809	0.0043165	9.28171e-05	0.21083
P53566	Cebpa Cebp	CCAAT/enhancer-binding protein alpha (C/EBP alpha)							0.0020607	0.000493448	-0.21251				0.00030441	3.83007e-05	-0.432823
P53569	Cebpz Cbf2 Cebpa-rs1	CCAAT/enhancer-binding protein zeta (CCAAT-box-binding transcription factor) (CBF) (CCAAT-binding factor)							0.00878526	0.00302722	0.212011				0.00023956	2.77668e-05	-0.441452
P53612	Rabggtb	Geranylgeranyl transferase type-2 subunit beta (EC 2.5.1.60) (Geranylgeranyl transferase type II subunit beta) (GGTase-II-beta) (Rab geranyl-geranyltransferase subunit beta) (Rab GG transferase beta) (Rab GGTase beta) (Rab geranylgeranyltransferase subunit beta) (Type II protein geranyl-geranyltransferase subunit beta)				0.0035799	0.000223263	0.196318				0.00816593	6.18448e-05	-0.381979				0.0837148	0.0152256	0.204858
P53657	Pklr	Pyruvate kinase PKLR (EC 2.7.1.40) (L-PK) (Pyruvate kinase isozymes L/R)				0.00508651	0.000379797	0.992773	0.0127929	0.00486979	-0.286616
P53702	Hccs Cchl	Holocytochrome c-type synthase (EC 4.4.1.17) (Cytochrome c-type heme lyase) (CCHL)				0.045739	0.0083483	-0.17898	0.00883903	0.00305818	-0.302111	0.0082118	6.48426e-05	-0.373351										0.070087	0.0205152	0.392604
P53798	Fdft1 Erg9	Squalene synthase (SQS) (SS) (EC 2.5.1.21) (FPP:FPP farnesyltransferase) (Farnesyl-diphosphate farnesyltransferase)	0.406085	0.0434915	-0.211886	0.152999	0.0482129	-0.101332	0.000624892	0.000106296	0.99989
P53808	Pctp Stard2	Phosphatidylcholine transfer protein (PC-TP) (START domain-containing protein 2) (StARD2) (StAR-related lipid transfer protein 2)							0.00233439	0.00057503	-0.365314	0.0058406	2.90875e-05	-0.446127	0.0128765	0.00455361	0.212592							9.21044e-12	2.72498e-15	0.995748
P53810	Pitpna Pitpn	Phosphatidylinositol transfer protein alpha isoform (PI-TP-alpha) (PtdIns transfer protein alpha) (PtdInsTP alpha)				0.0693607	0.0151851	-0.0723694							0.018494	0.00708352	0.158465				0.0007503	3.57861e-06	0.180295	0.000238846	8.47975e-06	-0.322954
P53811	Pitpnb	Phosphatidylinositol transfer protein beta isoform (PI-TP-beta) (PtdIns transfer protein beta) (PtdInsTP beta)				0.00850701	0.000766616	-0.0957372				0.0843029	0.0117063	-0.183519	0.027869	0.0114327	-0.170561							0.0274261	0.00532497	-0.334168
P53986	Slc16a1 Mct1	Monocarboxylate transporter 1 (MCT 1) (Solute carrier family 16 member 1)				0.123005	0.0350637	-0.172747										0.0279263	0.00252086	-0.229531	0.0911821	0.0276755	0.230172
P53994	Rab2a Rab2	Ras-related protein Rab-2A (EC 3.6.5.2)				0.0807202	0.018832	0.0878577	0.00113984	0.000226472	0.585702	0.0563438	0.00573124	-0.312403				0.0692284	0.0109984	-0.159158
P53995	Anapc1 Mcpr Tsg24	Anaphase-promoting complex subunit 1 (APC1) (Cyclosome subunit 1) (Mitotic checkpoint regulator) (Testis-specific gene 24 protein)				0.0595137	0.012237	-0.0671561	0.00201213	0.000478988	0.292793				0.0485117	0.0223751	0.165618	0.130848	0.0314458	-0.0956584
P53996	Cnbp Cnbp1 Znf9	CCHC-type zinc finger nucleic acid binding protein (Cellular nucleic acid-binding protein) (CNBP) (Zinc finger protein 9)													0.0137816	0.00494417	-0.54654
P54071	Idh2	Isocitrate dehydrogenase [NADP], mitochondrial (IDH) (EC 1.1.1.42) (ICD-M) (IDP) (NADP(+)-specific ICDH) (Oxalosuccinate decarboxylase)	0.000153112	1.85422e-07	0.28256	3.16784e-06	1.17814e-08	0.249304				0.134986	0.0280372	0.158274										0.0137224	0.00201539	0.877954
P54103	Dnajc2 Mida1 Zrf1	DnaJ homolog subfamily C member 2 (Mouse Id associate 1) (MIDA1) (Zuotin-related factor 1)							4.93904e-05	4.17373e-06	-0.234449				0.000232402	2.67885e-05	-0.315466	0.0654018	0.0100634	0.0742941	0.00338449	0.000122726	0.273981
P54116	Stom Epb7.2 Epb72	Stomatin (Erythrocyte band 7 integral membrane protein) (Erythrocyte membrane protein band 7.2) (Protein 7.2b)				0.00179058	8.45217e-05	0.202081
P54227	Stmn1 Lag Lap18 Pr22	Stathmin (Leukemia-associated gene protein) (Leukemia-associated phosphoprotein p18) (Metablastin) (Oncoprotein 18) (Op18) (Phosphoprotein p19) (pp19) (Prosolin) (Protein Pr22) (pp17)							0.0764599	0.0423145	-0.326053							0.041997	0.00494537	0.198667
P54254	Atxn1 Sca1	Ataxin-1 (Spinocerebellar ataxia type 1 protein homolog)										0.0320136	0.00172211	0.400202	0.00199131	0.000458749	-0.307668	0.139128	0.0349839	-0.199208
P54276	Msh6 Gtmbp	DNA mismatch repair protein Msh6 (G/T mismatch-binding protein) (GTBP) (GTMBP) (MutS protein homolog 6) (MutS-alpha 160 kDa subunit) (p160)																0.0859755	0.0159354	0.126435
P54285	Cacnb3 Cacnlb3	Voltage-dependent L-type calcium channel subunit beta-3 (CAB3) (Calcium channel voltage-dependent subunit beta 3) (CCHB3)				0.0162982	0.00197229	0.0889738
P54310	Lipe	Hormone-sensitive lipase (HSL) (EC 3.1.1.79) (Monoacylglycerol lipase LIPE) (EC 3.1.1.23) (Retinyl ester hydrolase) (REH)							0.00360502	0.0010029	0.126695
P54320	Eln	Elastin (Tropoelastin)													0.0168943	0.00633639	-0.657359				0.0278339	0.00445552	0.287088
P54726	Rad23a Mhr23a	UV excision repair protein RAD23 homolog A (HR23A) (mHR23A)							0.00170056	0.000381363	-0.27934							0.0018278	1.7899e-05	0.232964	0.00508635	0.000258577	0.261859
P54728	Rad23b Mhr23b	UV excision repair protein RAD23 homolog B (HR23B) (mHR23B) (XP-C repair-complementing complex 58 kDa protein) (p58)													0.00411174	0.00113151	-0.227122
P54729	Nub1 Nyren18	NEDD8 ultimate buster 1 (Negative regulator of ubiquitin-like proteins 1) (Protein BS4)													7.81724e-07	6.37377e-09	-0.316209	0.0233354	0.00178027	0.0900647
P54731	Faf1	FAS-associated factor 1				0.110438	0.0300304	0.0792191	0.0439992	0.0216422	-0.0896864										0.0098945	0.000813672	0.251564	0.106	0.0385739	-0.0639837
P54751	St3gal1 Siat4 Siat4a	CMP-N-acetylneuraminate-beta-galactosamide-alpha-2,3-sialyltransferase 1 (Alpha 2,3-ST 1) (Beta-galactoside alpha-2,3-sialyltransferase 1) (EC 2.4.3.4) (Gal-NAc6S) (Gal-beta-1,3-GalNAc-alpha-2,3-sialyltransferase) (Monosialoganglioside sialyltransferase) (EC 2.4.3.2) (ST3Gal I) (ST3GalI) (ST3GalA.1) (ST3O) (Sialyltransferase 4A) (SIAT4-A)							0.0179992	0.00734362	0.268212
P54761	Ephb4 Htk Mdk2 Myk1	Ephrin type-B receptor 4 (EC 2.7.10.1) (Developmental kinase 2) (mDK-2) (Hepatoma transmembrane kinase) (Tyrosine kinase MYK-1)							0.0114673	0.00422367	0.253344				0.00165522	0.000355918	-0.207636
P54775	Psmc4 Tbp7	26S proteasome regulatory subunit 6B (26S proteasome AAA-ATPase subunit RPT3) (CIP21) (MB67-interacting protein) (MIP224) (Proteasome 26S subunit ATPase 4) (Tat-binding protein 7) (TBP-7)							6.24219e-06	2.91536e-07	-0.256854				9.40329e-06	2.52558e-07	-0.337743				0.0144061	0.00166398	0.159408	0.0533237	0.0137411	-0.158228
P54797	Tango2 D16H22S680E T10	Transport and Golgi organization 2 homolog (Ser/Thr-rich protein T10 in DGCR region)				0.02257	0.00318573	-0.117463	0.00205266	0.000490518	-0.247585				0.000520994	7.8056e-05	-0.316791				0.00469191	0.000229623	-0.22163
P54818	Galc	Galactocerebrosidase (GALCERase) (EC 3.2.1.46) (Galactocerebroside beta-galactosidase) (Galactosylceramidase) (Galactosylceramide beta-galactosidase)																0.0279385	0.00252799	-0.20216
P54822	Adsl Adl	Adenylosuccinate lyase (ASL) (EC 4.3.2.2) (Adenylosuccinase) (ASase)										0.113745	0.0204098	-0.149887	0.0426021	0.0190568	0.157451							0.117905	0.0444878	0.0960892
P54823	Ddx6 Hlr2 Rck	Probable ATP-dependent RNA helicase DDX6 (EC 3.6.4.13) (ATP-dependent RNA helicase p54) (DEAD box protein 6) (Oncogene RCK homolog)										0.0311607	0.001564	-0.168414							0.0407318	0.00794351	0.176362	0.0962919	0.0325155	-0.163194
P54830	Ptpn5	Tyrosine-protein phosphatase non-receptor type 5 (EC 3.1.3.48) (Neural-specific protein-tyrosine phosphatase) (Striatum-enriched protein-tyrosine phosphatase) (STEP)				0.0534861	0.0106046	-0.130438
P54869	Hmgcs2	Hydroxymethylglutaryl-CoA synthase, mitochondrial (HMG-CoA synthase) (EC 2.3.3.10) (3-hydroxy-3-methylglutaryl coenzyme A synthase)				0.00486138	0.000351861	1.12134	0.00386063	0.00109813	0.251212				0.0182529	0.00696556	1.62293
P54923	Adprh Arh1	ADP-ribosylhydrolase ARH1 (EC 3.2.2.19) (ADP-ribose-L-arginine cleaving enzyme) ([Protein ADP-ribosylarginine] hydrolase) (ADP-ribosylarginine hydrolase)				0.0734979	0.0165478	-0.0649322
P55002	Mfap2 Magp Magp1	Microfibrillar-associated protein 2 (MFAP-2) (Microfibril-associated glycoprotein 1) (MAGP) (MAGP-1)																0.115173	0.0260811	0.282927
P55012	Slc12a2 Nkcc1	Solute carrier family 12 member 2 (Basolateral Na-K-Cl symporter) (Bumetanide-sensitive sodium-(potassium)-chloride cotransporter 2)				0.000121111	1.9576e-06	-0.165823	0.00068365	0.00011979	0.425864							0.0475254	0.00587935	-0.142489				0.0250628	0.00463545	0.285232
P55050	Fabp2 Fabpi	Fatty acid-binding protein, intestinal (Fatty acid-binding protein 2) (Intestinal-type fatty acid-binding protein) (I-FABP)							0.00233657	0.000576453	-0.41449
P55065	Pltp	Phospholipid transfer protein (Lipid transfer protein II)							0.00298206	0.000791397	0.335502				0.0691868	0.0343998	0.20752				0.00776778	0.000540409	-0.485572
P55066	Ncan Cspg3	Neurocan core protein (Chondroitin sulfate proteoglycan 3)	0.0205373	0.000139202	-0.20696
P55088	Aqp4	Aquaporin-4 (AQP-4) (Mercurial-insensitive water channel) (MIWC) (WCH4)				0.00104366	3.85157e-05	0.232478
P55096	Abcd3 Pmp70 Pxmp1	ATP-binding cassette sub-family D member 3 (EC 3.1.2.-) (EC 7.6.2.-) (68 kDa peroxisomal membrane protein) (PMP68) (70 kDa peroxisomal membrane protein) (PMP70)							0.00070465	0.000124066	0.684846										0.0603744	0.0146167	0.205998
P55099	Tac3 Nknb Tac2	Tachykinin-3 (Neurokinin B-like protein Zneurok1) (Preprotachykinin-B) (PPT-B) [Cleaved into: Neurokinin-B (NKB) (Neuromedin-K)]				0.0042084	0.000288346	-0.214142
P55144	Tyro3 Dtk Rse Tif	Tyrosine-protein kinase receptor TYRO3 (EC 2.7.10.1) (Etk2/tyro3) (TK19-2) (Tyrosine-protein kinase DTK) (Tyrosine-protein kinase RSE) (Tyrosine-protein kinase TIF)	0.231322	0.0115268	0.257716
P55194	Sh3bp1 3bp1	SH3 domain-binding protein 1 (3BP-1)				0.00402752	0.000265011	0.109967
P55258	Rab8a Mel Rab8	Ras-related protein Rab-8A (EC 3.6.5.2) (Oncogene c-mel)							3.90566e-05	3.07612e-06	0.645045	0.11104	0.0195003	-0.203011
P55264	Adk	Adenosine kinase (AK) (EC 2.7.1.20) (Adenosine 5'-phosphotransferase)													1.89477e-05	7.36096e-07	-0.319147				0.050146	0.0109573	-0.144033
P55284	Cdh5	Cadherin-5 (Vascular endothelial cadherin) (VE-cadherin) (CD antigen CD144)				0.0150202	0.00175318	0.118216	0.0214023	0.00903629	0.253119				0.000329457	4.25866e-05	-0.219203				0.018676	0.00245809	0.174108
P55288	Cdh11 Cad-11	Cadherin-11 (OSF-4) (Osteoblast cadherin) (OB-cadherin)																0.0231372	0.00173749	0.195969
P55292	Dsc2 Dsc3	Desmocollin-2 (Epithelial type 2 desmocollin)							0.00922813	0.00322451	0.333464										0.0684098	0.0180006	0.113909
P55302	Lrpap1	Alpha-2-macroglobulin receptor-associated protein (Alpha-2-MRAP) (Heparin-binding protein 44) (HBP-44) (Low density lipoprotein receptor-related protein-associated protein 1) (RAP)							0.0477053	0.0238226	-0.152385				0.0908142	0.0476793	-0.100595				0.097566	0.0307662	0.148877	0.00176271	0.000129041	-0.37744
P55772	Entpd1 Cd39	Ectonucleoside triphosphate diphosphohydrolase 1 (NTPDase 1) (EC 3.6.1.5) (Ecto-ATP diphosphohydrolase 1) (Ecto-ATPDase 1) (Ecto-ATPase 1) (Ecto-apyrase) (Lymphoid cell activation antigen) (CD antigen CD39)							0.000593996	0.000100298	0.679272				0.0461818	0.0210421	0.197087
P55937	Golga3 Mea2	Golgin subfamily A member 3 (Golgin-160) (Male-enhanced antigen 2) (MEA-2)							0.00376023	0.00106428	-0.157365				4.8027e-05	2.7795e-06	-0.203593				0.123597	0.0432045	0.114968	3.40846e-05	6.05053e-07	-0.379005
P56135	Atp5mf Atp5j2	ATP synthase subunit f, mitochondrial (ATP synthase membrane subunit f)				0.109181	0.0293304	0.0832571				0.00709343	4.11594e-05	-0.478372										0.0150198	0.00229741	0.459702
P56212	Arpp19	cAMP-regulated phosphoprotein 19 (ARPP-19)																						0.00206441	0.000160023	0.367156
P56213	Gfer Alr MNCb-0663	FAD-linked sulfhydryl oxidase ALR (EC 1.8.3.2) (Augmenter of liver regeneration)							5.15041e-09	2.8962e-11	-0.556726
P56371	Rab4a Rab4	Ras-related protein Rab-4A (EC 3.6.5.2)							0.000188754	2.34985e-05	0.537024	0.0370387	0.00255093	-0.221341
P56375	Acyp2 Acyp	Acylphosphatase-2 (EC 3.6.1.7) (Acylphosphatase, muscle type isozyme) (Acylphosphate phosphohydrolase 2)																						0.000455038	2.03286e-05	0.340407
P56376	Acyp1 Acype	Acylphosphatase-1 (EC 3.6.1.7) (Acylphosphatase, organ-common type isozyme) (Acylphosphate phosphohydrolase 1)							0.00702211	0.00228805	-0.395673				0.00278355	0.000693237	-0.940053							0.0856388	0.0272372	0.127851
P56379	Atp5mpl Mp68	ATP synthase subunit ATP5MPL, mitochondrial (6.8 kDa mitochondrial proteolipid protein) (MLQ) (ATP synthase membrane subunit 6.8PL)										0.090951	0.0133014	-0.235405				0.0830342	0.0150131	-0.103843				0.0156213	0.00244487	0.450924
P56380	Nudt2 Apah1	Bis(5'-nucleosyl)-tetraphosphatase [asymmetrical] (EC 3.6.1.17) (Diadenosine 5',5'''-P1,P4-tetraphosphate asymmetrical hydrolase) (Ap4A hydrolase) (Ap4Aase) (Diadenosine tetraphosphatase) (Nucleoside diphosphate-linked moiety X motif 2) (Nudix motif 2)																			0.00707954	0.000466636	0.190893
P56382	Atp5f1e Atp5e	ATP synthase subunit epsilon, mitochondrial (ATPase subunit epsilon) (ATP synthase F1 subunit epsilon)										0.0885131	0.0128225	0.734677							0.0344963	0.00617888	-0.632331	0.00610321	0.000663696	0.743984
P56388	Cartpt Cart	Cocaine- and amphetamine-regulated transcript protein [Cleaved into: CART(1-52); CART(55-102); CART(62-102)]	0.296946	0.0204976	0.252352
P56389	Cda Cdd	Cytidine deaminase (EC 3.5.4.5) (Cytidine aminohydrolase)				0.0533923	0.0105624	0.141731	0.000999934	0.00019274	0.417667							0.00823369	0.00029938	0.165264
P56391	Cox6b1 Cox6b	Cytochrome c oxidase subunit 6B1 (Cytochrome c oxidase subunit VIb isoform 1) (COX VIb-1)				0.0605272	0.0125279	0.0912298	4.56031e-05	3.72547e-06	-0.368194							0.00711208	0.000224833	0.11597				0.0371397	0.00822139	0.351002
P56392	Cox7a1 Cox7a Cox7ah	Cytochrome c oxidase subunit 7A1, mitochondrial (Cytochrome c oxidase subunit VIIa-heart) (Cytochrome c oxidase subunit VIIa-H) (Cytochrome c oxidase subunit VIIa-muscle) (Cytochrome c oxidase subunit VIIa-M)																						0.001865	0.000141254	0.663054
P56393	Cox7b	Cytochrome c oxidase subunit 7B, mitochondrial (Cytochrome c oxidase polypeptide VIIb)				0.000291479	7.0462e-06	0.559674										0.0690006	0.0109399	0.449884
P56394	Cox17 Cox17a	Cytochrome c oxidase copper chaperone													0.00194519	0.000445636	-0.343193	0.00472702	0.00011249	-0.536617
P56395	Cyb5a Cyb5	Cytochrome b5				0.0193877	0.00254583	0.178747							0.0531852	0.0250153	0.154374	0.0859755	0.0159636	-0.0998778
P56399	Usp5 Isot	Ubiquitin carboxyl-terminal hydrolase 5 (EC 3.4.19.12) (Deubiquitinating enzyme 5) (Isopeptidase T) (Ubiquitin thioesterase 5) (Ubiquitin-specific-processing protease 5)				0.00566037	0.000443697	0.0448156	7.6387e-06	3.88975e-07	-0.161487				0.00517175	0.0015118	-0.181215
P56473	Agrp Agrt Art	Agouti-related protein	0.326462	0.0251543	0.309636	0.0726377	0.0162814	-0.272169
P56477	Irf5	Interferon regulatory factor 5 (IRF-5)							0.031423	0.0143764	0.23911
P56480	Atp5f1b Atp5b	ATP synthase subunit beta, mitochondrial (EC 7.1.2.2) (ATP synthase F1 subunit beta)							3.86506e-07	8.51254e-09	-0.467236										0.0359729	0.00653163	-0.151064	0.0186569	0.00314629	0.331233
P56501	Ucp3 Slc25a9	Putative mitochondrial transporter UCP3 (Solute carrier family 25 member 9) (Uncoupling protein 3) (UCP 3)																						0.0226427	0.00402612	0.329797
P56528	Cd38	ADP-ribosyl cyclase/cyclic ADP-ribose hydrolase 1 (EC 3.2.2.-) (EC 3.2.2.6) (2'-phospho-ADP-ribosyl cyclase) (2'-phospho-ADP-ribosyl cyclase/2'-phospho-cyclic-ADP-ribose transferase) (EC 2.4.99.20) (2'-phospho-cyclic-ADP-ribose transferase) (ADP-ribosyl cyclase 1) (ADPRC 1) (Cyclic ADP-ribose hydrolase 1) (cADPR hydrolase 1) (I-19) (NIM-R5 antigen) (CD antigen CD38)				0.139098	0.0420417	-0.160024	0.0029811	0.000789746	0.471391										0.0823007	0.0236276	0.262874
P56542	Dnase2 Dnase2a Dnl2	Deoxyribonuclease-2-alpha (EC 3.1.22.1) (Acid DNase) (Deoxyribonuclease II alpha) (DNase II alpha) (Lysosomal DNase II)							0.0148595	0.00583052	-0.187851	0.163495	0.0390357	-0.233402
P56546	Ctbp2	C-terminal-binding protein 2 (CtBP2)	0.0440521	0.000506806	-0.164973
P56564	Slc1a3 Eaat1 Gmt1	Excitatory amino acid transporter 1 (Glial high affinity glutamate transporter) (High-affinity neuronal glutamate transporter) (GluT-1) (Sodium-dependent glutamate/aspartate transporter 1) (GLAST-1) (Solute carrier family 1 member 3)													0.000223434	2.52547e-05	-0.658798
P56565	S100a1	Protein S100-A1 (S-100 protein alpha chain) (S-100 protein subunit alpha) (S100 calcium-binding protein A1)							0.0185179	0.00759865	-0.342397										0.110334	0.0367087	0.282526
P56581	Tdg	G/T mismatch-specific thymine DNA glycosylase (EC 3.2.2.29) (C-JUN leucine zipper interactive protein JZA-3) (Thymine-DNA glycosylase)							0.0159779	0.00636171	-0.208473
P56593	Cyp2a12	Cytochrome P450 2A12 (EC 1.14.14.1) (CYPIIA12) (Steroid hormones 7-alpha-hydroxylase) (Testosterone 7-alpha-hydroxylase)							0.000188754	2.34901e-05	0.839519
P56654	Cyp2c37	Cytochrome P450 2C37 (EC 1.14.14.1) (CYPIIC37)							0.000999934	0.000192612	1.00778
P56657	Cyp2c40	Cytochrome P450 2C40 (EC 1.14.14.-) (CYPIIC40)										0.0106728	0.000145389	-1.21088
P56671	Maz	Myc-associated zinc finger protein (MAZI) (Pur-1) (Purine-binding transcription factor)				0.0186232	0.00243212	0.15406	0.0211311	0.00888221	-0.250832				0.00287039	0.000723301	-0.544588
P56695	Wfs1	Wolframin				0.0513526	0.00994584	-0.108971	6.31061e-05	5.6482e-06	0.630235										0.0137538	0.00150341	0.259186	0.0567741	0.0149998	0.362103
P56812	Pdcd5 Tfar19	Programmed cell death protein 5 (TF-1 cell apoptosis-related protein 19) (Protein TFAR19)							0.000153152	1.78223e-05	-0.476116				0.00473167	0.00135709	-0.755432
P56873	Znrd2 C184l Sssca1	Protein ZNRD2 (Autoantigen p27 homolog) (Protein C184L) (Sjoegren syndrome/scleroderma autoantigen 1 homolog) (Zinc ribbon domain-containing protein 2)							0.0418612	0.0203617	-0.156126
P56959	Fus	RNA-binding protein FUS (Protein pigpen)				0.139322	0.042229	-0.0496016							0.0246343	0.00992459	-0.130601
P56960	Exosc10 Pmscl2	Exosome component 10 (EC 3.1.13.-) (Autoantigen PM/Scl 2 homolog) (Polymyositis/scleroderma autoantigen 2 homolog)													0.0292161	0.0121296	-0.158902
P57016	Lad1	Ladinin-1 (Lad-1) (Linear IgA disease antigen homolog) (LADA)							0.0367799	0.0174237	0.275366	0.06688	0.00776385	0.701813
P57080	Usp25	Ubiquitin carboxyl-terminal hydrolase 25 (EC 3.4.19.12) (Deubiquitinating enzyme 25) (Ubiquitin thioesterase 25) (Ubiquitin-specific-processing protease 25) (mUSP25)				0.0879635	0.0213305	0.0756667													0.0116105	0.00110298	0.291119
P57680	Evc	EvC complex member EVC (Ellis-van Creveld syndrome protein homolog)										0.160169	0.0376089	0.236644
P57716	Ncstn	Nicastrin				0.000146297	2.65029e-06	-0.371279	0.00086187	0.000160204	0.304348
P57724	Pcbp4	Poly(rC)-binding protein 4 (Alpha-CP4)																			0.0743848	0.0201255	0.196543
P57746	Atp6v1d Atp6m Vatd	V-type proton ATPase subunit D (V-ATPase subunit D) (V-ATPase 28 kDa accessory protein) (Vacuolar proton pump subunit D)	0.295454	0.0202224	0.141259	0.0844225	0.0200216	-0.0663811							4.22189e-06	6.81711e-08	-0.404021
P57759	Erp29	Endoplasmic reticulum resident protein 29 (ERp29)							0.0493489	0.024844	-0.206451										0.00942589	0.000747444	-0.261425
P57774	Npy	Pro-neuropeptide Y [Cleaved into: Neuropeptide Y (Neuropeptide tyrosine) (NPY); C-flanking peptide of NPY (CPON)]	0.120828	0.00300829	0.344338
P57776	Eef1d	Elongation factor 1-delta (EF-1-delta)										0.0103305	0.00012512	0.475832	0.0290288	0.0120399	-0.245123	0.159939	0.0438544	0.071067				0.0487689	0.0120912	-0.257042
P57780	Actn4	Alpha-actinin-4 (Non-muscle alpha-actinin 4)							0.0193669	0.00798634	0.092104				0.0466662	0.0213672	0.109178
P57784	Snrpa1	U2 small nuclear ribonucleoprotein A' (U2 snRNP A')				0.129902	0.0379092	-0.0871751	0.000818562	0.000150281	-0.188833				2.57796e-05	1.14266e-06	-0.313881				0.0830887	0.0239582	0.153119
P58021	Tm9sf2	Transmembrane 9 superfamily member 2				0.111153	0.0303362	-0.142751	0.00072444	0.000128435	0.584582	0.0127936	0.000232372	-0.538337							0.00307732	0.000105195	0.389324
P58022	Loxl2	Lysyl oxidase homolog 2 (EC 1.4.3.13) (Lysyl oxidase-like protein 2)													5.13265e-05	3.14277e-06	-0.445782
P58044	Idi1	Isopentenyl-diphosphate Delta-isomerase 1 (EC 5.3.3.2) (Isopentenyl pyrophosphate isomerase 1) (IPP isomerase 1) (IPPI1)	0.178593	0.00589485	-0.357731				0.0222781	0.0095244	0.377686				0.0047353	0.00135986	-0.309749
P58058	Nadk	NAD kinase (EC 2.7.1.23) (Poly(P)/ATP NAD kinase)							0.0284595	0.0127805	-0.15302
P58059	Mrps21 Rpms21	Small ribosomal subunit protein bS21m (28S ribosomal protein S21, mitochondrial) (MRP-S21) (S21mt)				0.00472493	0.000334551	0.0999903							0.00670514	0.00207318	-0.215731
P58064	Mrps6 Rpms6	Small ribosomal subunit protein bS6m (28S ribosomal protein S6, mitochondrial) (MRP-S6) (S6mt)							6.59551e-10	2.0267e-12	-0.39123				0.00513706	0.00149882	-0.212663				0.0122565	0.00123104	0.222938	0.0284632	0.00568422	0.506932
P58137	Acot8 Pte1	Acyl-coenzyme A thioesterase 8 (Acyl-CoA thioesterase 8) (EC 3.1.2.1) (EC 3.1.2.11) (EC 3.1.2.2) (EC 3.1.2.3) (EC 3.1.2.5) (Choloyl-coenzyme A thioesterase) (EC 3.1.2.27) (Peroxisomal acyl-CoA thioesterase 2) (PTE-2) (Peroxisomal acyl-coenzyme A thioester hydrolase 1) (PTE-1) (Peroxisomal long-chain acyl-CoA thioesterase 1)													0.0147212	0.00535422	0.24708
P58158	B3gat3	Galactosylgalactosylxylosylprotein 3-beta-glucuronosyltransferase 3 (EC 2.4.1.135) (Beta-1,3-glucuronyltransferase 3) (Glucuronosyltransferase I) (GlcAT-I) (UDP-GlcUA:Gal beta-1,3-Gal-R glucuronyltransferase) (GlcUAT-I)				1.3046e-06	3.91883e-09	-0.403043				0.147091	0.032749	-0.219004	0.000143879	1.40084e-05	-0.2968	0.00994936	0.000442534	0.131715
P58242	Smpdl3b Asml3b	Acid sphingomyelinase-like phosphodiesterase 3b (ASM-like phosphodiesterase 3b) (EC 3.1.4.-)	0.00810999	3.91557e-05	0.453221	7.89668e-09	5.36146e-12	0.693106				0.02202	0.000735398	0.42963	0.000658306	0.000108507	0.326317
P58252	Eef2	Elongation factor 2 (EF-2) (EC 3.6.5.-)																						0.00151175	0.000102423	-0.279633
P58281	Opa1	Dynamin-like 120 kDa protein, mitochondrial (EC 3.6.5.5) (Large GTP-binding protein) (LargeG) (Optic atrophy protein 1 homolog) [Cleaved into: Dynamin-like 120 kDa protein, form S1]				0.000559735	1.66378e-05	-0.104495	0.000724267	0.000128291	-0.191098
P58389	Ptpa Ppp2r4	Serine/threonine-protein phosphatase 2A activator (EC 5.2.1.8) (PP2A, subunit B', PR53 isoform) (Phosphotyrosyl phosphatase activator) (PTPA) (Serine/threonine-protein phosphatase 2A regulatory subunit 4) (Serine/threonine-protein phosphatase 2A regulatory subunit B')				0.0614152	0.0127618	0.0878035	0.0808026	0.0452101	0.111285	0.172272	0.042393	-0.186493										0.018279	0.00304479	-0.277408
P58390	Kcnn2 Sk2	Small conductance calcium-activated potassium channel protein 2 (SK2) (SKCa 2) (SKCa2) (KCa2.2)				0.0174121	0.00216437	-0.134597
P58391	Kcnn3 Sk3	Small conductance calcium-activated potassium channel protein 3 (SK3) (SKCa 3) (SKCa3) (KCa2.3)				0.0936316	0.0235327	-0.106701
P58404	Strn4 Zin	Striatin-4 (Zinedin)							0.000750092	0.000134857	-0.178688				3.61612e-05	1.84997e-06	-0.265619				0.0850608	0.0247938	0.0809949
P58466	Ctdsp1 Nif3 Nliif	Carboxy-terminal domain RNA polymerase II polypeptide A small phosphatase 1 (EC 3.1.3.16) (Golli-interacting protein) (GIP) (Nuclear LIM interactor-interacting factor 3) (NLI-interacting factor 3) (Small C-terminal domain phosphatase 1) (SCP1) (Small CTD phosphatase 1)							0.0841904	0.0476316	0.25909				0.0522672	0.0244917	0.167914
P58468	Slx9 Fam207a	Ribosome biogenesis protein SLX9 homolog													0.000146414	1.44191e-05	-0.434567
P58501	Paxbp1 Gcfc Gcfc1	PAX3- and PAX7-binding protein 1 (PAX3/7BP) (GC-rich sequence DNA-binding factor 1)													0.00112801	0.000218569	-0.205907	0.00010886	1.14412e-07	0.420835
P58544	Btbd1 Gsrp	BTB/POZ domain-containing protein 1 (Glucose signal-repressing protein)				0.0355682	0.00585087	-0.154082				0.0275898	0.0012043	-0.258805	3.28848e-05	1.59298e-06	-0.780043
P58710	Gulo	L-gulonolactone oxidase (LGO) (EC 1.1.3.8) (L-gulono-gamma-lactone oxidase) (GLO)							0.000172386	2.08953e-05	0.672247
P58735	Slc26a1 Sat1	Sulfate anion transporter 1 (SAT-1) (Solute carrier family 26 member 1)							0.00333569	0.000913968	0.454981							0.0811186	0.0144051	-0.128569
P58742	Aaas	Aladin (Adracalin)										0.0195393	0.000584892	-0.33456
P58771	Tpm1 Tpm-1 Tpma	Tropomyosin alpha-1 chain (Alpha-tropomyosin) (Tropomyosin-1)													0.000314329	3.99978e-05	2.54365
P58774	Tpm2 Tpm-2	Tropomyosin beta chain (Beta-tropomyosin) (Tropomyosin-2)				0.00127718	5.29797e-05	0.243632							0.000230276	2.62488e-05	3.12213							0.0401507	0.00913487	0.168835
P58801	Ripk2 Rip2	Receptor-interacting serine/threonine-protein kinase 2 (EC 2.7.11.1) (Receptor-interacting protein 2) (Tyrosine-protein kinase RIPK2) (EC 2.7.10.2)										0.178965	0.0449777	-0.180725
P58802	Tbc1d10a Epi64 Tbc1d10	TBC1 domain family member 10A (EBP50-PDX interactor of 64 kDa) (EPI64 protein)							4.47238e-05	3.63966e-06	0.353905	0.157551	0.0365318	-0.180759				0.020097	0.0013452	0.101527
P58854	Tubgcp3 Gcp3	Gamma-tubulin complex component 3 (GCP-3)							0.00075942	0.00013689	0.411378	0.00420694	1.47893e-05	-0.441692				0.0411959	0.00476499	-0.144328
P58871	Tnks1bp1 Kiaa1741 Tab182	182 kDa tankyrase-1-binding protein				0.0543729	0.0108964	0.0670654				0.143745	0.031541	0.345327	0.00100924	0.000187488	-0.287674
P58873	Rhbdl3 Rhbdl4 Vrho	Rhomboid-related protein 3 (EC 3.4.21.105) (Ventrhoid transmembrane protein)				0.00385217	0.000245754	0.255678
P58929	Gmeb2	Glucocorticoid modulatory element-binding protein 2 (GMEB-2)							0.0136959	0.00529481	-0.164873
P59016	Vps33b	Vacuolar protein sorting-associated protein 33B							0.00937167	0.00329189	0.178673							0.00152313	1.07728e-05	-0.130087	0.0478874	0.0102909	0.116037
P59017	Bcl2l13 Mil1	Bcl-2-like protein 13 (Bcl2-L-13) (Bcl-rambo) (Protein Mil1)				0.11528	0.0319571	-0.135684				0.090951	0.0132886	-0.24669				0.109955	0.0242787	-0.0748339
P59041	Dnajc30 Wbscr18	DnaJ homolog subfamily C member 30, mitochondrial (Williams-Beuren syndrome chromosomal region 18 protein homolog)																			0.0523665	0.0116479	0.168155
P59048	Pdrg1 Pdrg	p53 and DNA damage-regulated protein 1							0.0322032	0.0148139	-0.191118				8.31679e-07	7.047e-09	-0.35321	0.135773	0.0335987	-0.0878664
P59114	Pcif1	mRNA (2'-O-methyladenosine-N(6)-)-methyltransferase (EC 2.1.1.62) (Cap-specific adenosine methyltransferase) (CAPAM) (Phosphorylated CTD-interacting factor 1)							0.00298206	0.000790548	0.27379							0.0807505	0.0142746	-0.103548
P59158	Slc12a3 Ncc Tsc	Solute carrier family 12 member 3 (Na-Cl symporter) (Thiazide-sensitive sodium-chloride cotransporter)																0.0091704	0.000374832	-0.251891
P59235	Nup43	Nucleoporin Nup43 (Nup107-160 subcomplex subunit Nup43)													0.00219018	0.00051577	-0.16122	0.00424003	8.822e-05	-0.131522
P59242	Cgn Kiaa1319	Cingulin				0.0123602	0.0013101	0.0931584	0.00476968	0.00143195	-0.207639	0.121451	0.023198	0.204603
P59270	B3gat2 Glcats	Galactosylgalactosylxylosylprotein 3-beta-glucuronosyltransferase 2 (EC 2.4.1.135) (Beta-1,3-glucuronyltransferase 2) (GlcAT-D) (UDP-glucuronosyltransferase S) (GlcAT-S) (Glucuronosyltransferase S)	0.00194624	5.59771e-06	0.492115
P59279	Rab2b	Ras-related protein Rab-2B (EC 3.6.5.2)													0.00108728	0.000208764	0.299308
P59281	Arhgap39 D15Wsu169e Kiaa1688	Rho GTPase-activating protein 39				0.0384511	0.0065396	0.0836591
P59325	Eif5	Eukaryotic translation initiation factor 5 (eIF-5)							5.32261e-07	1.31361e-08	-0.331286				1.32408e-05	4.37047e-07	-0.369275							0.10177	0.0356798	-0.232648
P59326	Ythdf1	YTH domain-containing family protein 1 (Dermatomyositis associated with cancer putative autoantigen 1 homolog) (DACA-1 homolog)				0.00605393	0.000484692	0.157607	0.000635413	0.00010888	-0.215682				0.00446916	0.00125822	-0.241367
P59438	Hps5 Ru2	BLOC-2 complex member HPS5 (Hermansky-Pudlak syndrome 5 protein homolog) (Ruby-eye protein 2) (Ru2)																0.0117691	0.000552388	-0.0912491
P59481	Lman2l Vipl	VIP36-like protein (Lectin mannose-binding 2-like) (LMAN2-like protein)				0.0221061	0.00307038	-0.176385	0.0217207	0.00923521	0.4178
P59672	Anks1a Anks1 Kiaa0229 Odin	Ankyrin repeat and SAM domain-containing protein 1A (Odin)													3.59413e-07	1.93638e-09	-0.29801				0.00763112	0.000523347	0.144286
P59708	Sf3b6 Sf3b14	Splicing factor 3B subunit 6 (Pre-mRNA branch site protein p14) (SF3b 14 kDa subunit)							0.0615478	0.0324756	-0.208043	0.0438147	0.00351699	0.382108
P59759	Mrtfb Mkl2	Myocardin-related transcription factor B (MRTF-B) (MKL/myocardin-like protein 2)	0.33752	0.0270969	0.10772							0.0659438	0.00744304	0.184631
P59764	Dock4 Kiaa0716	Dedicator of cytokinesis protein 4							0.000375211	5.57367e-05	0.425726
P59808	Sash1	SAM and SH3 domain-containing protein 1	0.384125	0.0368658	-0.0797639	0.00329102	0.000200191	-0.0953666	3.33141e-05	2.50818e-06	-0.301261				0.000767187	0.000131069	-0.274544				0.0629655	0.0156819	-0.164291
P59823	Il1rapl1	Interleukin-1 receptor accessory protein-like 1 (IL-1-RAPL-1) (IL-1RAPL-1) (IL1RAPL-1) (EC 3.2.2.6) (X-linked interleukin-1 receptor accessory protein-like 1)	0.414727	0.0471499	0.208636
P59913	Pcmtd1	Protein-L-isoaspartate O-methyltransferase domain-containing protein 1																0.0327109	0.00324471	-0.0975149
P59997	Kdm2a Fbl11 Fbxl11 Jhdm1a Kiaa1004	Lysine-specific demethylase 2A (EC 1.14.11.27) (F-box and leucine-rich repeat protein 11) (F-box/LRR-repeat protein 11) (JmjC domain-containing histone demethylation protein 1A) ([Histone-H3]-lysine-36 demethylase 1A)													0.0225008	0.00888162	-0.706003	0.00359625	6.43844e-05	-0.283647
P59999	Arpc4 Arc20	Actin-related protein 2/3 complex subunit 4 (Arp2/3 complex 20 kDa subunit) (p20-ARC)													0.00435847	0.0012173	-0.211177
P60122	Ruvbl1 Tip49 Tip49a	RuvB-like 1 (EC 3.6.4.12) (49 kDa TATA box-binding protein-interacting protein) (49 kDa TBP-interacting protein) (DNA helicase p50) (Pontin 52) (TIP49a)										0.0440981	0.00355085	0.240696	6.58346e-05	4.58895e-06	-0.417525
P60229	Eif3e Eif3s6 Int6	Eukaryotic translation initiation factor 3 subunit E (eIF3e) (Eukaryotic translation initiation factor 3 subunit 6) (MMTV integration site 6) (Mammary tumor-associated protein INT-6) (Viral integration site protein INT-6) (eIF-3 p48)							0.0154107	0.00609257	0.193347	0.0720276	0.00884124	-0.16985				0.00171996	1.63674e-05	-0.167546				0.0612116	0.0169921	-0.170779
P60334	Cdo1	Cysteine dioxygenase type 1 (EC 1.13.11.20) (Cysteine dioxygenase type I) (CDO) (CDO-I)													0.00839995	0.00271941	-0.519546
P60335	Pcbp1	Poly(rC)-binding protein 1 (Alpha-CP1) (Heterogeneous nuclear ribonucleoprotein E1) (hnRNP E1)	0.191767	0.00698091	-0.122933										0.0180364	0.00686277	-0.199869
P60469	Ppfia3	Liprin-alpha-3 (Protein tyrosine phosphatase receptor type f polypeptide-interacting protein alpha-3) (PTPRF-interacting protein alpha-3)							0.0502052	0.0254006	-0.317484	0.0166413	0.000419668	1.16825				0.0555512	0.00754422	0.293143
P60487	Pdxp Cin Plp Plpp	Chronophin (EC 3.1.3.16) (EC 3.1.3.74) (Pyridoxal 5'-phosphate phosphatase) (Pyridoxal phosphate phosphatase) (PLP phosphatase)							0.000353336	5.17924e-05	0.898406
P60521	Gabarapl2	Gamma-aminobutyric acid receptor-associated protein-like 2 (GABA(A) receptor-associated protein-like 2) (Golgi-associated ATPase enhancer of 16 kDa) (GATE-16)							0.0217512	0.00925495	-0.199711
P60603	Romo1	Reactive oxygen species modulator 1 (ROS modulator 1) (Protein MGR2 homolog)							0.00946364	0.00333489	-0.290838
P60605	Ube2g2 Ubc7	Ubiquitin-conjugating enzyme E2 G2 (EC 2.3.2.23) (E2 ubiquitin-conjugating enzyme G2) (Ubiquitin carrier protein G2) (Ubiquitin-protein ligase G2)				0.132052	0.0388543	-0.510866				0.119898	0.0226906	0.316906	0.00574336	0.00172163	0.368299				0.00469191	0.000229736	0.500507
P60670	Nploc4 Kiaa1499 Npl4	Nuclear protein localization protein 4 homolog (Protein NPL4)				0.0304154	0.00470305	-0.130327	0.000191449	2.39834e-05	-0.242259				3.30962e-05	1.6191e-06	-0.306946	0.0611146	0.00887148	0.118321	0.0334669	0.00588245	-0.185844
P60710	Actb	Actin, cytoplasmic 1 (Beta-actin) (EC 3.6.4.-) [Cleaved into: Actin, cytoplasmic 1, N-terminally processed]	0.417524	0.0489197	0.0733122										3.15909e-07	1.23998e-09	0.454587
P60761	Nrgn	Neurogranin (Ng) (RC3) [Cleaved into: NEUG(55-78)]										0.177008	0.0441714	0.665724
P60762	Morf4l1 Mrg15 Tex189	Mortality factor 4-like protein 1 (MORF-related gene 15 protein) (Testis-expressed gene 189 protein) (Transcription factor-like protein MRG15)													0.00298406	0.000757925	-0.45692
P60766	Cdc42	Cell division control protein 42 homolog (EC 3.6.5.2) (G25K GTP-binding protein)	0.216576	0.00962915	-0.209801				5.64079e-06	2.55518e-07	0.837867				0.0620655	0.0300851	-0.147975	0.0690598	0.0109605	0.187538	0.000984551	9.68275e-06	0.492436
P60824	Cirbp Cirp	Cold-inducible RNA-binding protein (A18 hnRNP) (Glycine-rich RNA-binding protein CIRP)																						0.0605425	0.0165686	-0.302404
P60840	Ensa	Alpha-endosulfine (ARPP-19e)																0.0474938	0.00586779	0.270367	0.0477985	0.0102563	0.16354
P60843	Eif4a1 Ddx2a Eif4a	Eukaryotic initiation factor 4A-I (eIF-4A-I) (eIF4A-I) (EC 3.6.4.13) (ATP-dependent RNA helicase eIF4A-1)										0.0699127	0.00841779	-0.226566				0.0409048	0.00471065	-0.127677				0.0641242	0.018042	-0.573499
P60853	Lzts1 Fez1	Leucine zipper putative tumor suppressor 1 (F37/Esophageal cancer-related gene-coding leucine-zipper motif) (Fez1)				0.00371512	0.000234354	0.228056
P60867	Rps20	Small ribosomal subunit protein uS10 (40S ribosomal protein S20)										0.152252	0.0348891	0.587438	0.000206434	2.26047e-05	-0.681003
P60879	Snap25 Snap	Synaptosomal-associated protein 25 (SNAP-25) (Super protein) (SUP) (Synaptosomal-associated 25 kDa protein)				0.00496735	0.000365215	-0.151561
P60882	Megf8 Egfl4	Multiple epidermal growth factor-like domains protein 8 (Multiple EGF-like domains protein 8) (Epidermal growth factor-like protein 4) (EGF-like protein 4)	0.342418	0.0284963	0.21
P60898	Polr2i	DNA-directed RNA polymerase II subunit RPB9 (RNA polymerase II subunit B9) (DNA-directed RNA polymerase II subunit I) (RNA polymerase II 14.5 kDa subunit) (RPB14.5)										0.0913408	0.0134908	0.845037	0.0403247	0.0178963	-0.483411
P60904	Dnajc5 Cspalpha	DnaJ homolog subfamily C member 5 (Cysteine string protein) (CSP) (Cysteine-string protein isoform alpha)							0.0852086	0.0483895	0.385136							0.106466	0.0230962	-0.225755				0.0331071	0.00693485	-0.425551
P61021	Rab5b	Ras-related protein Rab-5B (EC 3.6.5.2)							0.000139369	1.59353e-05	0.392705				0.0134001	0.00478591	-0.156617							0.0160982	0.00255285	-0.196865
P61022	Chp1 Chp Sid470	Calcineurin B homologous protein 1 (Calcineurin B-like protein) (Calcium-binding protein CHP) (Calcium-binding protein p22) (EF-hand calcium-binding domain-containing protein p22) (Sid 470) (p24)													0.00013174	1.23421e-05	-0.296887
P61027	Rab10	Ras-related protein Rab-10 (EC 3.6.5.2)				6.54014e-06	3.36783e-08	0.191942	1.13221e-05	6.34898e-07	0.688162	0.12557	0.0247388	-0.216652
P61028	Rab8b	Ras-related protein Rab-8B				0.0517298	0.0100817	0.214235	9.59258e-06	5.1544e-07	0.634064
P61079	Ube2d3	Ubiquitin-conjugating enzyme E2 D3 (EC 2.3.2.23) ((E3-independent) E2 ubiquitin-conjugating enzyme D3) (EC 2.3.2.24) (E2 ubiquitin-conjugating enzyme D3) (Ubiquitin carrier protein D3) (Ubiquitin-conjugating enzyme E2(17)KB 3) (Ubiquitin-conjugating enzyme E2-17 kDa 3) (Ubiquitin-protein ligase D3)													0.0260364	0.0105852	0.246707				0.047084	0.0100395	0.135795
P61080	Ube2d1	Ubiquitin-conjugating enzyme E2 D1 (EC 2.3.2.23) ((E3-independent) E2 ubiquitin-conjugating enzyme D1) (EC 2.3.2.24) (E2 ubiquitin-conjugating enzyme D1) (Ubiquitin carrier protein D1) (Ubiquitin-conjugating enzyme E2(17)KB 1) (Ubiquitin-conjugating enzyme E2-17 kDa 1) (Ubiquitin-protein ligase D1)							0.0100073	0.00358916	0.186573				3.45993e-06	5.25488e-08	0.749753				0.0146251	0.00171376	0.261637
P61082	Ube2m Ubc-rs2 Ubc12	NEDD8-conjugating enzyme Ubc12 (EC 2.3.2.34) (NEDD8 carrier protein) (Ubiquitin-conjugating enzyme E2 M)							0.0340069	0.0157976	-0.108727				0.0133703	0.00477313	-0.20536				0.0249434	0.00374424	-0.111958
P61087	Ube2k Hip2	Ubiquitin-conjugating enzyme E2 K (EC 2.3.2.23) (E2 ubiquitin-conjugating enzyme K) (Huntingtin-interacting protein 2) (HIP-2) (Ubiquitin carrier protein) (Ubiquitin-conjugating enzyme E2-25 kDa) (Ubiquitin-conjugating enzyme E2(25K)) (Ubiquitin-conjugating enzyme E2-25K) (Ubiquitin-protein ligase)							0.0434608	0.0213434	-0.140689										0.0133523	0.00142358	0.246834
P61089	Ube2n Blu	Ubiquitin-conjugating enzyme E2 N (EC 2.3.2.23) (Bendless-like ubiquitin-conjugating enzyme) (E2 ubiquitin-conjugating enzyme N) (Ubc13) (Ubiquitin carrier protein N) (Ubiquitin-protein ligase N)																0.0473733	0.00584307	0.179491	0.000984551	9.63024e-06	-0.229382
P61148	Fgf1 Fgf-1 Fgfa	Fibroblast growth factor 1 (FGF-1) (Acidic fibroblast growth factor) (aFGF) (Heparin-binding growth factor 1) (HBGF-1)																						0.0898297	0.0291813	0.533848
P61161	Actr2 Arp2	Actin-related protein 2 (Actin-like protein 2)							1.62289e-06	5.42484e-08	0.280885	0.117686	0.0218754	-0.147984	0.00121762	0.000241382	-0.224564				0.00578135	0.000318428	0.203617
P61164	Actr1a Ctrn1	Alpha-centractin (Centractin) (ARP1) (Actin-RPV) (Centrosome-associated actin homolog)																						0.0204896	0.00355234	-0.231943
P61166	Tmem258	Transmembrane protein 258 (Dolichyl-diphosphooligosaccharide--protein glycosyltransferase subunit TMEM258) (Oligosaccharyl transferase subunit TMEM258)							0.0015663	0.000340564	0.694083
P61202	Cops2 Csn2 Trip15	COP9 signalosome complex subunit 2 (SGN2) (Signalosome subunit 2) (Alien homolog) (JAB1-containing signalosome subunit 2) (Thyroid receptor-interacting protein 15) (TR-interacting protein 15) (TRIP-15)										0.131603	0.0267178	-0.154046							0.0843877	0.0244564	0.129638
P61205	Arf3	ADP-ribosylation factor 3				0.116397	0.0324334	-0.133566	0.0116249	0.00429986	0.418455							0.14341	0.0365831	-0.139912
P61211	Arl1	ADP-ribosylation factor-like protein 1							0.0475927	0.0237369	0.35643	0.0343793	0.00214363	-0.343071										0.090693	0.0296496	-0.268868
P61219	Polr2f	DNA-directed RNA polymerases I, II, and III subunit RPABC2 (RNA polymerases I, II, and III subunit ABC2) (DNA-directed RNA polymerase II subunit F) (RPB6 homolog)	0.0788195	0.00149144	-0.334168	0.0119458	0.00124522	-0.140944							5.48671e-05	3.44729e-06	-0.283922
P61222	Abce1 Rli	ATP-binding cassette sub-family E member 1 (RNase L inhibitor) (EC 3.6.5.-) (Ribonuclease 4 inhibitor) (RNS4I)										0.0337097	0.00201952	-0.307484	0.0139999	0.00503595	-0.131457							0.00148326	0.000100054	-0.210054
P61226	Rap2b	Ras-related protein Rap-2b (EC 3.6.5.2)													0.0549096	0.0260283	-0.229259	0.0382011	0.00416714	0.448545
P61255	Rpl26	Large ribosomal subunit protein uL24 (60S ribosomal protein L26) (Silica-induced gene 20 protein) (SIG-20)							0.020767	0.00869997	0.379816				0.000940371	0.000171537	-0.51558	0.075679	0.0127922	-0.222996	0.0537528	0.0121032	-0.183713
P61290	Psme3	Proteasome activator complex subunit 3 (11S regulator complex subunit gamma) (REG-gamma) (Activator of multicatalytic protease subunit 3) (Ki nuclear autoantigen) (Proteasome activator 28 subunit gamma) (PA28g) (PA28gamma)							0.00769404	0.0025743	-0.179728				0.00300168	0.000764457	-0.214012	0.00316648	5.31152e-05	-0.217126	0.0322429	0.00553911	0.19886
P61294	Rab6b D9Bwg0185e	Ras-related protein Rab-6B (EC 3.6.5.2)				0.0710676	0.0157698	-0.0777414	0.00852252	0.00291805	0.762583
P61329	Fgf12 Fhf1	Fibroblast growth factor 12 (FGF-12) (Fibroblast growth factor homologous factor 1) (FHF-1) (Myocyte-activating factor)	0.216911	0.00985064	0.169006
P61358	Rpl27	Large ribosomal subunit protein eL27 (60S ribosomal protein L27)				0.10709	0.0284	-0.202726							0.000344748	4.53213e-05	-0.603263							0.125927	0.0485081	-0.250069
P61406	Smg6 Est1a Kiaa0732	Telomerase-binding protein EST1A (EC 3.1.-.-) (Ever shorter telomeres 1A) (Nonsense mediated mRNA decay factor SMG6) (Smg-6 homolog)							0.015551	0.00615936	-0.104043							0.0554795	0.00752168	-0.165281
P61458	Pcbd1 Dcoh Pcbd	Pterin-4-alpha-carbinolamine dehydratase (PHS) (EC 4.2.1.96) (4-alpha-hydroxy-tetrahydropterin dehydratase) (Dimerization cofactor of hepatocyte nuclear factor 1-alpha) (DCoH) (Dimerization cofactor of HNF1) (Phenylalanine hydroxylase-stimulating protein) (Pterin carbinolamine dehydratase) (PCD)													0.0458434	0.0208366	0.976299
P61514	Rpl37a	Large ribosomal subunit protein eL43 (60S ribosomal protein L37a)							0.0285812	0.0128486	0.214724				0.00356407	0.000943582	-0.485185	0.165717	0.0464276	0.148252				0.121442	0.0463492	-0.314688
P61600	Naa20 Nat5	N-alpha-acetyltransferase 20 (EC 2.3.1.254) (Methionine N-acetyltransferase) (N-acetyltransferase 5) (N-terminal acetyltransferase B complex catalytic subunit NAA20) (N-terminal acetyltransferase B complex catalytic subunit NAT5) (NatB complex subunit NAT5) (NatB catalytic subunit)							0.00690258	0.00224048	0.449319
P61620	Sec61a1 Sec61a	Protein transport protein Sec61 subunit alpha isoform 1 (Sec61 alpha-1)							0.000422279	6.43774e-05	1.0607	0.0481824	0.00428398	-0.397856				0.164207	0.0456101	-0.13474	0.044047	0.00909529	0.202475
P61750	Arf4	ADP-ribosylation factor 4							0.0563331	0.0291521	0.323573	0.0320046	0.00169876	-0.388475							0.0933043	0.0285235	0.237435	0.0454399	0.0109232	-0.623573
P61759	Vbp1 Pfdn3	Prefoldin subunit 3 (von Hippel-Lindau-binding protein 1) (VBP-1) (VHL-binding protein 1)							0.0327702	0.0151157	-0.115984				0.0904246	0.0473481	-0.165266
P61804	Dad1	Dolichyl-diphosphooligosaccharide--protein glycosyltransferase subunit DAD1 (Oligosaccharyl transferase subunit DAD1) (Defender against cell death 1) (DAD-1)				0.00243538	0.00013586	-0.238821	0.0405937	0.0195994	0.465238
P61924	Copz1 Copz	Coatomer subunit zeta-1 (Zeta-1-coat protein) (Zeta-1 COP)							0.00113038	0.000224355	0.295945	0.0032739	9.50248e-06	-0.383462										0.00114165	7.02106e-05	-0.414632
P61953	Gng11 Gngt11	Guanine nucleotide-binding protein G(I)/G(S)/G(O) subunit gamma-11							0.0610369	0.0321297	-0.131629				0.0059021	0.00177959	-0.305801	0.167271	0.0472946	0.0958022
P61961	Ufm1	Ubiquitin-fold modifier 1				0.0198977	0.00264126	-0.234329	0.00143161	0.000304246	-0.321716				0.0586102	0.0280729	-0.287228				0.0192631	0.00260389	0.273004
P61963	Dcaf7 Han11 Wdr68	DDB1- and CUL4-associated factor 7 (WD repeat-containing protein 68) (WD repeat-containing protein An11 homolog)																			0.0057641	0.0003148	0.169398	0.0455595	0.0110125	-0.169944
P61965	Wdr5 Big Big3	WD repeat-containing protein 5 (BMP2-induced 3-kb gene protein) (WD repeat-containing protein BIG-3)													0.0668147	0.0328786	-0.157858
P61967	Ap1s1 Ap19	AP-1 complex subunit sigma-1A (Adaptor protein complex AP-1 subunit sigma-1A) (Adaptor-related protein complex 1 subunit sigma-1A) (Clathrin assembly protein complex 1 sigma-1A small chain) (Clathrin coat assembly protein AP19) (Golgi adaptor HA1/AP1 adaptin sigma-1A subunit) (HA1 19 kDa subunit) (Sigma 1a subunit of AP-1 clathrin) (Sigma-adaptin 1A) (Sigma1A-adaptin)							4.895e-05	4.11979e-06	0.627986	0.0885131	0.0127874	-0.218794				0.12462	0.0294465	-0.221309
P61971	Nutf2 Ntf2	Nuclear transport factor 2 (NTF-2)													0.0593874	0.0285211	0.124399
P61979	Hnrnpk Hnrpk	Heterogeneous nuclear ribonucleoprotein K (hnRNP K)	0.143819	0.00420179	-0.133236	0.118303	0.0332701	-0.0553478	0.0036115	0.00100639	-0.1517	0.0479796	0.00420565	0.216285	4.62562e-06	8.08953e-08	-0.315377	0.0856379	0.0157878	0.0580731	0.0189032	0.0025142	0.234709
P61982	Ywhag	14-3-3 protein gamma [Cleaved into: 14-3-3 protein gamma, N-terminally processed]										0.018213	0.000498876	0.391528	0.0098513	0.00328609	-0.252904
P62046	Lrch1 Chdc1 Kiaa1016	Leucine-rich repeat and calponin homology domain-containing protein 1 (Calponin homology domain-containing protein 1)													0.0165082	0.00614672	-0.152703
P62071	Rras2	Ras-related protein R-Ras2 (EC 3.6.5.-)	0.114466	0.00265113	-0.336841	5.88577e-05	7.49297e-07	-0.306691	0.00288947	0.000760957	0.470873
P62073	Timm10 Tim10	Mitochondrial import inner membrane translocase subunit Tim10							1.24694e-08	1.01282e-10	-0.463447													0.0394378	0.00890614	0.298703
P62075	Timm13 Tim13a Timm13a	Mitochondrial import inner membrane translocase subunit Tim13							1.3248e-06	4.24219e-08	-0.630667	0.0370387	0.00256849	-0.419222							0.0980429	0.0309815	0.137948
P62077	Timm8b Ddp2 Tim8b	Mitochondrial import inner membrane translocase subunit Tim8 B (Deafness dystonia protein 2 homolog)							0.00253584	0.000643268	-0.71768				0.000535229	8.19743e-05	-0.9166
P62082	Rps7	Small ribosomal subunit protein eS7 (40S ribosomal protein S7)							0.0284595	0.0127792	-0.232028				0.00947101	0.00313429	-0.410957				0.112245	0.0375324	0.212162	0.105658	0.0382445	-0.45544
P62137	Ppp1ca Ppp1a	Serine/threonine-protein phosphatase PP1-alpha catalytic subunit (PP-1A) (EC 3.1.3.16)																0.0559437	0.00766971	-0.10798				0.0575569	0.0153258	-0.325923
P62141	Ppp1cb	Serine/threonine-protein phosphatase PP1-beta catalytic subunit (PP-1B) (EC 3.1.3.16) (EC 3.1.3.53)																0.107874	0.0235234	-0.14517
P62192	Psmc1	26S proteasome regulatory subunit 4 (P26s4) (26S proteasome AAA-ATPase subunit RPT2) (Proteasome 26S subunit ATPase 1)				0.00369984	0.000232861	0.0795628	0.0216154	0.00916677	-0.102007				1.9845e-05	7.89992e-07	-0.434629				0.00223535	5.70648e-05	0.231663
P62196	Psmc5 Sug1	26S proteasome regulatory subunit 8 (26S proteasome AAA-ATPase subunit RPT6) (Proteasome 26S subunit ATPase 5) (Proteasome subunit p45) (p45/SUG) (mSUG1)							3.86657e-07	8.57628e-09	-0.301649				4.91289e-05	2.91396e-06	-0.291671				0.107401	0.0351013	0.0921532	0.0196506	0.00335456	-0.197056
P62242	Rps8	Small ribosomal subunit protein eS8 (40S ribosomal protein S8)							0.0105286	0.00381708	0.289632				0.00129632	0.000262372	-0.349886	0.132255	0.0321738	-0.167736	0.0564042	0.0130226	-0.192026	0.0304119	0.00620361	-0.27699
P62245	Rps15a	Small ribosomal subunit protein uS8 (40S ribosomal protein S15a)													0.00269667	0.00066479	-0.354079
P62254	Ube2g1 Ube2g	Ubiquitin-conjugating enzyme E2 G1 (EC 2.3.2.23) (E2 ubiquitin-conjugating enzyme G1) (E217K) (UBC7) (Ubiquitin carrier protein G1) (Ubiquitin-protein ligase G1) [Cleaved into: Ubiquitin-conjugating enzyme E2 G1, N-terminally processed]							3.13104e-05	2.32629e-06	-0.497682							0.0333405	0.00335018	-0.274578				0.0136844	0.00200407	-0.337104
P62257	Ube2h	Ubiquitin-conjugating enzyme E2 H (EC 2.3.2.23) ((E3-independent) E2 ubiquitin-conjugating enzyme H) (EC 2.3.2.24) (E2 ubiquitin-conjugating enzyme H) (UBCH2) (Ubiquitin carrier protein H) (Ubiquitin-conjugating enzyme E2-20K) (Ubiquitin-protein ligase H)				0.135274	0.0402723	-0.0856183	0.0119509	0.00445758	-0.217243	0.0967355	0.0151331	-0.240626							0.00163646	2.97834e-05	0.417967	0.00753811	0.000894314	-0.319348
P62259	Ywhae	14-3-3 protein epsilon (14-3-3E)							0.063731	0.0338067	-0.103336										0.0323338	0.00556956	0.191982	0.0526798	0.0134398	-0.125302
P62264	Rps14	Small ribosomal subunit protein uS11 (40S ribosomal protein S14)													0.000249381	2.91443e-05	-0.301008
P62267	Rps23	Small ribosomal subunit protein uS12 (40S ribosomal protein S23)							0.0433346	0.0212679	0.314235				0.000378962	5.21641e-05	-0.358088	0.156769	0.042311	0.0927293				0.0612116	0.0169875	-0.380331
P62270	Rps18	Small ribosomal subunit protein uS13 (40S ribosomal protein S18) (Ke-3) (Ke3)							0.0568187	0.0294566	0.151277				0.000511767	7.63355e-05	-0.425							0.0569705	0.0150685	-0.370993
P62274	Rps29	Small ribosomal subunit protein uS14 (40S ribosomal protein S29)													0.000210604	2.33668e-05	-0.548168							0.069956	0.020428	-0.398692
P62281	Rps11	Small ribosomal subunit protein uS17 (40S ribosomal protein S11)							0.00285283	0.000749081	0.470023				0.00104976	0.000197869	-0.40447	0.158378	0.0432729	-0.214007
P62301	Rps13	Small ribosomal subunit protein uS15 (40S ribosomal protein S13)							0.00305613	0.000815827	0.486324				7.71347e-05	5.66024e-06	-0.45198
P62305	Snrpe	Small nuclear ribonucleoprotein E (snRNP-E) (Sm protein E) (Sm-E) (SmE)																4.07923e-05	2.63176e-08	-0.423157	0.0116434	0.00111342	-0.175859
P62307	Snrpf	Small nuclear ribonucleoprotein F (snRNP-F) (Sm protein F) (Sm-F) (SmF)							0.0297307	0.0134536	0.241042	0.151838	0.0344982	0.29342	0.0260535	0.0105963	-0.268844				0.0267885	0.00422092	-0.363291
P62309	Snrpg	Small nuclear ribonucleoprotein G (snRNP-G) (Sm protein G) (Sm-G) (SmG)				0.0182166	0.00235036	0.16568				0.0585678	0.00617677	0.269179	0.000231663	2.65761e-05	-0.441858				0.0411181	0.00807455	0.26642
P62311	Lsm3	U6 snRNA-associated Sm-like protein LSm3	0.178593	0.00582059	-0.12693	0.0684843	0.0148704	-0.0885119	0.000133901	1.51428e-05	-0.279064				3.43274e-05	1.72342e-06	-0.226231	0.00115149	7.05754e-06	-0.158498	0.0143275	0.00164291	-0.182145	0.0914855	0.0302606	-0.190714
P62313	Lsm6	U6 snRNA-associated Sm-like protein LSm6													7.71347e-05	5.65506e-06	-0.198829				0.00372288	0.000150411	-0.159133	0.103435	0.0367362	-0.2081
P62315	Snrpd1	Small nuclear ribonucleoprotein Sm D1 (Sm-D1) (Sm-D autoantigen) (snRNP core protein D1)				0.00269833	0.000156318	-0.225391	0.0675919	0.0363404	0.181927	0.163646	0.0391197	0.233826	0.00101881	0.000189755	-0.32092
P62317	Snrpd2	Small nuclear ribonucleoprotein Sm D2 (Sm-D2) (snRNP core protein D2)	0.279159	0.0173858	-0.197898	0.0900046	0.022131	-0.239024	0.00666836	0.00214675	-0.182854				3.32945e-05	1.63412e-06	-0.366913				0.0326502	0.00565007	0.252398
P62322	Lsm5	U6 snRNA-associated Sm-like protein LSm5							0.0666019	0.0356521	-0.123834
P62331	Arf6	ADP-ribosylation factor 6 (EC 3.6.5.2)							0.0235849	0.0101665	0.400668
P62334	Psmc6 Sug2	26S proteasome regulatory subunit 10B (26S proteasome AAA-ATPase subunit RPT4) (Proteasome 26S subunit ATPase 6) (Proteasome subunit p42)													3.94508e-05	2.10309e-06	-0.353541
P62342	Selenot Selt	Thioredoxin reductase-like selenoprotein T (SelT) (EC 1.8.1.9)							0.0134081	0.00515633	0.431239	0.0600795	0.00644603	-0.356328							0.00863402	0.000654011	0.257819
P62482	Kcnab2 Ckbeta2 I2rf5 Kcnb3	Voltage-gated potassium channel subunit beta-2 (EC 1.1.1.-) (K(+) channel subunit beta-2) (Kv-beta-2) (Neuroimmune protein F5)				0.0815593	0.0191794	0.072628										0.0781903	0.0136297	-0.185148
P62484	Abi2	Abl interactor 2 (Abelson interactor 2) (Abi-2) (Abl-binding protein 3) (AblBP3) (Arg-binding protein 1) (ArgBP1)				0.148843	0.0463498	-0.0968814				0.146615	0.0325699	0.307312	0.0333163	0.0141947	-0.170538
P62488	Polr2g	DNA-directed RNA polymerase II subunit RPB7 (RNA polymerase II subunit B7) (DNA-directed RNA polymerase II subunit G)							0.0441211	0.0217091	-0.183654				0.0901442	0.047169	-0.21075	0.00704747	0.000219614	-0.245254
P62500	Tsc22d1 Kiaa1994 Tgfb1i4 Tilz1b Tsc22	TSC22 domain family protein 1 (Regulatory protein TSC-22) (TGFB-stimulated clone 22 homolog) (TSC22-related inducible leucine zipper 1b) (Transforming growth factor beta-1-induced transcript 4 protein)				0.0973999	0.0249526	-0.0737845	0.0256699	0.0112792	-0.297514				0.0373608	0.0163061	-0.211716	0.0240798	0.00188754	0.151572	0.00426909	0.000196527	0.416101
P62627	Dynlrb1 Dncl2a Dnlc2a	Dynein light chain roadblock-type 1 (Dynein light chain 2A, cytoplasmic)							0.00128595	0.000263738	-0.360505													0.0442606	0.0105283	-0.20092
P62631	Eef1a2 Eef1al Stn	Elongation factor 1-alpha 2 (EF-1-alpha-2) (Eukaryotic elongation factor 1 A-2) (eEF1A-2) (Statin-S1)													0.000286217	3.50965e-05	2.86196
P62700	Ypel5	Protein yippee-like 5	0.216911	0.00982067	-0.402542	0.142424	0.0436174	0.116209	0.000247313	3.29132e-05	-0.198213							0.00945421	0.000394942	0.148585
P62702	Rps4x Rps4	Small ribosomal subunit protein eS4 (40S ribosomal protein S4, X isoform)							0.00252032	0.000635001	0.343543				3.43274e-05	1.70704e-06	-0.379622				0.104504	0.0337851	-0.151829	0.0685893	0.0198665	-0.296442
P62715	Ppp2cb	Serine/threonine-protein phosphatase 2A catalytic subunit beta isoform (PP2A-beta) (EC 3.1.3.16)							0.0760401	0.0420465	0.142369	0.11769	0.0219023	-0.222894
P62717	Rpl18a	Large ribosomal subunit protein eL20 (60S ribosomal protein L18a)							0.000710685	0.000125441	0.61933				0.000314329	4.00974e-05	-0.464174				0.119993	0.0412279	0.139596	0.0218262	0.00384219	-0.302287
P62737	Acta2 Actsa Actvs	Actin, aortic smooth muscle (EC 3.6.4.-) (Alpha-actin-2) [Cleaved into: Actin, aortic smooth muscle, intermediate form]				0.0600402	0.0123584	0.121762							1.97141e-05	7.73185e-07	1.36561				0.0750737	0.0204421	-0.136677	0.0320333	0.00660516	-0.233205
P62743	Ap2s1 Ap17 Claps2	AP-2 complex subunit sigma (Adaptor protein complex AP-2 subunit sigma) (Adaptor-related protein complex 2 subunit sigma) (Clathrin assembly protein 2 sigma small chain) (Clathrin coat assembly protein AP17) (Clathrin coat-associated protein AP17) (Plasma membrane adaptor AP-2 17 kDa protein) (Sigma-adaptin 3b) (Sigma2-adaptin)							0.0694176	0.0376142	0.271404	0.0370387	0.00257242	-0.43362				0.120284	0.0277782	-0.126933				0.00609822	0.000656732	-0.421171
P62746	Rhob Arhb	Rho-related GTP-binding protein RhoB	0.398813	0.041155	-0.241387													0.000145315	2.81254e-07	0.353089	0.0626159	0.0154597	-0.158142
P62748	Hpcal1	Hippocalcin-like protein 1 (Neural visinin-like protein 3) (NVL-3) (NVP-3) (Visinin-like protein 3) (VILIP-3)							0.061189	0.0322289	0.236603				0.0279564	0.0114749	-0.24923	0.157439	0.0427446	-0.106339
P62751	Rpl23a	Large ribosomal subunit protein uL23 (60S ribosomal protein L23a)				0.002686	0.00015522	-0.181684							4.41458e-05	2.44902e-06	-0.552898							0.109741	0.0405848	-0.378497
P62754	Rps6	Small ribosomal subunit protein eS6 (40S ribosomal protein S6) (Phosphoprotein NP33)							0.00106644	0.000208557	0.421289				0.000128981	1.1898e-05	-0.61111							0.0693638	0.0202345	-0.235778
P62774	Mtpn Gcdp	Myotrophin (Granule cell differentiation protein) (Protein V-1)													0.0171578	0.00645165	-0.26204				0.0157192	0.00188801	0.338595
P62806	H4c1 Hist1h4a; H4c2 H4-53 Hist1h4b; H4c3 H4-12 Hist1h4c; H4c4 Hist1h4d; H4c6 Hist1h4f; H4c8 Hist1h4h; H4c9 Hist1h4i; H4c11 Hist1h4j; H4c12 Hist1h4k; Hist1h4m; H4c14 Hist2h4 Hist2h4a; H4c16 H4f16 Hist4h4	Histone H4	0.302807	0.0212862	-0.198509				0.00302974	0.00080689	0.368065				7.88625e-05	5.81225e-06	-0.509069	0.136795	0.0340442	-0.189329
P62812	Gabra1 Gabra-1	Gamma-aminobutyric acid receptor subunit alpha-1 (GABA(A) receptor subunit alpha-1)				0.013375	0.00147087	0.111157
P62814	Atp6v1b2 Atp6b2 Vat2	V-type proton ATPase subunit B, brain isoform (V-ATPase subunit B 2) (Endomembrane proton pump 58 kDa subunit) (Vacuolar proton pump subunit B 2)													1.86045e-06	2.26049e-08	-0.247815
P62821	Rab1A Rab1	Ras-related protein Rab-1A (EC 3.6.5.2) (YPT1-related protein)				0.000378393	1.00601e-05	0.170254	0.00053026	8.6306e-05	0.493257	0.117215	0.0216959	-0.231999							0.114409	0.038615	0.247124
P62823	Rab3c	Ras-related protein Rab-3C				0.0527614	0.0104149	0.11678
P62827	Ran Rasl2-8	GTP-binding nuclear protein Ran (EC 3.6.5.-) (GTPase Ran) (Ras-like protein TC4) (Ras-related nuclear protein)										0.0278166	0.00125865	-0.162011	0.000469964	6.89732e-05	-0.234388				0.0851548	0.0249816	-0.123853
P62830	Rpl23	Large ribosomal subunit protein uL14 (60S ribosomal protein L23)							0.00698049	0.00227231	0.195648				0.00124076	0.000247558	-0.315366							0.123281	0.0471971	-0.247159
P62835	Rap1a Krev-1	Ras-related protein Rap-1A (EC 3.6.5.2) (Ras-related protein Krev-1)							0.00882794	0.00305296	0.505652							0.088517	0.0167451	-0.188981
P62843	Rps15 Rig	Small ribosomal subunit protein uS19 (40S ribosomal protein S15) (RIG protein)				0.0521813	0.0102258	-0.0753045				0.124927	0.0245388	-0.777259	9.16696e-05	7.26908e-06	-0.875785	0.0760445	0.0130012	-0.126845				0.0678105	0.0195808	-0.531659
P62849	Rps24	Small ribosomal subunit protein eS24 (40S ribosomal protein S24)													5.19189e-05	3.22055e-06	-0.876124				0.035512	0.00640538	-0.217081
P62852	Rps25	Small ribosomal subunit protein eS25 (40S ribosomal protein S25)													0.000125419	1.14692e-05	-0.799473							0.0847445	0.0268023	-0.446769
P62855	Rps26	Small ribosomal subunit protein eS26 (40S ribosomal protein S26)													1.50993e-05	5.22111e-07	-0.378457							0.00610321	0.000663668	-0.426101
P62858	Rps28	Small ribosomal subunit protein eS28 (40S ribosomal protein S28)	0.350069	0.0309822	-0.197173				0.0791319	0.0441146	-0.15537				0.000231663	2.66662e-05	-0.276154	0.00369881	6.98001e-05	0.147319	0.0816274	0.0232635	-0.141232	0.0979925	0.0335726	-0.215317
P62862	Fau	Ubiquitin-like FUBI-ribosomal protein eS30 fusion protein (FAU ubiquitin-like and ribosomal protein S30) [Cleaved into: Ubiquitin-like protein FUBI; Small ribosomal subunit protein eS30 (40S ribosomal protein S30)]													0.00794837	0.002549	-0.550324				0.00292833	9.12997e-05	-0.500646
P62869	Elob Tceb2	Elongin-B (EloB) (Elongin 18 kDa subunit) (RNA polymerase II transcription factor SIII subunit B) (SIII p18) (Transcription elongation factor B polypeptide 2)	0.28231	0.0177352	-0.0709002	0.115835	0.0321774	-0.0580181	1.4913e-05	9.15463e-07	-0.330555				0.00129632	0.000262123	-0.187897							0.035908	0.0077659	-0.206865
P62874	Gnb1	Guanine nucleotide-binding protein G(I)/G(S)/G(T) subunit beta-1 (Transducin beta chain 1)																0.0106155	0.00048626	0.64787	0.128008	0.0455085	0.142085
P62876	Polr2l	DNA-directed RNA polymerases I, II, and III subunit RPABC5 (RNA polymerases I, II, and III subunit ABC5) (DNA-directed RNA polymerase III subunit L) (RPB10 homolog)																			0.0640664	0.0162185	-0.151003
P62878	Rbx1	E3 ubiquitin-protein ligase RBX1 (EC 2.3.2.27) (EC 2.3.2.32) (E3 ubiquitin-protein transferase RBX1) (RING finger protein 75) (RING-box protein 1) (Rbx1) [Cleaved into: E3 ubiquitin-protein ligase RBX1, N-terminally processed]	0.200182	0.00801823	-0.505312				0.000120313	1.29918e-05	-0.85301
P62880	Gnb2	Guanine nucleotide-binding protein G(I)/G(S)/G(T) subunit beta-2 (G protein subunit beta-2) (Transducin beta chain 2)				0.0106095	0.00106536	0.110017	0.0285944	0.012859	0.30925
P62881	Gnb5	Guanine nucleotide-binding protein subunit beta-5 (Gbeta5) (Transducin beta chain 5)																			0.13431	0.0485079	0.357198
P62889	Rpl30	Large ribosomal subunit protein eL30 (60S ribosomal protein L30)													0.000330682	4.28222e-05	-0.481562	0.0932918	0.0184225	-0.175823	0.00640497	0.000393312	-0.235635	0.0758038	0.0228757	-0.33236
P62892	Rpl39	Large ribosomal subunit protein eL39 (60S ribosomal protein L39)													0.00462718	0.00131751	-0.280003				0.0449838	0.00936574	0.187204
P62897	Cycs	Cytochrome c, somatic							9.63002e-07	2.84123e-08	-0.878255	0.0146991	0.000327406	0.688203	0.000697838	0.000117031	-0.345311	0.0720468	0.0117948	-0.115194	0.060678	0.0147029	-0.20033	0.0123064	0.00172945	0.403842
P62900	Rpl31	Large ribosomal subunit protein eL31 (60S ribosomal protein L31)				0.138403	0.041812	-0.124609							0.00334446	0.00087528	-0.440991				0.08121	0.0230596	0.212405	0.0707849	0.0207748	-0.403477
P62908	Rps3	Small ribosomal subunit protein uS3 (EC 4.2.99.18) (40S ribosomal protein S3)							0.0748015	0.0412098	-0.0719802				0.000112444	9.63548e-06	-0.228458							0.103221	0.036555	-0.424742
P62911	Rpl32	Large ribosomal subunit protein eL32 (60S ribosomal protein L32)				0.0149426	0.00173504	-0.0774536	0.0636535	0.0337357	0.101078				0.00012898	1.18567e-05	-0.368279				0.0629467	0.0156142	-0.134571	0.0531259	0.0136744	-0.33234
P62915	Gtf2b	Transcription initiation factor IIB (EC 2.3.1.48) (General transcription factor TFIIB) (RNA polymerase II alpha initiation factor)													5.18953e-05	3.19916e-06	-0.26564				0.00151999	2.52704e-05	0.282687
P62918	Rpl8	Large ribosomal subunit protein uL2 (60S ribosomal protein L8)							0.00583747	0.00182455	0.416054				0.00410529	0.00112887	-0.453921							0.0962919	0.0325606	-0.251579
P62932	Fbxo40	F-box only protein 40																			0.0189868	0.0025427	0.150918	0.0033922	0.000301083	-0.245654
P62960	Ybx1 Msy-1 Msy1 Nsep1 Yb1	Y-box-binding protein 1 (YB-1) (CCAAT-binding transcription factor I subunit A) (CBF-A) (DNA-binding protein B) (DBPB) (Enhancer factor I subunit A) (EFI-A) (Nuclease-sensitive element-binding protein 1) (Y-box transcription factor)							0.000154959	1.81294e-05	-0.307908				7.63182e-06	1.77217e-07	-0.351973				0.00372288	0.000149798	0.272992
P62962	Pfn1	Profilin-1 (Profilin I)													0.00145559	0.000303452	-0.154197
P62965	Crabp1	Cellular retinoic acid-binding protein 1 (Cellular retinoic acid-binding protein I) (CRABP-I)				0.151532	0.0475338	-0.166905
P62983	Rps27a Uba80 Ubcep1	Ubiquitin-ribosomal protein eS31 fusion protein (Ubiquitin carboxyl extension protein 80) [Cleaved into: Ubiquitin; Small ribosomal subunit protein eS31 (40S ribosomal protein S27a)]				0.0517298	0.0100909	-0.134897							0.0890194	0.0464238	-0.147781	0.156421	0.0419815	0.109329				0.0908379	0.0297544	-0.212756
P62984	Uba52 Ubcep2	Ubiquitin-ribosomal protein eL40 fusion protein (Ubiquitin A-52 residue ribosomal protein fusion product 1) [Cleaved into: Ubiquitin; Large ribosomal subunit protein eL40 (60S ribosomal protein L40) (CEP52)]													0.00199702	0.000461023	-0.94005
P62996	Tra2b Sfrs10 Silg41	Transformer-2 protein homolog beta (TRA-2 beta) (TRA2-beta) (Silica-induced gene 41 protein) (SIG-41) (Splicing factor, arginine/serine-rich 10) (Transformer-2 protein homolog B)				0.0299089	0.00457339	0.080191	0.0719795	0.0392841	-0.179343				3.5694e-05	1.81466e-06	-0.299074
P63001	Rac1	Ras-related C3 botulinum toxin substrate 1 (EC 3.6.5.2) (p21-Rac1)							3.8843e-05	3.03366e-06	0.736236	0.0280481	0.00128593	-0.35804
P63002	Tle5 Aes Esp1 Grg Grg5	TLE family member 5 (Amino-terminal enhancer of split) (Amino enhancer of split) (Grg-5) (Groucho-related protein 5) (Protein ESP1) (Protein GRG)				1.57194e-05	1.10528e-07	0.233971	0.00443422	0.00130561	0.459619				0.0318757	0.0134739	-0.231213				0.0158636	0.00191199	0.342389
P63005	Pafah1b1 Lis-1 Lis1 Pafaha	Platelet-activating factor acetylhydrolase IB subunit beta (Lissencephaly-1 protein) (LIS-1) (PAF acetylhydrolase 45 kDa subunit) (PAF-AH 45 kDa subunit) (PAF-AH alpha) (PAFAH alpha)																						0.0133579	0.0019365	-0.155724
P63011	Rab3a	Ras-related protein Rab-3A							0.0722629	0.0394727	0.634933
P63017	Hspa8 Hsc70 Hsc73	Heat shock cognate 71 kDa protein (EC 3.6.4.10) (Heat shock 70 kDa protein 8)													0.00035254	4.72308e-05	-0.325414				0.0596156	0.0143581	0.0822533	0.0509984	0.0128703	-0.130429
P63028	Tpt1 Trt	Translationally-controlled tumor protein (TCTP) (21 kDa polypeptide) (p21) (p23)							0.0493484	0.0248207	0.237535				0.00770544	0.00244529	-0.252918	0.0621656	0.00920453	-0.138425				0.0748517	0.0224334	-0.236968
P63030	Mpc1 Brp44l	Mitochondrial pyruvate carrier 1 (Brain protein 44-like protein)																			0.0682893	0.0179333	-0.167557	0.101952	0.0358547	0.26503
P63034	Cyth2 Pscd2 Sec7b	Cytohesin-2 (ARF nucleotide-binding site opener) (Protein ARNO) (PH, SEC7 and coiled-coil domain-containing protein 2) (CLM2) (SEC7 homolog B) (mSec7-2)	0.32185	0.0245066	-0.118478
P63037	Dnaja1 Dnaj2 Hsj2 Hspf4	DnaJ homolog subfamily A member 1 (DnaJ protein homolog 2) (Heat shock 40 kDa protein 4) (Heat shock protein J2) (HSJ-2)										0.0562365	0.00567972	-0.302582	0.000566357	8.88244e-05	-0.338515				0.111298	0.0371227	0.153804
P63038	Hspd1 Hsp60	60 kDa heat shock protein, mitochondrial (EC 5.6.1.7) (60 kDa chaperonin) (Chaperonin 60) (CPN60) (HSP-65) (Heat shock protein 60) (HSP-60) (Hsp60) (Mitochondrial matrix protein P1)							0.0129741	0.00494889	-0.270351										0.0090512	0.000697427	-0.298907	0.109406	0.0404082	0.227584
P63040	Cplx1	Complexin-1 (921-S) (Complexin I) (CPX I) (Synaphin-2)	0.328716	0.0256762	0.233984	0.0907107	0.0224344	-0.132087
P63042	Stmn4	Stathmin-4 (Stathmin-like protein B3) (RB3)				0.0201586	0.00269319	-0.137195
P63044	Vamp2 Syb2	Vesicle-associated membrane protein 2 (VAMP-2) (Synaptobrevin-2)							0.0187054	0.00768433	0.457804										0.0282436	0.00454336	0.322178
P63046	Sult4a1 Sultx3	Sulfotransferase 4A1 (ST4A1) (EC 2.8.2.-) (Brain sulfotransferase-like protein) (mBR-STL) (Nervous system sulfotransferase) (NST)				0.0517298	0.0101035	-0.170373
P63054	Pcp4 Pep19	Calmodulin regulator protein PCP4 (Brain-specific antigen PCP-4) (Brain-specific polypeptide PEP-19) (Purkinje cell protein 4)				0.00157683	7.05977e-05	-0.216337	0.0598037	0.0313404	1.03126
P63073	Eif4e	Eukaryotic translation initiation factor 4E (eIF-4E) (eIF4E) (mRNA cap-binding protein) (eIF-4F 25 kDa subunit)				0.0504929	0.00966378	-0.112936	0.0119264	0.00443562	-0.229288							0.164268	0.0456942	-0.081528				0.0914855	0.0302124	-0.188339
P63080	Gabrb3 Gabrb-3	Gamma-aminobutyric acid receptor subunit beta-3 (GABA(A) receptor subunit beta-3)				0.0202467	0.00272524	0.131069
P63085	Mapk1 Erk2 Mapk Prkm1	Mitogen-activated protein kinase 1 (MAP kinase 1) (MAPK 1) (EC 2.7.11.24) (ERT1) (Extracellular signal-regulated kinase 2) (ERK-2) (MAP kinase isoform p42) (p42-MAPK) (Mitogen-activated protein kinase 2) (MAP kinase 2) (MAPK 2)																0.0262548	0.00229518	-0.105951				0.0426304	0.00992607	-0.171822
P63087	Ppp1cc	Serine/threonine-protein phosphatase PP1-gamma catalytic subunit (PP-1G) (EC 3.1.3.16) (Protein phosphatase 1C catalytic subunit)				0.0318361	0.00504113	-0.101133	0.00863901	0.00297143	0.248872	0.0458967	0.00379012	0.363904				0.0529157	0.00705184	-0.167151	0.00398224	0.000172489	0.219604
P63089	Ptn	Pleiotrophin (PTN) (Heparin-binding brain mitogen) (HBBM) (Heparin-binding growth factor 8) (HBGF-8) (Heparin-binding growth-associated molecule) (HB-GAM) (Heparin-binding neutrophic factor) (HBNF) (Osteoblast-specific factor 1) (OSF-1)				0.0398155	0.00686278	0.46085
P63094	Gnas Gnas1 MNCb-5546	Guanine nucleotide-binding protein G(s) subunit alpha isoforms short (Adenylate cyclase-stimulating G alpha protein)							0.000120313	1.30361e-05	0.463156							0.0787244	0.0138406	0.164617
P63101	Ywhaz	14-3-3 protein zeta/delta (Protein kinase C inhibitor protein 1) (KCIP-1) (SEZ-2)										0.110349	0.0192729	0.281424	0.00210048	0.000488773	-0.19185	0.111605	0.0249311	-0.137671	0.0559755	0.0128255	-0.213693
P63137	Gabrb2 Gabrb-2	Gamma-aminobutyric acid receptor subunit beta-2 (GABA(A) receptor subunit beta-2)	0.120828	0.00301171	0.237622
P63139	Nfyb	Nuclear transcription factor Y subunit beta (CAAT box DNA-binding protein subunit B) (Nuclear transcription factor Y subunit B) (NF-YB)													0.0101429	0.00340043	-0.311347
P63141	Kcna2	Potassium voltage-gated channel subfamily A member 2 (MK2) (Voltage-gated potassium channel subunit Kv1.2)				0.0661781	0.0141709	0.0961265
P63154	Crnkl1	Crooked neck-like protein 1 (Crooked neck homolog)										0.0276813	0.00122046	-0.185315
P63158	Hmgb1 Hmg-1 Hmg1	High mobility group protein B1 (High mobility group protein 1) (HMG-1)										0.0236378	0.000822008	0.461463	3.73894e-05	1.94867e-06	-0.418654	0.1271	0.0302299	-0.085111
P63166	Sumo1 Smt3c Smt3h3 Ubl1	Small ubiquitin-related modifier 1 (SUMO-1) (SMT3 homolog 3) (Ubiquitin-homology domain protein PIC1) (Ubiquitin-like protein SMT3C) (Smt3C)										0.0903224	0.0131492	0.270705	2.68915e-05	1.24247e-06	-0.510359	0.000348969	1.05193e-06	0.240655
P63168	Dynll1 Dlc1 Dncl1 Dnclc1	Dynein light chain 1, cytoplasmic (8 kDa dynein light chain) (DLC8) (Dynein light chain LC8-type 1) (Protein inhibitor of neuronal nitric oxide synthase) (PIN) (mPIN)							0.00019711	2.48773e-05	1.1468							0.0492885	0.00628031	0.162898
P63213	Gng2	Guanine nucleotide-binding protein G(I)/G(S)/G(O) subunit gamma-2 (G gamma-I)	0.347401	0.0305541	0.257722	0.0845779	0.020095	0.178579							4.58043e-06	7.90866e-08	-0.583031	0.0167452	0.000956996	0.275757
P63239	Pcsk1 Att-1 Nec-1 Nec1	Neuroendocrine convertase 1 (NEC 1) (EC 3.4.21.93) (Furin homolog) (PC3) (Prohormone convertase 1) (Propeptide-processing protease) (Proprotein convertase 1) (PC1)				0.0516847	0.0100397	0.103433
P63242	Eif5a	Eukaryotic translation initiation factor 5A-1 (eIF-5A-1) (eIF-5A1) (Eukaryotic initiation factor 5A isoform 1) (eIF-5A) (eIF-4D)	0.284164	0.0183213	-0.208796				0.0290803	0.0131229	-0.124882	0.16638	0.0403337	-0.166606	0.000168229	1.73204e-05	-0.275538				0.0851433	0.0249248	0.210432	0.000455038	2.01794e-05	-0.39822
P63248	Pkia	cAMP-dependent protein kinase inhibitor alpha (PKI-alpha) (cAMP-dependent protein kinase inhibitor, muscle/brain isoform)				0.111788	0.0305894	-0.0717586													0.0189032	0.00252755	-0.178238	0.0859403	0.0273839	-0.157875
P63250	Kcnj3 Girk1	G protein-activated inward rectifier potassium channel 1 (GIRK-1) (Inward rectifier K(+) channel Kir3.1) (Potassium channel, inwardly rectifying subfamily J member 3)				0.00221676	0.000117323	0.163802
P63254	Crip1 Crip	Cysteine-rich protein 1 (CRP-1) (Cysteine-rich intestinal protein) (CRIP)													0.0126498	0.00444713	-0.420526
P63271	Supt4h1a Spt4h Supt4a Supt4h	Transcription elongation factor SPT4-A (DRB sensitivity-inducing factor small subunit 1) (DSIF small subunit 1) (Transcription elongation factor SPT4 1)													0.000466535	6.83208e-05	-0.18676
P63276	Rps17	Small ribosomal subunit protein eS17 (40S ribosomal protein S17)							0.00881694	0.00304689	0.208747				0.000439661	6.34011e-05	-0.369975				0.127842	0.0454074	0.103995
P63280	Ube2i Ubc9 Ubce2i Ubce9	SUMO-conjugating enzyme UBC9 (EC 2.3.2.-) (RING-type E3 SUMO transferase UBC9) (SUMO-protein ligase) (Ubiquitin carrier protein 9) (mUBC9) (Ubiquitin carrier protein I) (Ubiquitin-conjugating enzyme E2 I) (Ubiquitin-protein ligase I)				0.151094	0.0472576	-0.0957973	0.0495504	0.0249764	-0.134269
P63300	Selenow Selw Sepw1	Selenoprotein W (SelW)				0.154571	0.0488853	0.277293																0.0019351	0.000147709	0.69836
P63321	Rala Ral Ral-a	Ras-related protein Ral-A (EC 3.6.5.2)													0.00599384	0.001813	-0.366526	0.0966569	0.0197055	0.193769	0.0651332	0.0166002	0.22057
P63323	Rps12	Small ribosomal subunit protein eS12 (40S ribosomal protein S12)										0.0947882	0.0145091	-0.200949										0.00129843	8.26503e-05	-0.358255
P63325	Rps10	Small ribosomal subunit protein eS10 (40S ribosomal protein S10)										0.0495366	0.00446969	0.361162	0.00435847	0.00121702	-0.59647				0.0138381	0.00154047	0.201389	0.000625007	3.18166e-05	-0.439102
P63328	Ppp3ca Calna	Protein phosphatase 3 catalytic subunit alpha (EC 3.1.3.16) (CAM-PRP catalytic subunit) (Calcineurin A alpha) (Calmodulin-dependent calcineurin A subunit alpha isoform) (CNA alpha) (Serine/threonine-protein phosphatase 2B catalytic subunit alpha isoform)	0.32185	0.0245022	0.140694				0.0843068	0.0477238	0.184195										0.0172921	0.00219272	0.150503	2.7146e-05	4.17227e-07	-0.344562
P63330	Ppp2ca	Serine/threonine-protein phosphatase 2A catalytic subunit alpha isoform (PP2A-alpha) (EC 3.1.3.16)				0.0318361	0.00503823	0.392775							0.020516	0.00799978	-1.21962	0.0766579	0.0131764	0.327132	0.107401	0.0350623	0.406709
P67778	Phb1 Phb	Prohibitin 1 (B-cell receptor-associated protein 32) (BAP 32)							3.0493e-07	6.14432e-09	-0.369126				0.000809024	0.000140464	-0.24061							0.123466	0.0473773	0.15476
P67871	Csnk2b Ck2n	Casein kinase II subunit beta (CK II beta) (Phosvitin)				0.0225351	0.00317187	-0.0975528							0.0462874	0.0211164	-0.152363							0.00593376	0.000628488	-0.381457
P67984	Rpl22	Large ribosomal subunit protein eL22 (60S ribosomal protein L22) (Heparin-binding protein HBp15)													8.62165e-05	6.68505e-06	-0.258842				0.00640497	0.000394028	-0.359556	0.0367879	0.00805416	-0.266696
P68033	Actc1 Actc	Actin, alpha cardiac muscle 1 (EC 3.6.4.-) (Alpha-cardiac actin) [Cleaved into: Actin, alpha cardiac muscle 1, intermediate form]																			0.0616416	0.0150249	0.189116
P68037	Ube2l3 Ubce7	Ubiquitin-conjugating enzyme E2 L3 (EC 2.3.2.23) (E2 ubiquitin-conjugating enzyme L3) (UbcM4) (Ubiquitin carrier protein L3) (Ubiquitin-protein ligase L3)	0.326462	0.0251286	-0.097241							0.113234	0.0202684	0.206278	0.000852089	0.000149712	-0.514769	0.00530217	0.000138541	0.439239
P68040	Rack1 Gnb2-rs1 Gnb2l1	Small ribosomal subunit protein RACK1 (12-3) (Guanine nucleotide-binding protein subunit beta-2-like 1) (Receptor for activated C kinase) (Receptor of activated protein C kinase 1) (Receptor of activated protein kinase C 1) (p205) [Cleaved into: Small ribosomal subunit protein RACK1, N-terminally processed (Guanine nucleotide-binding protein subunit beta-2-like 1, N-terminally processed) (Recepto…				0.135274	0.040286	-0.129491																0.0610737	0.0168043	-0.403109
P68134	Acta1 Acta	Actin, alpha skeletal muscle (EC 3.6.4.-) (Alpha-actin-1) [Cleaved into: Actin, alpha skeletal muscle, intermediate form]													5.60672e-05	3.64818e-06	3.23527							0.050448	0.012612	-0.130862
P68181	Prkacb Pkacb	cAMP-dependent protein kinase catalytic subunit beta (PKA C-beta) (EC 2.7.11.11)							0.00100174	0.000193271	0.362738				0.000648703	0.000106406	-0.427992				0.00191882	4.25602e-05	0.40264	0.00771231	0.000930953	0.284795
P68254	Ywhaq	14-3-3 protein theta (14-3-3 protein tau)							5.52661e-09	3.2804e-11	0.340156							0.166553	0.0469771	-0.100553
P68368	Tuba4a Tuba4	Tubulin alpha-4A chain (EC 3.6.5.-) (Alpha-tubulin 4) (Alpha-tubulin isotype M-alpha-4) (Tubulin alpha-4 chain)	0.069264	0.00116181	0.204899										0.00112919	0.000218977	0.394979
P68372	Tubb4b Tubb2c	Tubulin beta-4B chain (Tubulin beta-2C chain)				0.122988	0.0350263	0.0649497	0.0103269	0.00373264	0.136628										0.0686892	0.0180958	-0.18276
P68373	Tuba1c Tuba6	Tubulin alpha-1C chain (EC 3.6.5.-) (Alpha-tubulin 6) (Alpha-tubulin isotype M-alpha-6) (Tubulin alpha-6 chain) [Cleaved into: Detyrosinated tubulin alpha-1C chain]										0.0927612	0.0140062	-0.232675
P68404	Prkcb Pkcb Prkcb1	Protein kinase C beta type (PKC-B) (PKC-beta) (EC 2.7.11.13)							0.0196556	0.00812382	0.271782
P68433	H3c1 H3a Hist1h3a; H3c8 H3.1-221 H3g Hist1h3g; H3c10 H3.1-291 H3h Hist1h3h; H3c11 H3.1-I H3i Hist1h3i	Histone H3.1							0.0105761	0.00384091	0.343995				1.76915e-05	6.6467e-07	-0.654021
P68510	Ywhah	14-3-3 protein eta				0.0101564	0.000995153	-0.0736016													0.0420392	0.00839194	0.147503	0.101317	0.0353489	-0.269726
P69566	Ranbp9 Ranbpm	Ran-binding protein 9 (RanBP9) (B-cell antigen receptor Ig beta-associated protein 1) (IBAP-1) (Ran-binding protein M) (RanBPM)	0.397863	0.0406536	0.118096				6.14126e-05	5.46694e-06	-0.309435
P70121	Zhx1	Zinc fingers and homeoboxes protein 1							0.00154409	0.000333624	-0.281756
P70122	Sbds	Ribosome maturation protein SBDS (Protein 22A3) (Shwachman-Bodian-Diamond syndrome protein homolog)													0.000213782	2.37877e-05	-0.262385
P70158	Smpdl3a Asml3a	Acid sphingomyelinase-like phosphodiesterase 3a (ASM-like phosphodiesterase 3a) (EC 3.1.4.-)				0.0934615	0.0234489	-0.205926	2.18764e-07	4.0322e-09	-0.480585				0.00563201	0.00167926	-0.2784				0.0327818	0.00569342	-0.360473
P70168	Kpnb1 Impnb	Importin subunit beta-1 (Karyopherin subunit beta-1) (Nuclear factor p97) (Pore targeting complex 97 kDa subunit) (PTAC97) (SCG)							1.91779e-07	3.38504e-09	0.313584										0.065274	0.0166907	0.0730521
P70169	Doc2b	Double C2-like domain-containing protein beta (Doc2-beta)				0.150878	0.047113	-0.0943515
P70170	Abcc9 Sur2	ATP-binding cassette sub-family C member 9 (Sulfonylurea receptor 2)							0.000181654	2.23289e-05	0.807597				0.0341534	0.0146497	0.173616
P70172	Slc10a2 Ntcp2	Ileal sodium/bile acid cotransporter (Apical sodium-dependent bile acid transporter) (ASBT) (Ileal Na(+)/bile acid cotransporter) (Ileal sodium-dependent bile acid transporter) (IBAT) (ISBT) (Na(+)-dependent ileal bile acid transporter) (Sodium/taurocholate cotransporting polypeptide, ileal) (Solute carrier family 10 member 2)							0.00197835	0.00046724	1.02325							0.0319952	0.00314792	-0.290323
P70175	Dlg3 Dlgh3	Disks large homolog 3 (Synapse-associated protein 102) (SAP-102) (SAP102)							0.000153823	1.79484e-05	-0.267267
P70180	Npr3	Atrial natriuretic peptide receptor 3 (Atrial natriuretic peptide clearance receptor) (Atrial natriuretic peptide receptor type C) (ANP-C) (ANPR-C) (NPR-C) (EF-2)													0.0325822	0.0138286	0.531059	0.0675518	0.0105359	-0.133862
P70182	Pip5k1a	Phosphatidylinositol 4-phosphate 5-kinase type-1 alpha (PIP5K1-alpha) (PtdIns(4)P-5-kinase 1 alpha) (EC 2.7.1.68) (68 kDa type I phosphatidylinositol 4-phosphate 5-kinase alpha) (Phosphatidylinositol 4-phosphate 5-kinase type I alpha) (PIP5KIalpha) (Phosphatidylinositol 4-phosphate 5-kinase type I beta) (PI4P5KIbeta)							0.000402069	6.02915e-05	-0.411652				0.0545192	0.0258258	-0.261861				0.00662396	0.000413044	0.393306
P70188	Kifap3	Kinesin-associated protein 3 (KAP-3) (KAP3)										0.132854	0.0270496	-0.221663
P70193	Lrig1	Leucine-rich repeats and immunoglobulin-like domains protein 1 (LIG-1)				0.0584234	0.0118836	-0.128906
P70194	Clec4f Clecsf13 Kclr	C-type lectin domain family 4 member F (C-type lectin superfamily member 13) (C-type lectin 13) (Kupffer cell receptor)							0.00154989	0.00033627	0.512756
P70195	Psmb7 Mmc14	Proteasome subunit beta type-7 (EC 3.4.25.1) (Macropain chain Z) (Multicatalytic endopeptidase complex chain Z) (Proteasome subunit Z)	0.224159	0.0104173	-0.0903565				0.000185419	2.29384e-05	-0.257935				0.00113123	0.00021983	-0.240431	0.138433	0.0346361	-0.0779155	0.0420392	0.008392	0.121548	0.0571849	0.0151591	-0.158562
P70196	Traf6	TNF receptor-associated factor 6 (EC 2.3.2.27) (E3 ubiquitin-protein ligase TRAF6) (RING-type E3 ubiquitin transferase TRAF6)	0.284164	0.0182526	-0.232765	0.0487598	0.00910889	-0.135646				0.0663543	0.00752281	-0.188044
P70202	Lxn	Latexin (Endogenous carboxypeptidase inhibitor) (ECI) (Tissue carboxypeptidase inhibitor) (TCI)																			0.0374675	0.00703251	-0.409671
P70227	Itpr3	Inositol 1,4,5-trisphosphate receptor type 3 (IP3 receptor isoform 3) (IP3R 3) (InsP3R3) (Type 3 inositol 1,4,5-trisphosphate receptor) (Type 3 InsP3 receptor)							0.0299517	0.0135629	0.410256										0.0114987	0.00107991	0.964453
P70232	Chl1 Call	Neural cell adhesion molecule L1-like protein (Cell adhesion molecule with homology to L1CAM) (Chl1-like protein) (Close homolog of L1) [Cleaved into: Processed neural cell adhesion molecule L1-like protein]																			0.122892	0.0427127	0.330807
P70236	Map2k6 Prkmk6 Sapkk3	Dual specificity mitogen-activated protein kinase kinase 6 (MAP kinase kinase 6) (MAPKK 6) (EC 2.7.12.2) (MAPK/ERK kinase 6) (MEK 6) (SAPKK3)				0.00607623	0.000488912	0.102607	0.00100174	0.000193401	0.193036				0.000910946	0.000163553	0.261594	0.120682	0.0279125	-0.060268	0.0037099	0.000146747	0.206044
P70245	Ebp Msi	3-beta-hydroxysteroid-Delta(8),Delta(7)-isomerase (EC 5.3.3.5) (Cholestenol Delta-isomerase) (Delta(8)-Delta(7) sterol isomerase) (D8-D7 sterol isomerase) (Emopamil-binding protein)							0.0824244	0.0463621	0.271089
P70248	Myo1f	Unconventional myosin-If							0.00154989	0.00033616	0.792939
P70255	Nfic	Nuclear factor 1 C-type (NF1-C) (Nuclear factor 1/C) (CCAAT-box-binding transcription factor) (CTF) (Nuclear factor I/C) (NF-I/C) (NFI-C) (TGGCA-binding protein)																			0.00120565	1.41277e-05	0.545654
P70257	Nfix	Nuclear factor 1 X-type (NF1-X) (Nuclear factor 1/X) (CCAAT-box-binding transcription factor) (CTF) (Nuclear factor I/X) (NF-I/X) (NFI-X) (TGGCA-binding protein)										0.0367502	0.00251389	-0.220199	0.00177742	0.000393846	-0.256553				0.00172689	3.25216e-05	0.524705
P70261	Pald1 Pald	Paladin							0.0812404	0.04552	0.156402
P70265	Pfkfb2	6-phosphofructo-2-kinase/fructose-2,6-bisphosphatase 2 (6PF-2-K/Fru-2,6-P2ase 2) (PFK/FBPase 2) (6PF-2-K/Fru-2,6-P2ase heart-type isozyme) [Includes: 6-phosphofructo-2-kinase (EC 2.7.1.105); Fructose-2,6-bisphosphatase (EC 3.1.3.46)]																0.0947553	0.0190328	-0.11077
P70266	Pfkfb1	6-phosphofructo-2-kinase/fructose-2,6-bisphosphatase 1 (6PF-2-K/Fru-2,6-P2ase 1) (PFK/FBPase 1) (6PF-2-K/Fru-2,6-P2ase liver isozyme) [Includes: 6-phosphofructo-2-kinase (EC 2.7.1.105); Fructose-2,6-bisphosphatase (EC 3.1.3.46)]										0.152228	0.0347624	-0.517883										3.98067e-06	3.41537e-08	0.491387
P70268	Pkn1 Pkn Prk1 Prkcl1	Serine/threonine-protein kinase N1 (EC 2.7.11.13) (Protein kinase C-like 1) (Protein kinase C-like PKN) (Protein-kinase C-related kinase 1) (Serine-threonine protein kinase N)													0.00115974	0.000227127	-0.216534	0.0418742	0.00489658	0.10665	0.00271868	8.30566e-05	0.169925	0.064001	0.0179719	-0.33766
P70271	Pdlim4 Ril	PDZ and LIM domain protein 4 (LIM protein RIL) (Reversion-induced LIM protein)										0.0514734	0.00486563	0.467026										0.00538029	0.000554534	-0.725299
P70274	Selenop Selp Sepp1	Selenoprotein P (SeP) (Plasma selenoprotein P)							0.0101535	0.00365571	-0.199903				0.028386	0.0117084	0.158036							0.0435188	0.0102102	-0.439528
P70277	St6galnac2 Siat7 Siat7b	Alpha-N-acetylgalactosaminide alpha-2,6-sialyltransferase 2 (EC 2.4.3.3) (Gal-beta-1,3-GalNAc alpha-2,6-sialyltransferase) (GalNAc alpha-2,6-sialyltransferase II) (ST6GalNAc II) (ST6GalNAcII) (Sialyltransferase 7B) (SIAT7-B)																0.0126118	0.000612285	-0.2316
P70279	Surf6 Surf-6	Surfeit locus protein 6													0.00431452	0.00119882	-0.415301	0.0944165	0.0187753	0.0869824
P70280	Vamp7 Sybl1	Vesicle-associated membrane protein 7 (VAMP-7) (Synaptobrevin-like protein 1)							0.000616708	0.000104615	0.485493				0.000947525	0.000173296	0.316834	0.0947553	0.0190428	-0.124779				0.0526798	0.0134505	-0.195215
P70288	Hdac2 Yy1bp	Histone deacetylase 2 (HD2) (EC 3.5.1.98) (Protein deacylase HDAC2) (EC 3.5.1.-) (YY1 transcription factor-binding protein)													5.5011e-05	3.46512e-06	-0.3244	0.0699282	0.0112154	0.16564
P70290	Mpp1	55 kDa erythrocyte membrane protein (p55) (Membrane protein, palmitoylated 1)	0.200182	0.00798231	0.106584	0.0140153	0.00157975	0.0833531	0.0062084	0.00197616	-0.188734
P70295	Aup1	Lipid droplet-regulating VLDL assembly factor AUP1 (Ancient ubiquitous protein 1)							7.58528e-05	7.29855e-06	0.515875	0.0251187	0.000941906	-0.290623	0.00308123	0.00079309	0.256657	0.0772724	0.0133482	-0.0665303
P70296	Pebp1 Pbp Pebp	Phosphatidylethanolamine-binding protein 1 (PEBP-1) (HCNPpp) [Cleaved into: Hippocampal cholinergic neurostimulating peptide (HCNP)]							0.000174215	2.1253e-05	-0.384499													3.59485e-05	7.33859e-07	0.354692
P70297	Stam Stam1	Signal transducing adapter molecule 1 (STAM-1)							1.30779e-05	7.78513e-07	-0.333342				7.87834e-06	1.88929e-07	-0.392587	0.0245298	0.00204151	0.243913	0.0286473	0.00462769	0.305447	0.0259577	0.00486899	-0.309815
P70298	Cux2 Cutl2	Homeobox protein cut-like 2 (Homeobox protein Cux-2)	0.228836	0.0109923	0.307688
P70302	Stim1 Sim	Stromal interaction molecule 1				0.0482794	0.00899152	-0.0372925	0.0231442	0.0099489	0.115684				0.00860629	0.00279584	-0.121959
P70303	Ctps2	CTP synthase 2 (EC 6.3.4.2) (CTP synthetase 2) (CTPsH) (UTP--ammonia ligase 2)																0.0859755	0.0159223	-0.0801682	0.0734494	0.0197955	0.313082
P70313	Nos3 Ecnos	Nitric oxide synthase 3 (EC 1.14.13.39) (Constitutive NOS) (cNOS) (EC-NOS) (NOS type III) (NOSIII) (Nitric oxide synthase, endothelial) (Endothelial NOS) (eNOS)																			0.0655342	0.0168532	0.100444
P70318	Tial1	Nucleolysin TIAR (TIA-1-related protein)							0.011266	0.00413721	-0.180217				0.00911895	0.00299674	-0.149085
P70324	Tbx3	T-box transcription factor TBX3 (T-box protein 3)							0.012692	0.00482343	-0.29888
P70333	Hnrnph2 Hnrph2	Heterogeneous nuclear ribonucleoprotein H2 (hnRNP H2) (Heterogeneous nuclear ribonucleoprotein H') (hnRNP H') [Cleaved into: Heterogeneous nuclear ribonucleoprotein H2, N-terminally processed]	0.0284247	0.000249566	-0.140426	0.148517	0.0462269	-0.106504							0.00605176	0.00183536	-0.203018
P70335	Rock1	Rho-associated protein kinase 1 (EC 2.7.11.1) (Rho-associated, coiled-coil-containing protein kinase 1) (Rho-associated, coiled-coil-containing protein kinase I) (ROCK-I) (p160 ROCK-1) (p160ROCK)							0.0136959	0.00528802	-0.108195				7.02219e-05	4.97335e-06	-0.267317	0.0071315	0.000228799	0.139179
P70336	Rock2	Rho-associated protein kinase 2 (EC 2.7.11.1) (Rho-associated, coiled-coil-containing protein kinase 2) (Rho-associated, coiled-coil-containing protein kinase II) (ROCK-II) (p164 ROCK-2)	0.228068	0.0108663	-0.105435	0.0666868	0.014318	-0.0687939	0.00133807	0.000278399	0.181611				0.00290951	0.000735867	-0.2703				0.120993	0.0417995	0.114505	0.0304119	0.0062016	-0.27002
P70347	Tank Itraf	TRAF family member-associated NF-kappa-B activator (TRAF-interacting protein) (I-TRAF)													0.00183184	0.000410298	-0.320671
P70349	Hint1 Hint Pkci Pkci1 Prkcnh1	Adenosine 5'-monophosphoramidase HINT1 (EC 3.9.1.-) (Desumoylating isopeptidase HINT1) (EC 3.4.22.-) (Histidine triad nucleotide-binding protein 1) (Protein kinase C inhibitor 1) (Protein kinase C-interacting protein 1) (PKCI-1)										0.101722	0.0168606	0.460153	0.0126985	0.00446689	-0.246238							0.000609774	3.06691e-05	0.408167
P70351	Ezh1 Enx2	Histone-lysine N-methyltransferase EZH1 (EC 2.1.1.356) (ENX-2) (Enhancer of zeste homolog 1)				0.000993714	3.58198e-05	0.188278
P70353	Nfyc	Nuclear transcription factor Y subunit gamma (CAAT box DNA-binding protein subunit C) (Nuclear transcription factor Y subunit C) (NF-YC)													0.0156712	0.00576491	-0.173039
P70362	Ufd1 Ufd1l	Ubiquitin recognition factor in ER-associated degradation protein 1 (Ubiquitin fusion degradation protein 1 homolog) (UB fusion protein 1)				0.0309294	0.00482235	-0.157199	0.00466142	0.00138456	-0.236058	0.140627	0.0304248	0.255951	0.00602354	0.00182584	-0.269412
P70365	Ncoa1 Src1	Nuclear receptor coactivator 1 (NCoA-1) (EC 2.3.1.48) (Nuclear receptor coactivator protein 1) (mNRC-1) (Steroid receptor coactivator 1) (SRC-1)				0.0104762	0.00103848	-0.262012										0.0225582	0.00161182	0.292098
P70372	Elavl1 Elra Hua	ELAV-like protein 1 (Elav-like generic protein) (Hu-antigen R) (HuR) (MelG)							0.00146898	0.000314355	-0.173634				8.57927e-06	2.19454e-07	-0.262357
P70387	Hfe Mr2	Hereditary hemochromatosis protein homolog							0.000439281	6.82731e-05	0.359495
P70388	Rad50	DNA repair protein RAD50 (mRad50) (EC 3.6.-.-)													0.0149008	0.00542859	-0.124356	0.0328396	0.00328396	0.097299
P70389	Igfals Albs Als	Insulin-like growth factor-binding protein complex acid labile subunit (ALS)							0.0112248	0.00411855	-0.382383	0.116272	0.021317	-0.299891
P70392	Rasgrf2 Grf2	Ras-specific guanine nucleotide-releasing factor 2 (Ras-GRF2) (Ras guanine nucleotide exchange factor 2)				6.99606e-05	9.70702e-07	0.202709
P70398	Usp9x Fafl Fam	Probable ubiquitin carboxyl-terminal hydrolase FAF-X (EC 3.4.19.12) (Deubiquitinating enzyme FAF-X) (Fat facets homolog) (Fat facets protein-related, X-linked) (Ubiquitin carboxyl-terminal hydrolase FAM) (Ubiquitin thioesterase FAF-X) (Ubiquitin-specific protease 9, X chromosome) (Ubiquitin-specific-processing protease FAF-X)							0.0147073	0.00575704	0.318609	0.021118	0.00067434	-0.329991				0.0255175	0.00221426	-0.115144				0.0246994	0.00453796	-0.202521
P70399	Tp53bp1 Trp53bp1	TP53-binding protein 1 (53BP1) (p53-binding protein 1) (p53BP1)													0.000598482	9.57763e-05	-0.416395	0.0184721	0.0011532	0.271872
P70402	Mybph	Myosin-binding protein H (MyBP-H) (H-protein)																						2.36082e-05	3.49234e-07	-1.06834
P70403	Cux1 Cutl1	Protein CASP							0.00465307	0.00138095	0.300912							0.0560529	0.00769371	0.0960188
P70404	Idh3g	Isocitrate dehydrogenase [NAD] subunit gamma 1, mitochondrial (Isocitric dehydrogenase subunit gamma) (NAD(+)-specific ICDH subunit gamma)							0.000112257	1.19236e-05	-0.237635										0.0573842	0.0134004	-0.105631	0.0578093	0.0154614	0.285778
P70407	Cdh9	Cadherin-9 (T1-cadherin)				0.0680804	0.014734	0.119035
P70408	Cdh10	Cadherin-10 (T2-cadherin)	0.191322	0.00674811	0.251509	0.000495363	1.42423e-05	0.135522
P70419	Galnt3	Polypeptide N-acetylgalactosaminyltransferase 3 (EC 2.4.1.41) (Polypeptide GalNAc transferase 3) (GalNAc-T3) (pp-GaNTase 3) (Protein-UDP acetylgalactosaminyltransferase 3) (UDP-GalNAc:polypeptide N-acetylgalactosaminyltransferase 3)										0.0253332	0.000967367	-0.530588
[truncated: 5,535 more rows]

## Sheet: B_Circadian rhythm_time_pvalue
Sample	Total proteins quantified	meta2d_pvalue < 0.1 and rAMP ≥ 0.1	meta2d_pvalue < 0.05	meta2d_BH.Q < 0.2
WV0-46	7728	714	830	536
[truncated: 47 more rows]

## Sheet: C_CircaProteome_CT12_46_rAMP0.1
Uniprot ID	Gene-Symbol	Protein Name	WT_SCN			KO_SCN			WT_TLM			KO_TLM			WT_LIV			KO_LIV			WT_GBD			KO_GBD			WT_BAT			KO_BAT			WT_KDN			KO_KDN			WT_HEA			KO_HEA			WT_MUS			KO_MUS
[truncated: 5,655 more rows]
[truncated: 1 more columns]

[truncated: 7 more sheets: D_tissueSpecific_Cycler#, E_CircaProteome_CT12_46_rAMP0.2, F_CircaProteome_CT12_46_rAMP0.3, G_CircaCompare_WTvsDKO, H_Circadian_Transcriptome, I_CircaCompare_RNAvsProtein, J_ttest]
