# Supplementary material for: Multitissue Circadian Proteome Atlas of WT and Per1−/−/Per2−/− Mice
Source: Mol Cell Proteomics. 2023 Nov 7;22(12):100675. doi: 10.1016/j.mcpro.2023.100675 (PMC10750102; doi:10.1016/j.mcpro.2023.100675)
Supplement: Supplementary Table 4 [file mmc4.xlsx]

## Sheet: A_Metascape_KS
GroupID	Category	Term	Description	LogP	Log(q-value)	Genes	Symbols	InTerm_InList
1_Summary	Reactome Gene Sets	R-MMU-382551	Transport of small molecules	-14.5476	-10.2802	11303,11306,11307,11416,11806,11808,11816,11928,11977,12724,13340,13723,14664,14700,14977,17364,18145,18815,19299,20510,20527,20536,21871,22041,26357,26570,26874,27377,27403,27801,30805,50769,53881,55963,56188,56325,56407,56535,57776,59033,63959,64337,67819,74610,76257,77031,78506,103098,105727,108052,110893,117160,140919,170759,216001,217262,231549,234847,241296,243616,380836,381038	Abca1,Abcb7,Abcg1,Slc33a1,Apoa1,Apoa4,Apoe,Atp1a1,Atp7a,Clcn2,Slc29a2,Emb,Slc6a9,Gng10,Slc39a7,Trpm1,Npc1,Plg,Abcd3,Slc1a1,Slc2a3,Slc4a3,Atp6v0a2,Trf,Abcg2,Slc7a11,Abcd2,Yme1l1,Abca7,Zdhhc8,Slc22a4,Atp8a2,Slc5a3,Slc1a4,Fxyd1,Abcb9,Trpc4ap,Pex3,Ttyh1,Slc4a8,Slc29a1,Gng13,Derl1,Abcb8,Slc38a3,Slc9a8,Micu3,Slc6a15,Slc38a1,Slc14a1,Slc8a3,Ttyh2,Slc17a6,Atp13a1,Micu1,Abca9,Lrrc8d,Spg7,Lrrc8a,Slc6a11,Mrs…	62/-
2_Summary	GO Biological Processes	GO:0007005	mitochondrion organization	-11.7145	-7.74808	11977,12177,12368,12865,17527,17716,17721,18439,20930,21855,26926,27377,52469,52892,53321,53333,56322,56384,56428,66092,66271,66916,67184,67264,67391,67713,67844,68117,68185,68202,68493,68614,69089,69923,70556,71703,72795,73333,74143,83767,234847,235169,269514,338359,381038,595136,641376,100126824	Atp7a,Bnip3l,Casp6,Cox7a1,Mpv17,ND1,ND5,P2rx7,Surf1,Timm17b,Aifm1,Yme1l1,Coa3,Sco1,Cntnap1,Tomm40,Timm22,Letm1,Mtch2,Ghitm,Tmem126a,Ndufb7,Ndufa13,Ndufb8,Fundc2,Dnajc19,Rab32,Apool,Coa4,Ndufa5,Ndufaf4,Letmd1,Oxa1l,Agk,Slc25a33,Armcx3,Ttc19,Slc25a31,Opa1,Wasf1,Spg7,Foxred1,Fbxl4,Supv3l1,Parl,Ndufs5,Tomm40l,Sco2	48/-
3_Summary	GO Biological Processes	GO:0015748	organophosphate ester transport	-9.60774	-5.89769	11303,11307,11806,11808,11816,14609,18439,27403,50769,66972,67283,69906,70310,70556,73095,73132,73333,227731,230125,237542,241296,13340,14923,19156,63959,328370,12626,19384,20383,54563,69823,72416,208691,231386,331401	Abca1,Abcg1,Apoa1,Apoa4,Apoe,Gja1,P2rx7,Abca7,Atp8a2,Slc25a23,Slc25a19,Slc25a32,Plscr3,Slc25a33,Slc25a42,Slc25a16,Slc25a31,Slc25a25,Slc25a51,Osbpl8,Lrrc8a,Slc29a2,Guk1,Psap,Slc29a1,Rft1,Cetn3,Ran,Srsf3,Nup210,Fyttd1,Lrpprc,Eif5a2,Ythdc1,Thoc2	35/-
4_Summary	GO Biological Processes	GO:0033108	mitochondrial respiratory chain complex assembly	-9.48531	-5.89769	17716,17721,20930,26926,52469,52892,66271,66916,67184,67264,68185,68202,68493,69089,70556,72795,235169,595136,100126824,11958,13382,17448,17709,20523,26940,57423,66052,66841,72416,76187,76916,217666,12864,12865,27369,56428,67892,67914,78830,227731,11977,14904,14923,15481,19384,74143,15289,18682,12896,20588,20663,57279,66993,83797,26568,66885,68603,70456,102247,21871,11431,13849,18806,19697,20655,…	ND1,ND5,Surf1,Aifm1,Coa3,Sco1,Tmem126a,Ndufb7,Ndufa13,Ndufb8,Coa4,Ndufa5,Ndufaf4,Oxa1l,Slc25a33,Ttc19,Foxred1,Ndufs5,Sco2,Atp5k,Dld,Mdh2,COX2,Slc25a14,Ecsit,Atp5j2,Sdhc,Etfdh,Lrpprc,Adhfe1,Timmdc1,L2hgdh,Cox6c,Cox7a1,Dguok,Mtch2,Coa6,Coq9,Slc25a12,Slc25a25,Atp7a,Gtpbp1,Guk1,Hspa8,Ran,Opa1,Hmgb1,Phkg1,Cpt2,Smarcc1,Sos2,Slc25a20,Smarcd3,Smarcd1,Slc27a3,Acadsb,Pmvk,Mpc2,Gpat4,Atp6v0a2,Acp1,Ephx1,Pld…	114/-
5_Summary	GO Biological Processes	GO:0015711	organic anion transport	-9.29052	-5.80178	11816,11988,13723,14609,14664,18439,19156,19299,20501,20510,20527,20536,26357,26570,26874,30805,55963,59033,66972,67283,67903,69906,70456,73095,73132,73333,76257,78830,103098,105727,140919,217593,227731,231549,241296,243616,11416,13340,14977,53881,63959,77031,108052,110893,11303,20912,56325,81535,102607,11928,15567,17364,277468,57279	Apoe,Slc7a2,Emb,Gja1,Slc6a9,P2rx7,Psap,Abcd3,Slc16a1,Slc1a1,Slc2a3,Slc4a3,Abcg2,Slc7a11,Abcd2,Slc22a4,Slc1a4,Slc4a8,Slc25a23,Slc25a19,Gipc1,Slc25a32,Mpc2,Slc25a42,Slc25a16,Slc25a31,Slc38a3,Slc25a12,Slc6a15,Slc38a1,Slc17a6,Slc25a21,Slc25a25,Lrrc8d,Lrrc8a,Slc6a11,Slc33a1,Slc29a2,Slc39a7,Slc5a3,Slc29a1,Slc9a8,Slc14a1,Slc8a3,Abca1,Stxbp3,Abcb9,Sgpp1,Snx19,Atp1a1,Slc6a4,Trpm1,Slc39a12,Slc25a20	54/-
6_Summary	Reactome Gene Sets	R-MMU-5389840	Mitochondrial translation elongation	-9.22409	-5.80178	18100,28028,50529,52443,60441,64658,64659,64660,66047,66163,66292,68463,68611,68735,69089,94063,216767,21379,70556,71984,75619,338359,11487,13382,14420,14853,14904,14950,15212,18439,19156,20510,22224,23821,26568,27403,56325,66235,66885,67160,67260,67851,67916,68603,69019,69082,69923,70456,76187,76219,78830,80898,102247,208691,231279,236285,381038,100042807	Mrpl40,Mrpl50,Mrps7,Mrpl48,Mrpl38,Mrps25,Mrps14,Mrps24,Mrpl54,Mrpl4,Mrps21,Mrpl14,Mrpl28,Mrps18c,Oxa1l,Mrpl16,Mrpl22,Tbrg4,Slc25a33,Sars2,Fastkd2,Supv3l1,Adam10,Dld,Galc,Gspt2,Gtpbp1,H13,Hexb,P2rx7,Psap,Slc1a1,Usp10,Bace1,Slc27a3,Abca7,Abcb9,Eif1ax,Acadsb,Eef1g,Cers4,Mtres1,Plpp3,Pmvk,Spcs1,Zc3h15,Agk,Mpc2,Adhfe1,Arxes1,Slc25a12,Erap1,Gpat4,Eif5a2,Guf1,Lancl3,Parl,Eif3j2	58/-
7_Summary	GO Biological Processes	GO:0006886	intracellular protein transport	-7.80831	-4.78141	14950,15481,15944,16572,18634,19156,19325,19345,19384,20167,20660,20909,20912,20972,21855,26926,27643,53333,53421,56273,56322,56428,56535,57437,67184,67511,67713,67819,67844,67903,69019,69089,69923,70296,72183,73130,74105,74204,75965,76219,76308,77125,100972,103737,192950,236643,270192,271457,320982,641376,18145,20510,20955,52250,53620,66048,68032,170759,236792,11816,12215,13858,16897,21983,50918…	H13,Hspa8,Irgm1,Kif5a,Pex7,Psap,Rab10,Rab5c,Ran,Rtn2,Sorl1,Stx4a,Stxbp3,Syngr1,Timm17b,Aifm1,Ubl4a,Tomm40,Sec61a1,Pex14,Timm22,Mtch2,Pex3,Golga7,Ndufa13,Tmed9,Dnajc19,Derl1,Rab32,Gipc1,Spcs1,Oxa1l,Agk,Tbc1d13,Snx6,Tmed5,Gga2,Xpo6,Zdhhc20,Arxes1,Rab1b,Il33,Rab28,Pex12,Nacad,Sytl5,Rab6b,Rab5a,Arl4c,Tomm40l,Npc1,Slc1a1,Vamp7,Reep1,Vamp5,Emc6,Emc4,Atp13a1,Mmgt1,Apoe,Bsg,Eps15,Llgl1,Tpbg,Myadm,Sco1,Ab…	82/-
8_Summary	GO Biological Processes	GO:0006851	mitochondrial calcium ion transmembrane transport	-7.79354	-4.78141	56384,66092,66972,74143,76137,78506,110893,216001	Letm1,Ghitm,Slc25a23,Opa1,Mcur1,Micu3,Slc8a3,Micu1	8/-
9_Summary	GO Biological Processes	GO:0098660	inorganic ion transmembrane transport	-7.51017	-4.60449	11306,11928,11958,11977,13618,14395,14664,14977,15465,15567,16485,16492,16494,17364,17721,18439,20510,21871,22041,22784,56384,57423,59033,66092,66658,66972,72821,74143,74610,76137,77031,78506,94219,103098,110893,213788,216001,227731,235281,236792,241296,243616,277468,380836,231549,30805,53881,56188,76257,80795,105727,140919,170759,11816,11820,14299,15212,20536,20655,21848,23831,52892,66162,68614,…	Abcb7,Atp1a1,Atp5k,Atp7a,Ednrb,Gabra2,Slc6a9,Slc39a7,Hrh1,Slc6a4,Kcna1,Kcna4,Kcna6,Trpm1,ND5,P2rx7,Slc1a1,Atp6v0a2,Trf,Slc30a3,Letm1,Atp5j2,Slc4a8,Ghitm,Ccdc51,Slc25a23,Scn2b,Opa1,Abcb8,Mcur1,Slc9a8,Micu3,Cnnm2,Slc6a15,Slc8a3,Chrm5,Micu1,Slc25a25,Scn3b,Mmgt1,Lrrc8a,Slc6a11,Slc39a12,Mrs2,Lrrc8d,Slc22a4,Slc5a3,Fxyd1,Slc38a3,Selenok,Slc38a1,Slc17a6,Atp13a1,Apoe,App,Ncs1,Hexb,Slc4a3,Sod1,Trim24,Car14…	75/-
10_Summary	GO Biological Processes	GO:0010256	endomembrane system organization	-7.13536	-4.3731	11303,12527,18439,19156,19325,19345,20655,20909,20932,20955,20972,26874,27403,27643,52250,52635,53421,64009,66048,67511,68032,69605,70310,70361,73130,74349,75909,76308,77031,77053,83435,100317,102607,109168,110350,208263,236792,270192,319277,380664,11816,12177,12368,18145,50769,50918,53333,56322,56384,56428,66092,67184,68117,69089,69923,73333,74143,234847,234857,328370	Abca1,Cd9,P2rx7,Psap,Rab10,Rab5c,Sod1,Stx4a,Surf4,Vamp7,Syngr1,Abcd2,Abca7,Ubl4a,Reep1,Esyt2,Sec61a1,Syne1,Emc6,Tmed9,Emc4,Lnpk,Plscr3,Lman1,Tmed5,Fhip1b,Vmp1,Rab1b,Slc9a8,Sun1,Plekha3,AU040320,Snx19,Atl3,Dync2h1,Tor1aip1,Mmgt1,Rab6b,Washc4,Lemd3,Apoe,Bnip3l,Casp6,Npc1,Atp8a2,Myadm,Tomm40,Timm22,Letm1,Mtch2,Ghitm,Ndufa13,Apool,Oxa1l,Agk,Slc25a31,Opa1,Spg7,Spire2,Rft1	60/-
11_Summary	Reactome Gene Sets	R-MMU-1369062	ABC transporters in lipid homeostasis	-6.60816	-3.92054	11307,11806,19299,26874,27403,56535,217262,11303,11306,26357,56199,56325,74610,67819	Abcg1,Apoa1,Abcd3,Abcd2,Abca7,Pex3,Abca9,Abca1,Abcb7,Abcg2,Abcb10,Abcb9,Abcb8,Derl1	14/-
12_Summary	GO Biological Processes	GO:0071806	protein transmembrane transport	-6.32809	-3.75088	11303,13618,18634,20167,21855,26926,53333,53421,56273,67713,103737,641376,78830	Abca1,Ednrb,Pex7,Rtn2,Timm17b,Aifm1,Tomm40,Sec61a1,Pex14,Dnajc19,Pex12,Tomm40l,Slc25a12	13/-
13_Summary	Reactome Gene Sets	R-MMU-109582	Hemostasis	-6.11415	-3.56275	11640,11806,11820,12343,12345,12527,14066,14360,14700,16572,17289,18439,18815,19156,19395,20655,20909,20912,21346,22041,64337,66866,67988,68117,68813,69524,75974,110893,217864,225849,226849,231871,238463,269060,271457,319899,330662	Akap1,Apoa1,App,Capza2,Capzb,Cd9,F3,Fyn,Gng10,Kif5a,Mertk,P2rx7,Plg,Psap,Rasgrp2,Sod1,Stx4a,Stxbp3,Tagln2,Trf,Gng13,Nhlrc2,Tmx3,Apool,Dock5,Esam,Dock11,Slc8a3,Rcor1,Ppp2r5b,Ppp2r5a,Daglb,Tubal3,Dagla,Rab5a,Dock6,Dock1	37/-
14_Summary	GO Biological Processes	GO:0140141	mitochondrial potassium ion transmembrane transport	-6.03035	-3.49744	56384,66092,66658,74610	Letm1,Ghitm,Ccdc51,Abcb8	4/-
15_Summary	GO Biological Processes	GO:0017004	cytochrome complex assembly	-5.72257	-3.23332	15159,20930,52469,52892,67892,68185,70556,72795,100126824,14950,17709,66993,72416,11820,11977	Hccs,Surf1,Coa3,Sco1,Coa6,Coa4,Slc25a33,Ttc19,Sco2,H13,COX2,Smarcd3,Lrpprc,App,Atp7a	15/-
16_Summary	GO Biological Processes	GO:0033700	phospholipid efflux	-5.45458	-3.00009	11303,11307,11806,11808,11816,27403,13884,27801,18145,13723,15567,19299,20501,53881,76205,213788,321007,18439,50769,70310,237542,235623,18815,11820,68603,98386,20655,16173,20932,56428,67391,99887,15289,17709,26874,78830,226856,11928,12724,15465	Abca1,Abcg1,Apoa1,Apoa4,Apoe,Abca7,Ces1c,Zdhhc8,Npc1,Emb,Slc6a4,Abcd3,Slc16a1,Slc5a3,Stard3nl,Chrm5,Serac1,P2rx7,Atp8a2,Plscr3,Osbpl8,Scap,Plg,App,Pmvk,Lbr,Sod1,Il18,Surf4,Mtch2,Fundc2,Tlcd4,Hmgb1,COX2,Abcd2,Slc25a12,Lpgat1,Atp1a1,Clcn2,Hrh1	40/-
17_Summary	GO Biological Processes	GO:0010876	lipid localization	-5.42468	-2.98028	11303,11307,11806,11808,11816,13884,15212,18145,18439,19156,19299,20955,21763,26357,26568,26874,27403,50769,52635,57279,70310,75909,76205,81535,110911,217262,217593,237542,321007,328370	Abca1,Abcg1,Apoa1,Apoa4,Apoe,Ces1c,Hexb,Npc1,P2rx7,Psap,Abcd3,Vamp7,Tex2,Abcg2,Slc27a3,Abcd2,Abca7,Atp8a2,Esyt2,Slc25a20,Plscr3,Vmp1,Stard3nl,Sgpp1,Cds2,Abca9,Slc25a21,Osbpl8,Serac1,Rft1	30/-
18_Summary	GO Biological Processes	GO:0007006	mitochondrial membrane organization	-5.13231	-2.72823	12177,12368,53333,56322,56384,56428,66092,67184,68117,69089,69923,73333,74143,234847,20523,21855,26926,57279,67713,78830,641376	Bnip3l,Casp6,Tomm40,Timm22,Letm1,Mtch2,Ghitm,Ndufa13,Apool,Oxa1l,Agk,Slc25a31,Opa1,Spg7,Slc25a14,Timm17b,Aifm1,Slc25a20,Dnajc19,Slc25a12,Tomm40l	21/-
19_Summary	Reactome Gene Sets	R-MMU-9603798	Class I peroxisomal membrane protein import	-4.62348	-2.31511	11671,19299,26874,56273,56535,103737,18634,11820,17527,67264,69617,20655,68603	Aldh3a2,Abcd3,Abcd2,Pex14,Pex3,Pex12,Pex7,App,Mpv17,Ndufb8,Pitrm1,Sod1,Pmvk	13/-
20_Summary	GO Biological Processes	GO:0006814	sodium ion transport	-4.1502	-1.89563	11928,13618,14664,15567,30805,53881,56188,59033,72821,76257,77031,103098,105727,110893,140919,235281,243616,13340,63959,13723,14977,108052,14395,18439,20909,20912,14299,231871,269060,271457	Atp1a1,Ednrb,Slc6a9,Slc6a4,Slc22a4,Slc5a3,Fxyd1,Slc4a8,Scn2b,Slc38a3,Slc9a8,Slc6a15,Slc38a1,Slc8a3,Slc17a6,Scn3b,Slc6a11,Slc29a2,Slc29a1,Emb,Slc39a7,Slc14a1,Gabra2,P2rx7,Stx4a,Stxbp3,Ncs1,Daglb,Dagla,Rab5a	30/-

## Sheet: B_Metascape_highrAMP
Tissue	Description	LogP	Log(q-value)	Symbols
SCN	monocarboxylic acid biosynthetic process	-4.19451	0	Avp,Pla2g4a,Aldh1a2
SCN	regulation of body fluid levels	-3.38481	0	Avp,Ptpn6,Pla2g4a
SCN	GPCR downstream signalling	-2.83502	0	Avp,Pla2g4a,Sstr2
TLM	behavior	-2.31642	0	Psap,Ptn,Sncg
LIV	small molecule catabolic process	-7.47297	-3.20948	Cdo1,Lpin1,Hagh,Got1,Khk,Akr1c18,Adtrp,Enpp4,Tat,Acmsd,Cry1,Wbp2,Crls1
LIV	Metabolism of lipids	-5.88344	-1.92098	Lpin1,Pla2r1,Sin3b,Slc10a2,Crls1,Ormdl2,Etnk1,Srd5a1,Fig4,Akr1c18,Rab5a,Scd1
LIV	regulation of generation of precursor metabolites and energy	-4.22748	-0.80908	Chchd2,Khk,Trex1,Hdac4,Ppp1r3b,Cry1,Akr1c18,Acmsd,Sdhc,Hagh,Got1
LIV	lipid biosynthetic process	-4.16096	-0.807454	Lpin1,Rbp1,Scd1,Trex1,Crls1,Ormdl2,Etnk1,Srd5a1,Akr1c18,Hagh,Khk,Adtrp,Hdac4
LIV	positive regulation of epithelial cell apoptotic process	-3.6945	-0.53328	Pdcd4,Pla2r1,Akr1c18,Chchd2,Trex1,Setx,Tat,Acmsd
LIV	Retinoid metabolism and transport	-3.59567	-0.478302	Rbp1,Lrat,Akr1c18,Srd5a1,Got1,Scd1,Acmsd,Hagh,Sult1d1,Cry1
LIV	organic cyclic compound catabolic process	-3.39062	-0.428158	Trex1,Srd5a1,Akr1c18,Mettl14,Enpp4,Tat,Acmsd
LIV	cellular aldehyde metabolic process	-3.04492	-0.223899	Hagh,Khk,Akr1c18,Trex1,Srd5a1,Slc10a2
LIV	histone deacetylation	-2.79257	-0.141864	Lpin1,Sin3b,Hdac4,Wbp2,H1f5,Asf1a,Jade3
GBD	carbohydrate derivative transport	-3.59454	0	Lbp,Slc35d1,Slc28a2,Apoc2,Gng10,Trpv2
GBD	production of molecular mediator involved in inflammatory response	-3.44938	0	Lbp,Prdx2,Gbp5,Cd81,Serpina1b,Pglyrp1
GBD	negative regulation of leukocyte differentiation	-3.16573	0	Prdx2,Pglyrp1,Tmem176a
GBD	protein localization to membrane	-2.58322	0	Cd81,Pigr,Arl6ip1,Rap2a,Frmpd1
GBD	regulation of endocytosis	-2.20856	0	Apoc2,Cd63,Lbp,Cd81
BAT	epithelial cell apoptotic process	-4.93399	-0.927861	Abl1,Zfp36l1,Wfs1,Mapk8,Angptl4,Ecscr,Tnip2
BAT	Cellular Senescence	-4.81373	-0.927861	Hmga1,Uba52,Mapk8,H1f4,H2ac15,H2ac10,H2bc22,H2bc18,Nedd8,Adrm1,H2ac21,Abl1,S100a8,Zwint,Tubb2b,Rhoq,Tfrc,Vav1,Maco1,Myo9a,Arid5b,Kdm2a,Tnrc6a,Tnip2,Cebpg,Elk4,Npm3,Rbl2,Vps72,Riox1,Mafk,Gnai3
BAT	Recruitment and ATM-mediated phosphorylation of repair and signaling proteins at DNA double strand breaks	-4.0967	-0.779994	Abl1,Uba52,Mapk8,H2bc22,H2bc18,Rbl2
BAT	biomineral tissue development	-4.05321	-0.779994	Atp2b2,Col1a1,Col1a2,Ltbp3,Nbr1,Otop1,Tmem38b,Col5a2,P3h3,Uba52,Vav1,Gnai3,Jchain,Kif3c,Mafk,Slc7a5,Tubb2b,Zfp36l1,Fdx1,Mapk8,Adrm1,Rtf2,Rhoq,Abl1,Smoc1,Riox1,Mfap1a
BAT	Interleukin-17 signaling	-3.39818	-0.438368	Atf1,Uba52,Mapk8,Tnip2,S100a8,Elk4,Vav1,Cblb,H1f4,Hmgb2
BAT	face morphogenesis	-2.69142	-0.27191	Col1a1,Cdk2ap1,Arid5b
BAT	regulation of microtubule polymerization	-2.34228	-0.0602498	Abl1,Mapk8,Rangrf,Wfs1,Cblb,Kdm2a,Arid5b,Vav1
BAT	positive regulation of oxidoreductase activity	-2.34228	-0.0602498	Abl1,Fdx1,Gnai3
BAT	regulation of stem cell proliferation	-2.31944	-0.0460075	Zfp36l1,Ltbp3,Hmgb2
BAT	Intraflagellar transport	-2.29706	-0.0403344	Kif17,Kif3c,Tubb2b,Nbr1,Uba52
BAT	Iron uptake and transport	-2.29706	-0.0403344	Nedd8,Tfrc,Uba52
BAT	regulation of mitotic cell cycle	-2.09524	0	Abl1,Zfp36l1,Rbl2,Sra1,Zwint,Nabp1,Ttc28,Ccdc8,Mdm1,Nek1,Sde2
BAT	mRNA metabolic process	-2.04636	0	Zfp36l1,Cebpg,Mfap1a,Khdc4,Bud13,Rprd1a,Smg7,Bud31,Tnrc6a,Nsrp1
MUS	RNA splicing	-4.24141	-0.168665	Snrpb,Snrpa,Rbm39,Tardbp,Rps3
MUS	regulation of cellular response to stress	-2.2741	0	Hand2,Top2b,Rps3
MUS	amide biosynthetic process	-2.06744	0	Smpd2,Rps3,Tardbp

## Sheet: C_IPA_WTnetwork
Categories	Diseases or Functions Annotation	p-value	Molecules
Protein Synthesis	Translation of protein	2.48e-06	CNBP,MRPL52,MRPL55,MRPS18B,RPL13,RPL14,RPL21,RPL24
Protein Synthesis	Translation	3.16e-06	60S ribosomal subunit,CNBP,MRPL52,MRPL55,MRPS18B,RPL13,RPL14,RPL21,RPL24
RNA Damage and Repair	Nonsense-mediated mRNA decay	4.95e-05	RPL13,RPL14,RPL21,RPL24
Protein Synthesis	Initiation of translation of protein	0.000156	RPL13,RPL14,RPL21,RPL24
Protein Synthesis	Termination of translation of protein	0.000389	MRPL52,MRPL55,MRPS18B
Protein Synthesis	Elongation of protein	0.000489	60S ribosomal subunit,MRPL52,MRPL55,MRPS18B
Cancer,Endocrine System Disorders,Hereditary Disorder,Neurological Disease,Organismal Injury and Abnormalities	Paragangliomas type 2	0.00132	SDHAF2
Dermatological Diseases and Conditions,Hereditary Disorder,Organismal Injury and Abnormalities	Hypotrichosis type 12	0.00165	RPL21
Connective Tissue Disorders,Developmental Disorder,Hereditary Disorder,Organismal Injury and Abnormalities,Skeletal and Muscular Disorders	Isidor-Toutain type spondyloepimetaphyseal dysplasia	0.00165	RPL13
Amino Acid Metabolism,Small Molecule Biochemistry	Catabolism of L-ornithine	0.00198	OTC
Cancer,Organismal Injury and Abnormalities,Reproductive System Disease	Poorly differentiated infiltrating ductal breast adenocarcinoma	0.00198	RBM39
Cancer,Organismal Injury and Abnormalities,Reproductive System Disease	Well-differentiated infiltrating ductal breast carcinoma	0.00198	RBM39
Hereditary Disorder,Neurological Disease,Organismal Injury and Abnormalities	Autosomal recessive spinocerebellar ataxia type 20	0.00231	SNX14
Hereditary Disorder,Neurological Disease,Organismal Injury and Abnormalities,Skeletal and Muscular Disorders	Autosomal recessive spastic paraplegia type 61	0.00231	ARL6IP1
RNA Post-Transcriptional Modification	Processing of RNA	0.00256	KHDC4,NOL8,PRPF38A,RBM39,RPL14
Cellular Movement	Dissemination of lung cancer cell lines	0.00263	NUMBL
Protein Synthesis	Metabolism of protein	0.00294	60S ribosomal subunit,CNBP,DDRGK1,MRPL52,MRPL55,MRPS18B,NUMBL,RPL13,RPL14,RPL21,RPL24
Cellular Development,Cellular Growth and Proliferation,Connective Tissue Development and Function,Tissue Development	Cell focus formation of fibroblasts	0.00493	MRPS18B
Developmental Disorder,Hereditary Disorder,Metabolic Disease,Organismal Injury and Abnormalities	Ornithine transcarbamylase deficiency	0.00493	OTC
Embryonic Development,Organismal Development,Tissue Development	Formation of definitive endoderm	0.00559	CNBP
Glomerular Injury,Hereditary Disorder,Organismal Injury and Abnormalities,Renal and Urological Disease	Focal segmental glomerulosclerosis 1	0.00625	ARHGAP24
Amino Acid Metabolism,Small Molecule Biochemistry	Biosynthesis of citrulline	0.00723	OTC
Cellular Assembly and Organization	Density of plasma membrane projections	0.00756	NUMBL
Cellular Movement	Dissemination of carcinoma cell lines	0.00821	NUMBL
Cellular Assembly and Organization,Cellular Function and Maintenance	Depolarization of mitochondrial inner membrane	0.00919	HINT2
Developmental Disorder	Deformation of mice	0.00919	CNBP
Amino Acid Metabolism,Small Molecule Biochemistry	Synthesis of glycine	0.00952	SHMT2
Connective Tissue Disorders,Organismal Injury and Abnormalities	Abnormal morphology of retroperitoneal fat pad	0.0105	HINT2
Cellular Development,Connective Tissue Development and Function,Skeletal and Muscular System Development and Function,Tissue Development	Differentiation of chondroprogenitor cells	0.0108	MRPS18B
Amino Acid Metabolism,Post-Translational Modification,Small Molecule Biochemistry	Conversion of L-ornithine	0.0111	OTC
Embryonic Development,Organismal Development,Tissue Development	Development of visceral endoderm	0.0131	CNBP
RNA Post-Transcriptional Modification	Processing of rRNA	0.0143	NOL8,RPL14
Amino Acid Metabolism,Post-Translational Modification,Small Molecule Biochemistry	Conversion of citrulline	0.0147	OTC
Developmental Disorder,Hereditary Disorder,Organismal Injury and Abnormalities,Skeletal and Muscular Disorders	Myotonic dystrophy type 2	0.0154	CNBP
Hematological Disease,Nutritional Disease	Hyperalbuminemia	0.0167	HINT2
Cellular Movement	Extravasation of breast cancer cell lines	0.0167	ARHGAP24
Amino Acid Metabolism,Small Molecule Biochemistry	Metabolism of glycine	0.0202	SHMT2
Amino Acid Metabolism,Small Molecule Biochemistry,Vitamin and Mineral Metabolism	Metabolism of L-tetrahydrofolic acid	0.0206	SHMT2
Cellular Assembly and Organization,Cellular Compromise	Disruption of actin stress fibers	0.0228	ARHGAP24,Ras homolog
Amino Acid Metabolism,Small Molecule Biochemistry	Synthesis of L-serine	0.0235	SHMT2
Amino Acid Metabolism,Small Molecule Biochemistry	Synthesis of amino acids	0.0241	OTC,SHMT2
Gene Expression	Initiation of reverse transcription of genomes	0.0254	NUMBL
Amino Acid Metabolism,Cell Signaling	Urea cycle	0.027	OTC
Cellular Function and Maintenance	Oxidative phosphorylation of tumor cell lines	0.0273	SHMT2
Cancer,Connective Tissue Disorders,Organismal Injury and Abnormalities,Skeletal and Muscular Disorders	Femur osteosarcoma	0.028	PRPF38A
Embryonic Development,Nervous System Development and Function,Organ Development,Organismal Development,Tissue Development	Development of lateral cerebral ventricle	0.0283	NUMBL
Cancer,Cell Death and Survival,Organismal Injury and Abnormalities,Tumor Morphology	Cell death of osteosarcoma cells	0.0284	RBM39,RPL13
Endocrine System Development and Function,Molecular Transport,Small Molecule Biochemistry	Quantity of adiponectin	0.0293	HINT2
Cellular Development,Connective Tissue Development and Function,Tissue Development	Differentiation of osteoprogenitor cells	0.0299	MRPS18B
Cell Death and Survival	Anoikis of lung cancer cell lines	0.0312	NUMBL
Amino Acid Metabolism,Drug Metabolism,Small Molecule Biochemistry,Vitamin and Mineral Metabolism	Metabolism of folic acid	0.0331	SHMT2
Cellular Development,Nervous System Development and Function,Tissue Development	Maturation of dendritic spines	0.0331	NUMBL
Cancer,Connective Tissue Disorders,Organismal Injury and Abnormalities,Skeletal and Muscular Disorders	Bone osteosarcoma	0.0335	NUMBL,PRPF38A
Cell Morphology	Length of plasma membrane projections	0.0395	NUMBL
Cell Morphology,Cellular Movement,Reproductive System Development and Function	Cell spreading of gonadal cell lines	0.0407	ARHGAP24
Cell Death and Survival,Connective Tissue Development and Function	Cell survival of fibroblast cell lines	0.0426	SHMT2
Cancer,Organismal Injury and Abnormalities	Growth of fibrosarcoma	0.0445	MRPS18B
Nervous System Development and Function	Development of optic nerve	0.0448	RPL24
Amino Acid Metabolism,Molecular Transport,Small Molecule Biochemistry	Concentration of glycine	0.047	SHMT2
Cell Death and Survival,Cellular Compromise,Organismal Injury and Abnormalities,Skeletal and Muscular Disorders	Atrophy of myofiber	0.0477	CNBP
Neurological Disease,Organismal Injury and Abnormalities	Reye syndrome	0.048	OTC
Cellular Assembly and Organization	Fusion of autophagic vacuoles	0.0489	SNX14

## Sheet: D_IPA_DKOnetwork
Pathway	Molecules	# Molecules
Mitochondrial dysfunction	Cox6c, Cox8b, CYB5B, cytochrome-c oxidase, Mitochondrial complex 1, MT-ND5, Secretase gamma	7
Oxidative phosphorylation	Cox6c, Cox8b, CYB5B, cytochrome-c oxidase, Mitochondrial complex 1, MT-ND5	6
Sirtuin signaling pathway	Akt, Ldh (complex), Mitochondrial complex 1, MT-ND5, SOD1	5
Glucocorticoid receptor signaling	Akt, Growth hormone, Mitochondrial complex 1, MT-ND5	4
HER-2 signaling in breast cancer	Akt, Cox6c, Cox8b, cytochrome-c oxidase	4
Estrogen receptor signaling	Akt, Mitochondrial complex 1, MT-ND5	3
Amyotrophic lateral sclerosis signaling	Akt, ALS2, SOD1	3
Role of osteoblasts, osteoclasts and chondrocytes in rheumatoid arthritis	Akt, Alp, Collagen type I (complex)	3

## Sheet: E_Cytoscape_shared cyclers
Description	FDR value	p-value	Genes
nucleocytoplasmic transport	1.72e-11	8.66e-15	Tnpo3|Nup85|Ipo5|Thoc6|Xpot|Aaas|Nup133|Poldip3|Ipo7|Anp32a|Xpo1|Tnpo1|Nup93|Ndc1|Xpo7|Tnpo2
organic substance metabolic process	1.7e-10	4.14e-13	Rpl13|Ddx3x|Sp1|Zmat2|Snrpb2|Rnmt|Lta4h|Atp5e|Ttll12|Rpl19|Gnb2l1|Nup85|Glrx5|Pdcd6|Arf4|Fbxo4|Psmb5|Etf1|Exosc7|Cops5|Hspd1|Wdr75|Eif5b|Ptges2|Eif3m|Ppid|Utp11l|Dhx15|Mtpn|Magohb|Aga|Mphosph6|Trappc4|Snrpd2|Thoc6|Ltn1|Ndufa7|Psmd7|Eef1a1|Srrt|Rpl37|Nup133|Rbmxl1|Mat2b|Eif4h|Poldip3|Stag2|Atpif1|Eif3k|Fbxw11|Uqcrh|Rpl29|mt-Atp8|Anp32a|Aldoa|Usp9x|Polr2g|Trrap|Eif3b|Rpa2|Hdac1|Rps19|Nup93|Rpl36al|…
translational initiation	2.63e-05	8.19e-07	Ddx3x|Eif5b|Eif3m|Eif4h|Eif3k|Eif3b
COPII-coated vesicle budding	7.38e-05	2.78e-06	Pdcd6|Sec23b|Sec13|Sec24a
ribosome biogenesis	0.00012	4.62e-06	Ddx3x|Exosc7|Wdr75|Utp11l|Mphosph6|Xpo1|Rps19|Rps10|Rps27
ATP metabolic process	0.00039	1.72e-05	Atp5e|Ndufa7|Uqcrh|mt-Atp8|Aldoa|Gm10221|Pgk1-rs7
protein folding	0.0019	0.00012	Dnajb1|Hspd1|Tor1b|Ppid|Hspa4l|Dnajc1
interspecies interaction between organisms	0.0026	0.00017	Sp1|Etf1|Hspd1|Thoc6|Eif3b|Hdac1|Rps19
mRNA splicing, via spliceosome	0.0027	0.00018	Zmat2|Snrpb2|Dhx15|Snrpd2|Rbmxl1|Hnrnpc
negative regulation of cellular response to drug	0.0043	0.00032	Gnb2l1|Nup93|Fbxo7
positive regulation of DNA demethylation	0.0044	0.00034	Usp9x|Usp7
RNA catabolic process	0.0062	0.0005	Etf1|Exosc7|Magohb|Polr2g|Zpr1
regulation of DNA damage checkpoint	0.0303	0.0037	Fbxo4|Rpa2
regulation of mitotic spindle assembly	0.0357	0.0045	Stag2|Stag1

## Sheet: F_Cytoscape_specific cyclers
Description	Tissue	FDR value	Genes
cellular process	WT_BAT	3.09e-51	Mkrn2|Pparg|Tubgcp3|Polr3d|Dbh|Mfsd10|Col6a1|Ckb|Col1a1|Flot1|Gstt1|Ace|Trmt1|Angptl4|Babam1|Pon1|Akap8|Prkd1|Fkbp7|Ranbp2|Paf1|Man1a|Stat5a|Rps5|Ralb|Pex11g|Wwox|Chmp2b|Eif2ak4|Igf1r|Tmod4|Cs|Ampd3|Bcas2|Psmb4|Trap1|Qrich1|Syngr3|Abhd16a|Akr1b7|Khsrp|Vps72|Eng|Nedd8|Mrpl52|Acad9|Arih2|Ppp1r12c|Pip4k2c|Pam16|Acsf3|Edf1|Bnip1|Cd5l|Ndufa1|Cul4a|Serpinb6a|Rhot1|Sept4|Pip4k2b|Slc2a4|Phf23|Sparc|Mief2…
protein transport	WT_BAT	2.46e-13	Pparg|Col1a1|Akap8|Cse1l|Ranbp2|Chmp2b|Phax|Pam16|Bnip1|Gga3|Use1|Sec63|Tbc1d15|Slu7|Pafah1b1|Ap3b1|Clu|Pmm1|Snap29|Tbc1d5|Thoc1|Vps52|Mterfd2|Rab14|Arfgap2|Eif6|Gpr89|Chmp5|Vcp|Zfp593|Stx12|Vamp3|Tomm7|Rint1|Snx17|Scarb2|Rab35|Atg7|Ccdc22|Praf2|Cog4|Copb2|Ipo9|Ipo4|Rangrf|Nupl1|Fam21|Bicd2|Sec22a|Pcm1|Tbc1d1|Ssr2|Rab24|Hook3|Lmtk2|Timm8a1|ENSMUSP00000051263|Golph3|Gpam|Rab2a|Synrg|Rab33b|Mia3|Ac…
protein-containing complex subunit organization	WT_BAT	5.07e-13	Tubgcp3|Col6a1|Col1a1|Flot1|Angptl4|Paf1|Rps5|Igf1r|Vps72|Acad9|Ndufa1|Sept4|Ndel1|Nedd1|Slu7|Dbnl|Trappc12|Snw1|Mterfd1|Tppp|Mtrf1|Clu|Nde1|Snap29|Atf1|Tarbp2|Spast|Kif5b|Rps14|Gnaq|Ighmbp2|Cpt1a|Peo1|Hsd17b10|Mterfd2|Cox20|Mrrf|Entpd2|Cat|Eif6|BLOM7|Vcp|Tln1|Ssbp3|Slc2a1|Cda|Vamp3|Pf4|Aimp2|Rpl6|Col1a2|Add2|Vbp1|Cog4|Nudt21|Cct2|Ipo4|Ces1g|Mpv17l2|Kat6a|Nupl1|Hgsnat|Mif|Brk1|Ppp1r9b|Gna11|Ptma|…
regulation of cellular catabolic process	WT_BAT	5.07e-13	Prkd1|Ralb|Eif2ak4|Khsrp|Carhsp1|Arih2|Pip4k2c|Pam16|Pip4k2b|Phf23|Timp3|Sumo3|Sptlc2|Zfp36l1|Psmc1|Sptlc1|Clu|Mettl3|Tfeb|Cpt1a|Rptor|Mfsd8|Ptpn1|Eif6|Vcp|Tomm7|Atg7|Kat8|Ccdc22|Ccar2|Git1|Mif|Usp5|Mettl20|Ogt|Acsl5|Mapk3|Tmem259|Syncrip|Rab3gap2|Soga1|Ncor1|Rab12|Entpd5|Sirt2|Rps7|Axin1|Rnf114|Thrap3|Fmr1|Tnrc6a|Tmf1|Ecscr|Mtm1|Ctsa|Mtor|Ufl1|Mfn2|Tnrc6c|Ppara|Mapk8|Prkcd|Golga2|Tsc1|Depdc5|Der…
RNA processing	WT_BAT	2.14e-08	Trmt1|Paf1|Bcas2|Khsrp|Helb|Slu7|Ncbp3|Snw1|Zfp36l1|Mterfd1|Ptcd2|Zc3h13|Mettl3|Acin1|Ngdn|Tarbp2|Cdc5l|Cmtr1|Thoc1|Srfbp1|Rps14|Trub1|Hsd17b10|Mterfd2|Eif6|BLOM7|Toe1|Sfpq|Zfml|Dhx32|Nudt21|Rp9|Cdk13|Ccar2|Kri1|Ddx21|Apobec2|Rbbp6|Pcbp1|Luc7l2|Raly|Rps21|Srsf4|Slbp|Syncrip|Rcl1|Rps15|Npm3|Rps7|Snrnp70|Thrap3|Mbnl2|Fmr1|Snrnp200|Ccdc55|Spen|Srsf10|Virma|Cdk5rap1|Pin4|Son|Osgepl1|Luc7l|Rsl1d1|Trp5…
regulation of cellular component organization	WT_BAT	2.93e-08	Pparg|Flot1|Ace|Akap8|Prkd1|Hdgfrp2|Ranbp2|Paf1|Ralb|Chmp2b|Igf1r|Tmod4|Qrich1|Pip4k2c|Pam16|Pip4k2b|Phf23|Sparc|Mief2|Ndel1|Tbc1d15|Llph|Rock2|Trappc12|Kif3c|Pafah1b1|Snw1|Sptb|Ppm1a|Prkch|Psmc1|Tppp|Clu|Parvb|Hrg|Atf1|Cd2ap|Tbc1d5|Rhoq|Cript|Kif5b|C2|Csf1r|Uhrf2|Rptor|Ppm1f|Rab14|Ptpn1|Rnf20|Chmp5|Vcp|Cda|Sfpq|Tomm7|Nelfa|Scarb2|Add2|Atg7|Cyfip1|Smg1|Cfdp1|Phldb1|Kank2|Map2k5|Cct2|Ccar2|Rangrf|…
cellular catabolic process	WT_BAT	3.6e-08	Dbh|Ace|Pon1|Ranbp2|Psmb4|Abhd16a|Khsrp|Arih2|Acsf3|Bnip1|Cul4a|Phf23|Blmh|Zfp36l1|Psmc1|Mettl3|Eif3e|Snap29|Cd2ap|Tbc1d5|Tfeb|Cpt1a|Prdx3|Maoa|Adpgk|Paox|Rb1cc1|Entpd2|Cat|Mccc1|Rnf20|Vcp|Cda|Psmb2|Stx12|Nudt9|Aldh2|Atg7|Smg1|Tpp1|Psmb10|Pla2g15|Pccb|Lnpep|Fgf2|Fbxo45|Akr1b8|Maob|Usp5|Kif16b|Acad11|Wipi2|Oma1|Rab24|Apobec2|Wfs1|Rbbp6|Adrm1|Cyp4f14|Hectd3|Stbd1|Slc27a2|Cul4b|Rab33b|Rab12|Bckdha|S…
regulation of cellular amide metabolic process	WT_BAT	2.72e-07	Eif2ak4|Trap1|Khsrp|Pdk4|Rock2|Unk|Zfp36l1|Clu|Mettl3|Ngdn|Eif3e|Tarbp2|Rps14|Ncl|Eif6|Cyfip1|Mtg1|Abcf1|Mpv17l2|Rmnd1|Mapk3|Pcbp1|Syncrip|Cnot10|Gcn1l1|Fmr1|Klhl25|Tnrc6a|Hbb-bt|Ctsa|Mtor|Dnajc24|Tnrc6c|Cdk5rap1|Prkcd|Tsc1|Rgs2|Cnot7|Tpr|Ythdf2|Eif5|Pum2|Tcof1
Golgi vesicle transport	WT_BAT	5.71e-07	Prkd1|Trappc12|Spast|Vapa|Vps52|Rab14|Vcp|Vamp3|Rint1|Ccdc22|Cog4|Copb2|Rangrf|Bicd2|Sec22a|Kif16b|ENSMUSP00000051263|Golph3|Rab33b|Mia3|Ank3|Cog8|Sort1|Golga2|Exoc1|Ank1|Vps29|Myo18a|Golph3l|Stx5a|Golga5
oxidation-reduction process	WT_BAT	1.26e-06	Pparg|Dbh|Gstt1|Dhrs1|Wwox|Cs|Akr1b7|Acad9|Ndufa1|Cyb5r3|Rdh14|Ppp1r1a|Tsta3|Leprel2|Pcdh12|Me2|Cpt1a|Prdx3|Maoa|Hsd17b10|Paox|Cyp2e1|Sirt3|Rb1cc1|Ndufs1|Cyp27a1|Cyb5r1|Cox20|Cat|Vcam1|Sh3bgrl3|Aldh2|Fdx1|Ccs|Qsox2|Akr1b8|Maob|Ndufv1|Acad11|Sep15|S100b|Vat1|Cyp4f14|Stbd1|Sc5d|Slc27a2|No66|Ptgs1|Pgm2|Bckdha|Ppox|Ndufa3|Aifm2|Gnas|mt-Nd4|Ndufa9|Selenbp1|Phyhd1|Msrb3|Sod3|Mtor|Dnajc24|Acadvl|Ldha|Cp…
endomembrane system organization	WT_BAT	2.49e-06	Flot1|Prkd1|Chmp2b|Bnip1|Ndel1|Use1|Trappc12|Pafah1b1|Sptb|Clu|Spast|Gorasp2|Cog4|Hook3|Golph3|Rab2a|Rtn3|Pi4k2a|Bloc1s3|Arfgef1|Tmcc1|Nsfl1c|Ank3|Tmf1|Rab18|Ctdnep1|Golga2|Obsl1|Dctn1|Pacsin2|Myo18a|Tjap1|Arhgap21|Golph3l|Stx5a|Golga5|Bin2
cellular response to organic substance	WT_BAT	3.92e-06	Pparg|Col6a1|Col1a1|Flot1|Akap8|Prkd1|Paf1|Stat5a|Ralb|Wwox|Eif2ak4|Igf1r|Khsrp|Eng|Slc2a4|Sparc|Ndel1|Pdk4|Rwdd1|Arid5b|Timp3|Gfpt2|Rock2|Snw1|Ppm1a|Zfp36l1|Yy1|Mettl3|Pmm1|Tarbp2|Cdc5l|Rhoq|Kif5b|Csf1r|Cpt1a|Casp7|Peo1|Rptor|Ncl|Dtymk|Bmi1|Rab14|Entpd2|Cat|Fam210b|Ptpn1|Vcam1|Vcp|Vamp3|Pf4|Rab35|Flt1|Col1a2|Asns|Cyfip1|Ucp3|Rgs10|Ucp1|Fdx1|Map2k5|Git1|Fgf2|Ppp1r9b|Cldn5|Ddx58|Kif16b|Ogt|Wfs1|Lm…
regulation of hydrolase activity	WT_BAT	1.41e-05	Pparg|Angptl4|Prkd1|Ranbp2|Pam16|Serpinb6a|Ndel1|Timp3|Tbc1d15|Rock2|Pafah1b1|Ppp2r5e|Papln|Ppp1r1a|Nde1|Fetub|Hrg|Tbc1d5|Gnaq|Prdx3|Dnmbp|Farp1|Ppm1f|Rgs7|Arfgap2|Vcp|Scarb2|Flt1|Rgs10|Rps6ka3|Map2k5|Smap2|Git1|Ppp1r16a|Fgf2|Ppp1r9b|Tbc1d1|Itih2|Dock4|Dock9|Lmtk2|Serpina10|Adrm1|Mapk3|Pdcd2|Stard13|Sipa1l1|Uaca|Hmgb2|Rab3gap2|Serpinc1|Prkg1|Sipa1|Axin1|Rabep1|Arhgap10|Hspa2|Gnas|Uri1|Arfgef1|Nsf…
cellular lipid metabolic process	WT_BAT	3.6e-05	Pparg|Pon1|Stat5a|Abhd16a|Akr1b7|Acad9|Pip4k2c|Acsf3|Pip4k2b|Rdh14|Sptlc2|Sptlc1|Chkb|Agpat4|Csf1r|Cpt1a|Sacm1l|Cyp2e1|Agpat2|Cat|Acss1|Smg1|Ucp3|Vac14|Pla2g15|Pccb|Pi4ka|Fgf2|Akr1b8|Mif|Acad11|Pigs|Acsl5|Cyp4f14|Pisd|Mapk3|Slc27a2|Gpam|Ptgs1|Them4|Pi4k2a|Pi4kb|Alg11|Sirt2|Abhd15|Ptpn11|Mtm1|Pigt|Acadvl|Cpt1b|Ppara|Pm20d1|Mgll|Mtmr1|Gk5|Pgs1|Abhd5|Dhrs3|Rdh11|Sh3glb1|Gba|Idi1
regulation of cell cycle	WT_BAT	5.06e-05	Babam1|Ranbp2|Paf1|Stat5a|Chmp2b|Eif2ak4|Igf1r|Clic1|Cul4a|Rock2|Pafah1b1|Zfp36l1|Mettl3|Smoc2|Cdc5l|Spast|Thoc1|Uhrf2|Rptor|Nabp1|Ctdsp1|Ilkap|Rprd1b|Chmp5|Sfpq|Rint1|Asns|Rbl2|Kank2|Map2k5|Cdk13|Gdpd5|Ccar2|Git1|Fgf2|Txlng|Mif|Wfs1|Cul4b|Mta3|Cgrrf1|Dach1|Mink1|Sirt2|Sipa1|Gnai1|Hspa2|Numa1|Nsfl1c|Ccdc8|Cdkn2c|Ptpn11|Cdk5rap1|Nf2|Mapk8|Map4k3|Obsl1|Atrx|Tsc1|Dctn1|Dmd|Son|Met|Klhl22|Setd2|Tpr|A…
cellular component disassembly	WT_BAT	6.66e-05	Flot1|Eng|Ndel1|Nedd1|Pafah1b1|Mtrf1|Acin1|Snap29|Spast|Kif5b|Rb1cc1|Mrrf|Vcp|Atg7|Ppp1r9b|Wipi2|Mtif3|Eif2d|Hspa2|Akap5|Smarce1|Golga2|Dctn1|Cebpg|Stx5a
regulation of response to stress	WT_BAT	7.97e-05	Pparg|Polr3d|Flot1|Ace|Babam1|Stat5a|Eif2ak4|Igf1r|Psmb4|Trap1|Cul4a|Ndel1|Helb|Pafah1b1|Sec14l1|Ctla2a|Clu|Mylk|Hrg|Tarbp2|Smoc2|Tfeb|Thoc1|Rb1cc1|Ptpn1|Sfpq|Rint1|Atg7|Smg1|Rps6ka3|Ccar2|Parp14|Fgf2|Mif|Ddx58|Scarf1|Ogt|Wfs1|Acta2|Mapk3|Cd14|Tmem259|Uaca|Hmgb2|Serpinc1|Ncor1|Mink1|Sirt2|Prkg1|Axin1|Tnip2|Fmr1|Arfgef1|Gch1|Map3k5|Hbb-bt|Mtor|Hmga1-rs1|Shank3|Ppara|Oxr1|Ubr5|C1qtnf3|Dmtn|Prkcd|St…
microtubule-based process	WT_BAT	9.18e-05	Tubgcp3|Ranbp2|Rhot1|Ndel1|Nedd1|Rock2|Kif3c|Pafah1b1|Tppp|Ap3b1|Nde1|Spast|Cript|Kif5b|Dctn2|Tuba8|Vbp1|Dctn6|Bnip2|Bicd2|Pcm1|Tubb4b|Kif16b|Rhot2|Akap9|Hook3|Ncor1|Axin1|Tubb2b|Bloc1s3|Tuba1b|Tacc1|Numa1|Ccdc88c|Nme7|Fmr1|Nsfl1c|Ccdc8|Clip1|Golga2|Obsl1|Atrx|Dctn1|Son|Klc2|Setd2|Ift20|Cep350|Myo9a|Myo18a|Arhgap21|Tuba4a
organonitrogen compound biosynthetic process	WT_BAT	0.00011	Pparg|Dbh|Man1a|Rps5|Ampd3|Mrpl52|Rwdd1|Gfpt2|Nmt1|Sptlc2|Sptb|Ppm1a|Sptlc1|Mrps30|Mtrf1|Eif3e|Pmm1|Chkb|Gart|Agpat4|Rps14|Psat1|Ighmbp2|Adpgk|Paox|Dtymk|Mrrf|Agpat2|Acss1|Eif6|Npr1|Tars2|Vcp|Aimp2|Rpl6|Asns|Atg7|Ears2|Eif3f|Nadsyn1|Lars2|Abcf1|Eif3l|Rmnd1|Pigs|Wipi2|Ogt|Acsl5|Vars2|Golph3|Gpam|Rps21|Mrps12|Mtif3|Eif2d|Rps15|Entpd5|Alg11|Ppox|Rps7|Eif1a|Eno1|Mgat1|Nmt2|Nme7|Gch1|Pigt|Mtor|Coasy|R…
positive regulation of macroautophagy	WT_BAT	0.0002	Ralb|Pip4k2c|Pip4k2b|Sptlc2|Sptlc1|Tomm7|Mapk3|Rab3gap2|Rab12|Mfn2|Tsc1|Sh3glb1|Wac
ribonucleoprotein complex assembly	WT_BAT	0.00031	Rps5|Slu7|Snw1|Mterfd1|Tarbp2|Rps14|Mterfd2|Eif6|BLOM7|Rpl6|Nudt21|Mpv17l2|Luc7l2|Ddx28|Eif2d|Rps15|Srsf10|Luc7l|Sf3a2|Cnot7|Eif5|Eif4b|G3bp2|Pum2
organic cyclic compound biosynthetic process	WT_BAT	0.00039	Pparg|Polr3d|Dbh|Akap8|Paf1|Stat5a|Ampd3|Khsrp|Vps72|Pam16|Edf1|Cyb5r3|Gtf3c6|Arid5b|Helb|Gfpt2|Snw1|Sptb|Yy1|Mterfd1|Tef|Pmm1|Tsta3|Gart|Atf1|Agpat4|Cdc5l|Med20|Tfeb|Thoc1|Srfbp1|Ighmbp2|Peo1|Adpgk|Rb1cc1|Cyp27a1|Mterfd2|Dtymk|Cyb5r1|Bmi1|Agpat2|Entpd2|Acss1|Rprd1b|Npr1|Vcp|Ssbp3|Tceb3|Sfpq|Zfp593|Nelfa|Nudt9|Zfml|Cidec|Cmas|Vgll4|Kat8|Nadsyn1|Rbl2|Fdx1|Kank2|Polr2m|Cdk13|Esf1|Ccar2|Parp14|Kat6a…
mitochondrion organization	WT_BAT	0.00042	Acad9|Pam16|Ndufa1|Rhot1|Sept4|Mief2|Ptcd2|Prdx3|Peo1|Hsd17b10|Rb1cc1|Ndufs1|Mterfd2|Cox20|Tomm7|Atg7|Dctn6|Ccar2|Rhot2|Wipi2|Oma1|Ogt|Timm8a1|Tk2|Them4|Mipep|Mtx1|Pmpca|Ndufa3|Aifm2|Ndufa9|Mtm1|Mfn2|Apoo|Cox18|Ndufb2|Sh3glb1
positive regulation of mRNA metabolic process	WT_BAT	0.0012	Paf1|Khsrp|Snw1|Zfp36l1|Mettl3|Nudt21|Nup98|Snrnp70|Thrap3|Tnrc6a|Tnrc6c|Cnot7|Ythdf2
RNA localization	WT_BAT	0.0012	Flot1|Ranbp2|Khsrp|Phax|Ncbp3|Zfp36l1|Yy1|Thoc1|Eif6|Zfp593|Cct2|Nupl1|Bicd2|Slbp|Nup98|Rps15|Fmr1|Tsc1|Tpr|G3bp2|Pcid2
intracellular signal transduction	WT_BAT	0.0013	Flot1|Babam1|Prkd1|Stat5a|Ralb|Wwox|Igf1r|Dbnl|Rock2|Snw1|Sav1|Prkch|Zfp36l1|Clu|Ppp1r1a|Cdc5l|Rhoq|Csf1r|Gnaq|Dnmbp|Rptor|Ppm1f|Rgs7|Ptpn1|Npr1|Vcam1|Col1a2|Cyfip1|Rps6ka3|Map2k5|Amotl2|Pi4ka|Rangrf|Phlda3|Mif|Brk1|Ppp1r9b|Ddx58|Azi2|Ogt|Dock4|Dock9|Itpr2|Mapk3|Uaca|Them4|Zmat1|Rras2|Smad1|Pi4kb|Mink1|Sirt2|Prkg1|Axin1|Gnas|Rac1|Wasf2|Ccdc88c|Tnip2|Rap1a|Sh3bp5|Map3k5|Deptor|Lgals12|Mtor|Akt1s1|…
regulation of cellular protein localization	WT_BAT	0.0016	Prkd1|Ralb|Mief2|Ndel1|Rock2|Trappc12|Ppm1a|Cd2ap|Rhoq|Cript|Kif5b|Ptpn1|Tomm7|Cct2|Rangrf|Nupl1|Pcm1|Ppp1r9b|Ogt|Epb4.1l2|Uaca|Gnai1|Numa1|Nsfl1c|Ank3|Akap5|Sorbs1|Ptpn11|Shank3|Nf2|Ubr5|Dmtn|Prkcd|Dctn1|Pdcd5|Setd2|Derl2|Tpr|Hnrnpm|Os9|Sh3glb1
response to insulin	WT_BAT	0.0016	Pparg|Igf1r|Slc2a4|Ndel1|Pdk4|Zfp36l1|Rhoq|Cat|Ptpn1|Eif6|Slc2a1|Cyfip1|Ucp3|Ogt|Gpam|Soga1|Sorbs1|Mtor|Sort1|Ppara|Tsc1|Otop1|Tbc1d4
viral process	WT_BAT	0.0022	Chmp2b|Eif2ak4|Cul4a|Rock2|Vapa|Vcam1|Chmp5|Vcp|Atg7|Eif3f|Pi4ka|Eif3l|Pcbp1|Them4|Eif2d|Rab7|Vta1|Banf1
protein heterotrimerization	WT_BAT	0.0023	Col6a1|Col1a1|Gnaq|Col1a2|Nupl1|Gna11|Ogt
microtubule organizing center localization	WT_BAT	0.0027	Ndel1|Pafah1b1|Nde1|Kif5b|Bicd2|Akap9|Arpc5|Ift20
cortical cytoskeleton organization	WT_BAT	0.0027	Rock2|Pafah1b1|Actn1|Rhoq|Tln1|Prkcdbp|Epb4.1l2|Synpo|Sept7
cellular response to starvation	WT_BAT	0.0027	Angptl4|Prkd1|Ralb|Eif2ak4|Pdk4|Rptor|Slc2a1|Asns|Atg7|Mapk3|Gcn1l1|Tnrc6a|Map3k5|Mtor|Mapk8|Depdc5|Sh3glb1|Gba
head development	WT_BAT	0.003	Ckb|Col1a1|Igf1r|Sept4|Ndel1|Arid5b|Pafah1b1|Mettl3|Nde1|Gart|Kif5b|Csf1r|Gnaq|Bmi1|Itga8|Ssbp3|Slc2a1|Tmem57|Cdk2ap1|Atg7|Gdpd5|Fgf2|Kat6a|Pcm1|Fbxo45|Ppp1r9b|Hook3|Mapk3|Ncor1|Smad1|Prkg1|Axin1|Arpc5|Rac1|mt-Nd4|Tacc1|Nme7|Atp2b2|Rab18|Ptpn11|Mtor|Shank3|Nf2|Atrx|Tsc1|Dmd|Met|Rgs2|Setd2|Mllt4|Ldb1|Atp2b4|Map2k2|Ncam1|Rbfox2
regulation of mRNA splicing, via spliceosome	WT_BAT	0.0031	Snw1|Acin1|Srsf4|Nup98|Snrnp70|Thrap3|Mbnl2|Fmr1|Ccdc55|Srsf10|Son|Sap18|Rbfox2
vacuolar transport	WT_BAT	0.0031	Chmp2b|Ap3b1|Vps52|Chmp5|Vcp|Scarb2|Hgsnat|Hook3|Rab12|Mtm1|Vps39|Sort1|Rab7|Chmp1b|Vps29
organic hydroxy compound metabolic process	WT_BAT	0.0035	Dbh|Pon1|Cyb5r3|Pctp|Rdh14|Sptlc2|Sptlc1|Maoa|Cyp27a1|Cyb5r1|Cat|Npr1|Aldh2|Fdx1|Fgf2|Akr1b8|Abhd4|Cyp4f14|Sc5d|Slc27a2|Atp2b2|Gch1|Ldha|Sord|Gpd2|Gk5|Dhrs3|Rdh11|Vldlr|Gba|Tpi1|Idi1|Ddc
regulation of fatty acid oxidation	WT_BAT	0.0037	Pparg|Pdk4|Cpt1a|Mettl20|Acsl5|Mtor|Acadvl|Ppara
positive regulation of dendrite development	WT_BAT	0.0039	Llph|Pafah1b1|Cyfip1|Palm|Rac1|Fmr1|Akap5|Mtor|Shank3|Obsl1|Itsn1|Met|Vldlr|Sh3glb1
autophagy	WT_BAT	0.004	Bnip1|Phf23|Snap29|Tbc1d5|Tfeb|Rb1cc1|Vcp|Stx12|Atg7|Wipi2|Rab24|Stbd1|Rab33b|Rab12|Sirt2|Nsfl1c|Vps39|Mfn2|Rab7|Tm9sf1|Gba
positive regulation of protein catabolic process	WT_BAT	0.0042	Arih2|Cul4a|Gga3|Sumo3|Psmc1|Clu|Vcp|Atg7|Ccdc22|Usp5|Tmem259|Cul4b|Sirt2|Axin1|Rnf114|Fmr1|Ecscr|Mapk8|Rab7|Cblb|Gba|Stx5a
macromolecule modification	WT_BAT	0.0042	Mkrn2|Gstt1|Trmt1|Babam1|Prkd1|Fkbp7|Ranbp2|Paf1|Man1a|Stat5a|Eif2ak4|Igf1r|Eng|Nedd8|Arih2|Cul4a|Pdk4|Sumo3|Gfpt2|Rock2|Nmt1|Ppm1a|Prkch|Zfp36l1|Zc3h13|Mettl3|Pmm1|Mylk|Leprel2|Med20|Cmtr1|Csf1r|Uhrf2|Prdx3|Trub1|Hsd17b10|Sirt3|Ptp4a1|Ctdsp1|Ppm1f|Ilkap|Bmi1|Ptpn1|Rprd1b|Npr1|Rnf20|Vcp|Sfpq|Flt1|Atg7|Smg1|Kat8|Eif3f|Rps6ka3|Map2k5|Fbxo21|Cdk13|Parp14|Kat6a|Fbxo45|Ubac1|Usp5|Ppp1r9b|Mettl20|Rprd1…
DNA-templated transcription, elongation	WT_BAT	0.0046	Paf1|Tceb3|Cdk13|Adrm1|Setd2|Pcid2|Ubtf
negative regulation of intracellular signal transduction	WT_BAT	0.0048	Slc9a3r2|Igf1r|Trap1|Timp3|Pafah1b1|Sec14l1|Ppm1a|Clu|Cd2ap|Sirt3|Ptpn1|Ccdc22|Ccar2|Git1|Parp14|Phlda3|Mif|Prkcdbp|Wfs1|Uaca|Ncor1|Uri1|Deptor|Otud3|Mtm1|Mtor|Mfn2|Akt1s1|Nf2|C1qtnf3|Prkcd|Tank|Tsc1|Dmd|Met|Depdc5|Syvn1|Rgs2|Atp2b4|Sh3glb1|Gba
regulation of cell junction assembly	WT_BAT	0.005	Flot1|Ace|Rock2|Prkch|Hrg|Ppm1f|Rac1|Rap1a|Dmtn|Tsc1|Peak1|Ldb1
regulation of protein stability	WT_BAT	0.0057	Flot1|Prkd1|Sav1|Clu|Gnaq|Stx12|Tomm7|Ipo9|Cct2|Ccar2|Zbed3|Wfs1|Rps7|Ccdc88c|Tnip2|Tbl1x|Otud3|Ctsa|Nf2|Ubr5|Afm|Tsc1|Syvn1|Hypk
erythrocyte homeostasis	WT_BAT	0.0095	Ampd3|Acin1|Rps14|Fam210b|Ncor1|Sox6|Hba-a1|Hbb-bt|Sp3|Dmtn|Ank1|Ldb1|Cebpg
positive regulation of protein localization to cell cortex	WT_BAT	0.0096	Ppp1r9b|Epb4.1l2|Gnai1|Numa1
alditol catabolic process	WT_BAT	0.0096	Sord|Gpd2|Gk5|Tpi1
protein exit from endoplasmic reticulum	WT_BAT	0.01	Vcp|Rangrf|Aup1|Syvn1|Derl2|Os9
translational initiation	WT_BAT	0.0109	Eif3e|Eif6|Eif3f|Abcf1|Eif3l|Mtif3|Eif2d|Eif1a|Eif5|Eif4b
apoptotic process	WT_BAT	0.0117	Mfsd10|Prkd1|Ralb|Wwox|Bnip1|Cd5l|Rhot1|Rock2|Snw1|Sav1|Zfp36l1|Clu|Itm2b|Acin1|Thoc1|Prdx3|Casp7|Ndufs1|Ppm1f|Aimp2|Cidec|Rps6ka3|Ppp2r1b|Kank2|Bnip2|Ccar2|Phlda3|Rhot2|Ogt|Sltm|Mapk3|Pdcd2|Uaca|Them4|Rtn3|Zmat1|Elmo2|Axin1|Rabep1|Aifm2|Tnip2|Map3k5|Ecscr|Lgals12|Psmd9|Pigt|Ube4b|Sort1|Mfn2|Oxr1|Mapk8|Prkcd|Steap3|Pdcd5|Sh3glb1
protein localization to Golgi apparatus	WT_BAT	0.0121	Bicd2|Arl5a|Golph3|Rab33b|Obsl1|Ift20
dendrite development	WT_BAT	0.0122	Rock2|Farp1|Git1|Ppp1r9b|Scarf1|Mink1|Prkg1|Rac1|Fmr1|Shank3|Mapk8|Sept7|Vldlr|Rbfox2
cytoplasmic microtubule organization	WT_BAT	0.0124	Tubgcp3|Pafah1b1|Cript|Pcm1|Hook3|Axin1|Numa1|Ccdc88c|Dctn1
regulation of microtubule cytoskeleton organization	WT_BAT	0.0128	Ranbp2|Chmp2b|Rock2|Pafah1b1|Chmp5|Phldb1|Rangrf|Bicd2|Gnai1|Rac1|Numa1|Nsfl1c|Clip1|Mapk8|Dctn1|Met|Rgs2|Tpr|Mdm1
protein targeting	WT_BAT	0.0141	Pam16|Sec63|Ap3b1|Pmm1|Mterfd2|Tomm7|Scarb2|Ssr2|Timm8a1|Mipep|Srp19|Mtx1|Pmpca|Akap5|Mfn2|Rab7|Cox18|Os9
response to acid chemical	WT_BAT	0.0151	Pparg|Col6a1|Col1a1|Gstt1|Pon1|Akap8|Igf1r|Sparc|Pdk4|Snw1|Yy1|Cpt1a|Cyp2e1|Rptor|Cat|Gdap2|Col1a2|Asns|Ucp1|Ppp1r9b|Sipa1|Snrnp70|Gnas|Col5a2|Mtor|Ufl1|Dmd|Atp2b4
positive regulation of response to wounding	WT_BAT	0.0168	Igf1r|Ndel1|Mylk|Hrg|Smoc2|Mif|Scarf1|Arfgef1|Mtor|Dmtn
regulation of Golgi organization	WT_BAT	0.0175	Akap9|Mapk3|Rab33b|Map2k2|Stx5a
mRNA modification	WT_BAT	0.0189	Zc3h13|Mettl3|Cmtr1|Trub1|Apobec2|Virma
response to transforming growth factor beta	WT_BAT	0.0202	Col1a1|Wwox|Igf1r|Eng|Rock2|Ppm1a|Zfp36l1|Col1a2|Cldn5|Smad1|Sox6|Snrnp70|Ltbp3|Pdcd5|Zyx
nucleosome organization	WT_BAT	0.022	Paf1|Vps72|Ipo4|Kat6a|Ptma|Hist1h1e|Smarce1|Hist1h2bp|Hat1|Atrx|Setd2|Cebpg|Hist2h2bb
protein folding	WT_BAT	0.023	Fkbp7|Ranbp2|Trap1|Clu|Emc3|Vbp1|Cct2|Ppig|Sep15|Entpd5|Hspa2|Dnajb14|Ube4b|Ppia|Pfdn5|Sh3glb1
regulation of coenzyme metabolic process	WT_BAT	0.0252	Pdk4|Me2|Eif6|Mif|Ogt|Ncor1|Entpd5|Ppara
regulation of translational fidelity	WT_BAT	0.0255	Rps5|Tars2|Lars2|Vars2|Cdk5rap1
response to abiotic stimulus	WT_BAT	0.026	Pparg|Dbh|Col1a1|Angptl4|Babam1|Eif2ak4|Eng|Serpinb6a|Slc2a4|Sparc|Atp6ap1|Slu7|Zfp36l1|Yy1|Mettl3|Mylk|Casp7|Nabp1|Cat|Slc2a1|Flt1|Asns|Atg7|Cyfip1|Ucp3|Ucp1|Vac14|Ccar2|Palm|Gna11|S100b|Itpr2|Mapk3|Cd14|Cul4b|Uaca|Actn4|Sirt2|Sipa1|Hspa2|Rac1|mt-Nd4|Fmr1|Atp2b2|Synpo|Ptpn11|Sod3|Ube4b|Mtor|Acadvl|Shank3|Ppara|Sord|Tnks1bp1|Mapk8|Map4k3|Tank|Tsc1|Dmd|Otop1|Tpr|Ift20|Atp2b4|Rdh11|Vldlr|Gba
regulation of gene silencing by miRNA	WT_BAT	0.0278	Pparg|Tarbp2|Ncor1|Fmr1|Tnrc6c|Map2k2|Pum2
tRNA threonylcarbamoyladenosine metabolic process	WT_BAT	0.0293	Hsd17b10|Cdk5rap1|Osgepl1|Trp53rk
N-terminal protein myristoylation	WT_BAT	0.0306	Nmt1|Ppm1a|Nmt2
peptide catabolic process	WT_BAT	0.032	Ace|Tpp1|Lnpep|Rnpep|Ide|Xpnpep1
response to epidermal growth factor	WT_BAT	0.0321	Col1a1|Zfp36l1|Ncl|Git1|Ppp1r9b|Mapk3|Ptpn11|Tpr
glycerophospholipid biosynthetic process	WT_BAT	0.0321	Chkb|Agpat4|Agpat2|Vac14|Fgf2|Pigs|Gpam|Pi4k2a|Pigt|Pgs1|Abhd5|Sh3glb1
adaptive thermogenesis	WT_BAT	0.0343	Pparg|Ucp3|Ucp1|Oma1|Pm20d1
response to drug	WT_BAT	0.0359	Dbh|Mfsd10|Col1a1|Gstt1|Ranbp2|Igf1r|Slc2a4|Sparc|Slc25a22|Blmh|Slc25a29|Mylk|Slc22a3|Cpt1a|Prdx3|Cyp2e1|Ppm1f|Bmi1|Agpat2|Cat|Asns|Rgs10|Fdx1|Gsta4|Maob|Ppp1r9b|Sfxn5|Cldn5|Itpr2|Mapk3|Cd14|Slc25a26|Smad1|Srp19|Slc6a2|Ppox|Gnai1|Bloc1s3|Homer1|Gnas|mt-Nd4|Fmr1|Rap1a|Hba-a1|Map3k5|Hbb-bt|Mtor|Ufl1|Ppara|Sord|Mapk8|Prkcd|Atrx|Rpn2|Rgs2|Gba|Ncam1|Ddc
negative regulation of autophagy	WT_BAT	0.0366	Phf23|Atg7|Sirt2|Mtm1|Ctsa|Mtor|Golga2|Tsc1|Lzts1
nucleoside diphosphate metabolic process	WT_BAT	0.0366	Ampd3|Adpgk|Dtymk|Entpd2|Nudt9|Eno1|Nme7|Nudt18|Ldha|Tpi1
nucleobase-containing small molecule catabolic process	WT_BAT	0.039	Cda|Apobec2|Mgat1|Dera|Nudt18
Rac protein signal transduction	WT_BAT	0.039	Dbnl|Cyfip1|Brk1|Rac1|Wasf2
regulation of protein lipidation	WT_BAT	0.0421	Hhatl|Rab3gap2|Gba
regulation of membrane depolarization during cardiac muscle cell action potential	WT_BAT	0.0421	Rangrf|Ank3|Slmap
pyrimidine-containing compound metabolic process	WT_BAT	0.0421	Agpat4|Dtymk|Agpat2|Cda|Apobec2|Tk2|Gpam|Nme7|Mtor
regulation of peptidyl-threonine phosphorylation	WT_BAT	0.0433	Rptor|Ogt|Sirt2|Axin1|Dmtn|Tnks1bp1|Met
maintenance of location in cell	WT_BAT	0.0466	Pafah1b1|Tln1|Polr2m|Tln2|Akap9|Golph3|Ank3|Tnrc6a|Os9|Arhgap21
regulation of chromatin organization	WT_BAT	0.0482	Akap8|Prkd1|Paf1|Snw1|Uhrf2|Rnf20|Nelfa|Atg7|Ogt|Mapk3|Ncor1|Fmr1|Ubr5|Mapk8|Atrx|Tpr
regulation of cell cycle checkpoint	WT_BAT	0.0484	Cul4a|Thoc1|Rint1|Ccar2|Tpr|Pcid2
negative regulation of blood vessel endothelial cell migration	WT_BAT	0.0484	Pparg|Hrg|Map2k5|Fgf2|Meox2|Stard13
cellular process	WT_HEA	3.75e-12	Bcap31|Mdp1|Rab8a|Rad23a|Fam162a|Phb2|Eno2|Prkaca|Rbm14|M6pr|Cav1|Ccdc124|Tcap|Dynll1|Cars|Trim54|Psmb1|Fbxw5|Lsp1|Tbk1|Gdpd1|Psmd12|Stx8|Ckmt2|Oxsm|Hacl1|Mtmr6|Ebf2|Tars|Eif3h|Calcoco1|Eif2ak2|Bin1|Bag6|Ppic|Timm21|Prdx5|Pcyt2|Sgol2|Coa5|Phyh|Rsu1|Src|Actl6a|Dhx36|Sec22b|Larp7|Pum1|Sepsecs|Rufy3|Uso1|Psph|Golga3|Mad1l1|Fkbp9|Tra2a|Coq7|Pagr1a|Dgat2|Uqcrc2|Uros|Cdk16|Pdha1|Got2|Cdh5|Rexo2|Pkm|Gcl…
intracellular transport	WT_HEA	1.83e-10	Bcap31|Rab8a|Phb2|M6pr|Dynll1|Srp68|Stx8|Nemf|Bin1|Dctn4|Timm21|Nbea|Sec22b|Uso1|Uqcrc2|Snx1|Ptpn23|Spcs2|Micall1|Spag9|Hnrnpa1|Rftn1|Eif5a|Alkbh5|Lamp2|Ppp3ca|Kif1b|Rabgap1|Ywhae|Pex19|Col4a3bp|Fyco1|Vps4b|Tsc2|Nsf|Immp2l|Snapin|Rab1|Scyl2|Zbed6|Tomm20|Erbb2ip
positive regulation of catabolic process	WT_HEA	0.00018	Bcap31|Rad23a|Tbk1|Bag6|Sec22b|Pum1|Gclc|Snx1|Ubqln1|Rock1|Usp13|Dab2|Fyco1|Tsc2|Nsf|Faf1|Lrsam1
protein-containing complex subunit organization	WT_HEA	0.00024	Cav1|Tcap|Hacl1|Bin1|Timm21|Coa5|Pkm|Itpr3|Spag9|Cobl|Grhpr|Dnajc28|Tbcc|Ubqln1|Lamp2|Otc|Ano6|Acadm|Cxcl12|Aqp4|Dab2|Impdh2|Marcks|Vps4b|Ndufb6|Tsc2|Nsf|Rbbp4|Cirbp|Immp2l|Tmem141|Snapin|Tra2b|Rab1|Ddx6|Tomm20
small molecule metabolic process	WT_HEA	0.00039	Eno2|Cars|Gdpd1|Oxsm|Hacl1|Tars|Prdx5|Phyh|Psph|Coq7|Dgat2|Uros|Pdha1|Got2|Pkm|Gclc|Nt5e|Prkab2|Pnpla8|Dhrs7b|Grhpr|Otc|Gdpgp1|Acadm|Nudt7|Impdh1|Impdh2|Fdps|Ndufb6|Tmem2|Mtr|Nt5m|Fads3|Fuca2|Mpp6|Idh3a
regulation of vesicle-mediated transport	WT_HEA	0.00069	Rab8a|Cav1|Rufy1|Bin1|Src|Hnrnpk|Ptpn23|Ppp3ca|Rabgap1|Rock1|Ano6|Ndrg4|Dab2|Vps4b|Tsc2|Nsf|Lrsam1|Scyl2
virion assembly	WT_HEA	0.0063	Vps4b|Lrsam1|Rab1|Ddx6
endomembrane system organization	WT_HEA	0.0067	Cav1|Bin1|Bag6|Uso1|Micall1|Dnajc28|Ano6|Pvrl2|Col4a3bp|Vps4b|Arfgef2|Rab1
endosome to lysosome transport	WT_HEA	0.0083	Stx8|Bin1|Vps4b|Snapin|Scyl2
actin filament-based process	WT_HEA	0.0086	Tcap|Src|Rufy3|F11r|Cobl|Acap2|Flnc|Rock1|Elmo1|Marcks|Cap1|Xirp1|Apbb2|Csrp3|Arhgap12
cellular response to glucose stimulus	WT_HEA	0.0087	Prkaca|Gclc|Ppp3ca|Aqp4|Lgals1|Tra2b
protein folding	WT_HEA	0.0117	Ppic|Fkbp9|Tbcc|Hspe1|Pex19|Fyco1|Unc45a|Dnajb4
positive regulation of multi-organism process	WT_HEA	0.0142	Rad23a|Rbm14|Cav1|Tbk1|Osbp|Pum1|Rftn1|Pvrl2|Lgals1|Vps4b|Lrsam1
angiotensin-activated signaling pathway involved in heart process	WT_HEA	0.0206	Cav1|Src
nucleobase-containing small molecule biosynthetic process	WT_HEA	0.0217	Eno2|Pkm|Nt5e|Nudt7|Impdh1|Impdh2|Nt5m
cellular response to stress	WT_HEA	0.0217	Rad23a|Fam162a|Phb2|Prkaca|Cav1|Eif2ak2|Bag6|Prdx5|Src|Actl6a|Coq7|Pagr1a|Plekha1|Spag9|Smc1a|Mybbp1a|Ubqln1|Lamp2|Hic1|Ywhae|Usp13|Col4a3bp|Dab2|Mtr|Cirbp|Mapk10|Prdx1|Immp2l
establishment of protein localization to membrane	WT_HEA	0.0231	Rab8a|Srp68|Bag6|Micall1|Rftn1|Pex19|Tsc2
vesicle transport along microtubule	WT_HEA	0.0231	Kif1b|Fyco1|Snapin|Rab1
organonitrogen compound catabolic process	WT_HEA	0.0242	Rad23a|Psmb1|Fbxw5|Psmd12|Bag6|Got2|Nt5e|Ptpn23|Pnpla8|Ubqln1|Lamp2|Otc|Usp13|Nudt7|Vps4b|Tmem2|Nt5m|Trim63|Lrsam1
positive regulation of RNA splicing	WT_HEA	0.0242	Tra2a|Hnrnpk|Tra2b|Rbm20
membrane docking	WT_HEA	0.0257	Rab8a|Stx8|Uso1|Rock1|Ndrg4
regulation of cardiac muscle hypertrophy	WT_HEA	0.0257	Mlip|Ppp3ca|Rock1|Fdps|Trim63
maintenance of unfolded protein involved in ERAD pathway	WT_HEA	0.0281	Bag6|Usp13
mitochondrion organization	WT_HEA	0.0281	Phb2|Timm21|Coa5|Coq7|Uqcrc2|Gclc|Pvrl2|Col4a3bp|Cluh|Ndufb6|Immp2l|Tomm20
RNA transport	WT_HEA	0.0297	Hnrnpa1|Rftn1|Eif5a|Alkbh5|Hnrnpa3|Zbed6|Tomm20
2-oxoglutarate metabolic process	WT_HEA	0.0303	Phyh|Got2|Idh3a
negative regulation of neuron differentiation	WT_HEA	0.0312	Cav1|Rufy3|Ppp3ca|Dab2|Lgals1|Tsc2|Casz1|Snapin|Ddx6
energy derivation by oxidation of organic compounds	WT_HEA	0.032	Coq7|Pdha1|Mybbp1a|Ppp1r3a|Acadm|Ndufb6|Immp2l|Idh3a
autophagosome maturation	WT_HEA	0.0323	Ubqln1|Lamp2|Snapin
detection of muscle stretch	WT_HEA	0.0341	Tcap|Csrp3
regulation of establishment of cell polarity	WT_HEA	0.0362	Rufy3|Cdh5|Rock1
response to insulin	WT_HEA	0.0362	Rab8a|Src|Got2|Pkm|Gclc|Hnrnpk|Otc|Tsc2
muscle structure development	WT_HEA	0.0363	Cav1|Tcap|Trim54|Bin1|Spag9|Ppp3ca|Flnc|Acadm|Lgals1|Tnni3|Unc45a|Xirp1|Csrp3
dephosphorylation	WT_HEA	0.0404	Mdp1|Mtmr6|Psph|Nt5e|Ptpn23|Ppp2r2d|Ppp1r3a|Ppp3ca|Nt5m
positive regulation of clathrin-dependent endocytosis	WT_HEA	0.042	Dab2|Scyl2
regulation of chromatin binding	WT_HEA	0.042	Ebf2|Larp7|Ppp3ca
protein processing involved in protein targeting to mitochondrion	WT_HEA	0.0494	Uqcrc2|Immp2l
cellular metabolic process	WT_MUS	1.83e-06	Rpa1|Eef1e1|Flii|Ctsb|Ctnnb1|Adss|Top2b|Smpd2|Nudt4|Tpmt|Pmm2|Acot9|Pa2g4|Dnajc10|Cisd2|Mrps11|Rps3|Psma1|Cox7a2|Aldh1b1|Tsfm|Rnmtl1|Mrpl41|Lsm3|Hand2|Cox6a1|Mmaa|Picalm|Yars2|Cpox|Mylk4|Mrpl18|Snrpa|Timm50|Tardbp|Otud7b|Sae1|Ago1|Nploc4|Snrpb|Ruvbl2|Rbm39|Gmppb|Mrpl39|Aip|Pet112|Kars|Csnk1a1|Fam96b
mitochondrial translation	WT_MUS	0.0025	Mrps11|Tsfm|Yars2|Pet112
GDP-mannose biosynthetic process	WT_MUS	0.0098	Pmm2|Gmppb
ribonucleoprotein complex biogenesis	WT_MUS	0.0147	Pa2g4|Mrps11|Rnmtl1|Lsm3|Ago1|Snrpb|Ruvbl2
diadenosine polyphosphate metabolic process	WT_MUS	0.0238	Nudt4|Kars
coronary artery morphogenesis	WT_MUS	0.026	Ctnnb1|Hand2
vesicle cargo loading	WT_MUS	0.0373	Picalm|Sec31a
metabolic process	WT_LIV	3.56e-47	C1d|Txnrd3|Top1mt|Mef2d|Mrpl10|Cideb|Fkbp10|Ddt|Tat|Ddx18|Pabpc1|Crnkl1|Supt6|Uchl3|Snrpd1|Pnkp|Rps11|Med29|Gars|Ckm|As3mt|Crot|Ciao1|Nqo1|Emg1|Sin3b|Traf6|Rarres2|Nxf1|Fdx1l|Pgam1|Commd8|Clpx|Mrpl32|Setdb1|Bhmt2|Qdpr|Fli1|Pipox|Mlx|Rrp7a|Ints2|Csnk1d|Cdc73|Dhx40|Pnpo|P4ha2|Plin5|Zfp451|Asf1a|Vnn3|Snrpf|Cry1|Pah|Herc4|Ccar1|Usp15|Yeats4|Wdr82|Mpo|Rnaseh1|Smarcd2|Polg2|Aspa|Txndc17|Cygb|Atp5s|Polr…
organic acid metabolic process	WT_LIV	1.1e-18	Tat|Gars|As3mt|Crot|Pgam1|Bhmt2|Qdpr|Pipox|P4ha2|Vnn3|Pah|Mpo|Polg2|Aspa|Cygb|Acot4|Glud1|Agxt2|Slc25a17|Fabp2|Carnmt1|Got1|Echs1|Urah|Nr5a2|Fpgs|Hadh|Papss1|Bdh2|Angptl3|Nmnat1|Hpd|Fah|Prps1|Hpgd|Lipc|Scd1|Nagk|Acaa1a|Cdo1|Gls2|Acmsd|Akr1d1|Gpi1|Nags|Echdc2|Rbp1|Idnk|Abat|Abhd10|Ech1|Per2|Cbs|Lpin1|Fabp3|Adtrp|Pex5|Mthfs|Acnat1|Gm6741|Acot8|Ass1|Gck|Stat5b|Idh2|Nr1h3|Acad10|Nmnat3|Bco2|Hagh|Cth|…
RNA processing	WT_LIV	3.17e-07	C1d|Pabpc1|Crnkl1|Supt6|Snrpd1|Emg1|Rrp7a|Ints2|Cdc73|Dhx40|Snrpf|Riok1|Ppwd1|Rrp36|Bysl|Wdr46|Tfb2m|Prpf38b|Gar1|Mettl14|Ikbkap|Ddx51|Pop4|Dkc1|Adat1|Dhx8|Dhx9|Tsr1|Prpf18|Elac1|Cdc40|Cpsf2|Utp15|Cir1|Setx|Trmt10c|Pde12|Wdr3|Trmt1l|Dbr1|Cpsf1|Zcrb1|Sf3b4|Dqx1|Srpk2|Ssb|Yrdc|Rpl7a|Ctu2|Srpk1|Lsm5
alpha-amino acid catabolic process	WT_LIV	2.94e-06	Tat|Qdpr|Pipox|Pah|Glud1|Agxt2|Got1|Hpd|Fah|Cdo1|Gls2|Cbs|Ido2|Hgd|Uroc1
fatty acid catabolic process	WT_LIV	6.08e-06	Crot|Slc25a17|Echs1|Hadh|Bdh2|Acaa1a|Echdc2|Ech1|Lpin1|Adtrp|Pex5|Acot8|Acad10|Acox2
cofactor biosynthetic process	WT_LIV	6.3e-06	Pgam1|Qdpr|Pnpo|Tmem14c|Fpgs|Bdh2|Nmnat1|Pts|Gpi1|Mocos|Alas2|Ggt6|Hmbs|Mthfs|Pdss2|Mmadhc|Gck|Nadk|Idh2|Nmnat3|Hagh
cellular amide metabolic process	WT_LIV	8.63e-06	Txnrd3|Mrpl10|Rps11|Gars|Mrpl32|Pipox|Vnn3|Polg2|Acot4|Sec11c|Carnmt1|Ormdl2|Ormdl1|Fpgs|Bdh2|Hmgcl|Gtf2h3|Rps4x|Cpq|Rps27l|Mettl17|Mrpl47|Nags|Chchd1|Ggt6|Rpl17|Mthfs|Acnat1|Asah2|Cebpa|Acot8|Rpl23a|Ass1|Rpl7a|Stat5b|Hagh|Dyrk1a|Cth|Aldh1l1|Rps20|Rpl27a|Asl|Uroc1|Larp1
regulation of cellular protein metabolic process	WT_LIV	0.00027	Tpd52l1|Cideb|Ddt|Supt6|Bbc3|Pnkp|Traf6|Crkl|Rarres2|Clpx|Csnk1d|Grb7|Zfp451|Cry1|F12|Ccnh|Ak6|Hmgcr|Cpb2|Tab1|Serpind1|Impact|Smad4|Adrbk1|Map4k2|Inhbc|Zbtb7b|Mettl14|Bag1|Ikbkap|Ccnl2|Triap1|Tada3|Ctsc|Syap1|Dlc1|Ikbkb|Mst1|Brat1|Dhx9|Edem2|Prpf18|Wdr48|Bag4|Rps27l|Dap|Garem|Gpi1|Terf2ip|Inhbe|Fbln1|Hamp|Taok1|Trmt10c|Patl1|Ezr|Ppp1r3b|Agt|Per2|Cbs|Gata4|Ang|Lpin1|Ppp4r1|Cks2|Rxra|Wdr91|Isg15|N…
organic hydroxy compound metabolic process	WT_LIV	0.00063	Ddt|Qdpr|Pnpo|Pah|Hmgcr|Got1|Nr5a2|Lrat|Angptl3|Bcmo1|Pts|Lipc|Cpq|Acaa1a|Akr1d1|Apof|Rbp1|Per2|Plcg2|Hmgcs2|Asah2|Ttpa|Cebpa|Sult1a1|Idh2|Sult1d1|Hagh
regulation of symbiosis, encompassing mutualism through parasitism	WT_LIV	0.00072	Pabpc1|Mpo|Exoc7|Nr5a2|Mvb12a|Scd1|Dhx9|Vps37b|Mbl1|Fbln1|Pde12|Isg15|Srpk2|Ccnk|Taf11|Srpk1|Prox1|Larp1
macromolecule localization	WT_LIV	0.0021	Ccdc132|Supt6|Ap1m1|Crot|Kpna1|Kptn|Nutf2|Snap47|Nxf1|Csnk1d|Plin5|Cry1|Exoc7|Scfd1|Zfyve16|Slc25a17|Atg3|Fabp2|Slc10a2|Clic5|Ap3s1|Adrbk1|Arl2|Get4|Tor1a|Lin7c|Ssr3|Snx7|Zbtb7b|Snx30|Bag1|Angptl3|Hook1|Vps33a|Ulk1|Triap1|Wasl|Ccdc91|Dkc1|Ikbkb|Mvb12a|Arcn1|Lipc|Ube2q1|Dhx9|Rabif|Rtp4|Prpf18|Bag4|Ap5m1|Vps37b|Apof|Terf2ip|Vps53|Ezr|Sec31b|Sp100|Agt|Osbp2|Fabp3|Vipas39|Calcrl|Pex5|Ipo11|Pacs2|Sec1…
ribonucleoprotein complex assembly	WT_LIV	0.0021	Crnkl1|Snrpd1|Rrp7a|Cdc73|Grb7|Snrpf|Ak6|Limd1|Nip7|Dhx9|Prpf18|Rps27l|Setx|Patl1|Srpk2|Rpl23a|Srpk1
cellular nitrogen compound catabolic process	WT_LIV	0.0022	Pabpc1|Pgam1|Rnaseh1|Enpp4|Dnase1l3|Urah|Mettl14|Prpf18|Dxo|Gpi1|Pde12|Nudt1|Patl1|Ssb|Gck|Cnot8|Cnot4|Ido2|Aldh1l1|Lsm5|Uroc1|Ctif
pteridine-containing compound metabolic process	WT_LIV	0.0022	Qdpr|Pipox|Pah|Fpgs|Pts|Mthfs|Aldh1l1
negative regulation of biosynthetic process	WT_LIV	0.0023	C1d|Supt6|Sin3b|Traf6|Setdb1|Mlx|Cdc73|Grb7|Zfp451|Cry1|Ccar1|Cygb|Ylpm1|Impact|Tcerg1|Smad4|Got1|Limd1|Ormdl2|Ormdl1|Zbtb7b|Mettl14|Atf7ip|Lmcd1|Mst1|Ikzf5|Nostrin|Dap|Acmsd|Cir1|Hamp|Patl1|Gchfr|Nkrf|Ezr|Per2|Ang|Zkscan3|Lpin1|Commd7|H2afj|Rxra|Dnajb5|Nck2|Nif3l1|Hdac4|Cebpa|Pias1|Acot8|Per3|Gck|Usp47|Eed|Cnot8|Ifi204|Nr1h3|Zbtb20|Acp5|Baz2a|Smad2|Frk|Hbp1|Prox1|Larp1|Dapk3
cellular aldehyde metabolic process	WT_LIV	0.0024	Pnpo|Tkt|Agxt2|Taldo1|Bcmo1|Gpi1|Idh2|Bco2|Hagh
peptidyl-lysine modification	WT_LIV	0.0029	Setdb1|Zfp451|Yeats4|Wdr82|Ak6|Tada1|Tada3|Ccdc101|Naa50|Vipas39|Hdac4|Pias1|Eed|Jade3|Kansl2|Cth|Senp8|Baz2a|Rbbp5
dicarboxylic acid catabolic process	WT_LIV	0.003	Acot4|Glud1|Got1|Acot8|Aldh1l1
phosphorylation	WT_LIV	0.003	Pnkp|Ckm|Traf6|Pgam1|Csnk1d|Cry1|Usp15|Riok1|Ccnh|Ak6|Smad4|Adrbk1|Map4k2|Limd1|Papss1|Ikbkap|Gtf2h3|Ulk1|Etnk1|Prps1|Ikbkb|Camk1d|Nagk|Gpi1|Setx|Taok1|Idnk|Agt|Cdk11b|Irak4|Fggy|Pfkfb1|Gbas|Mapk8ip3|Srpk2|Mapk12|Mekk4|Cdk7|Map3k2|Ccnk|Gck|Nadk|Dyrk1a|Srpk1|Abi1|Reln|Map4k4|Ripk1|Smad2|Frk|Dapk3
regulation of organelle organization	WT_LIV	0.0063	Cideb|Supt6|Bbc3|Pnkp|Wdr1|Arhgef19|Setdb1|Zfp451|Scfd1|Ylpm1|Atg3|Smad4|Psmg2|Arl2|Zbtb7b|Ulk1|Triap1|Wasl|Cct7|Tada3|Fchsd2|Was|Dkc1|Dlc1|Cyld|Bag4|Tubg1|Arpin|Terf2ip|Eps8|Baiap2l1|Taok1|Ezr|Cdk11b|Lpin1|Mtss1|Nck2|Ddhd1|Mekk4|Cdc27|Sptan1|Mad2l1|Cep131|Eed|Arrb2|Cep250|Tpm1|Msn|Dyrk1a|Paxbp1|Asap1|Prox1|Dapk3
lipid homeostasis	WT_LIV	0.0066	Got1|Ormdl2|Ormdl1|Nr5a2|Angptl3|Lipc|Rbp1|Fabp3|Cebpa|Ampd2|Gck|Nr1h3
sulfur compound metabolic process	WT_LIV	0.0075	Txnrd3|Ciao1|Bhmt2|Pipox|Acot4|Sult1c2|Papss1|Hmgcl|Cdo1|Hscb|Cbs|Ggt6|Acnat1|Acot8|Sult1a1|Stat5b|Sult1d1|Hagh|Cth
glutamine family amino acid biosynthetic process	WT_LIV	0.0077	Glud1|Gls2|Nags|Ass1|Asl
ribosomal small subunit biogenesis	WT_LIV	0.0083	Emg1|Rrp7a|Riok1|Rrp36|Bysl|Wdr46|Tsr1|Rps27l|Wdr3
nucleotide metabolic process	WT_LIV	0.0115	Pnkp|Gars|Crot|Pgam1|Clpx|Pipox|Atp5s|Acot4|Ak6|Hmgcr|Tkt|Taldo1|Papss1|Hmgcl|Nmnat1|Rrm1|Prps1|Gpi1|Nudt1|Gbas|Acnat1|Acot8|Ampd2|Gck|Nadk|Prpsap1|Idh2|Nmnat3
aspartate metabolic process	WT_LIV	0.012	Got1|Nmnat1|Ass1|Nmnat3
cellular response to DNA damage stimulus	WT_LIV	0.0121	Bbc3|Pnkp|Traf6|Asf1a|Cry1|Polg2|Gtf2h3|Triap1|Uba6|Brat1|Wdr48|Rps27l|Actr5|Nthl1|Setx|Taok1|Swi5|Nudt1|Ssrp1|Mgmt|Eya3|Marf1|Cdk7|Casp3|Armt1|Ccnk|Cdk5rap3|Usp47|Ifi204|Fam35a|Ino80b|Ube2e2|Rbbp5
response to glucagon	WT_LIV	0.013	Qdpr|Cry1|Cdo1|Pfkfb1|Ass1
dephosphorylation	WT_LIV	0.0147	Pnkp|Tab1|Dusp12|Phospho2|Car3|Ptprf|Fig4|Ppm1k|Ppp1r3b|Lpin1|Pfkfb1|Eya3|Ptprb|Gm6741|Ptprd|Ptprj|Acp5|Smek1
isoprenoid metabolic process	WT_LIV	0.0147	Rarres2|Hmgcr|Lrat|Bcmo1|Rbp1|Ispd|Hmgcs2|Pdss2|Bco2
methylation	WT_LIV	0.0165	As3mt|Emg1|Setdb1|Bhmt2|Wdr82|Carnmt1|Tfb2m|Mettl13|Mettl14|Atf7ip|Mettl17|Trmt10c|Trmt1l|Mgmt|Armt1|Eed|Baz2a|Rbbp5
carbohydrate metabolic process	WT_LIV	0.0172	Pgam1|Cry1|Got1|Taldo1|Angptl3|Brat1|Nagk|Gpi1|Chil3|Idnk|Car5a|Abhd10|Ppp1r3b|Per2|Amy1|Fggy|Pfkfb1|Pgm1|Gm6741|Gck|Idh2|Hagh|Man2c1
supramolecular fiber organization	WT_LIV	0.0187	Wdr1|Kptn|Csnk1d|Tubgcp2|Hook1|Wasl|Was|Lum|Tubgcp4|Tubg1|Eps8|Baiap2l1|Ezr|Ang|Vipas39|Mtss1|Nck2|Col14a1|Tpm1|Tpm3|Abi1|Ripk1|Prox1
mitochondrial RNA metabolic process	WT_LIV	0.0188	Gars|Polg2|Tfb2m|Trmt10c|Pde12|Mterfd3
RNA 3'-end processing	WT_LIV	0.0255	Ints2|Cdc73|Dkc1|Elac1|Cpsf2|Trmt10c|Cpsf1|Ssb
execution phase of apoptosis	WT_LIV	0.0257	Cideb|Bbc3|Dnase1l3|Taok1|Casp3|Cdk5rap3
positive regulation of smooth muscle cell proliferation	WT_LIV	0.0257	Mef2d|Traf6|Hmgcr|Adrbk1|Hpgd|Agt|Calcrl|Irak4|Hdac4|Stat5b
RNA phosphodiester bond hydrolysis	WT_LIV	0.0309	Rnaseh1|Rrp36|Pop4|Tsr1|Elac1|Cpsf2|Pde12|Ang|Dbr1|Cpsf1|Cnot8
vacuole organization	WT_LIV	0.039	Atg3|Atp6v0c|Hook1|Vps33a|Ulk1|Fig4|Atg2a|Zkscan3|Pacs2|Ctsd
response to oxygen-containing compound	WT_LIV	0.0409	Txnrd3|Ddx18|Uchl3|Nqo1|Traf6|Qdpr|Cdc73|Cry1|Mpo|Hmgcr|Cpb2|Impact|Smad4|Adrbk1|Got1|Car3|Bche|Hadh|Lrat|Zbtb7b|Hmgcl|Syap1|Hpgd|Scd1|Irs2|Edem2|Klf9|Grn|Cdo1|Gpi1|Setx|Eps8|Baiap2l1|Abat|Ezr|Cbs|Gata4|Lpin1|Fabp3|Calcrl|Rxra|Pfkfb1|Plcg2|Mgmt|Romo1|Casp3|Hspa5|Ass1|Gck|Stat5b|Nr1h3|Tpm1|Ndor1|Msn|Acp5|Smad2|Lamtor3|Hlcs|Larp1
transcription preinitiation complex assembly	WT_LIV	0.0423	Ak6|Taf11|Gtf2a2|Med6|Baz2a
negative regulation of lipid transport	WT_LIV	0.0423	Cry1|Irs2|Nr1h3|Pla2r1|Hbp1
regulation of catabolic process	WT_LIV	0.0479	Pabpc1|Rarres2|Pgam1|Csnk1d|Plin5|Scfd1|Ak6|Smad4|Mettl14|Angptl3|Ulk1|Ctsc|Dkc1|Dhx9|Irs2|Edem2|Dxo|Dap|Hamp|Pde12|Ezr|Ppp1r3b|Gata4|Zkscan3|Wdr91|Hdac4|Pias1|Mad2l1|Cdk5rap3|Gck|Cnot8|Msn|Dda1|Larp1|Dnajb2
cellular process	WT_TLM	1.01e-15	Itgb2|Nacc1|Alkbh7|Cyp4f18|Itpkc|Grm3|Cdip1|Cnn2|Cd44|Rfx1|Pkn1|Trh|Shpk|Cdkal1|Aprt|Gtf2h1|Kiaa0319|Krt14|Elk1|Ift52|Pdlim4|Pank3|Nsg2|Asb3|Adcy1|Dnmt3a|Cacng4|Nxn|Tmx1|Cyp46a1|Trim27|Auh|Ctsl|Ndufs6|Ak6|Cartpt|Bap1|Nefm|Bcl2l2|Dnal4|Endou|Nubp1|Qtrtd1|Tbc1d23|Pdia5|Rfc4|Sncg|Ppil1|Dync2li1|Ercc3|Pcyox1l|Fads2|Bloc1s1|Plcd4|Bok|Csrp1|Mrc1|Clp1|Ehd4|Ghrh|Syt10|Trim33|Hcn3|Calb1|Brinp1|Npr2|Kcnq4|…
oxidation-reduction process	WT_TLM	0.00011	Cyp51|Alkbh7|Cyp4f18|Shpk|Nxn|Tmx1|Cyp46a1|Auh|Ndufs6|Pdia5|Pcyox1l|Fads2|Bloc1s1|Cox7b|Mt3|Etfa|Qsox1|Cyp7b1|Aldh5a1|Uqcrfs1|Bbox1|Degs1|Aox3|Cbr1|Pdha2|Dhcr7|Ethe1|Gpx3|Cox7c|Cycs|Cyb5r4
neurogenesis	WT_TLM	0.00061	Cd44|Kiaa0319|Adcy1|Dnmt3a|Nefm|Tbc1d23|Ercc3|Bloc1s1|Bok|Brinp1|Ret|Ilk|Mt3|Mboat7|Sdk2|Sox10|Map6d1|Pacsin1|Ugt8a|Ywhag|Pomk|Flrt2|Cep120|Gabra5|Ep300|Ngef|Ttc8|Ctnnd2|Cacng7|Nefh|Fzd2|Il1rap|Pomgnt2|Plxnc1|Ptn|Aatk|Amigo1|ENSMUSP00000103762|Arhgef28|Erbb4|Ptprk|Unc5d|Dbndd1
protein-containing complex assembly	WT_TLM	0.0076	Nacc1|Nsg2|Trim27|Ak6|Bok|Clp1|Ehd4|Slc6a1|Ilk|Cryab|Tbca|Aldh5a1|Smarca5|Samhd1|Eid2|Gjb1|Ep300|Kcnd2|Gpx3|Krt10|Nle1|Mrto4|Anp32b|ENSMUSP00000103762|Vwf|Pdcl|Nacc2|Snap23|Gemin7|Grwd1|Smyd3|Uxs1|Soat1
intermediate filament bundle assembly	WT_TLM	0.0092	Krt14|Nefm|Nefh
regulation of transport	WT_TLM	0.0158	Itgb2|Cyp4f18|Cnn2|Trh|Dnajc27|Cacng4|Trim27|Cartpt|Sncg|Bok|Ehd4|Ghrh|Syt10|Hcn3|Kcnq4|Slc6a1|Cryab|Scamp5|Sgsm3|Pacsin1|Rab26|Myrip|Tbc1d25|Slc35d3|Ep300|Pfn2|Syt9|Kcnd2|Fxyd6|Mapk11|Cacng7|Nefh|Il1rap|Anp32b|Amigo1|Snap23|Erbb4|Lcp1|Mctp1|Kcne1l
behavior	WT_TLM	0.0183	Amph|Trh|Aprt|Adcy1|Cartpt|Sncg|Ghrh|Calb1|Brinp1|Slc10a4|Slc6a1|Cyp7b1|Pomk|Gabra5|Kcnd2|Ctnnd2|Phf21a|Map1a|Ptn|Sez6l2
nucleobase-containing small molecule metabolic process	WT_TLM	0.0215	Shpk|Aprt|Pank3|Adcy1|Ndufs6|Ak6|Npr2|Cmpk1|Cds1|Aox3|Samhd1|Pdha2|Ak4|Pdcl|Cox7c|Uxs1|Cycs|Cyb5r4
regulation of cysteine-type endopeptidase activity involved in apoptotic process	WT_TLM	0.0229	Cd44|Bok|Ret|Mt3|Cryab|Ep300|Ints1|Nle1|Anp32b|Cycs
cholesterol metabolic process	WT_TLM	0.0244	Cyp51|Cyp46a1|Mt3|Cyp7b1|Dhcr7|Erlin1|Soat1
cytoskeleton-dependent intracellular transport	WT_TLM	0.0307	Ift52|Nefm|Dync2li1|Bloc1s1|Cluap1|Myrip|Map1a|Dync1i1
negative regulation of cellular component organization	WT_TLM	0.0436	Cnn2|Kiaa0319|Nubp1|Bok|Arhgap6|Mt3|Cryab|Scamp5|Map6d1|Pacsin1|Ep300|Ngef|Pfn2|Rcc2|Hdac8|Map1a|Ptn|Aatk|Mctp1
chemical synaptic transmission	WT_TLM	0.0436	Grm3|Pdlim4|Cartpt|Sncg|Syt10|Gabrg1|Slc6a1|Pnoc|Gabra5|Syt9|Snap23|Chrm3
cellular process	WT_SCN	3.53e-05	Tulp3|Snx9|Lipe|G6pdx|Htra1|Atp6v1b2|Pdhx|Exosc10|Tomm34|Stk3|Reep3|Atp2b1|Nrcam|Atxn3|Scgn|Sqle|Sept3|Arhgap31|Ndufb4|Chodl|Faim2|Capn1|Taf5|Esyt1|Slc39a10|Ccnt2|Ahctf1|Syt13|Anxa5|Eif2a|Ppa2|Grpel1|Gng11|Ddx47|Coro1a|Crym|Igsf1|Rrad|Aldh1a2|Myo1e|Crabp1|Tmem30a|Hcn4|Bsn|Avp|Reep2|Vav3|Pyroxd1|Dgkb|Prkar2b|Fut11|Podxl2|Map2k4|Ankrd27|Exosc2|Sf3b6|Ank2|Ybey|Atp1b2|Jmjd6|Prph|Eef1a2|Idh3g|Cbfb|Chd…
neurotransmitter transport	WT_SCN	0.0025	Syt13|Slc6a8|Slc32a1|Ptprn2|Cacnb4|Rph3a|Syt17|Syt1|Syn1
regulation of growth	WT_SCN	0.0079	G6pdx|Htra1|Stk3|Rrad|Avp|Exosc2|Idh3g|Dlg1|Armc10|Cpne6|Syt17|Htra2|Cdk5r1|Syt1|Dact3|Tomm70a
import into cell	WT_SCN	0.0099	Snx9|Icam5|Slc39a10|Coro1a|Myo1e|Hcn4|Ank2|Atp1b2|Jmjd6|Kcnj3|Abcc1|Syt1|Snx18
inorganic cation transmembrane transport	WT_SCN	0.0123	Atp6v1b2|Atp6v1e1|Atp2b1|Slc39a10|Anxa5|Slc6a8|Hcn4|Slc32a1|Atp1b2|Kcnj3|Cacnb4|Magt1|Slc4a4
cellular process	WT_GBD	4.38e-05	Cox5a|Nsun5|Pwp1|Emd|Acp2|Rhoc|Myo1g|Insig2|Brd8|Prdx2|Rhoa|Kdsr|Nol3|Endog|Prpf3|Lbp|Dnttip1|Timp2|Jph2|Trpv2|Rab21|Ftsj3|Scamp1|Litaf|Cep97|Msh2|Mal2|Pola2|Cnpy2|Atp5b|Clns1a|Prps2|Itm2c|Mrpl44|Tsn|Pigr|Blzf1|Sell|Grb14|Timm10|Mrps5|Coq3|Gbp5|Ambp|Dph2|Map3k6|Rassf6|P2rx4|Pglyrp1|Nfkbib|Arl6ip1|Anks4b|Brd7|Tsen2|Alg14|Thada|Cd81|Mrps34|Atg101|Foxa2|Uqcr10|Mrps16|Rap2a|Gnai2|Lemd2|Edrf1|Tmem11|P…
protein localization	WT_GBD	0.0024	Rab21|Scamp1|Mal2|Yipf5|Pola2|Tram1|Pigr|Blzf1|Timm10|Gbp5|Golt1b|Nfkbib|Arl6ip1|Anks4b|Snx13|Cd81|Nxt2|Rap2a|Lemd2|Pik3r4|Rab13|Syne3|Cd63|Adar|Stx17|Frmpd1|Slc28a2|Apoc2|Mau2|Ddx39b
organonitrogen compound biosynthetic process	WT_GBD	0.0108	Kdsr|Atp5b|Prps2|Mrpl44|Mrps5|Alg14|Mrps34|Mrps16|Pfkm|Galnt10|Aarsd1|Alg13|B4galt7|Rplp2|Man2a1|Serpina1b|Mrpl43|Atp5d|Ict1|Slc35d1|Enoph1

## Sheet: G_IPA_canonical
Ingenuity Canonical Pathways	Mouse Model	Tissue	-log(p-value)	Ratio	Molecules
Apelin Muscle Signaling Pathway	WT	SCN	6.68	0.167	GNG11,GNG2,GNG3,GNG5,GNG7,NRF1,PRKAA2,PRKAG1
Androgen Signaling	WT	SCN	6.36	0.0769	CACNB4,DNAJB1,GNG11,GNG2,GNG3,GNG5,GNG7,NFKB1,POLR2F,PRKAG1,PRKAR2B,TAF5,TAF7
Mitochondrial Dysfunction	WT	SCN	5.52	0.0706	ATP5F1C,ATP5MG,ATP5PD,COX4I1,CYB5A,CYC1,HTRA2,MAP2K4,NDUFA6,NDUFB4,NDUFS4,VDAC3
IL-1 Signaling	WT	SCN	5.35	0.0957	GNG11,GNG2,GNG3,GNG5,GNG7,MAP2K4,NFKB1,PRKAG1,PRKAR2B
Opioid Signaling Pathway	WT	SCN	5.33	0.0543	CACNB4,CAMK2B,GNG11,GNG2,GNG3,GNG5,GNG7,HCK,KCNJ3,MAP2K4,NFKB1,PRKAG1,PRKAR2B,RAC3,RGS20
Huntington's Disease Signaling	WT	SCN	5.24	0.0534	ATP5F1C,CAPN1,CDK5R1,DNAJB1,GNG11,GNG2,GNG3,GNG5,GNG7,MAP2K4,MAP3K10,POLR2F,PSMB9,PSMD7,RPH3A
GNRH Signaling	WT	SCN	5.07	0.0638	CACNB4,CAMK2B,GNG11,GNG2,GNG3,GNG5,GNG7,MAP2K4,MAP3K10,NFKB1,PRKAG1,PRKAR2B
Sirtuin Signaling Pathway	WT	SCN	5.04	0.0514	ARNTL,ATP5F1C,CYC1,NDUFA6,NDUFB4,NDUFS4,NFKB1,PARP1,PGAM2,POLR2F,PPID,PRKAA2,TOMM34,TOMM70,VDAC3
Oxidative Phosphorylation	WT	SCN	4.82	0.0826	ATP5F1C,ATP5MG,ATP5PD,COX4I1,CYB5A,CYC1,NDUFA6,NDUFB4,NDUFS4
DNA Double-Strand Break Repair by Non-Homologous End Joining	WT	SCN	4.56	0.286	LIG3,MRE11,PARP1,XRCC4
Superpathway of Cholesterol Biosynthesis	WT	SCN	4.44	0.172	ACAT1,HMGCS1,MSMO1,MVD,SQLE
Endocannabinoid Developing Neuron Pathway	WT	SCN	4.41	0.0732	GNG11,GNG2,GNG3,GNG5,GNG7,MAP2K4,PRKAG1,PRKAR2B,RAC3
Ephrin B Signaling	WT	SCN	4.33	0.0972	GNG11,GNG2,GNG3,GNG5,GNG7,RAC3,VAV3
G Beta Gamma Signaling	WT	SCN	4.24	0.0698	CACNB4,GNG11,GNG2,GNG3,GNG5,GNG7,KCNJ3,PRKAG1,PRKAR2B
Signaling by Rho Family GTPases	WT	SCN	4.19	0.0485	CDC42EP1,GNG11,GNG2,GNG3,GNG5,GNG7,ITGB5,MAP2K4,MAP3K10,NFKB1,RAC3,SEPTIN3,SEPTIN6
Antiproliferative Role of Somatostatin Receptor 2	WT	SCN	4.14	0.0909	GNG11,GNG2,GNG3,GNG5,GNG7,PTPN6,SSTR2
Apelin Endothelial Signaling Pathway	WT	SCN	3.99	0.0647	GNG11,GNG2,GNG3,GNG5,GNG7,MAP2K4,NFKB1,PRKAA2,PRKAG1
Estrogen Receptor Signaling	WT	SCN	3.97	0.0396	ATP5F1C,CACNB4,CYC1,GNG11,GNG2,GNG3,GNG5,GNG7,NDUFA6,NDUFB4,NDUFS4,NFKB1,NRF1,PRKAA2,PRKAG1,PRKAR2B
Endocannabinoid Neuronal Synapse Pathway	WT	SCN	3.81	0.0612	CACNB4,GNG11,GNG2,GNG3,GNG5,GNG7,KCNJ3,PRKAG1,PRKAR2B
GPCR-Mediated Nutrient Sensing in Enteroendocrine Cells	WT	SCN	3.8	0.069	CACNB4,GNG11,GNG2,GNG3,GNG5,GNG7,PRKAG1,PRKAR2B
Cardiac Hypertrophy Signaling	WT	SCN	3.74	0.0465	CACNB4,GNG11,GNG2,GNG3,GNG5,GNG7,MAP2K4,MAP3K10,MAPKAPK2,PRKAG1,PRKAR2B,RAC3
Gαs Signaling	WT	SCN	3.67	0.0661	GNG11,GNG2,GNG3,GNG5,GNG7,HCK,PRKAG1,PRKAR2B
G Protein Signaling Mediated by Tubby	WT	SCN	3.55	0.114	GNG11,GNG2,GNG3,GNG5,GNG7
Inhibition of ARE-Mediated mRNA Degradation Pathway	WT	SCN	3.51	0.0559	EXOSC10,EXOSC2,MAPKAPK2,PRKAG1,PRKAR2B,PSMB9,PSMD7,YWHAB,YWHAZ
P2Y Purigenic Receptor Signaling Pathway	WT	SCN	3.48	0.062	GNG11,GNG2,GNG3,GNG5,GNG7,NFKB1,PRKAG1,PRKAR2B
Apelin Pancreas Signaling Pathway	WT	SCN	3.46	0.109	MAP2K4,NFKB1,PRKAA2,PRKAG1,PRKAR2B
AMPK Signaling	WT	SCN	3.39	0.0455	AK5,GNG11,GNG2,GNG3,GNG5,GNG7,LIPE,PPM1M,PRKAA2,PRKAG1,PRKAR2B
BER pathway	WT	SCN	3.33	0.25	LIG3,PARP1,POLB
α-Adrenergic Signaling	WT	SCN	3.27	0.066	GNG11,GNG2,GNG3,GNG5,GNG7,PRKAG1,PRKAR2B
Guanosine Nucleotides Degradation III	WT	SCN	3.22	0.231	GDA,NT5C3A,PNP
Role of NFAT in Cardiac Hypertrophy	WT	SCN	3.13	0.0455	CACNB4,CAMK2B,GNG11,GNG2,GNG3,GNG5,GNG7,MAP2K4,PRKAG1,PRKAR2B
Mevalonate Pathway I	WT	SCN	3.12	0.214	ACAT1,HMGCS1,MVD
NAD Signaling Pathway	WT	SCN	3.03	0.053	ARNTL,HSPD1,NFKB1,OXT,PARP1,POLR2F,PRKAA2,PRKAG1
Colorectal Cancer Metastasis Signaling	WT	SCN	3.01	0.0409	GNG11,GNG2,GNG3,GNG5,GNG7,IFNGR1,MAP2K4,NFKB1,PRKAG1,PRKAR2B,RAC3
Relaxin Signaling	WT	SCN	2.99	0.0523	GNG11,GNG2,GNG3,GNG5,GNG7,NFKB1,PRKAG1,PRKAR2B
Protein Kinase A Signaling	WT	SCN	2.99	0.0348	CAMK2B,GNG11,GNG2,GNG3,GNG5,GNG7,LIPE,NFKB1,PRKAG1,PRKAR2B,PTPN6,SIRPA,YWHAB,YWHAZ
Necroptosis Signaling Pathway	WT	SCN	2.92	0.051	CAMK2B,CAPN1,FADD,PLA2G4A,PPID,TOMM34,TOMM70,VDAC3
RAR Activation	WT	SCN	2.9	0.0459	ALDH1A2,CRABP1,MAP2K4,MAPKAPK2,NFKB1,PARP1,PRKAG1,PRKAR2B,SORBS3
1D-myo-inositol Hexakisphosphate Biosynthesis II (Mammalian)	WT	SCN	2.79	0.167	INPPL1,ITPK1,SYNJ2
Superpathway of Geranylgeranyldiphosphate Biosynthesis I (via Mevalonate)	WT	SCN	2.79	0.167	ACAT1,HMGCS1,MVD
Induction of Apoptosis by HIV1	WT	SCN	2.77	0.0769	CYC1,FADD,HTRA2,MAP2K4,NFKB1
Death Receptor Signaling	WT	SCN	2.75	0.0625	CYC1,FADD,HTRA2,MAP2K4,NFKB1,PARP1
Sertoli Cell-Sertoli Cell Junction Signaling	WT	SCN	2.75	0.0437	CLDN11,DLG1,ITGB5,JAM3,JUP,MAP2K4,MAP3K10,PRKAG1,PRKAR2B
Gustation Pathway	WT	SCN	2.75	0.0479	CACNB4,GNG11,GNG2,GNG3,GNG5,GNG7,PRKAG1,PRKAR2B
Glutamate Receptor Signaling	WT	SCN	2.74	0.0758	GNG11,GNG2,GNG3,GNG5,GNG7
fMLP Signaling in Neutrophils	WT	SCN	2.73	0.0534	GNG11,GNG2,GNG3,GNG5,GNG7,NFKB1,RAC3
GABA Receptor Signaling	WT	SCN	2.73	0.0534	CACNB4,GNG11,GNG2,GNG3,GNG5,GNG7,SLC32A1
Purine Nucleotides Degradation II (Aerobic)	WT	SCN	2.72	0.158	GDA,NT5C3A,PNP
Sperm Motility	WT	SCN	2.66	0.0394	GNG11,GNG2,GNG3,GNG5,GNG7,HCK,MAP2K4,PLA2G4A,PRKAG1,PRKAR2B
Cardiac β-adrenergic Signaling	WT	SCN	2.64	0.046	CACNB4,GNG11,GNG2,GNG3,GNG5,GNG7,PRKAG1,PRKAR2B
Gαi Signaling	WT	SCN	2.61	0.0507	GNG11,GNG2,GNG3,GNG5,GNG7,PRKAG1,PRKAR2B
Apoptosis Signaling	WT	SCN	2.58	0.0577	CAPN1,CYC1,HTRA2,MAP2K4,NFKB1,PARP1
Netrin Signaling	WT	SCN	2.57	0.0694	ABLIM3,CACNB4,PRKAG1,PRKAR2B,RAC3
Synaptogenesis Signaling Pathway	WT	SCN	2.5	0.0353	CACNB4,CADM1,CAMK2B,HCK,PRKAG1,PRKAR2B,SGTA,SYN1,SYT1,SYT13,SYT17
3-phosphoinositide Degradation	WT	SCN	2.42	0.0423	HACD2,INPPL1,ITPK1,NUDT11,PPP1R16B,PTPN6,SIRPA,SYNJ2
Role of MAPK Signaling in Promoting the Pathogenesis of Influenza	WT	SCN	2.42	0.0536	ATP6V1A,ATP6V1B2,ATP6V1E1,MAP2K4,NFKB1,PLA2G4A
Production of Nitric Oxide and Reactive Oxygen Species in Macrophages	WT	SCN	2.39	0.0419	APOD,IFNGR1,MAP2K4,MAP3K10,NFKB1,PTPN6,RAC3,SIRPA
Myc Mediated Apoptosis Signaling	WT	SCN	2.37	0.08	FADD,NFKB1,PRKAG1,PRKAR2B
B Cell Receptor Signaling	WT	SCN	2.35	0.0412	CAMK2B,INPPL1,MAP2K4,MAP3K10,NFKB1,PTPN6,SYNJ2,VAV3
Amyloid Processing	WT	SCN	2.33	0.0784	CAPN1,CDK5R1,PRKAG1,PRKAR2B
Fc Epsilon RI Signaling	WT	SCN	2.33	0.0513	INPPL1,MAP2K4,PLA2G4A,RAC3,SYNJ2,VAV3
Role of JAK1, JAK2 and TYK2 in Interferon Signaling	WT	SCN	2.32	0.115	IFNGR1,NFKB1,PTPN6
BAG2 Signaling Pathway	WT	SCN	2.28	0.0595	ATXN3,MAPKAPK2,NFKB1,PSMB9,PSMD7
Cardiac Hypertrophy Signaling (Enhanced)	WT	SCN	2.24	0.0279	CACNB4,CAMK2B,DLG1,GNG11,GNG2,GNG3,GNG5,GNG7,ITGB5,MAP2K4,MAP3K10,MAPKAPK2,NFKB1,PRKAG1,PRKAR2B
Apelin Adipocyte Signaling Pathway	WT	SCN	2.24	0.0581	LIPE,PRKAA2,PRKAG1,PRKAR2B,RAC3
Molecular Mechanisms of Cancer	WT	SCN	2.17	0.0292	CAMK2B,FADD,GNG11,GNG2,GNG3,GNG5,GNG7,ITGB5,MAP2K4,NFKB1,PRKAG1,PRKAR2B,RAC3
CD27 Signaling in Lymphocytes	WT	SCN	2.16	0.0702	CYC1,MAP2K4,MAP3K10,NFKB1
Unfolded protein response	WT	SCN	2.16	0.0556	DNAJB1,DNAJC1,DNAJC9,EIF2A,HSPH1
CXCR4 Signaling	WT	SCN	2.15	0.0419	GNG11,GNG2,GNG3,GNG5,GNG7,MAP2K4,RAC3
Thrombin Signaling	WT	SCN	2.15	0.0381	CAMK2B,GNG11,GNG2,GNG3,GNG5,GNG7,NFKB1,RAC3
IL-8 Signaling	WT	SCN	2.14	0.0379	GNG11,GNG2,GNG3,GNG5,GNG7,MAP2K4,NFKB1,RAC3
Calcium Transport I	WT	SCN	2.13	0.2	ANXA5,ATP2B1
Gαq Signaling	WT	SCN	2.11	0.0412	GNG11,GNG2,GNG3,GNG5,GNG7,NFKB1,RAC3
Ketogenesis	WT	SCN	2.05	0.182	ACAT1,HMGCS1
CCR3 Signaling in Eosinophils	WT	SCN	2.03	0.0444	GNG11,GNG2,GNG3,GNG5,GNG7,PLA2G4A
D-myo-inositol (1,4,5,6)-Tetrakisphosphate Biosynthesis	WT	SCN	2.02	0.0395	HACD2,INPPL1,ITPK1,NUDT11,PPP1R16B,PTPN6,SIRPA
D-myo-inositol (3,4,5,6)-tetrakisphosphate Biosynthesis	WT	SCN	2.02	0.0395	HACD2,INPPL1,ITPK1,NUDT11,PPP1R16B,PTPN6,SIRPA
White Adipose Tissue Browning Pathway	WT	SCN	2.02	0.0441	CACNB4,LIPE,NRF1,PRKAA2,PRKAG1,PRKAR2B
Insulin Receptor Signaling	WT	SCN	1.96	0.0429	INPPL1,LIPE,PRKAG1,PRKAR2B,SYNJ2,TRIP10
Protein Ubiquitination Pathway	WT	SCN	1.94	0.0327	DNAJB1,DNAJC1,DNAJC9,HSPD1,HSPH1,PSMB9,PSMD7,UBE2B,UBE2G1
Cholesterol Biosynthesis I	WT	SCN	1.91	0.154	MSMO1,SQLE
Cholesterol Biosynthesis II (via 24,25-dihydrolanosterol)	WT	SCN	1.91	0.154	MSMO1,SQLE
Cholesterol Biosynthesis III (via Desmosterol)	WT	SCN	1.91	0.154	MSMO1,SQLE
Superpathway of Inositol Phosphate Compounds	WT	SCN	1.89	0.0343	HACD2,INPPL1,ITPK1,NUDT11,PPP1R16B,PTPN6,SIRPA,SYNJ2
Urate Biosynthesis/Inosine 5'-phosphate Degradation	WT	SCN	1.84	0.143	NT5C3A,PNP
D-myo-inositol-5-phosphate Metabolism	WT	SCN	1.83	0.0363	HACD2,INPPL1,ITPK1,NUDT11,PPP1R16B,PTPN6,SIRPA
Melatonin Signaling	WT	SCN	1.81	0.0556	CAMK2B,MAP2K4,PRKAG1,PRKAR2B
Ephrin Receptor Signaling	WT	SCN	1.74	0.0348	GNG11,GNG2,GNG3,GNG5,GNG7,ITGB5,RAC3
Adenosine Nucleotides Degradation II	WT	SCN	1.73	0.125	NT5C3A,PNP
3-phosphoinositide Biosynthesis	WT	SCN	1.72	0.0345	HACD2,INPPL1,ITPK1,NUDT11,PPP1R16B,PTPN6,SIRPA
MIF Regulation of Innate Immunity	WT	SCN	1.69	0.0682	MAP2K4,NFKB1,PLA2G4A
D-myo-inositol (1,4,5)-trisphosphate Degradation	WT	SCN	1.68	0.118	INPPL1,SYNJ2
Renin-Angiotensin Signaling	WT	SCN	1.66	0.0417	MAP2K4,NFKB1,PRKAG1,PRKAR2B,PTPN6
PFKFB4 Signaling Pathway	WT	SCN	1.64	0.0652	MAP2K4,PRKAG1,PRKAR2B
D-myo-inositol (1,3,4)-trisphosphate Biosynthesis	WT	SCN	1.63	0.111	INPPL1,SYNJ2
ERK/MAPK Signaling	WT	SCN	1.61	0.0327	ITGB5,PLA2G4A,PRKAG1,PRKAR2B,RAC3,YWHAB,YWHAZ
RhoGDI Signaling	WT	SCN	1.6	0.0326	GNG11,GNG2,GNG3,GNG5,GNG7,ITGB5,RAC3
Epoxysqualene Biosynthesis	WT	SCN	1.58	0.5	SQLE
Xanthine and Xanthosine Salvage	WT	SCN	1.58	0.5	PNP
Reelin Signaling in Neurons	WT	SCN	1.58	0.0397	CAMK2B,CDK5R1,HCK,MAP2K4,MAP3K10
Ferroptosis Signaling Pathway	WT	SCN	1.58	0.0397	EIF2A,GSS,LPCAT3,PRKAA2,PRKAG1
HIPPO signaling	WT	SCN	1.58	0.0471	DLG1,STK3,YWHAB,YWHAZ
Assembly of RNA Polymerase II Complex	WT	SCN	1.54	0.06	POLR2F,TAF5,TAF7
BMP signaling pathway	WT	SCN	1.54	0.046	MAP2K4,NFKB1,PRKAG1,PRKAR2B
TNFR1 Signaling	WT	SCN	1.5	0.0577	FADD,MAP2K4,NFKB1
Tight Junction Signaling	WT	SCN	1.5	0.0337	CLDN11,CPSF4,JAM3,NFKB1,PRKAG1,PRKAR2B
Acute Myeloid Leukemia Signaling	WT	SCN	1.48	0.044	IDH3G,JUP,MAP2K4,NFKB1
RANK Signaling in Osteoclasts	WT	SCN	1.48	0.044	GSN,MAP2K4,MAP3K10,NFKB1
IL-12 Signaling and Production in Macrophages	WT	SCN	1.46	0.0368	APOD,IFNGR1,JMJD6,MAP2K4,NFKB1
Role of PKR in Interferon Induction and Antiviral Response	WT	SCN	1.46	0.0368	CYC1,FADD,IFNGR1,MAP2K4,NFKB1
Fcγ Receptor-mediated Phagocytosis in Macrophages and Monocytes	WT	SCN	1.44	0.0426	DGKB,HCK,RAC3,VAV3
Superpathway of D-myo-inositol (1,4,5)-trisphosphate Metabolism	WT	SCN	1.43	0.087	INPPL1,SYNJ2
Apelin Cardiac Fibroblast Signaling Pathway	WT	SCN	1.43	0.087	PRKAA2,PRKAG1
Rac Signaling	WT	SCN	1.43	0.0362	CDK5R1,ITGB5,MAP2K4,NFKB1,RAC3
Osteoarthritis Pathway	WT	SCN	1.43	0.0299	ANXA5,FADD,HTRA1,ITGB5,NFKB1,PRKAA2,PRKAG1
Guanine and Guanosine Salvage I	WT	SCN	1.41	0.333	PNP
Glutathione Biosynthesis	WT	SCN	1.41	0.333	GSS
Adenine and Adenosine Salvage I	WT	SCN	1.41	0.333	PNP
1D-myo-inositol Hexakisphosphate Biosynthesis V (from Ins(1,3,4)P3)	WT	SCN	1.41	0.333	ITPK1
L-serine Degradation	WT	SCN	1.41	0.333	SRR
Role of IL-17A in Arthritis	WT	SCN	1.4	0.0526	MAP2K4,MAPKAPK2,NFKB1
TCA Cycle II (Eukaryotic)	WT	SCN	1.4	0.0833	IDH3G,SUCLG1
Salvage Pathways of Pyrimidine Ribonucleotides	WT	SCN	1.38	0.0408	AK5,FAM20B,MAP2K4,PRKAA2
Cancer Drug Resistance By Drug Efflux	WT	SCN	1.38	0.0517	ABCC1,NFKB1,YBX1
Endocannabinoid Cancer Inhibition Pathway	WT	SCN	1.38	0.035	EIF2A,MAP2K4,PRKAA2,PRKAG1,PRKAR2B
PPARα/RXRα Activation	WT	SCN	1.36	0.0311	ITGB5,MAP2K4,NFKB1,PRKAA2,PRKAG1,PRKAR2B
Senescence Pathway	WT	SCN	1.35	0.0269	CACNB4,CAPN1,MAP2K4,MAPKAPK2,MRE11,NFKB1,PARP1,Saa3
Retinoic acid Mediated Apoptosis Signaling	WT	SCN	1.34	0.05	CRABP1,FADD,PARP1
IL-17A Signaling in Gastric Cells	WT	SCN	1.34	0.0769	MAP2K4,NFKB1
Glucocorticoid Receptor Signaling	WT	SCN	1.33	0.0224	ATP5F1C,CYC1,MAP2K4,NDUFA6,NDUFB4,NDUFS4,NFKB1,PLA2G4A,POLR2F,PRKAA2,PRKAG1,TAF5,TAF7
Sumoylation Pathway	WT	SCN	1.32	0.0388	MAP2K4,NFKB1,RAC3,RCC1
NER (Nucleotide Excision Repair, Enhanced Pathway)	WT	SCN	1.32	0.0388	CETN2,LIG3,POLR2F,RPA3
γ-linolenate Biosynthesis II (Animals)	WT	TLM	3.97	0.278	ACSL1,ACSL3,ACSL4,FADS1,FADS2
NER (Nucleotide Excision Repair, Enhanced Pathway)	WT	TLM	3.84	0.107	DDB1,EP300,ERCC3,GTF2H1,POLD1,POLD3,POLR2G,RFC4,RFC5,RPA2,RPA3
Oxidative Phosphorylation	WT	TLM	3.62	0.101	Atp5e,ATP5PO,COX11,COX7B,CYCS,NDUFA2,NDUFA7,NDUFS3,SDHB,SDHD,UQCRFS1
Mitochondrial Dysfunction	WT	TLM	3.5	0.0824	Atp5e,ATP5PO,COX11,COX7B,CYCS,FIS1,NDUFA2,NDUFA7,NDUFS3,Ndufs6,SDHB,SDHD,TXNRD2,UQCRFS1
Pyrimidine Ribonucleotides De Novo Biosynthesis	WT	TLM	3.35	0.167	AK1,AK4,CMPK1,ENTPD1,NUDT15,UMPS
Isoleucine Degradation I	WT	TLM	2.97	0.235	ACAT2,AUH,DLD,EHHADH
Estrogen Receptor Signaling	WT	TLM	2.95	0.0569	ADCY1,CACNG4,CACNG7,CARM1,CREBBP,EP300,MED17,MED23,MMP15,NCOA1,NDUFA2,NDUFA7,NDUFS3,NR3C1,PELP1,PLCD4,PPP1CB,RAP1B,SDHB,SDHD,TBL1XR1,TRRAP,UQCRFS1
Pyrimidine Ribonucleotides Interconversion	WT	TLM	2.62	0.147	AK1,AK4,CMPK1,ENTPD1,NUDT15
Fatty Acid β-oxidation I	WT	TLM	2.62	0.147	ACSL1,ACSL3,ACSL4,AUH,EHHADH
Nucleotide Excision Repair Pathway	WT	TLM	2.56	0.143	ERCC3,GTF2H1,POLR2G,RPA2,RPA3
Pyrimidine Deoxyribonucleotides De Novo Biosynthesis I	WT	TLM	2.53	0.182	AK1,AK4,CMPK1,RRM2B
RAR Activation	WT	TLM	2.44	0.0663	ADCY1,CARM1,CREBBP,EP300,ERCC3,GTF2H1,MAPK11,NCOA1,NR2F6,NRIP2,PBRM1,PRMT1,RXRB
TCA Cycle II (Eukaryotic)	WT	TLM	2.38	0.167	DLD,MDH1,SDHB,SDHD
Vitamin-C Transport	WT	TLM	2.38	0.167	LRRC8A,LRRC8C,NXN,TXNRD2
Acute Phase Response Signaling	WT	TLM	2.22	0.0649	C4A/C4B,ELK1,IKBKG,IL1RAP,MAPK11,MYD88,NOLC1,NR3C1,RAP1B,Saa3,TRADD,VWF
Fatty Acid Activation	WT	TLM	2.2	0.214	ACSL1,ACSL3,ACSL4
Integrin Signaling	WT	TLM	2.14	0.061	ACTC1,ARF4,ARF5,CAPN2,CTTN,ILK,ITGB2,PARVA,PFN2,PPP1CB,RAC2,RAP1B,TSPAN7
Virus Entry via Endocytic Pathways	WT	TLM	2.05	0.0769	ACTC1,AP1S1,AP3M1,CLTB,FLNB,ITGB2,RAC2,RAP1B
Insulin Secretion Signaling Pathway	WT	TLM	2.05	0.056	ADCY1,CACNG4,CACNG7,CHRM3,CREBBP,DLD,EIF4A1,LYN,MAPK11,Pdha2,PLCD4,RAP1B,SEC11A,SPCS1,SSR1
Mismatch Repair in Eukaryotes	WT	TLM	2.03	0.188	POLD1,RFC4,RFC5
Synaptic Long Term Potentiation	WT	TLM	1.98	0.0698	ADCY1,CREBBP,EP300,GRM3,PLCD4,PPP1CA,PPP1CB,PPP1R14A,RAP1B
RAN Signaling	WT	TLM	1.95	0.176	KPNA2,RANBP1,XPO1
LPS/IL-1 Mediated Inhibition of RXR Function	WT	TLM	1.93	0.0556	ACSL1,ACSL3,ACSL4,ALDH5A1,APOE,FABP4,FMO1,HS2ST1,IL1RAP,MYD88,NCOA1,PLTP,SULT4A1,XPO1
Mitochondrial L-carnitine Shuttle Pathway	WT	TLM	1.89	0.167	ACSL1,ACSL3,ACSL4
Agrin Interactions at Neuromuscular Junction	WT	TLM	1.87	0.0857	ACTC1,CTTN,ERBB4,GABPA,RAC2,RAP1B
Adipogenesis pathway	WT	TLM	1.86	0.0667	BSCL2,CLOCK,ERCC3,FABP4,FZD2,GTF2H1,HDAC8,SAP130,TBL1XR1
Thioredoxin Pathway	WT	TLM	1.83	0.286	NXN,TXNRD2
Acetyl-CoA Biosynthesis I (Pyruvate Dehydrogenase Complex)	WT	TLM	1.83	0.286	DLD,Pdha2
Valine Degradation I	WT	TLM	1.76	0.15	AUH,DLD,EHHADH
Sirtuin Signaling Pathway	WT	TLM	1.74	0.0514	CLOCK,GABPA,NDUFA2,NDUFA7,NDUFS3,Ndufs6,POLR1C,SDHB,SDHD,SMARCA5,SOD1,TIMM22,TUBA1A,TUBA3E,UQCRFS1
Hereditary Breast Cancer Signaling	WT	TLM	1.73	0.0634	CREBBP,EP300,HDAC8,MRE11,PBRM1,POLR2G,RAP1B,RFC4,RFC5
Production of Nitric Oxide and Reactive Oxygen Species in Macrophages	WT	TLM	1.72	0.0576	APOE,CREBBP,IKBKG,MAP3K10,MAPK11,NCF4,PPP1CA,PPP1CB,PPP1R14A,RAC2,RAP1B
TWEAK Signaling	WT	TLM	1.71	0.108	CASP6,CYCS,IKBKG,TRADD
Superpathway of Methionine Degradation	WT	TLM	1.71	0.108	DLD,NSUN4,PRMT1,PRMT3
Sphingomyelin Metabolism	WT	TLM	1.71	0.25	SMPD1,SMPD4
Leukocyte Extravasation Signaling	WT	TLM	1.69	0.057	ACTC1,ARHGAP6,CD44,CLDN11,CTTN,ITGB2,MAPK11,MMP15,NCF4,RAC2,RAP1B
CDP-diacylglycerol Biosynthesis I	WT	TLM	1.65	0.136	AGPAT3,CDS1,MBOAT7
Methionine Degradation I (to Homocysteine)	WT	TLM	1.65	0.136	NSUN4,PRMT1,PRMT3
EIF2 Signaling	WT	TLM	1.61	0.0536	ACTC1,EIF3B,EIF3M,EIF4A1,PPP1CA,PPP1CB,RAP1B,RPL13,RPL19,RPL22,RPL37,RPL37A
Corticotropin Releasing Hormone Signaling	WT	TLM	1.61	0.0604	ADCY1,CACNG4,CACNG7,CREBBP,ELK1,MAPK11,NPR2,RAP1B,SHH
Sumoylation Pathway	WT	TLM	1.59	0.068	CREBBP,DNMT3A,EP300,NR3C1,RAC2,RFC4,RFC5
Huntington's Disease Signaling	WT	TLM	1.56	0.0498	CAPN2,CASP6,CLTB,CREBBP,CYCS,EP300,HDAC8,HSPA4,MAP3K10,PACSIN1,POLR2G,PSME2,SDHB,SDHD
Type II Diabetes Mellitus Signaling	WT	TLM	1.56	0.0592	ACSL1,ACSL3,ACSL4,CACNG4,CACNG7,IKBKG,SMPD1,SMPD4,TRADD
Acyl Carrier Protein Metabolism	WT	TLM	1.55	1	AASDHPPT
Phosphatidylglycerol Biosynthesis II (Non-plastidic)	WT	TLM	1.55	0.125	AGPAT3,CDS1,MBOAT7
Cysteine Biosynthesis III (mammalia)	WT	TLM	1.55	0.125	NSUN4,PRMT1,PRMT3
GDP-glucose Biosynthesis	WT	TLM	1.44	0.182	HK2,PGM5
CDK5 Signaling	WT	TLM	1.42	0.0625	ADCY1,MAPK11,MAPT,PPP1CA,PPP1CB,PPP1R14A,RAP1B
Senescence Pathway	WT	TLM	1.39	0.0471	ACVR1,CACNG4,CACNG7,CAPN2,CREBBP,DLD,EP300,IKBKG,MRE11,Pdha2,PPP1CA,RAP1B,RING1,Saa3
iNOS Signaling	WT	TLM	1.38	0.0851	CREBBP,IKBKG,MAPK11,MYD88
Glucose and Glucose-1-phosphate Degradation	WT	TLM	1.37	0.167	HK2,PGM5
Xenobiotic Metabolism PXR Signaling Pathway	WT	TLM	1.35	0.0521	ALDH5A1,CREBBP,EP300,HS2ST1,NCOA1,PPP1CA,PPP1CB,PPP1R14A,SULT4A1,UGT8
PPARα/RXRα Activation	WT	TLM	1.34	0.0518	ACVR1,ADCY1,CLOCK,CREBBP,EP300,IKBKG,IL1RAP,MED23,PLCD4,RAP1B
Superpathway of Cholesterol Biosynthesis	WT	TLM	1.33	0.103	ACAT2,DHCR7,MSMO1
Sphingosine-1-phosphate Signaling	WT	TLM	1.32	0.0593	ADCY1,CASP6,NAAA,PLCD4,RAC2,SMPD1,SMPD4
NGF Signaling	WT	TLM	1.32	0.0593	CREBBP,ELK1,IKBKG,MAP3K10,RAP1B,SMPD1,SMPD4
p38 MAPK Signaling	WT	TLM	1.32	0.0593	CREBBP,ELK1,IL1RAP,MAPK11,MAPT,MKNK1,TRADD
Androgen Signaling	WT	TLM	1.31	0.0533	CACNG4,CACNG7,CREBBP,EP300,ERCC3,GTF2H1,HSPA4,NCOA1,POLR2G
Hepatic Fibrosis Signaling Pathway	WT	TLM	1.31	0.043	ACVR1,CACNG4,CACNG7,COL18A1,CREBBP,ELK1,FZD2,IKBKG,IL1RAP,ITGB2,MAPK11,MYD88,RAC2,RAP1B,SDHB,SDHD,SHH,TRADD
EIF2 Signaling	WT	LIV	20	0.268	AGO3,AKT1,AKT2,CDK11A,EIF1AY,EIF2B2,EIF2S1,EIF3M,EIF4A2,EIF4A3,EIF4E,FAU,GSK3B,HSPA5,MAP2K1,PABPC1,PAIP1,PDPK1,PPP1CB,Ppp1cc,RAF1,RPL10,RPL11,RPL12,RPL13,RPL14,RPL17,RPL19,RPL21,RPL22,RPL24,RPL26,RPL27,RPL27A,RPL28,RPL3,RPL35,Rpl36a,RPL37,RPL4,RPL5,RPL7A,RPL9,RPLP1,RPS10,RPS11,RPS12,RPS16,RPS18,RPS20,RPS23,RPS24,RPS25,RPS27,RPS27A,RPS27L,RPS4Y1,RPS6,WARS1,XIAP
Protein Ubiquitination Pathway	WT	LIV	12	0.196	ANAPC2,BAG1,CBL,CDC23,CUL2,DNAJA1,DNAJB1,DNAJB2,DNAJB5,DNAJB6,DNAJC12,DNAJC22,DNAJC5,DNAJC9,HSCB,HSP90B1,HSPA12A,HSPA14,HSPA5,HSPA8,HSPB11,HSPD1,NEDD4L,PAN2,PSMA2,PSMA4,PSMB5,PSMD13,PSMD3,PSMD7,PSMD8,RPS27A,THOP1,TRAF6,UBE2A,UBE2D3,UBE2E2,UBE2G1,UBE2H,UBE2I,UBE2Q1,UBE2Z,UBE3A,UCHL3,USP15,USP25,USP3,USP34,USP47,USP48,USP7,USP8,USP9X,XIAP
Sirtuin Signaling Pathway	WT	LIV	9.41	0.175	AKT1,ATG2A,ATG3,ATG4B,ATP5F1A,ATP5F1C,CLOCK,FOXO1,GABARAP,GABARAPL2,GABPB2,GLUD1,GSK3B,GTF3C2,HMGCS2,IDH2,MAP1LC3B,MAPK12,MLYCD,NBN,NDRG1,NDUFA11,NDUFA5,NDUFA7,NDUFAB1,NDUFAF1,NDUFB10,NDUFB7,NDUFS2,NDUFS3,NDUFS8,NQO1,NR1H3,PCK1,PDK1,PGAM1,PGK1,PRKAA2,SDHB,SDHC,SLC25A4,SOD1,TIMM13,TIMM22,TIMM23,TIMM8B,TOMM22,TOMM40,TUBA1A,TUBA1C,XRCC5
Regulation of eIF4 and p70S6K Signaling	WT	LIV	7.95	0.196	AGO3,AKT1,AKT2,EIF1AY,EIF2B2,EIF2S1,EIF3M,EIF4A2,EIF4A3,EIF4E,FAU,MAP2K1,MAPK12,MAPK14,PABPC1,PAIP1,PDPK1,PPP2CB,PPP2R5B,PTPA,RAF1,RPS10,RPS11,RPS12,RPS16,RPS18,RPS20,RPS23,RPS24,RPS25,RPS27,RPS27A,RPS27L,RPS4Y1,RPS6
Autophagy	WT	LIV	6.95	0.174	AKT1,AKT2,ARNT,ATG2A,ATG3,ATG4B,DAPK3,FOXO1,FUNDC1,GABARAP,GABARAPL2,GSK3A,GSK3B,IRS2,MAP1LC3B,MAP2K1,MAP2K7,MAPK12,MAPK9,PPP2CB,PPP2R5B,PPP3R1,PRKAA2,PRKAB1,PRKAG1,PRKAG2,PTEN,PTPA,RAF1,RIPK1,TRAF6,ULK1,VPS11,VPS18,VPS33A,VPS41,WIPI1
RAR Activation	WT	LIV	6.92	0.179	ADH4,AKT1,AKT2,CARM1,CCNH,CDK7,CSK,CSNK2A1,CSNK2A2,CSNK2B,ERCC2,GTF2H3,LRAT,MAP2K1,MAPK12,MAPK14,MAPK9,MED1,NR2F2,NR2F6,PBRM1,PDPK1,PRKAG1,PRKAG2,PRMT1,PTEN,RBP1,RBP4,RPL7A,RXRA,SMAD2,SMAD4,SMAD5,SMARCD2,STAT5B
Superpathway of Methionine Degradation	WT	LIV	6.34	0.351	BHMT2,CBS/CBSL,CDO1,CTH,DLD,EEF1AKMT2,GOT1,MAT2B,MGMT,PRMT1,PRMT3,PRMT5,SUOX
Coronavirus Pathogenesis Pathway	WT	LIV	6.07	0.167	AGT,CASP3,CHUK,DPP9,EEF1A1,EIF4E,FAU,HDAC4,IKBKB,MAPK12,MAPK14,MAPK9,MAVS,NPM1,PTGES2,RIPK1,RPS10,RPS11,RPS12,RPS16,RPS18,RPS20,RPS23,RPS24,RPS25,RPS27,RPS27A,RPS27L,RPS4Y1,RPS6,SMAD4,STAT2,TNPO1,TNPO2
Tyrosine Degradation I	WT	LIV	5.85	1	FAH,GSTZ1,HGD,HPD,TAT
Ketogenesis	WT	LIV	5.78	0.636	ACAT1,ACAT2,BDH1,BDH2,HADHA,HMGCL,HMGCS2
Glucocorticoid Receptor Signaling	WT	LIV	5.71	0.12	AGT,AKT1,AKT2,ATP5F1A,ATP5F1C,BAG1,CCNH,CDK7,CEBPA,CHUK,ELP1,ERCC2,FGG,GABPB2,GTF2A2,GTF2H3,HSP90B1,HSPA14,HSPA5,HSPA8,IKBKB,MAP2K1,MAP2K7,MAPK12,MAPK14,MAPK9,MED1,NDUFA11,NDUFA5,NDUFA7,NDUFAB1,NDUFAF1,NDUFB10,NDUFB7,NDUFS2,NDUFS3,NDUFS8,PBRM1,PCK1,PFKFB1,POLR2E,POLR2G,POLR2H,PPP3R1,PRKAA2,PRKAB1,PRKAG1,PRKAG2,PTGES3,RAF1,RXRA,SDHB,SDHC,SMAD2,SMAD4,SMARCD2,STAT5B,TAB1,TAF11,TAF5L,TAF6,TAF7,TAF9,T…
Acute Phase Response Signaling	WT	LIV	5.6	0.168	AGT,AHSG,AKT1,AKT2,C1QA,C1QB,C1QC,CEBPB,CHUK,CRP,ELP1,FGG,FTL,IKBKB,IRAK1,MAP2K1,MAP2K7,MAPK12,MAPK14,MAPK9,NOLC1,PDPK1,RAF1,RBP1,RBP4,RIPK1,SAA2-SAA4,SERPIND1,TAB1,TRADD,TRAF6
Inhibition of ARE-Mediated mRNA Degradation Pathway	WT	LIV	5.44	0.174	AGO3,AKT1,AKT2,CNOT11,CNOT4,CNOT8,CNOT9,DIS3,EDC4,EXOSC3,EXOSC7,MAPK12,MAPK14,PARN,PPP2CB,PPP2R5B,PRKAG1,PRKAG2,PSMA2,PSMA4,PSMB5,PSMD13,PSMD3,PSMD7,PSMD8,PSMF1,PTPA,YWHAZ
Assembly of RNA Polymerase II Complex	WT	LIV	5.43	0.28	CCNH,CDK7,DR1,ERCC2,GTF2A2,GTF2H3,POLR2E,POLR2G,POLR2H,TAF11,TAF5L,TAF6,TAF7,TAF9
Amyloid Processing	WT	LIV	5.32	0.275	AKT1,AKT2,CAPN7,CAPNS1,CDK5,CSNK1D,CSNK2A1,CSNK2A2,CSNK2B,GSK3B,MAPK12,MAPK14,PRKAG1,PRKAG2
Unfolded protein response	WT	LIV	5.12	0.211	CEBPA,CEBPB,CEBPZ,DNAJA1,DNAJA2,DNAJB1,DNAJB2,DNAJB5,DNAJB6,DNAJC12,DNAJC5,DNAJC9,HSP90B1,HSPA14,HSPA5,HSPA8,MAP2K7,PDIA6,UBXN4
RANK Signaling in Osteoclasts	WT	LIV	5.04	0.209	AKT1,AKT2,CBL,CHUK,ELP1,IKBKB,MAP2K1,MAP2K7,MAP3K11,MAP3K2,MAP3K3,MAP3K4,MAPK12,MAPK14,MAPK9,PPP3R1,RAF1,TRAF6,XIAP
Xenobiotic Metabolism General Signaling Pathway	WT	LIV	4.97	0.175	AKT1,AKT2,ARNT,CUL3,FTL,GSTK1,GSTM1,GSTM2,GSTM3,Gstm6,GSTZ1,KEAP1,MAP2K1,MAP2K7,MAP3K11,MAP3K2,MAP3K3,MAP3K4,MAPK12,MAPK14,MAPK9,NQO1,NR1H3,RAF1,RXRA
Valine Degradation I	WT	LIV	4.58	0.4	ABAT,ACADSB,BCAT2,BCKDHB,DLD,ECHS1,HADHA,HIBCH
Mitochondrial Dysfunction	WT	LIV	4.53	0.159	AIFM1,Atp5e,ATP5F1A,ATP5F1C,ATP5MG,ATP5PO,CASP3,COX4I1,Cox6c,DMAC2L,MAPK12,MAPK9,NDUFA11,NDUFA5,NDUFA7,NDUFAB1,NDUFAF1,NDUFB10,NDUFB7,NDUFS2,NDUFS3,NDUFS8,PARK7,SDHB,SDHC,SNCA,TXN2
3-phosphoinositide Degradation	WT	LIV	4.53	0.153	ACP5,CA3,DUSP12,EPHX2,FIG4,HACD2,INPP5B,ITPK1,MTMR14,NUDT1,NUDT2,PPFIA3,PPM1K,PPP1CB,Ppp1cc,PPP2CB,PPP2R5B,PPP3R1,PPP4C,PPP4R1,PPP5C,PTEN,PTPA,PTPMT1,PTPRF,PTPRJ,RNGTT,SSH1,UBLCP1
Reelin Signaling in Neurons	WT	LIV	4.44	0.175	AKT1,AKT2,ARHGEF16,ARPC1A,ARPC1B,ARPC2,CAMK2G,CDK5,CRKL,FRK,GSK3B,HCK,MAP2K1,MAP2K7,MAP3K11,MAPK12,MAPK8IP3,MAPK9,PAFAH1B2,PDK1,PDK2,RELN
mTOR Signaling	WT	LIV	4.38	0.146	AKT1,AKT2,EIF3M,EIF4A2,EIF4A3,EIF4E,FAU,FKBP1A,PDPK1,PPP2CB,PPP2R5B,PRKAA2,PRKAB1,PRKAG1,PRKAG2,PTPA,RPS10,RPS11,RPS12,RPS16,RPS18,RPS20,RPS23,RPS24,RPS25,RPS27,RPS27A,RPS27L,RPS4Y1,RPS6,ULK1
D-myo-inositol (1,4,5,6)-Tetrakisphosphate Biosynthesis	WT	LIV	4.21	0.153	ACP5,CA3,DUSP12,EPHX2,FIG4,HACD2,INPP5B,ITPK1,NUDT1,NUDT2,PPFIA3,PPM1K,PPP1CB,Ppp1cc,PPP2CB,PPP2R5B,PPP3R1,PPP4C,PPP4R1,PPP5C,PTEN,PTPA,PTPRF,PTPRJ,RNGTT,SSH1,UBLCP1
D-myo-inositol (3,4,5,6)-tetrakisphosphate Biosynthesis	WT	LIV	4.21	0.153	ACP5,CA3,DUSP12,EPHX2,FIG4,HACD2,INPP5B,ITPK1,NUDT1,NUDT2,PPFIA3,PPM1K,PPP1CB,Ppp1cc,PPP2CB,PPP2R5B,PPP3R1,PPP4C,PPP4R1,PPP5C,PTEN,PTPA,PTPRF,PTPRJ,RNGTT,SSH1,UBLCP1
Isoleucine Degradation I	WT	LIV	4.16	0.412	ACADSB,ACAT1,ACAT2,BCAT2,DLD,ECHS1,HADHA
Tetrapyrrole Biosynthesis II	WT	LIV	4	0.8	ALAD,ALAS1,ALAS2,HMBS
Superpathway of Geranylgeranyldiphosphate Biosynthesis I (via Mevalonate)	WT	LIV	3.97	0.389	ACAT1,ACAT2,FNTB,HADHA,HMGCR,HMGCS2,PMVK
Hypoxia Signaling in the Cardiovascular System	WT	LIV	3.96	0.203	AKT1,ARNT,COPS5,CSNK1D,HSP90B1,NQO1,PTEN,UBE2A,UBE2D3,UBE2E2,UBE2G1,UBE2H,UBE2I,UBE2Q1,UBE2Z
Clathrin-mediated Endocytosis Signaling	WT	LIV	3.95	0.145	AAK1,AP1B1,AP1G1,AP1M1,AP1S2,AP2S1,AP3M1,AP3S1,APOF,ARPC1A,ARPC1B,ARPC2,ARRB2,CBL,CSNK2A1,CSNK2A2,CSNK2B,EPS15,HSPA8,PCYOX1,PPP3R1,RAB5A,RBP4,RPS27A,STAM,STON2,TSG101,USP9X
D-myo-inositol-5-phosphate Metabolism	WT	LIV	3.95	0.145	ACP5,CA3,DUSP12,EPHX2,FIG4,HACD2,INPP5B,ITPK1,NUDT1,NUDT2,PLCG2,PPFIA3,PPM1K,PPP1CB,Ppp1cc,PPP2CB,PPP2R5B,PPP3R1,PPP4C,PPP4R1,PPP5C,PTEN,PTPA,PTPRF,PTPRJ,RNGTT,SSH1,UBLCP1
Cysteine Biosynthesis III (mammalia)	WT	LIV	3.92	0.333	CBS/CBSL,CTH,EEF1AKMT2,MAT2B,MGMT,PRMT1,PRMT3,PRMT5
Oxidative Phosphorylation	WT	LIV	3.91	0.174	Atp5e,ATP5F1A,ATP5F1C,ATP5MG,ATP5PO,COX4I1,Cox6c,DMAC2L,NDUFA11,NDUFA5,NDUFA7,NDUFAB1,NDUFB10,NDUFB7,NDUFS2,NDUFS3,NDUFS8,SDHB,SDHC
Heme Biosynthesis II	WT	LIV	3.85	0.556	ALAD,ALAS1,ALAS2,HMBS,UROD
Mevalonate Pathway I	WT	LIV	3.75	0.429	ACAT1,ACAT2,HADHA,HMGCR,HMGCS2,PMVK
tRNA Charging	WT	LIV	3.69	0.256	CARS2,DARS2,FARS2,IARS2,NARS2,PARS2,RARS2,SARS2,TARS3,WARS1
Senescence Pathway	WT	LIV	3.6	0.125	AKT1,AKT2,ANAPC2,ANAPC7,ARAF,CAPN7,CAPNS1,CDC16,CDC23,CDC27,CEBPB,CHUK,DLD,EED,EIF4E,GATA4,HBP1,IKBKB,MAP2K1,MAP2K7,MAPK12,MAPK14,NBN,PDK1,PDK2,PPP2CB,PPP2R5B,PPP3R1,PTEN,PTPA,RAF1,SAA2-SAA4,SMAD2,SMAD4,SMAD5,TGFBR3,TRAF6
Ketolysis	WT	LIV	3.57	0.5	ACAT1,ACAT2,BDH1,BDH2,HADHA
Arginine Biosynthesis IV	WT	LIV	3.55	0.667	ASL,ASS1,GLUD1,OAT
Xenobiotic Metabolism Signaling	WT	LIV	3.52	0.125	ALDH1L1,ARNT,CAMK1,CAMK1D,CAMK2G,CUL3,FTL,GSTK1,GSTM1,GSTM2,GSTM3,Gstm6,GSTZ1,HDAC4,HSP90B1,KEAP1,MAP2K1,MAP2K7,MAP3K11,MAP3K2,MAP3K3,MAP3K4,MAPK12,MAPK14,MAPK9,MED1,MGMT,NQO1,PPP2CB,PPP2R5B,PTGES3,PTPA,RAF1,RXRA,Sult1c2 (includes others),Sult1d1
FXR/RXR Activation	WT	LIV	3.51	0.159	AGT,AHSG,AKT1,AKT2,APOF,FOXO1,GC,HNF4A,LCAT,LIPC,LPL,MAPK12,MAPK9,MLXIPL,NR1H3,NR5A2,PCYOX1,RBP4,RXRA,SLC10A2
Sertoli Cell-Sertoli Cell Junction Signaling	WT	LIV	3.47	0.136	AKT1,AKT2,EPN2,GSK3A,GSK3B,GUCY1A1,GUCY1B1,JUP,KEAP1,MAP2K1,MAP2K7,MAP3K11,MAP3K2,MAP3K3,MAP3K4,MAPK12,MAPK14,MAPK9,PRKAG1,PRKAG2,PTEN,RAF1,SPTAN1,TGFBR3,TUBA1A,TUBA1C,TUBG1,WAS
Spliceosomal Cycle	WT	LIV	3.45	0.224	DHX15,DHX8,EIF4A3,HSPA8,MAGOHB,PLRG1,PRPF18,RBM8A,SF3B3,SF3B4,YJU2
Induction of Apoptosis by HIV1	WT	LIV	3.45	0.2	BAK1,BBC3,CASP3,CHUK,ELP1,IKBKB,MAP2K7,MAPK12,MAPK9,RIPK1,SLC25A4,TRADD,XIAP
CD27 Signaling in Lymphocytes	WT	LIV	3.44	0.211	CASP3,CHUK,ELP1,IKBKB,MAP2K1,MAP2K7,MAP3K11,MAP3K2,MAP3K3,MAP3K4,MAPK12,MAPK9
Huntington's Disease Signaling	WT	LIV	3.44	0.125	AKT1,AKT2,ATP5F1A,ATP5F1C,CAPN7,CAPNS1,CASP3,CDK5,CTSD,DNAJB1,DNAJC5,HDAC4,HSPA14,HSPA5,HSPA8,MAP2K7,MAPK9,NAPA,PDPK1,POLR2E,POLR2G,POLR2H,PSMA2,PSMA4,PSMB5,PSMD13,PSMD3,PSMD7,PSMD8,PSMF1,RPS27A,SDHB,SDHC,SNCA,TCERG1
Necroptosis Signaling Pathway	WT	LIV	3.42	0.146	CAMK2G,CAPN7,CAPNS1,CHUK,CYLD,FKBP1A,GLUD1,IKBKB,MLKL,PPP3R1,RIPK1,SHARPIN,SLC25A4,STAT2,TAB1,TIMM13,TIMM22,TIMM23,TIMM8B,TOMM22,TOMM40,TRADD,TRPM7
Insulin Receptor Signaling	WT	LIV	3.31	0.15	AKT1,AKT2,CBL,CRKL,EIF2B2,EIF4E,FOXO1,GSK3A,GSK3B,INPP5B,IRS2,MAP2K1,NCK1,PDPK1,PPP1CB,Ppp1cc,PRKAG1,PRKAG2,PTEN,PTPRF,RAF1
Superpathway of Inositol Phosphate Compounds	WT	LIV	3.27	0.129	ACP5,CA3,DUSP12,EPHX2,FIG4,HACD2,INPP5B,IP6K1,ITPK1,NUDT1,NUDT2,PLCG2,PPFIA3,Ppip5k2,PPM1K,PPP1CB,Ppp1cc,PPP2CB,PPP2R5B,PPP3R1,PPP4C,PPP4R1,PPP5C,PTEN,PTPA,PTPRF,PTPRJ,RNGTT,SSH1,UBLCP1
3-phosphoinositide Biosynthesis	WT	LIV	3.22	0.133	ACP5,CA3,DUSP12,EPHX2,FIG4,HACD2,INPP5B,ITPK1,NUDT1,NUDT2,PPFIA3,PPM1K,PPP1CB,Ppp1cc,PPP2CB,PPP2R5B,PPP3R1,PPP4C,PPP4R1,PPP5C,PTEN,PTPA,PTPRF,PTPRJ,RNGTT,SSH1,UBLCP1
RAN Signaling	WT	LIV	3.21	0.353	IPO5,KPNA1,KPNA4,RAN,TNPO1,XPO1
B Cell Receptor Signaling	WT	LIV	3.18	0.134	AKT1,AKT2,CAMK2G,CHUK,CSK,ELP1,FOXO1,GSK3A,GSK3B,IKBKB,INPP5B,MAP2K1,MAP2K7,MAP3K11,MAP3K2,MAP3K3,MAP3K4,MAPK12,MAPK14,MAPK9,PDPK1,PLCG2,PPP3R1,PTEN,RAF1,VAV2
NRF2-mediated Oxidative Stress Response	WT	LIV	3.15	0.127	AKT1,CCT7,CUL3,DNAJA1,DNAJA2,DNAJB1,DNAJB2,DNAJB5,DNAJB6,DNAJC12,DNAJC5,DNAJC9,FTH1,FTL,GSK3B,GSTK1,GSTM1,GSTM2,GSTM3,Gstm6,GSTZ1,HSP90B1,KEAP1,MAP2K1,MAP2K7,MAPK14,MAPK9,NQO1,RAF1,SOD1
Tryptophan Degradation III (Eukaryotic)	WT	LIV	3.1	0.292	ACAT1,ACAT2,ACMSD,AFMID,HADH,HADHA,PARK7
Salvage Pathways of Pyrimidine Ribonucleotides	WT	LIV	3.06	0.163	AKT2,ARAF,CDK5,CDK7,CSNK1D,DYRK1A,IRAK1,MAP2K1,MAPK9,NME3,PCK1,PRKAA2,PSTK,PYCR3,UCK2,UPP2
IL-6 Signaling	WT	LIV	3	0.148	AKT1,AKT2,CEBPB,CHUK,CRP,CSNK2A1,CSNK2A2,CSNK2B,ELP1,IKBKB,MAP2K1,MAP2K7,MAP4K4,MAPK12,MAPK14,MAPK9,RAF1,TAB1,TRAF6
FAT10 Signaling Pathway	WT	LIV	2.93	0.196	MAP1LC3B,PSMA2,PSMA4,PSMB5,PSMD13,PSMD3,PSMD7,PSMD8,PSMF1,UBA6,UBE2Z
N-acetylglucosamine Degradation II	WT	LIV	2.93	0.75	GNPDA1,GNPDA2,NAGK
PXR/RXR Activation	WT	LIV	2.9	0.185	AKT1,AKT2,ALAS1,FOXO1,GSTM1,GSTM2,HMGCS2,HNF4A,PAPSS2,PRKAG1,PRKAG2,RXRA
Circadian Rhythm Signaling	WT	LIV	2.88	0.242	CLOCK,CRY1,CRY2,CSNK1D,NR1D1,PER1,PER2,PER3
PPARα/RXRα Activation	WT	LIV	2.86	0.13	ACAA1,ADIPOQ,CHUK,CLOCK,ELP1,HSP90B1,IKBKB,LPL,MAP2K1,MAP2K7,MAP4K4,MAPK14,MED1,PLCG2,PRKAA2,PRKAB1,PRKAG1,PRKAG2,RAF1,RXRA,SMAD2,SMAD4,STAT5B,TGFBR3,TRAF6
Pyridoxal 5'-phosphate Salvage Pathway	WT	LIV	2.84	0.182	AKT2,ARAF,CDK5,CDK7,CSNK1D,DYRK1A,IRAK1,MAP2K1,MAPK9,PNPO,PRKAA2,PSTK
Inhibition of Angiogenesis by TSP1	WT	LIV	2.79	0.235	AKT1,AKT2,CASP3,GUCY1A1,GUCY1B1,MAPK12,MAPK14,MAPK9
FAT10 Cancer Signaling Pathway	WT	LIV	2.78	0.2	AKT1,AKT2,CHUK,EEF1A1,GSK3B,IKBKB,MAD2L1,SMAD2,SMAD4,TGFBR3
Adipogenesis pathway	WT	LIV	2.72	0.141	AKT1,CCNH,CDK5,CDK7,CEBPA,CEBPB,CLOCK,ERCC2,FOXO1,GTF2H3,HDAC4,LPIN1,LPL,NR2F2,PER2,RBP1,SETDB1,SMAD5,STAT5B
Nucleotide Excision Repair Pathway	WT	LIV	2.71	0.229	CCNH,CDK7,ERCC2,GTF2H3,POLR2E,POLR2G,POLR2H,RPA3
NGF Signaling	WT	LIV	2.6	0.144	AKT1,AKT2,CHUK,IKBKB,MAP2K1,MAP3K11,MAP3K2,MAP3K3,MAP3K4,MAPK12,MAPK9,PDPK1,PLCG2,RAF1,SMPD1,TRAF6,TRIO
Sonic Hedgehog Signaling	WT	LIV	2.57	0.241	ARRB2,DYRK1A,GRK2,GSK3B,PRKAG1,PRKAG2,SHH
Methionine Degradation I (to Homocysteine)	WT	LIV	2.56	0.273	EEF1AKMT2,MAT2B,MGMT,PRMT1,PRMT3,PRMT5
CMP-N-acetylneuraminate Biosynthesis I (Eukaryotes)	WT	LIV	2.55	0.6	GNE,NAGK,NANP
PTEN Signaling	WT	LIV	2.55	0.133	AKT1,AKT2,CASP3,CBL,CHUK,CSNK2A1,CSNK2A2,CSNK2B,ELP1,FOXO1,GSK3A,GSK3B,IKBKB,INPP5B,MAP2K1,PDPK1,PTEN,RAF1,SHARPIN,TGFBR3
NAD Signaling Pathway	WT	LIV	2.52	0.132	AIFM1,AKT1,AKT2,CEBPB,CLOCK,DXO,GSK3B,HMGCS2,HSPD1,IDH2,NADK,NMNAT1,Nmnat3,POLR2E,POLR2G,POLR2H,PRKAA2,PRKAB1,PRKAG1,PRKAG2
Type II Diabetes Mellitus Signaling	WT	LIV	2.48	0.132	ACSL4,ADIPOQ,AKT1,AKT2,CEBPB,CHUK,GCK,IKBKB,IRS2,MAP2K7,MAPK12,MAPK9,NSMAF,PDPK1,PRKAA2,PRKAB1,PRKAG1,PRKAG2,SMPD1,TRADD
Parkinson's Signaling	WT	LIV	2.48	0.312	CASP3,MAPK12,MAPK14,PARK7,SNCA
EGF Signaling	WT	LIV	2.46	0.182	AKT1,AKT2,CSNK2A1,CSNK2A2,CSNK2B,MAP2K1,MAP2K7,MAPK12,MAPK14,RAF1
Apelin Cardiac Fibroblast Signaling Pathway	WT	LIV	2.45	0.261	AKT1,AKT2,PRKAA2,PRKAB1,PRKAG1,PRKAG2
Aldosterone Signaling in Epithelial Cells	WT	LIV	2.44	0.128	DNAJA1,DNAJB1,DNAJB2,DNAJB5,DNAJB6,DNAJC12,DNAJC22,DNAJC5,DNAJC9,HSCB,HSP90B1,HSPA12A,HSPA14,HSPA5,HSPA8,HSPB11,HSPD1,MAP2K1,PDPK1,PLCG2,RAF1
NER (Nucleotide Excision Repair, Enhanced Pathway)	WT	LIV	2.41	0.146	CCNH,CDK7,COPS5,COPS6,COPS7B,ERCC2,GTF2H3,HMGN1,POLR2E,POLR2G,POLR2H,RFC5,RPA3,UBE2I,USP7
BAG2 Signaling Pathway	WT	LIV	2.38	0.155	CASP3,HSPA14,HSPA5,HSPA8,MAPK14,PSMA2,PSMA4,PSMB5,PSMD13,PSMD3,PSMD7,PSMD8,PSMF1
Apoptosis Signaling	WT	LIV	2.37	0.144	AIFM1,BAK1,CAPN7,CAPNS1,CASP3,CHUK,ELP1,IKBKB,MAP2K1,MAP2K7,MAP4K4,PLCG2,RAF1,SPTAN1,XIAP
Glutaryl-CoA Degradation	WT	LIV	2.36	0.294	ACAT1,ACAT2,HADH,HADHA,PARK7
IL-22 Signaling	WT	LIV	2.35	0.25	AKT1,AKT2,MAPK12,MAPK14,MAPK9,STAT5B
Glycine Biosynthesis III	WT	LIV	2.34	1	AGXT,AGXT2
Sulfate Activation for Sulfonation	WT	LIV	2.34	1	PAPSS1,PAPSS2
Cysteine Biosynthesis/Homocysteine Degradation	WT	LIV	2.34	1	CBS/CBSL,CTH
HIPPO signaling	WT	LIV	2.34	0.153	CSNK1D,ITCH,MST1,PPP1CB,Ppp1cc,PPP2CB,PPP2R5B,PTPA,SMAD2,SMAD4,SMAD5,STK4,YWHAZ
Role of PKR in Interferon Induction and Antiviral Response	WT	LIV	2.32	0.132	CASP3,CHUK,EIF2S1,ELP1,HSP90B1,HSPA14,HSPA5,HSPA8,IKBKB,MAP2K7,MAPK12,MAPK14,MAPK9,MAVS,METAP2,NPM1,STAT2,TRAF6
Ferroptosis Signaling Pathway	WT	LIV	2.3	0.135	ACSL4,ARAF,CBS/CBSL,CTH,FTH1,FTL,GLS2,H2AX,HMGCR,KEAP1,MAP2K1,PRKAA2,PRKAB1,PRKAG1,PRKAG2,RAF1,USP7
IL-17A Signaling in Airway Cells	WT	LIV	2.29	0.164	AKT1,AKT2,CHUK,GSK3B,IKBKB,MAP2K1,MAPK12,MAPK14,MAPK9,PTEN,TRAF6
14-3-3-mediated Signaling	WT	LIV	2.27	0.134	AKT1,AKT2,CBL,FOXO1,GSK3A,GSK3B,MAP2K1,MAPK12,MAPK9,PLCG2,RAF1,SNCA,SRPK2,TUBA1A,TUBA1C,TUBG1,YWHAZ
Phagosome Maturation	WT	LIV	2.26	0.126	ATP6V0C,ATP6V1F,CTSC,CTSD,CTSH,DYNC1LI1,DYNLRB1,NAPA,RAB5A,RILP,TSG101,TUBA1A,TUBA1C,TUBG1,VPS11,VPS18,VPS28,VPS33A,VPS37B,VPS41
BMP signaling pathway	WT	LIV	2.25	0.149	BMP1,MAGED1,MAP2K1,MAPK12,MAPK14,MAPK9,PRKAG1,PRKAG2,RAF1,SMAD4,SMAD5,TAB1,XIAP
Estrogen Receptor Signaling	WT	LIV	2.2	0.101	AGT,AKT1,AKT2,ATP5F1A,ATP5F1C,CARM1,EIF2B2,EIF4E,FOXO1,GSK3A,GSK3B,HNRNPD,HSP90B1,MAP2K1,MED1,MED17,MED6,MYL12A,MYL6,NDUFA11,NDUFA5,NDUFA7,NDUFAB1,NDUFAF1,NDUFB10,NDUFB7,NDUFS2,NDUFS3,NDUFS8,PELP1,PLCG2,PPP1CB,PRKAA2,PRKAB1,PRKAG1,PRKAG2,PTEN,RAF1,SDHB,SDHC,TFAM
April Mediated Signaling	WT	LIV	2.19	0.19	CHUK,ELP1,IKBKB,MAP2K7,MAPK12,MAPK14,MAPK9,TRAF6
Cleavage and Polyadenylation of Pre-mRNA	WT	LIV	2.18	0.333	CPSF1,CPSF2,CPSF4,CSTF3
Glycolysis I	WT	LIV	2.17	0.231	ALDOA,ENO3,GAPDH,GPI,PGAM1,PGK1
Gluconeogenesis I	WT	LIV	2.17	0.231	ALDOA,ENO3,GAPDH,GPI,PGAM1,PGK1
4-1BB Signaling in T Lymphocytes	WT	LIV	2.16	0.206	CHUK,ELP1,IKBKB,MAP2K1,MAPK12,MAPK14,MAPK9
Hepatic Fibrosis Signaling Pathway	WT	LIV	2.14	0.1	AGT,AKT1,AKT2,ARAF,CASP3,CEBPB,CHUK,CSNK1D,DVL3,FOXO1,FTH1,FTL,GSK3B,IKBKB,IRAK1,IRAK4,IRS2,KLF9,MAP2K1,MAP2K7,MAPK12,MAPK14,MAPK9,MYL12A,MYL6,PDCD4,PDK1,PLCG2,PRKAG1,PRKAG2,PTEN,RAF1,RIPK1,SDHB,SDHC,SHH,SMAD2,SMAD4,TGFBR3,TRADD,TRAF6,TRPM7
HIF1α Signaling	WT	LIV	2.13	0.115	AKT1,AKT2,ARAF,ARNT,CAMK1,CAMK1D,CAMK2G,COPS5,CUL2,EIF4E,GCK,GPI,HSPA14,HSPA5,HSPA8,MAP2K1,MAP2K7,PLCG2,PPP3R1,RACK1,RAF1,RAN,RPS6,SAT2
B Cell Activating Factor Signaling	WT	LIV	2.12	0.186	CHUK,ELP1,IKBKB,MAP2K7,MAPK12,MAPK14,MAPK9,TRAF6
Adrenomedullin signaling pathway	WT	LIV	2.07	0.116	AKT1,AKT2,ARAF,ARNT,CALCRL,CASP3,CEBPB,CSK,CTH,GSK3A,GSK3B,GUCY1A1,GUCY1B1,MAP2K1,MAP2K7,MAPK12,MAPK14,MAPK9,PLCG2,PRKAG1,PRKAG2,RAF1,RXRA
Stearate Biosynthesis I (Animals)	WT	LIV	2.06	0.17	ACOT4,ACOT8,ACSL4,ASPG,BDH2,HNF4A,LIPT2,PPT1,ZADH2
Acyl-CoA Hydrolysis	WT	LIV	2.04	0.308	ACOT4,ACOT8,HNF4A,PPT1
UDP-N-acetyl-D-galactosamine Biosynthesis II	WT	LIV	2.04	0.308	GCK,GNPDA1,GNPDA2,GPI
Production of Nitric Oxide and Reactive Oxygen Species in Macrophages	WT	LIV	1.99	0.115	AKT1,AKT2,APOF,CHUK,ELP1,IKBKB,MAP2K1,MAP2K7,MAP3K11,MAP3K2,MAP3K3,MAP3K4,MAPK12,MAPK14,MAPK9,PCYOX1,PLCG2,PPP1CB,PPP2CB,PPP2R5B,PTPA,RBP4
Epithelial Adherens Junction Signaling	WT	LIV	1.97	0.12	AKT1,AKT2,ARPC1A,ARPC1B,ARPC2,EPN2,FER,JUP,KEAP1,MYH4,MYL6,MYO10,PTEN,TGFBR3,TUBA1A,TUBA1C,TUBG1,VAV2,WAS
Fcγ Receptor-mediated Phagocytosis in Macrophages and Monocytes	WT	LIV	1.97	0.138	AKT1,AKT2,ARPC1A,ARPC1B,ARPC2,CBL,EZR,HCK,NCK1,NCK2,PTEN,VAV2,WAS
IL-1 Signaling	WT	LIV	1.97	0.138	CHUK,ELP1,IKBKB,IRAK1,IRAK4,MAP2K7,MAPK12,MAPK14,MAPK9,PRKAG1,PRKAG2,TAB1,TRAF6
TWEAK Signaling	WT	LIV	1.96	0.189	BAG4,CASP3,CHUK,IKBKB,RIPK1,TRADD,XIAP
Kinetochore Metaphase Signaling Pathway	WT	LIV	1.95	0.133	ANAPC2,ANAPC7,ARPP19,CDC16,CDC23,CDC27,H2AX,MAD2L1,PPP1CB,Ppp1cc,PPP2R5B,Ppp2r5c,STAG1,STAG2
Activation of IRF by Cytosolic Pattern Recognition Receptors	WT	LIV	1.94	0.154	CHUK,ELP1,IKBKB,ISG15,MAPK12,MAPK9,MAVS,RIPK1,STAT2,TRAF6
Superpathway of Cholesterol Biosynthesis	WT	LIV	1.93	0.207	ACAT1,ACAT2,HADHA,HMGCR,HMGCS2,PMVK
LPS/IL-1 Mediated Inhibition of RXR Function	WT	LIV	1.91	0.107	ACOX2,ACSL4,ALAS1,ALDH1L1,CPT2,FABP2,FABP3,GSTK1,GSTM1,GSTM2,GSTM3,Gstm6,GSTZ1,HMGCS2,IRAK1,LIPC,MAP2K7,MAPK9,MGMT,NR1H3,NR5A2,PAPSS2,RXRA,Sult1c2 (includes others),Sult1d1,TRAF6,XPO1
Docosahexaenoic Acid (DHA) Signaling	WT	LIV	1.9	0.184	AKT1,AKT2,CASP3,FOXO1,GSK3A,GSK3B,PDPK1
IL-17A Signaling in Fibroblasts	WT	LIV	1.9	0.184	CEBPB,CHUK,GSK3B,IKBKB,MAPK12,MAPK14,TRAF6
iNOS Signaling	WT	LIV	1.89	0.17	CHUK,IKBKB,IRAK1,IRAK4,MAPK12,MAPK14,TAB1,TRAF6
Mitotic Roles of Polo-Like Kinase	WT	LIV	1.89	0.152	ANAPC2,ANAPC7,CDC16,CDC23,CDC27,HSP90B1,PPP2CB,PPP2R5B,PTPA,STAG2
Apelin Adipocyte Signaling Pathway	WT	LIV	1.89	0.14	GSTK1,GSTM1,GSTM2,GSTZ1,MAPK12,MAPK14,MAPK9,PRKAA2,PRKAB1,PRKAG1,PRKAG2,SOD1
4-aminobutyrate Degradation I	WT	LIV	1.88	0.667	ABAT,SUCLG2
N-acetylglucosamine Degradation I	WT	LIV	1.88	0.667	GNPDA1,GNPDA2
Superoxide Radicals Degradation	WT	LIV	1.87	0.375	CYGB,NQO1,SOD1
HER-2 Signaling in Breast Cancer	WT	LIV	1.86	0.112	AKT1,AKT2,ARAF,CASP3,CHUK,COPS6,COX4I1,Cox6c,FOXO1,FRK,GSK3A,GSK3B,HCK,IKBKB,MAP2K1,PARD6B,PDK1,PTEN,RAF1,RPS6,SMAD4,XIAP
Xenobiotic Metabolism AHR Signaling Pathway	WT	LIV	1.85	0.138	ALDH1L1,ARNT,GSTK1,GSTM1,GSTM2,GSTM3,Gstm6,GSTZ1,HDAC4,HSP90B1,NQO1,PTGES3
Superpathway of Citrulline Metabolism	WT	LIV	1.81	0.267	ASL,ASS1,GLS2,OAT
Integrin Signaling	WT	LIV	1.74	0.108	AKT1,AKT2,ARHGAP5,ARPC1A,ARPC1B,ARPC2,ASAP1,CAPN7,CAPNS1,CRKL,GRB7,GSK3B,MAP2K1,MAP3K11,MYL12A,NCK1,NCK2,PLCG2,PPP1CB,PTEN,RAF1,WAS,Wasl
FLT3 Signaling in Hematopoietic Progenitor Cells	WT	LIV	1.73	0.138	AKT1,AKT2,CBL,EIF4E,MAP2K1,MAPK12,MAPK14,PDPK1,RAF1,STAT2,STAT5B
Role of MAPK Signaling in the Pathogenesis of Influenza	WT	LIV	1.69	0.136	AKT1,AKT2,CASP3,LCAT,MAP2K1,MAP2K7,MAPK12,MAPK14,MAPK9,PLA2R1,RAF1
TCA Cycle II (Eukaryotic)	WT	LIV	1.69	0.208	DLD,DLST,SDHB,SDHC,SUCLG1
BEX2 Signaling Pathway	WT	LIV	1.69	0.136	AKT1,AKT2,BAK1,BBC3,GSK3B,MAPK12,MAPK9,PPP2CB,PPP2R5B,PTEN,PTPA
IL-12 Signaling and Production in Macrophages	WT	LIV	1.66	0.118	AKT1,AKT2,APOF,CEBPB,CHUK,ELP1,IKBKB,MAP2K1,MAPK12,MAPK14,MAPK9,MST1,PCYOX1,RBP4,RXRA,TRAF6
Sumoylation Pathway	WT	LIV	1.66	0.126	ARHGDIA,CBX4,CEBPA,MAPK12,MAPK9,PIAS1,RAN,RFC5,SENP3,SMAD4,SNCA,UBE2I,XIAP
Glutathione-mediated Detoxification	WT	LIV	1.66	0.182	GSTK1,GSTM1,GSTM2,GSTM3,GSTZ1,LANCL1
Polyamine Regulation in Colon Cancer	WT	LIV	1.64	0.145	PSMA2,PSMA4,PSMB5,PSMD13,PSMD3,PSMD7,PSMD8,PSMF1,SAT2
IGF-1 Signaling	WT	LIV	1.63	0.125	AKT1,AKT2,CSNK2A1,CSNK2A2,CSNK2B,FOXO1,IRS2,MAP2K1,PDPK1,PRKAG1,PRKAG2,RAF1,YWHAZ
ErbB Signaling	WT	LIV	1.61	0.128	AKT1,FOXO1,GSK3B,MAP2K1,MAPK12,MAPK14,MAPK9,NCK1,NCK2,PDPK1,PLCG2,RAF1
Branched-chain α-keto acid Dehydrogenase Complex	WT	LIV	1.6	0.5	BCKDHB,DLD
Oxidized GTP and dGTP Detoxification	WT	LIV	1.6	0.5	DXO,NUDT1
L-cysteine Degradation I	WT	LIV	1.6	0.5	CDO1,GOT1
Phenylalanine Degradation I (Aerobic)	WT	LIV	1.6	0.5	PAH,QDPR
Pentose Phosphate Pathway	WT	LIV	1.59	0.3	H6PD,TALDO1,TKT
Glycine Betaine Degradation	WT	LIV	1.59	0.3	BHMT2,PIPOX,SDSL
Iron homeostasis signaling pathway	WT	LIV	1.58	0.115	ALAS2,ARNT,ATP6V0C,ATP6V1F,BMP1,CIAO1,CIAO3,FTH1,FTL,HSCB,MMS19,SLC25A37,SMAD2,SMAD4,SMAD5,STAT5B
Neuregulin Signaling	WT	LIV	1.57	0.12	AKT1,AKT2,CDK5,CRKL,ERRFI1,GRB7,HSP90B1,MAP2K1,PDPK1,PLCG2,PTEN,RAF1,RPS6,STAT5B
Apelin Liver Signaling Pathway	WT	LIV	1.55	0.192	AGT,GSK3A,GSK3B,MAPK12,MAPK9
TGF-β Signaling	WT	LIV	1.54	0.125	HNF4A,INHBC,MAP2K1,MAPK12,MAPK14,MAPK9,RAF1,SMAD2,SMAD4,SMAD5,TAB1,TRAF6
Telomerase Signaling	WT	LIV	1.54	0.121	AKT1,AKT2,DKC1,HDAC4,HSP90B1,MAP2K1,PDPK1,PPP2CB,PPP2R5B,PTGES3,PTPA,RAF1,TERF2IP
PPAR Signaling	WT	LIV	1.54	0.121	CHUK,ELP1,HSP90B1,IKBKB,MAP2K1,MAP4K4,MED1,NR1H3,RAF1,RXRA,STAT5B,TAB1,TRAF6
ErbB2-ErbB3 Signaling	WT	LIV	1.52	0.138	AKT1,FOXO1,GSK3A,GSK3B,MAP2K1,PDPK1,PTEN,RAF1,STAT5B
Coronavirus Replication Pathway	WT	LIV	1.52	0.156	ARCN1,COPG2,GSK3A,GSK3B,TUBA1A,TUBA1C,ZCRB1
Lymphotoxin β Receptor Signaling	WT	LIV	1.51	0.145	AKT1,AKT2,CASP3,CHUK,ELP1,IKBKB,PDPK1,TRAF6
Role of MAPK Signaling in Inhibiting the Pathogenesis of Influenza	WT	LIV	1.5	0.132	ARAF,CASP3,LCAT,MAP2K1,MAP2K7,MAPK12,MAPK14,MAPK9,PLA2R1,RAF1
PFKFB4 Signaling Pathway	WT	LIV	1.47	0.152	GCK,GPI,MAP2K1,MAP2K7,PRKAG1,PRKAG2,TKT
Gα12/13 Signaling	WT	LIV	1.45	0.113	AKT1,AKT2,CDH13,CHUK,ELP1,IKBKB,MAP2K1,MAP2K7,MAPK12,MAPK9,MEF2D,MYL12A,MYL6,RAF1,VAV2
Protein Kinase A Signaling	WT	LIV	1.44	0.092	AKAP12,ANAPC2,ANAPC7,CAMK2G,CDC16,CDC23,CDC27,CHUK,DUSP12,EYA3,GSK3A,GSK3B,MAP2K1,MYH4,MYL12A,MYL6,PDE12,PDE3A,Phkg2,PLCG2,PPP1CB,Ppp1cc,PPP3R1,PRKAG1,PRKAG2,PTEN,PTPN9,PTPRB,PTPRD,PTPRF,PTPRJ,PYGB,PYGM,RAF1,SHH,SMAD4,YWHAZ
CD40 Signaling	WT	LIV	1.44	0.134	CHUK,ELP1,IKBKB,MAP2K1,MAP2K7,MAPK12,MAPK14,MAPK9,TRAF6
Toll-like Receptor Signaling	WT	LIV	1.43	0.128	CHUK,IKBKB,IRAK1,IRAK4,MAP4K4,MAPK12,MAPK14,RPS27A,TAB1,TRAF6
IL-7 Signaling Pathway	WT	LIV	1.43	0.128	AKT1,AKT2,BAK1,FOXO1,GSK3A,GSK3B,MAPK12,MAPK14,PDPK1,STAT5B
Dilated Cardiomyopathy Signaling Pathway	WT	LIV	1.41	0.11	AKT1,AKT2,CAMK1,CAMK1D,CAMK2G,GSK3B,LAMA4,MAP3K3,MAPK12,MAPK14,MYH4,MYL6,MYO10,PDE3A,PRKAG1,PRKAG2
LXR/RXR Activation	WT	LIV	1.41	0.114	AGT,AHSG,APOF,ECHS1,GC,HADH,HMGCR,LCAT,LPL,MLXIPL,NR1H3,PCYOX1,RBP4,RXRA
AMPK Signaling	WT	LIV	1.41	0.0992	ADIPOQ,AKT1,AKT2,CKM,CPT2,FOXO1,HMGCR,HNF4A,IRS2,MAPK12,MAPK14,MLYCD,PBRM1,PFKFB1,PPM1K,PPP2CB,PPP2R5B,PRKAA2,PRKAB1,PRKAG1,PRKAG2,PTPA,SMARCD2,ULK1
Remodeling of Epithelial Adherens Junctions	WT	LIV	1.41	0.132	ARPC1A,ARPC1B,ARPC2,MAPRE1,Mapre2,RAB5A,TUBA1A,TUBA1C,TUBG1
CDK5 Signaling	WT	LIV	1.4	0.116	CDK5,MAP2K1,MAPK12,MAPK14,MAPK9,PPP1CB,Ppp1cc,PPP2CB,PPP2R5B,PRKAG1,PRKAG2,PTPA,RAF1
Arsenate Detoxification I (Glutaredoxin)	WT	LIV	1.4	0.4	AS3MT,PNP
Proline Biosynthesis II (from Arginine)	WT	LIV	1.4	0.4	OAT,PYCR3
Creatine-phosphate Biosynthesis	WT	LIV	1.4	0.4	CKM,MAP4K4
2-ketoglutarate Dehydrogenase Complex	WT	LIV	1.4	0.4	DLD,DLST
Citrulline-Nitric Oxide Cycle	WT	LIV	1.4	0.4	ASL,ASS1
Glutamate Degradation III (via 4-aminobutyrate)	WT	LIV	1.4	0.4	ABAT,SUCLG2
Cancer Drug Resistance By Drug Efflux	WT	LIV	1.39	0.138	AKT1,AKT2,ARAF,FOXO1,MAP2K1,PDK1,PTEN,RAF1
Apelin Muscle Signaling Pathway	WT	LIV	1.38	0.146	AKT1,AKT2,PRKAA2,PRKAB1,PRKAG1,PRKAG2,TFAM
Germ Cell-Sertoli Cell Junction Signaling	WT	LIV	1.38	0.105	AKT1,EPN2,FER,JUP,KEAP1,MAP2K1,MAP2K7,MAP3K11,MAP3K2,MAP3K3,MAP3K4,MAPK12,MAPK14,MAPK9,PDPK1,TUBA1A,TUBA1C,TUBG1
NAD biosynthesis II (from tryptophan)	WT	LIV	1.37	0.25	AFMID,NMNAT1,Nmnat3
Glycogen Degradation II	WT	LIV	1.37	0.25	Pgm2,PYGB,PYGM
Acute Myeloid Leukemia Signaling	WT	LIV	1.36	0.121	AKT1,AKT2,ARAF,CEBPA,IDH1,IDH2,JUP,MAP2K1,MAP2K7,RAF1,STAT5B
GM-CSF Signaling	WT	LIV	1.34	0.129	AKT1,AKT2,CAMK2G,HCK,MAP2K1,PPP3R1,RACK1,RAF1,STAT5B
Mouse Embryonic Stem Cell Pluripotency	WT	LIV	1.31	0.115	AKT1,AKT2,DVL3,GSK3B,MAP2K1,MAPK12,MAPK14,RAF1,SMAD4,SMAD5,TAB1,XIAP
Protein Ubiquitination Pathway	WT	GBD	5.4	0.0655	ANAPC1,DNAJB6,DNAJC1,DNAJC15,HSPA12B,NEDD4L,PSMA2,PSMB5,PSMB7,PSMC4,PSMC6,PSMD5,UBE2B,UBE2G2,UBE2L6,UBR2,USP39,USP9X
Huntington's Disease Signaling	WT	GBD	5.27	0.0641	APAF1,ATP5F1B,ATP5F1D,BAX,CLTC,GNG10,HDAC1,HDAC2,ITPR1,PIK3R4,PSMA2,PSMB5,PSMB7,PSMC4,PSMC6,PSMD5,PSMF1,STX16
Glioma Invasiveness Signaling	WT	GBD	4.23	0.11	PIK3R4,RAP1B,RAP2A,RHOA,RHOC,RHOG,RRAS,TIMP2
FAT10 Signaling Pathway	WT	GBD	4.14	0.125	PSMA2,PSMB5,PSMB7,PSMC4,PSMC6,PSMD5,PSMF1
Polyamine Regulation in Colon Cancer	WT	GBD	3.85	0.113	PSMA2,PSMB5,PSMB7,PSMC4,PSMC6,PSMD5,PSMF1
NGF Signaling	WT	GBD	3.46	0.0763	BAX,MAP3K6,PIK3R4,RAP1B,RAP2A,RHOA,RHOG,RRAS,SMPD4
Non-Small Cell Lung Cancer Signaling	WT	GBD	3.46	0.0851	FOXO3,HDAC1,HDAC2,ITPR1,PIK3R4,RAP1B,RAP2A,RRAS
Sirtuin Signaling Pathway	WT	GBD	3.43	0.0514	ATG101,ATP5F1B,ATP5F1D,BAX,CLOCK,FOXO3,H1-2,NDUFB9,PFKM,SIRT1,SLC25A5,STAT3,TIMM10,TIMM23,TOMM40
Thrombin Signaling	WT	GBD	3.26	0.0571	ARHGEF10,CAMK2G,GNAI2,GNG10,ITPR1,PIK3R4,RAP1B,RAP2A,RHOA,RHOC,RHOG,RRAS
IL-8 Signaling	WT	GBD	3.24	0.0569	BAX,GNAI2,GNG10,KDR,NFKBIB,PIK3R4,RAP1B,RAP2A,RHOA,RHOC,RHOG,RRAS
Chemokine Signaling	WT	GBD	3.16	0.0875	CAMK2G,CFL1,GNAI2,RAP1B,RAP2A,RHOA,RRAS
Endometrial Cancer Signaling	WT	GBD	3.09	0.1	CTNNA1,FOXO3,PIK3R4,RAP1B,RAP2A,RRAS
Inhibition of ARE-Mediated mRNA Degradation Pathway	WT	GBD	3.08	0.0621	EXOSC7,EXOSC8,PPP2CA,PSMA2,PSMB5,PSMB7,PSMC4,PSMC6,PSMD5,PSMF1
CCR3 Signaling in Eosinophils	WT	GBD	3.04	0.0667	CFL1,GNAI2,GNG10,ITPR1,PIK3R4,RAP1B,RAP2A,RHOA,RRAS
BAG2 Signaling Pathway	WT	GBD	3.04	0.0833	PSMA2,PSMB5,PSMB7,PSMC4,PSMC6,PSMD5,PSMF1
PDGF Signaling	WT	GBD	2.97	0.0814	CSNK2A2,PDGFRA,PIK3R4,RAP1B,RAP2A,RRAS,STAT3
CXCR4 Signaling	WT	GBD	2.95	0.0599	GNAI2,GNG10,ITPR1,PIK3R4,RAP1B,RAP2A,RHOA,RHOC,RHOG,RRAS
Prostate Cancer Signaling	WT	GBD	2.95	0.0714	HDAC1,HDAC2,KLK3,NFKBIB,PIK3R4,RAP1B,RAP2A,RRAS
Hereditary Breast Cancer Signaling	WT	GBD	2.89	0.0634	BRD7,H2AX,HDAC1,HDAC2,MSH2,PIK3R4,RAP1B,RAP2A,RRAS
Germ Cell-Sertoli Cell Junction Signaling	WT	GBD	2.88	0.0585	CFL1,CTNNA1,MAP3K6,PIK3R4,RAP1B,RAP2A,RHOA,RHOC,RHOG,RRAS
Colorectal Cancer Metastasis Signaling	WT	GBD	2.81	0.0483	BAX,GNAI2,GNG10,IFNGR1,MSH2,PIK3R4,RAP1B,RAP2A,RHOA,RHOC,RHOG,RRAS,STAT3
Molecular Mechanisms of Cancer	WT	GBD	2.78	0.0404	APAF1,ARHGEF10,BAX,CAMK2G,CTNNA1,GNAI2,GNG10,HDAC1,HDAC2,ITGA1,NFKBIB,PIK3R4,RAP1B,RAP2A,RHOA,RHOC,RHOG,RRAS
Actin Nucleation by ARP-WASP Complex	WT	GBD	2.78	0.0753	ITGA1,RAP1B,RAP2A,RHOA,RHOC,RHOG,RRAS
GM-CSF Signaling	WT	GBD	2.74	0.0857	CAMK2G,PIK3R4,RAP1B,RAP2A,RRAS,STAT3
Endocannabinoid Developing Neuron Pathway	WT	GBD	2.69	0.065	GNAI2,GNG10,PIK3R4,RAP1B,RAP2A,RHOA,RRAS,STAT3
Synaptogenesis Signaling Pathway	WT	GBD	2.68	0.0449	AP1B1,AP2A1,CAMK2G,CFL1,ITPR1,PIK3R4,RAB3A,RAB5C,RAP1B,RAP2A,RHOA,RRAS,STX16,THBS4
Glioma Signaling	WT	GBD	2.67	0.0645	CAMK2G,HDAC1,HDAC2,PDGFRA,PIK3R4,RAP1B,RAP2A,RRAS
Ferroptosis Signaling Pathway	WT	GBD	2.63	0.0635	H2AX,H2BU1,LPCAT3,RAP1B,RAP2A,RRAS,STAT3,TF
IL-6 Signaling	WT	GBD	2.58	0.0625	CSNK2A2,LBP,NFKBIB,PIK3R4,RAP1B,RAP2A,RRAS,STAT3
Macropinocytosis Signaling	WT	GBD	2.55	0.0789	ANKFY1,PIK3R4,RAP1B,RAP2A,RHOA,RRAS
Angiopoietin Signaling	WT	GBD	2.53	0.0779	GRB14,NFKBIB,PIK3R4,RAP1B,RAP2A,RRAS
Production of Nitric Oxide and Reactive Oxygen Species in Macrophages	WT	GBD	2.53	0.0524	IFNGR1,MAP3K6,NFKBIB,PIK3R4,PPP2CA,RAP1B,RHOA,RHOC,RHOG,SERPINA1
Sumoylation Pathway	WT	GBD	2.52	0.068	HDAC1,HDAC2,RHOA,RHOC,RHOG,SERBP1,SIRT1
fMLP Signaling in Neutrophils	WT	GBD	2.52	0.0611	GNAI2,GNG10,ITPR1,NFKBIB,PIK3R4,RAP1B,RAP2A,RRAS
Virus Entry via Endocytic Pathways	WT	GBD	2.5	0.0673	AP1B1,AP2A1,CLTC,PIK3R4,RAP1B,RAP2A,RRAS
IGF-1 Signaling	WT	GBD	2.5	0.0673	CSNK2A2,FOXO3,PIK3R4,RAP1B,RAP2A,RRAS,STAT3
Apoptosis Signaling	WT	GBD	2.5	0.0673	APAF1,BAX,ENDOG,NFKBIB,RAP1B,RAP2A,RRAS
Estrogen Receptor Signaling	WT	GBD	2.44	0.0396	ATP5F1B,ATP5F1D,CARM1,CFL1,FOXO3,GNAI2,GNG10,MED16,NDUFB9,PIK3R4,RAP1B,RAP2A,RHOA,RRAS,TFAM,TRRAP
Telomerase Signaling	WT	GBD	2.43	0.0654	HDAC1,HDAC2,PIK3R4,PPP2CA,RAP1B,RAP2A,RRAS
CNTF Signaling	WT	GBD	2.4	0.0877	PIK3R4,RAP1B,RAP2A,RRAS,STAT3
Oxidative Phosphorylation	WT	GBD	2.39	0.0642	Atp5e,ATP5F1B,ATP5F1D,ATPAF2,COX5A,NDUFB9,UQCR10
Rac Signaling	WT	GBD	2.38	0.058	CFL1,ITGA1,PIK3R4,PIKFYVE,RAP1B,RAP2A,RHOA,RRAS
Mitochondrial Dysfunction	WT	GBD	2.36	0.0529	Atp5e,ATP5F1B,ATP5F1D,ATPAF2,COX5A,NDUFB9,OGDH,TRAK1,UQCR10
Glioblastoma Multiforme Signaling	WT	GBD	2.34	0.0526	ITPR1,PDGFRA,PIK3R4,RAP1B,RAP2A,RHOA,RHOC,RHOG,RRAS
Coronavirus Pathogenesis Pathway	WT	GBD	2.34	0.0493	BAX,EEF1A1,HDAC1,HDAC2,NFKBIB,PIKFYVE,RPS29,STAT3,TNPO1,TNPO2
PEDF Signaling	WT	GBD	2.34	0.0714	NFKBIB,PIK3R4,RAP1B,RAP2A,RHOA,RRAS
LPS-stimulated MAPK Signaling	WT	GBD	2.31	0.0706	LBP,NFKBIB,PIK3R4,RAP1B,RAP2A,RRAS
PI3K Signaling in B Lymphocytes	WT	GBD	2.29	0.0559	CAMK2G,CD81,FOXO3,ITPR1,NFKBIB,RAP1B,RAP2A,RRAS
IL-2 Signaling	WT	GBD	2.28	0.082	CSNK2A2,PIK3R4,RAP1B,RAP2A,RRAS
MSP-RON Signaling In Macrophages Pathway	WT	GBD	2.22	0.0598	IFNGR1,KLK3,PIK3R4,RAP1B,RAP2A,RRAS,STAT3
Thrombopoietin Signaling	WT	GBD	2.22	0.0794	PIK3R4,RAP1B,RAP2A,RRAS,STAT3
mTOR Signaling	WT	GBD	2.21	0.0472	EIF3K,PIK3R4,PPP2CA,RAP1B,RAP2A,RHOA,RHOC,RHOG,RPS29,RRAS
Sphingosine-1-phosphate Signaling	WT	GBD	2.2	0.0593	GNAI2,PDGFRA,PIK3R4,RHOA,RHOC,RHOG,SMPD4
PAK Signaling	WT	GBD	2.2	0.0593	CFL1,ITGA1,PDGFRA,PIK3R4,RAP1B,RAP2A,RRAS
Ceramide Signaling	WT	GBD	2.19	0.0667	PIK3R4,PPP2CA,RAP1B,RAP2A,RRAS,SMPD4
Cholecystokinin/Gastrin-mediated Signaling	WT	GBD	2.18	0.0588	ITPR1,RAP1B,RAP2A,RHOA,RHOC,RHOG,RRAS
PTEN Signaling	WT	GBD	2.17	0.0533	CSNK2A2,FOXO3,ITGA1,KDR,PDGFRA,RAP1B,RAP2A,RRAS
RhoGDI Signaling	WT	GBD	2.17	0.0465	ARHGEF10,CFL1,GNAI2,GNG10,ITGA1,MYH9,PIKFYVE,RHOA,RHOC,RHOG
Induction of Apoptosis by HIV1	WT	GBD	2.16	0.0769	APAF1,BAX,NFKBIB,SLC25A3,SLC25A5
ErbB2-ErbB3 Signaling	WT	GBD	2.16	0.0769	PIK3R4,RAP1B,RAP2A,RRAS,STAT3
Acute Phase Response Signaling	WT	GBD	2.12	0.0486	AMBP,LBP,NFKBIB,RAP1B,RAP2A,RRAS,SERPINA1,STAT3,TF
Role of NFAT in Cardiac Hypertrophy	WT	GBD	2.1	0.0455	CAMK2G,GNAI2,GNG10,HDAC1,HDAC2,ITPR1,PIK3R4,RAP1B,RAP2A,RRAS
Oncostatin M Signaling	WT	GBD	2.1	0.093	RAP1B,RAP2A,RRAS,STAT3
Role of JAK1 and JAK3 in γc Cytokine Signaling	WT	GBD	2.05	0.0725	PIK3R4,RAP1B,RAP2A,RRAS,STAT3
SPINK1 General Cancer Pathway	WT	GBD	2.05	0.0725	PIK3R4,RAP1B,RAP2A,RRAS,STAT3
Tumoricidal Function of Hepatic Natural Killer Cells	WT	GBD	2.03	0.125	APAF1,BAX,ENDOG
Clathrin-mediated Endocytosis Signaling	WT	GBD	2.01	0.0466	AP1B1,AP2A1,CLTC,CSNK2A2,PIK3R4,RAB5C,SERPINA1,TF,USP9X
Role of Oct4 in Mammalian Embryonic Stem Cell Pluripotency	WT	GBD	2	0.087	FOXA2,NR2F6,PHB,PHC3
VEGF Signaling	WT	GBD	2	0.0606	FOXO3,KDR,PIK3R4,RAP1B,RAP2A,RRAS
HGF Signaling	WT	GBD	1.95	0.053	ITGA1,MAP3K6,PIK3R4,RAP1B,RAP2A,RRAS,STAT3
HMGB1 Signaling	WT	GBD	1.9	0.0479	IFNGR1,PIK3R4,RAP1B,RAP2A,RHOA,RHOC,RHOG,RRAS
Spliceosomal Cycle	WT	GBD	1.9	0.0816	CWC15,DDX39B,ISY1-RAB43,MAGOHB
Ephrin Receptor Signaling	WT	GBD	1.9	0.0448	CFL1,GNAI2,GNG10,ITGA1,RAP1B,RAP2A,RHOA,RRAS,STAT3
GDNF Family Ligand-Receptor Interactions	WT	GBD	1.88	0.0658	ITPR1,PIK3R4,RAP1B,RAP2A,RRAS
Neurotrophin/TRK Signaling	WT	GBD	1.88	0.0658	KLK3,PIK3R4,RAP1B,RAP2A,RRAS
Melanoma Signaling	WT	GBD	1.87	0.08	PIK3R4,RAP1B,RAP2A,RRAS
α-Adrenergic Signaling	WT	GBD	1.86	0.0566	GNAI2,GNG10,ITPR1,RAP1B,RAP2A,RRAS
Gαq Signaling	WT	GBD	1.86	0.0471	GNAI2,GNG10,ITPR1,NFKBIB,PIK3R4,RHOA,RHOC,RHOG
IL-15 Signaling	WT	GBD	1.86	0.0649	PIK3R4,RAP1B,RAP2A,RRAS,STAT3
Antiproliferative Role of Somatostatin Receptor 2	WT	GBD	1.86	0.0649	GNG10,PIK3R4,RAP1B,RAP2A,RRAS
Chronic Myeloid Leukemia Signaling	WT	GBD	1.84	0.0561	HDAC1,HDAC2,PIK3R4,RAP1B,RAP2A,RRAS
UVC-Induced MAPK Signaling	WT	GBD	1.84	0.0784	RAP1B,RAP2A,RRAS,SMPD4
NF-κB Activation by Viruses	WT	GBD	1.84	0.0641	NFKBIB,PIK3R4,RAP1B,RAP2A,RRAS
AMPK Signaling	WT	GBD	1.83	0.0413	BRD7,FOXO3,GNAI2,GNG10,PFKM,PIK3R4,PPP2CA,RAB22A,RAB3A,SIRT1
IL-3 Signaling	WT	GBD	1.81	0.0633	PIK3R4,RAP1B,RAP2A,RRAS,STAT3
Thyroid Cancer Signaling	WT	GBD	1.81	0.0633	KLK3,PIK3R4,RAP1B,RAP2A,RRAS
FLT3 Signaling in Hematopoietic Progenitor Cells	WT	GBD	1.79	0.0625	PIK3R4,RAP1B,RAP2A,RRAS,STAT3
Erythropoietin Signaling Pathway	WT	GBD	1.76	0.0452	APAF1,FOXO3,ITPR1,NFKBIB,PIK3R4,RAP1B,RAP2A,RRAS
Integrin Signaling	WT	GBD	1.75	0.0423	ITGA1,PIK3R4,PIKFYVE,RAP1B,RAP2A,RHOA,RHOC,RHOG,RRAS
Role of MAPK Signaling in Promoting the Pathogenesis of Influenza	WT	GBD	1.75	0.0536	ATP6V0A2,BAX,NFKBIB,RAP1B,RAP2A,RRAS
JAK/Stat Signaling	WT	GBD	1.75	0.061	PIK3R4,RAP1B,RAP2A,RRAS,STAT3
Regulation of eIF4 and p70S6K Signaling	WT	GBD	1.74	0.0447	EIF3K,ITGA1,PIK3R4,PPP2CA,RAP1B,RAP2A,RPS29,RRAS
EGF Signaling	WT	GBD	1.73	0.0727	CSNK2A2,ITPR1,PIK3R4,STAT3
Calcium Signaling	WT	GBD	1.72	0.0417	ATP2A2,CAMK2G,HDAC1,HDAC2,ITPR1,MYH9,RAP1B,RAP2A,TNNC2
VEGF Family Ligand-Receptor Interactions	WT	GBD	1.71	0.0595	KDR,PIK3R4,RAP1B,RAP2A,RRAS
FcγRIIB Signaling in B Lymphocytes	WT	GBD	1.69	0.0588	ITPR1,PIK3R4,RAP1B,RAP2A,RRAS
Regulation of Actin-based Motility by Rho	WT	GBD	1.69	0.0517	CFL1,ITGA1,PIKFYVE,RHOA,RHOC,RHOG
Prolactin Signaling	WT	GBD	1.67	0.0581	PIK3R4,RAP1B,RAP2A,RRAS,STAT3
Cardiac Hypertrophy Signaling	WT	GBD	1.66	0.0388	GNAI2,GNG10,MAP3K6,PIK3R4,RAP1B,RAP2A,RHOA,RHOC,RHOG,RRAS
Cancer Drug Resistance By Drug Efflux	WT	GBD	1.66	0.069	FOXO3,RAP1B,RAP2A,RRAS
Circadian Rhythm Signaling	WT	GBD	1.65	0.0909	CLOCK,CRY2,NR1D1
EIF2 Signaling	WT	GBD	1.63	0.0402	EIF3K,PIK3R4,RAP1B,RAP2A,RPL31,RPL37A,RPLP2,RPS29,RRAS
GNRH Signaling	WT	GBD	1.63	0.0426	CAMK2G,GNAI2,GNG10,ITPR1,MAP3K6,RAP1B,RAP2A,RRAS
Renin-Angiotensin Signaling	WT	GBD	1.62	0.05	ITPR1,PIK3R4,RAP1B,RAP2A,RRAS,STAT3
Hepatic Fibrosis Signaling Pathway	WT	GBD	1.61	0.0334	GNAI2,ITGA1,KDR,NFKBIB,PDGFRA,PIK3R4,RAP1B,RAP2A,RHOA,RHOC,RHOG,RRAS,STAT3,TF
Unfolded protein response	WT	GBD	1.59	0.0556	CANX,DNAJB6,DNAJC1,DNAJC15,SEL1L
Acute Myeloid Leukemia Signaling	WT	GBD	1.58	0.0549	PIK3R4,RAP1B,RAP2A,RRAS,STAT3
Semaphorin Signaling in Neurons	WT	GBD	1.56	0.0645	CFL1,RHOA,RHOC,RHOG
Ovarian Cancer Signaling	WT	GBD	1.56	0.0443	HDAC1,HDAC2,MSH2,PIK3R4,RAP1B,RAP2A,RRAS
Signaling by Rho Family GTPases	WT	GBD	1.56	0.0373	ARHGEF10,CFL1,GNAI2,GNG10,ITGA1,PIK3R4,PIKFYVE,RHOA,RHOC,RHOG
Hepatic Fibrosis / Hepatic Stellate Cell Activation	WT	GBD	1.55	0.0412	BAX,EDNRB,IFNGR1,KDR,LBP,MYH9,PDGFRA,TIMP2
B Cell Receptor Signaling	WT	GBD	1.55	0.0412	CAMK2G,CFL1,MAP3K6,NFKBIB,PIK3R4,RAP1B,RAP2A,RRAS
Phagosome Maturation	WT	GBD	1.55	0.044	ATP6V0A2,CANX,DYNC1LI1,PIKFYVE,PRDX2,RAB5C,STX16
Reelin Signaling in Neurons	WT	GBD	1.53	0.0476	ARHGEF10,CAMK2G,CFL1,PIK3R4,RAP1B,RHOA
HER-2 Signaling in Breast Cancer	WT	GBD	1.53	0.0408	COX5A,FOXO3,NFKBIB,PIK3R4,RAP1B,RAP2A,RRAS,STAT3
Small Cell Lung Cancer Signaling	WT	GBD	1.49	0.0521	APAF1,HDAC1,HDAC2,NFKBIB,PIK3R4
G Beta Gamma Signaling	WT	GBD	1.49	0.0465	GNAI2,GNG10,ITPR1,RAP1B,RAP2A,RRAS
P2Y Purigenic Receptor Signaling Pathway	WT	GBD	1.49	0.0465	GNAI2,GNG10,PIK3R4,RAP1B,RAP2A,RRAS
Docosahexaenoic Acid (DHA) Signaling	WT	GBD	1.49	0.0789	APAF1,BAX,PIK3R4
Aldosterone Signaling in Epithelial Cells	WT	GBD	1.49	0.0427	DNAJB6,DNAJC1,DNAJC15,HSPA12B,ITPR1,PIK3R4,PIKFYVE
Opioid Signaling Pathway	WT	GBD	1.48	0.0362	AP1B1,AP2A1,CAMK2G,CLTC,GNAI2,GNG10,ITPR1,RAP1B,RAP2A,RRAS
Granzyme B Signaling	WT	GBD	1.46	0.125	APAF1,ENDOG
p53 Signaling	WT	GBD	1.46	0.051	APAF1,BAX,HDAC1,PIK3R4,SIRT1
UVA-Induced MAPK Signaling	WT	GBD	1.46	0.051	PIK3R4,RAP1B,RAP2A,RRAS,SMPD4
p70S6K Signaling	WT	GBD	1.45	0.0455	GNAI2,PIK3R4,PPP2CA,RAP1B,RAP2A,RRAS
ErbB4 Signaling	WT	GBD	1.43	0.0588	PIK3R4,RAP1B,RAP2A,RRAS
Gα12/13 Signaling	WT	GBD	1.43	0.0451	NFKBIB,PIK3R4,RAP1B,RAP2A,RHOA,RRAS
Actin Cytoskeleton Signaling	WT	GBD	1.41	0.0367	CFL1,ITGA1,LBP,MYH9,PIK3R4,RAP1B,RAP2A,RHOA,RRAS
STAT3 Pathway	WT	GBD	1.41	0.0444	KDR,PDGFRA,RAP1B,RAP2A,RRAS,STAT3
HIF1α Signaling	WT	GBD	1.4	0.0385	CAMK2G,KDR,PIK3R4,RAP1B,RAP2A,RRAS,STAT3,TF
Cardiac Hypertrophy Signaling (Enhanced)	WT	GBD	1.37	0.0297	ATP2A2,CAMK2G,EDNRB,GNAI2,GNG10,HDAC1,HDAC2,ITGA1,ITPR1,MAP3K6,PIK3R4,RAP1B,RAP2A,RHOA,RRAS,STAT3
Gαi Signaling	WT	GBD	1.37	0.0435	GNAI2,GNG10,RAP1B,RAP2A,RRAS,STAT3
MSP-RON Signaling In Cancer Cells Pathway	WT	GBD	1.37	0.0435	KLK3,PIK3R4,RAP1B,RAP2A,RRAS,STAT3
Mouse Embryonic Stem Cell Pluripotency	WT	GBD	1.36	0.0481	PIK3R4,RAP1B,RAP2A,RRAS,STAT3
IL-10 Signaling	WT	GBD	1.36	0.0556	BLVRB,LBP,NFKBIB,STAT3
ERK5 Signaling	WT	GBD	1.36	0.0556	FOXO3,RAP1B,RAP2A,RRAS
Ephrin B Signaling	WT	GBD	1.36	0.0556	CFL1,GNAI2,GNG10,RHOA
Apelin Endothelial Signaling Pathway	WT	GBD	1.35	0.0432	GNAI2,GNG10,PIK3R4,RAP1B,RAP2A,RRAS
Kinetochore Metaphase Signaling Pathway	WT	GBD	1.35	0.0476	ANAPC1,BUB3,H2AX,Ppp2r5c,STAG2
Tight Junction Signaling	WT	GBD	1.32	0.0393	CPSF3,CTNNA1,MYH9,PPP2CA,RAB13,RHOA,STX16
Hypoxia Signaling in the Cardiovascular System	WT	GBD	1.32	0.0541	NFKBIB,UBE2B,UBE2G2,UBE2L6
PPAR Signaling	WT	GBD	1.32	0.0467	NFKBIB,PDGFRA,RAP1B,RAP2A,RRAS
EIF2 Signaling	WT	BAT	13.8	0.268	ACTA2,AKT2,EIF1AX,EIF2AK4,EIF2B1,EIF2B2,EIF2B4,EIF3B,EIF3F,EIF3G,EIF3K,EIF3M,EIF4A1,EIF4A2,EIF4A3,EIF5B,GSK3B,IGF1R,MAP2K1,MAP2K2,MAPK3,PAIP1,PDPK1,PIK3C3,PIK3CA,PPP1CA,PPP1CB,Ppp1cc,RAF1,RALB,RAP1A,RAP2B,RPL12,RPL13,RPL19,RPL21,RPL24,RPL26,RPL28,RPL3,RPL30,Rpl36a,RPL37,RPL4,RPL5,RPL6,RPL9,RPS10,RPS14,RPS15,RPS16,RPS18,RPS21,RPS23,RPS24,RPS25,RPS5,RPS6,RPS7,RRAS2
Integrin Signaling	WT	BAT	13.1	0.268	ABL1,ACTA2,ACTN1,ACTN4,AKT2,ARF3,ARF4,ARF6,ARPC1A,ARPC1B,ARPC2,ARPC3,ARPC4,ARPC5,CAPN2,CAPN7,CAPNS1,CTTN,DOCK1,FYN,GIT1,GSK3B,GSN,ILKAP,ITGA11,ITGA8,LIMS1,MAP2K1,MAP2K2,MAP3K11,MAPK3,MAPK8,MYL12A,MYL9,MYLK,PARVA,PARVB,PIK3C3,PIK3CA,PPP1CB,Ppp1r12a,Ppp1r12b,PTEN,RAC1,RAF1,RALB,RAP1A,RAP2B,RHOQ,RHOT1,RHOT2,RRAS2,TLN1,TLN2,TSPAN7,WIPF1,ZYX
mTOR Signaling	WT	BAT	12.1	0.259	AKT1S1,AKT2,EIF3B,EIF3F,EIF3G,EIF3K,EIF3M,EIF4A1,EIF4A2,EIF4A3,EIF4B,MAPK3,MTOR,NAPEPLD,PDPK1,PIK3C3,PIK3CA,PPP2CA,PPP2CB,PPP2R1B,PPP2R2C,PPP2R5A,PPP2R5E,PRKAB1,PRKAG1,PRKCA,PRKCD,PRKCH,PRKD1,PTPA,RAC1,RALB,RAP1A,RAP2B,RHEB,RHOQ,RHOT1,RHOT2,RPS10,RPS14,RPS15,RPS16,RPS18,RPS21,RPS23,RPS24,RPS25,RPS5,RPS6,RPS6KA3,RPS7,RPTOR,RRAS2,STK11,TSC1
Sirtuin Signaling Pathway	WT	BAT	11.8	0.229	ATG4B,ATG7,ATG9A,BAX,BPGM,CPT1A,CPT1B,CYC1,FOXO1,GABPA,GLS,GSK3B,MAP1LC3A,MAP1LC3B,MAPK3,MLYCD,MTOR,NDUFA1,NDUFA11,NDUFA12,NDUFA13,NDUFA3,NDUFA9,NDUFAB1,NDUFAF1,NDUFB10,NDUFB11,NDUFB2,NDUFB8,NDUFS1,NDUFS2,NDUFV1,NFKB2,PAM16,PARP1,PCK1,PDK1,PGK1,POLR3D,PPARA,PPARG,PPID,RPTOR,Sf3a2,SIRT1,SIRT2,SIRT3,SLC25A4,SLC2A1,SOD1,SOD3,SP1,STAT3,STK11,TIMM22,TIMM23,TIMM8A,TIMM8B,TOMM22,TOMM40,TOMM40L,TOMM7,TP5…
Autophagy	WT	BAT	11.4	0.254	AKT1S1,AKT2,ARL8B,ATF2,ATG4B,ATG7,ATG9A,FGF2,FOXO1,FUNDC1,GNAI3,GORASP2,GSK3A,GSK3B,MAP1LC3A,MAP1LC3B,MAP2K1,MAP2K2,MAPK3,MAPK8,MAPK9,MTOR,NFKB2,OPTN,PI4K2A,PIK3C3,PIK3CA,PPP2CA,PPP2CB,PPP2R1B,PPP2R2C,PPP2R5A,PPP2R5E,PPP3R1,PRKAB1,PRKAG1,PTEN,PTPA,RAB7A,RAF1,RALB,RB1CC1,RPTOR,SIRT1,SLC7A5,SNAP29,STK11,TFEB,TSC1,VPS11,VPS18,VPS39,VPS41,WIPI2
Regulation of eIF4 and p70S6K Signaling	WT	BAT	11.2	0.268	AKT2,EIF1AX,EIF2B1,EIF2B2,EIF2B4,EIF3B,EIF3F,EIF3G,EIF3K,EIF3M,EIF4A1,EIF4A2,EIF4A3,ITGA11,ITGA8,MAP2K1,MAP2K2,MAPK14,MAPK3,MTOR,PAIP1,PDPK1,PIK3C3,PIK3CA,PPP2CA,PPP2CB,PPP2R1B,PPP2R2C,PPP2R5A,PPP2R5E,PTPA,RAF1,RALB,RAP1A,RAP2B,RPS10,RPS14,RPS15,RPS16,RPS18,RPS21,RPS23,RPS24,RPS25,RPS5,RPS6,RPS7,RRAS2
Huntington's Disease Signaling	WT	BAT	10.2	0.221	AKT2,ATF2,BAX,BCL2L1,CAPN2,CAPN7,CAPNS1,CASP6,CASP7,CDK5,CLTA,CLTB,CLTC,DCTN1,GLS,GNA11,GNAQ,GNB2,GNB4,HDAC1,HSPA2,HSPA4,HSPA8,HSPA9,IGF1R,ITPR1,MAPK3,MAPK8,MAPK9,MTOR,NAPA,NCOR1,PDPK1,PIK3C3,PIK3CA,POLR2D,POLR2G,PRKCA,PRKCD,PRKCH,PRKD1,PSMB10,PSMB2,PSMB4,PSMB5,PSMB8,PSMB9,PSMC1,PSMC3,PSMC6,PSMD5,PSMD7,PSMD8,PSMD9,PSME2,SNCA,SP1,STX16,TAF9B,TGM2,VAMP3,VTI1A
Protein Ubiquitination Pathway	WT	BAT	9.25	0.215	ANAPC1,ANAPC5,CDC23,CUL2,DNAJB12,DNAJB14,DNAJC1,DNAJC17,DNAJC2,DNAJC24,DNAJC25,DNAJC7,DNAJC8,DNAJC9,HSPA12A,HSPA2,HSPA4,HSPA4L,HSPA8,HSPA9,HSPB11,HSPH1,MED20,PAN2,PSMB10,PSMB2,PSMB4,PSMB5,PSMB8,PSMB9,PSMC1,PSMC3,PSMC6,PSMD5,PSMD7,PSMD8,PSMD9,PSME2,THOP1,TRAP1,UBE2A,UBE2B,UBE2D1,UBE2D3,UBE2E3,UBE2G2,UBE2I,UBE2J1,UBE2L6,UBE2V1,UBE2Z,UBE4B,USP24,USP3,USP39,USP5,USP7,USP8,USP9X
HER-2 Signaling in Breast Cancer	WT	BAT	9.16	0.24	AKT1S1,AKT2,ARAF,ARF3,ARF4,ARF6,CASP6,CASP7,CDK4,COPS6,COX11,COX15,COX6A2,FOXO1,FYN,GSK3A,GSK3B,IKBKG,LYN,MAP2K1,MAP2K2,MAPK3,MTOR,NFKB2,PDK1,PIK3C3,PIK3CA,PRKCA,PRKCD,PRKCH,PRKD1,PTEN,RAF1,RALB,RAP1A,RAP2B,RBL2,RHEB,RPS6,RPTOR,RRAS2,SP1,STAT3,SURF1,TP53RK,TSC1,YES1
Clathrin-mediated Endocytosis Signaling	WT	BAT	8.89	0.238	ACTA2,ALB,AP1B1,AP1G1,AP1S1,AP1S2,AP2A1,AP2S1,AP3M1,APOA4,APOC4,APOM,ARF6,ARPC1A,ARPC1B,ARPC2,ARPC3,ARPC4,ARPC5,CD2AP,CLTA,CLTB,CLTC,CLU,CSNK2A1,CSNK2B,CTTN,EPN1,FGF2,HSPA8,LDLR,MET,PCYOX1,PIK3C3,PIK3CA,PON1,PPP3R1,RAB4B,RAB7A,RAC1,RBP4,S100A8,SH3GL1,SH3GLB1,TFRC,USP9X
14-3-3-mediated Signaling	WT	BAT	8.68	0.276	AKT1S1,AKT2,BAX,FOXO1,GSK3A,GSK3B,MAP2K1,MAP2K2,MAP3K5,MAPK3,MAPK8,MAPK9,MAPT,PIK3C3,PIK3CA,PRKCA,PRKCD,PRKCH,PRKD1,RAF1,RALB,RAP1A,RAP2B,RRAS2,SNCA,STK11,TRAF2,TSC1,TUBA4A,TUBA8,TUBB,TUBB2B,TUBB4B,TUBB6,YWHAH
Mitochondrial Dysfunction	WT	BAT	8.67	0.247	AIFM1,ATP5MF,ATPAF2,CAT,COX11,COX15,COX6A2,CPT1A,CPT1B,CYC1,GPD2,GPX7,GSR,HSD17B10,MAOA,MAOB,MAPK8,MAPK9,NDUFA1,NDUFA11,NDUFA12,NDUFA13,NDUFA3,NDUFA9,NDUFAB1,NDUFAF1,NDUFB10,NDUFB11,NDUFB2,NDUFB8,NDUFS1,NDUFS2,NDUFV1,OGDH,PARK7,PRDX3,RHOT2,SNCA,SURF1,TRAK1,VDAC2,VDAC3
Production of Nitric Oxide and Reactive Oxygen Species in Macrophages	WT	BAT	8.05	0.23	AKT2,ALB,APOA4,APOC4,APOM,CAT,CLU,IFNGR1,IKBKG,MAP2K1,MAP3K11,MAP3K5,MAPK14,MAPK3,MAPK8,MAPK9,NFKB2,PCYOX1,PIK3C3,PIK3CA,PON1,PPARA,PPP1CA,PPP1CB,PPP1R14A,PPP2CA,PPP2CB,PPP2R1B,PPP2R2C,PPP2R5A,PPP2R5E,PRKCA,PRKCD,PRKCH,PRKD1,PTPA,RAC1,RAP1A,RBP4,RHOQ,RHOT1,RHOT2,S100A8,SIRPA
Sertoli Cell-Sertoli Cell Junction Signaling	WT	BAT	7.93	0.223	ACTA2,ACTN1,ACTN4,AFDN,AKT2,ATF2,AXIN1,CLDN5,EPB41,EPN1,GSK3A,GSK3B,GUCY1A1,GUCY1B1,ITGA11,ITGA8,KEAP1,MAP2K1,MAP2K2,MAP3K11,MAP3K20,MAP3K5,MAPK14,MAPK3,MAPK8,MAPK9,PRKAG1,PRKG1,PTEN,RAC1,RAF1,RALB,RAP1A,RAP2B,RRAS2,SORBS1,SPTB,TGFBR3,TJAP1,TUBA4A,TUBA8,TUBB,TUBB2B,TUBB4B,TUBB6,YBX3
NRF2-mediated Oxidative Stress Response	WT	BAT	7.69	0.211	ACTA2,AKR1A1,CAT,CUL3,CYP2E1,DNAJB12,DNAJB14,DNAJC1,DNAJC17,DNAJC7,DNAJC8,DNAJC9,FKBP5,FMO1,FTH1,FTL,GSK3B,GSR,GSTK1,GSTM1,GSTM2,GSTM3,GSTT2/GSTT2B,GSTZ1,KEAP1,MAFK,MAP2K1,MAP2K2,MAP2K5,MAP3K5,MAPK14,MAPK3,MAPK8,MAPK9,PIK3C3,PIK3CA,PRKCA,PRKCD,PRKCH,PRKD1,RAF1,RALB,RAP1A,RAP2B,RRAS2,SOD1,SOD3,STIP1,UBE2E3,VCP
3-phosphoinositide Biosynthesis	WT	BAT	7.67	0.222	ACP6,ALPL,CDIPT,EPHX2,HACD2,IGBP1,ILKAP,INPP5D,INPPL1,ITPK1,MINPP1,NUDT12,NUDT9,PI4K2A,PI4KA,PI4KB,PIK3C3,PIK3CA,PIP4K2B,PIP4K2C,PPFIBP2,PPM1H,PPP1CA,PPP1CB,Ppp1cc,PPP1R12C,PPP1R14A,PPP1R1A,PPP2CA,PPP2CB,PPP2R1B,PPP2R2C,PPP2R5A,PPP2R5E,PPP3R1,PPP4C,PPP5C,PTEN,PTPA,PTPN1,PTPN11,SACM1L,SIRPA,SSH1,TNS3
Insulin Receptor Signaling	WT	BAT	7.48	0.25	AKT2,EIF2B1,EIF2B2,EIF2B4,FOXO1,FYN,GSK3A,GSK3B,INPP5D,INPPL1,MAP2K1,MAP2K2,MAPK3,MAPK8,MTOR,PDPK1,PIK3C3,PIK3CA,PPP1CA,PPP1CB,Ppp1cc,PPP1R14A,PRKAG1,PTEN,PTPN1,PTPN11,RAF1,RALB,RAP1A,RAP2B,RHOQ,RPTOR,RRAS2,SLC2A4,TSC1
CXCR4 Signaling	WT	BAT	7.38	0.234	ADCY9,AKT2,DOCK1,ELMO2,GNA11,GNA12,GNAI1,GNAI3,GNAQ,GNAS,GNB2,GNB4,ITPR1,ITPR2,LYN,MAP2K1,MAP2K2,MAPK3,MAPK8,MAPK9,MYL12A,MYL6,MYL9,PIK3C3,PIK3CA,PRKCA,PRKCD,PRKCH,PRKD1,RAC1,RAF1,RALB,RAP1A,RAP2B,RHOQ,RHOT1,RHOT2,ROCK2,RRAS2
fMLP Signaling in Neutrophils	WT	BAT	7.18	0.252	ARPC1A,ARPC1B,ARPC2,ARPC3,ARPC4,ARPC5,GNA11,GNA12,GNAI1,GNAI3,GNAQ,GNAS,GNB2,GNB4,ITPR1,ITPR2,MAP2K1,MAP2K2,MAPK3,NFKB2,PIK3C3,PIK3CA,PPP3R1,PRKCA,PRKCD,PRKCH,PRKD1,RAC1,RAF1,RALB,RAP1A,RAP2B,RRAS2
BAG2 Signaling Pathway	WT	BAT	7.11	0.298	HSPA2,HSPA4,HSPA8,HSPA9,MAPK14,MAPK3,MAPT,NFKB2,PSMB10,PSMB2,PSMB4,PSMB5,PSMB8,PSMB9,PSMC1,PSMC3,PSMC6,PSMD5,PSMD7,PSMD8,PSMD9,PSME2,SIRT3,SP1,UBE2D1
Estrogen Receptor Signaling	WT	BAT	7.1	0.176	ADCY9,AKT2,ATF2,CARM1,CTBP2,CYC1,EIF2B1,EIF2B2,EIF2B4,FOXO1,GNA11,GNA12,GNAI1,GNAI3,GNAQ,GNAS,GNB2,GNB4,GSK3A,GSK3B,IGF1R,MAP2K1,MAP2K2,MAPK3,MCU,MED14,MED20,MTOR,MYL12A,MYL6,MYL9,NCOA1,NCOR1,NDUFA11,NDUFA12,NDUFA13,NDUFA3,NDUFA9,NDUFAB1,NDUFAF1,NDUFB10,NDUFB11,NDUFB2,NDUFB8,NDUFS1,NDUFS2,NDUFV1,NFKB2,PIK3C3,PIK3CA,PPP1CB,Ppp1r12a,Ppp1r12b,PRKAB1,PRKAG1,PRKCA,PRKCD,PRKCH,PRKD1,PTEN,RAF1,RALB,RAP1…
Reelin Signaling in Neurons	WT	BAT	7.07	0.254	AFDN,AKT2,ARPC1A,ARPC1B,ARPC2,ARPC3,ARPC4,ARPC5,CDK5,FYN,GSK3B,LYN,MAP2K1,MAP2K2,MAP2K5,MAP3K11,MAPK3,MAPK8,MAPK9,MAPT,MTOR,NDEL1,PAFAH1B1,PDK1,PDK2,PDK4,PIK3C3,PIK3CA,RAC1,RAP1A,VLDLR,YES1
CDK5 Signaling	WT	BAT	6.67	0.259	ABL1,ADCY9,CDK5,GNAS,LAMA3,MAP2K1,MAP2K2,MAPK14,MAPK3,MAPK8,MAPK9,MAPT,PPP1CA,PPP1CB,Ppp1cc,PPP1R14A,PPP2CA,PPP2CB,PPP2R1B,PPP2R2C,PPP2R5A,PPP2R5E,PRKAG1,PTPA,RAF1,RALB,RAP1A,RAP2B,RRAS2
α-Adrenergic Signaling	WT	BAT	6.66	0.264	ADCY9,GNA11,GNA12,GNAI1,GNAI3,GNAQ,GNAS,GNB2,GNB4,ITPR1,ITPR2,MAP2K1,MAP2K2,MAPK3,PHKA2,PHKG1,PRKAG1,PRKCA,PRKCD,PRKCH,PRKD1,PYGB,PYGM,RAF1,RALB,RAP1A,RAP2B,RRAS2
Fcγ Receptor-mediated Phagocytosis in Macrophages and Monocytes	WT	BAT	6.66	0.277	ACTA2,AKT2,ARF6,ARPC1A,ARPC1B,ARPC2,ARPC3,ARPC4,ARPC5,DOCK1,FYN,INPP5D,LYN,MAPK3,NAPEPLD,PRKCA,PRKCD,PRKCH,PRKD1,PTEN,RAC1,TLN1,TLN2,VAMP3,VAV1,YES1
LPS-stimulated MAPK Signaling	WT	BAT	6.38	0.282	ATF1,ATF2,CD14,IKBKG,MAP2K1,MAP2K2,MAP3K5,MAPK14,MAPK3,MAPK8,MAPK9,NFKB2,PIK3C3,PIK3CA,PRKCA,PRKCD,PRKCH,PRKD1,RAC1,RAF1,RALB,RAP1A,RAP2B,RRAS2
3-phosphoinositide Degradation	WT	BAT	6.33	0.212	ACP6,ALPL,EPHX2,HACD2,IGBP1,ILKAP,INPP4B,INPP5D,INPPL1,ITPK1,MINPP1,MTM1,MTMR1,NUDT12,NUDT9,PPFIBP2,PPM1H,PPP1CA,PPP1CB,Ppp1cc,PPP1R12C,PPP1R14A,PPP1R1A,PPP2CA,PPP2CB,PPP2R1B,PPP2R2C,PPP2R5A,PPP2R5E,PPP3R1,PPP4C,PPP5C,PTEN,PTPA,PTPN1,PTPN11,SACM1L,SIRPA,SSH1,TNS3
IL-8 Signaling	WT	BAT	6.28	0.204	AKT2,ARAF,BAX,BCL2L1,CSTB,Flt1,GNA11,GNA12,GNAI1,GNAI3,GNAQ,GNAS,GNB2,GNB4,IKBKG,IRAK1,KDR,LASP1,MAP2K1,MAP2K2,MAPK3,MAPK8,MAPK9,MTOR,MYL9,NAPEPLD,PIK3C3,PIK3CA,PRKCA,PRKCD,PRKCH,PRKD1,RAC1,RAF1,RALB,RAP1A,RAP2B,RHOQ,RHOT1,RHOT2,ROCK2,RRAS2,VCAM1
Endocannabinoid Developing Neuron Pathway	WT	BAT	6.26	0.244	ADCY9,AKT1S1,AKT2,ARAF,ATF2,GNAI1,GNAI3,GNB2,GNB4,GSK3B,MAP2K1,MAP2K2,MAP2K5,MAPK14,MAPK3,MAPK8,MAPK9,MGLL,MTOR,PIK3C3,PIK3CA,PRKAG1,RAC1,RAF1,RALB,RAP1A,RAP2B,RPTOR,RRAS2,STAT3
AMPK Signaling	WT	BAT	6.16	0.194	ADIPOQ,AKT1S1,AKT2,ATF2,CPT1A,CPT1B,CPT2,FOXO1,GNA11,GNA12,GNAI1,GNAI3,GNAQ,GNAS,GNB2,GNB4,ILKAP,MAPK14,MLYCD,MTOR,PHF10,PIK3C3,PIK3CA,PPM1A,PPM1F,PPM1H,PPP2CA,PPP2CB,PPP2R1B,PPP2R2C,PPP2R5A,PPP2R5E,PRKAB1,PRKAG1,PTPA,RAB22A,RAB2A,RAB6A,RAB7A,RPTOR,SIRT1,SLC2A1,SLC2A4,SMARCE1,STK11,TBC1D1,TSC1
Epithelial Adherens Junction Signaling	WT	BAT	6.11	0.222	ACTA2,ACTN1,ACTN4,AFDN,AKT2,ARPC1A,ARPC1B,ARPC2,ARPC3,ARPC4,ARPC5,CTNND1,EPN1,KEAP1,MET,MYL6,MYL9,MYO18A,PTEN,RAC1,RALB,RAP1A,RAP2B,RRAS2,SORBS1,TCF4,TGFBR3,TUBA4A,TUBA8,TUBB,TUBB2B,TUBB4B,TUBB6,YES1,ZYX
p70S6K Signaling	WT	BAT	6.07	0.235	AKT2,GNAI1,GNAI3,GNAQ,LYN,MAP2K1,MAP2K2,MAPK3,MAPT,MTOR,PDPK1,PIK3C3,PIK3CA,PPP2CA,PPP2CB,PPP2R1B,PPP2R2C,PPP2R5A,PPP2R5E,PRKCA,PRKCD,PRKCH,PRKD1,PTPA,RAF1,RALB,RAP1A,RAP2B,RPS6,RRAS2,YWHAH
Apelin Endothelial Signaling Pathway	WT	BAT	6.03	0.23	ADCY9,AKT2,GNA11,GNA12,GNAI1,GNAI3,GNAQ,GNAS,GNB2,GNB4,MAP2K1,MAP2K2,MAPK3,MAPK8,MAPK9,MTOR,NFKB2,PIK3C3,PIK3CA,PRKAB1,PRKAG1,PRKCA,PRKCD,PRKCH,PRKD1,RAF1,RALB,RAP1A,RAP2B,RRAS2,SP1,VCAM1
Ferroptosis Signaling Pathway	WT	BAT	6.03	0.238	ACSL4,AIFM2,ANGPTL4,ARAF,ARF3,ARF4,ARF6,FTH1,FTL,GCH1,H2BU1,KEAP1,LPCAT3,MAP2K1,MAP2K2,MAPK3,PRKAB1,PRKAG1,RAF1,RALB,RAP1A,RAP2B,RBL2,RRAS2,SP1,STAT3,STEAP3,TFRC,USP7,VDAC2
Actin Cytoskeleton Signaling	WT	BAT	6	0.192	ACTA2,ACTN1,ACTN4,ARHGAP24,ARPC1A,ARPC1B,ARPC2,ARPC3,ARPC4,ARPC5,CD14,CSK,CYFIP1,DOCK1,FGF2,GIT1,GNA12,GSN,ITGA11,ITGA8,MAP2K1,MAP2K2,MAPK3,MYL12A,MYL6,MYL9,MYLK,MYO18A,NCKAP1,PIK3C3,PIK3CA,PPP1CB,Ppp1r12a,Ppp1r12b,RAC1,RAF1,RALB,RAP1A,RAP2B,RDX,ROCK2,RRAS2,SSH1,TLN1,TLN2,TMSB10/TMSB4X,VAV1
Thrombin Signaling	WT	BAT	5.92	0.2	ADCY9,AKT2,CAMK1,GNA11,GNA12,GNAI1,GNAI3,GNAQ,GNAS,GNB2,GNB4,ITPR1,ITPR2,MAP2K1,MAP2K2,MAPK14,MAPK3,MYL12A,MYL6,MYL9,MYLK,NFKB2,PDPK1,PIK3C3,PIK3CA,PPP1CB,Ppp1r12a,Ppp1r12b,PRKCA,PRKCD,PRKCH,PRKD1,RAC1,RAF1,RALB,RAP1A,RAP2B,RHOQ,RHOT1,RHOT2,ROCK2,RRAS2
Coronavirus Replication Pathway	WT	BAT	5.91	0.356	ACE,BAG3,COPB1,COPB2,COPG1,COPG2,COPZ1,GSK3A,GSK3B,PI4KB,TUBA4A,TUBA8,TUBB,TUBB2B,TUBB4B,TUBB6
Superpathway of Inositol Phosphate Compounds	WT	BAT	5.86	0.193	ACP6,ALPL,CDIPT,EPHX2,HACD2,IGBP1,ILKAP,INPP5D,INPPL1,ITPK1,MINPP1,NUDT12,NUDT9,PI4K2A,PI4KA,PI4KB,PIK3C3,PIK3CA,PIP4K2B,PIP4K2C,PPFIBP2,PPM1H,PPP1CA,PPP1CB,Ppp1cc,PPP1R12C,PPP1R14A,PPP1R1A,PPP2CA,PPP2CB,PPP2R1B,PPP2R2C,PPP2R5A,PPP2R5E,PPP3R1,PPP4C,PPP5C,PTEN,PTPA,PTPN1,PTPN11,SACM1L,SIRPA,SSH1,TNS3
CCR3 Signaling in Eosinophils	WT	BAT	5.84	0.23	GNA11,GNA12,GNAI1,GNAI3,GNAQ,GNAS,GNB2,GNB4,ITPR1,ITPR2,MAP2K1,MAP2K2,MAPK14,MAPK3,MYLK,PIK3C3,PIK3CA,PPP1CB,Ppp1r12a,Ppp1r12b,PRKCA,PRKCD,PRKCH,PRKD1,RAC1,RAF1,RALB,RAP1A,RAP2B,ROCK2,RRAS2
UVC-Induced MAPK Signaling	WT	BAT	5.79	0.333	ARAF,MAP2K1,MAP2K2,MAPK14,MAPK3,MAPK8,MAPK9,PRKCA,PRKCD,PRKCH,PRKD1,RAF1,RALB,RAP1A,RAP2B,RRAS2,SMPD4
ILK Signaling	WT	BAT	5.79	0.202	ACTA2,ACTN1,ACTN4,AKT2,ATF2,DOCK1,FBLIM1,FERMT2,GSK3A,GSK3B,ILKAP,LIMS1,LIMS2,MAPK3,MAPK8,MAPK9,MTOR,MYL6,MYL9,MYO18A,NFKB2,PARVA,PARVB,PDPK1,PIK3C3,PIK3CA,PPP2CA,PPP2CB,PPP2R1B,PPP2R2C,PPP2R5A,PPP2R5E,PTEN,PTPA,RAC1,RHOQ,RHOT1,RHOT2,TGFB1I1,TMSB10/TMSB4X
D-myo-inositol (1,4,5,6)-Tetrakisphosphate Biosynthesis	WT	BAT	5.77	0.209	ACP6,ALPL,EPHX2,HACD2,IGBP1,ILKAP,INPP5D,INPPL1,ITPK1,MINPP1,NUDT12,NUDT9,PPFIBP2,PPM1H,PPP1CA,PPP1CB,Ppp1cc,PPP1R12C,PPP1R14A,PPP1R1A,PPP2CA,PPP2CB,PPP2R1B,PPP2R2C,PPP2R5A,PPP2R5E,PPP3R1,PPP4C,PPP5C,PTEN,PTPA,PTPN1,PTPN11,SACM1L,SIRPA,SSH1,TNS3
D-myo-inositol (3,4,5,6)-tetrakisphosphate Biosynthesis	WT	BAT	5.77	0.209	ACP6,ALPL,EPHX2,HACD2,IGBP1,ILKAP,INPP5D,INPPL1,ITPK1,MINPP1,NUDT12,NUDT9,PPFIBP2,PPM1H,PPP1CA,PPP1CB,Ppp1cc,PPP1R12C,PPP1R14A,PPP1R1A,PPP2CA,PPP2CB,PPP2R1B,PPP2R2C,PPP2R5A,PPP2R5E,PPP3R1,PPP4C,PPP5C,PTEN,PTPA,PTPN1,PTPN11,SACM1L,SIRPA,SSH1,TNS3
Virus Entry via Endocytic Pathways	WT	BAT	5.74	0.25	ABL1,ACTA2,AP1B1,AP1G1,AP1S1,AP1S2,AP2A1,AP2S1,AP3M1,CLTA,CLTB,CLTC,FYN,ITSN1,PIK3C3,PIK3CA,PRKCA,PRKCD,PRKCH,PRKD1,RAC1,RALB,RAP1A,RAP2B,RRAS2,TFRC
Apoptosis Signaling	WT	BAT	5.74	0.25	ACIN1,AIFM1,BAK1,BAX,BCL2L1,CAPN2,CAPN7,CAPNS1,CASP6,CASP7,CYC1,IKBKG,MAP2K1,MAP2K2,MAP3K5,MAPK3,MAPK8,MCL1,NFKB2,PARP1,PRKCA,RAF1,RALB,RAP1A,RAP2B,RRAS2
Remodeling of Epithelial Adherens Junctions	WT	BAT	5.73	0.294	ACTA2,ACTN1,ACTN4,ARF6,ARPC1A,ARPC1B,ARPC2,ARPC3,ARPC4,ARPC5,CTNND1,MET,RAB7A,TUBA4A,TUBA8,TUBB,TUBB2B,TUBB4B,TUBB6,ZYX
Aldosterone Signaling in Epithelial Cells	WT	BAT	5.71	0.213	DNAJB12,DNAJB14,DNAJC1,DNAJC17,DNAJC2,DNAJC24,DNAJC25,DNAJC7,DNAJC8,DNAJC9,HSPA12A,HSPA2,HSPA4,HSPA4L,HSPA8,HSPA9,HSPB11,HSPH1,ITPR1,ITPR2,MAP2K1,MAP2K2,MAPK3,PDPK1,PI4KA,PIK3C3,PIK3CA,PIP4K2B,PIP4K2C,PRKCA,PRKCD,PRKCH,PRKD1,RAF1,TRAP1
Germ Cell-Sertoli Cell Junction Signaling	WT	BAT	5.71	0.211	ACTA2,ACTN1,ACTN4,AFDN,AXIN1,CTNND1,EPN1,GSN,KEAP1,MAP2K1,MAP2K2,MAP3K11,MAP3K5,MAPK14,MAPK3,MAPK8,MAPK9,PDPK1,PIK3C3,PIK3CA,RAC1,RALB,RAP1A,RAP2B,RHOQ,RHOT1,RHOT2,RRAS2,SORBS1,TUBA4A,TUBA8,TUBB,TUBB2B,TUBB4B,TUBB6,ZYX
HIF1α Signaling	WT	BAT	5.63	0.197	AKT2,ARAF,CAMK1,COPS5,CUL2,FGF2,Flt1,HK2,HSPA2,HSPA4,HSPA8,HSPA9,KDR,Ldha/RGD1562690,MAP2K1,MAP2K2,MAP2K5,MAPK3,MET,MTOR,NCOA1,PIK3C3,PIK3CA,PPP3R1,PRKCA,PRKCD,PRKCH,PRKD1,RAC1,RACK1,RAF1,RALB,RAP1A,RAP2B,RPS6,RRAS2,SAT2,SLC2A1,SLC2A3,SLC2A4,STAT3
VEGF Signaling	WT	BAT	5.63	0.253	ACTA2,ACTN1,ACTN4,AKT2,BCL2L1,EIF1AX,EIF2B1,EIF2B2,EIF2B4,Flt1,FOXO1,KDR,MAP2K1,MAP2K2,MAPK3,PIK3C3,PIK3CA,PRKCA,PTPN11,RAF1,RALB,RAP1A,RAP2B,ROCK2,RRAS2
Signaling by Rho Family GTPases	WT	BAT	5.6	0.183	ACTA2,ARPC1A,ARPC1B,ARPC2,ARPC3,ARPC4,ARPC5,CDC42EP1,CDH13,CYFIP1,GNA11,GNA12,GNAI1,GNAI3,GNAQ,GNAS,GNB2,GNB4,ITGA11,ITGA8,MAP2K1,MAP2K2,MAP3K11,MAP3K20,MAPK3,MAPK8,MAPK9,MYL12A,MYL6,MYL9,MYLK,NFKB2,PI4KA,PIK3C3,PIK3CA,PIP4K2B,PIP4K2C,PPP1R12C,RAC1,RAF1,RDX,RHOQ,RHOT1,RHOT2,ROCK2,SEPTIN7,SEPTIN9,STMN1,WIPF1
Coronavirus Pathogenesis Pathway	WT	BAT	5.51	0.197	ABL1,ACE,ATP6AP1,ATP6V1A,BAX,CCDC22,CDK4,EEF1A1,HDAC1,IFNAR2,MAPK14,MAPK3,MAPK8,MAPK9,MAVS,NFKB2,NPC1,NPM1,NUP98,PIK3C3,PTGES2,RAB7A,RBL2,RPS10,RPS14,RPS15,RPS16,RPS18,RPS21,RPS23,RPS24,RPS25,RPS5,RPS6,RPS7,STAT2,STAT3,TNPO1,TNPO2,ZC3HAV1
Xenobiotic Metabolism Signaling	WT	BAT	5.34	0.176	ALDH2,CAMK1,CAT,CES1,Ces2c (includes others),CUL3,DNAJC7,ESD,FMO1,FTL,GSTK1,GSTM1,GSTM2,GSTM3,GSTT2/GSTT2B,GSTZ1,KEAP1,MAOA,MAOB,MAP2K1,MAP2K2,MAP2K5,MAP3K11,MAP3K5,MAPK14,MAPK3,MAPK8,MAPK9,NCOA1,NFKB2,PIK3C3,PIK3CA,PPP2CA,PPP2CB,PPP2R1B,PPP2R2C,PPP2R5A,PPP2R5E,PRKCA,PRKCD,PRKCH,PRKD1,PTPA,RAF1,RALB,RAP1A,RAP2B,RRAS2,SNW1,SOD3,SUMO1
Unfolded protein response	WT	BAT	5.32	0.256	CEBPB,CEBPG,DNAJB12,DNAJB14,DNAJC1,DNAJC17,DNAJC7,DNAJC8,DNAJC9,HSPA2,HSPA4,HSPA8,HSPA9,HSPH1,MAP3K5,MAPK8,OS9,PDIA6,PPARG,SYVN1,TRAF2,UBXN4,VCP
Role of Tissue Factor in Cancer	WT	BAT	5.29	0.233	AKT2,BCL2L1,F10,F3,FGG,FYN,GNA11,GNA12,GNAQ,LYN,MAPK14,MAPK3,MTOR,PDIA6,PIK3C3,PIK3CA,PRKCA,PTEN,PTPN11,RAC1,RALB,RAP1A,RAP2B,RPS6KA3,RRAS2,STAT5A,YES1
Xenobiotic Metabolism General Signaling Pathway	WT	BAT	5.28	0.217	AKT2,CUL3,FTL,GSTK1,GSTM1,GSTM2,GSTM3,GSTT2/GSTT2B,GSTZ1,KEAP1,MAP2K1,MAP2K2,MAP2K5,MAP3K11,MAP3K5,MAPK14,MAPK3,MAPK8,MAPK9,PIK3C3,PIK3CA,PPARA,PRKCA,PRKCD,PRKCH,PRKD1,RAF1,RALB,RAP1A,RAP2B,RRAS2
D-myo-inositol-5-phosphate Metabolism	WT	BAT	5.26	0.197	ACP6,ALPL,EPHX2,HACD2,IGBP1,ILKAP,INPP5D,INPPL1,ITPK1,MINPP1,NUDT12,NUDT9,PIP4K2C,PPFIBP2,PPM1H,PPP1CA,PPP1CB,Ppp1cc,PPP1R12C,PPP1R14A,PPP1R1A,PPP2CA,PPP2CB,PPP2R1B,PPP2R2C,PPP2R5A,PPP2R5E,PPP3R1,PPP4C,PPP5C,PTEN,PTPA,PTPN1,PTPN11,SACM1L,SIRPA,SSH1,TNS3
IL-3 Signaling	WT	BAT	5.2	0.266	AKT2,FOXO1,INPP5D,MAP2K1,MAP2K2,MAPK3,PIK3C3,PIK3CA,PPP3R1,PRKCA,PRKCD,PRKCH,PRKD1,RAC1,RAF1,RALB,RAP1A,RAP2B,RRAS2,STAT3,STAT5A
Polyamine Regulation in Colon Cancer	WT	BAT	5.13	0.29	MAX,PPARG,PSMB10,PSMB2,PSMB4,PSMB5,PSMB8,PSMB9,PSMC1,PSMC3,PSMC6,PSMD5,PSMD7,PSMD8,PSMD9,PSME2,SAT2,TCF4
Prolactin Signaling	WT	BAT	5.12	0.256	CEBPB,FYN,MAP2K1,MAP2K2,MAPK3,NMI,PDPK1,PIK3C3,PIK3CA,PRKCA,PRKCD,PRKCH,PRKD1,PTPN11,RAF1,RALB,RAP1A,RAP2B,RRAS2,SP1,STAT3,STAT5A
FLT3 Signaling in Hematopoietic Progenitor Cells	WT	BAT	5.11	0.263	AKT2,ATF2,INPP5D,MAP2K1,MAP2K2,MAPK14,MAPK3,MTOR,PDPK1,PIK3C3,PIK3CA,PTPN11,RAF1,RALB,RAP1A,RAP2B,RPS6KA3,RRAS2,STAT2,STAT3,STAT5A
RAR Activation	WT	BAT	5.09	0.194	ADCY9,AKR1B10,AKT2,CARM1,CSK,CSNK2A1,CSNK2B,DHRS3,MAP2K1,MAP3K5,MAPK14,MAPK8,MAPK9,NCOA1,NCOR1,NFKB2,PARP1,PDPK1,PHF10,PIK3CA,PRKAG1,PRKCA,PRKCD,PRKCH,PRKD1,PRMT1,PTEN,RAC1,RBP4,RDH10,RDH11,RDH14,RXRB,SMAD1,SMARCE1,SNW1,STAT5A,TNIP1
Inhibition of ARE-Mediated mRNA Degradation Pathway	WT	BAT	5.03	0.205	AKT2,CNOT10,CNOT7,CNOT9,EDC4,EXOSC3,EXOSC7,MAPK14,MAPK3,PPP2CA,PPP2CB,PPP2R1B,PPP2R2C,PPP2R5A,PPP2R5E,PRKAG1,PSMB10,PSMB2,PSMB4,PSMB5,PSMB8,PSMB9,PSMC1,PSMC3,PSMC6,PSMD5,PSMD7,PSMD8,PSMD9,PSME2,PTPA,YWHAH,ZFP36L1
Renin-Angiotensin Signaling	WT	BAT	5	0.225	ACE,ADCY9,ATF2,GNAQ,ITPR1,ITPR2,MAP2K1,MAP2K2,MAPK14,MAPK3,MAPK8,MAPK9,NFKB2,PIK3C3,PIK3CA,PRKAG1,PRKCA,PRKCD,PRKCH,PRKD1,RAC1,RAF1,RALB,RAP1A,RAP2B,RRAS2,STAT3
Gap Junction Signaling	WT	BAT	4.99	0.192	ACTA2,ADCY9,AKT2,GNAI1,GNAI3,GNAQ,GNAS,GUCY1A1,GUCY1B1,ITPR1,ITPR2,MAP2K1,MAP2K2,MAP2K5,MAPK3,NPR1,PIK3C3,PIK3CA,PPP3R1,PRKAG1,PRKCA,PRKCD,PRKCH,PRKD1,PRKG1,RAF1,RALB,RAP1A,RAP2B,RRAS2,SP1,SP3,TUBA4A,TUBA8,TUBB,TUBB2B,TUBB4B,TUBB6
JAK/Stat Signaling	WT	BAT	4.93	0.256	AKT2,BCL2L1,CEBPB,GNAQ,MAP2K1,MAP2K2,MAPK3,MTOR,NFKB2,PIK3C3,PIK3CA,PTPN1,PTPN11,RAF1,RALB,RAP1A,RAP2B,RRAS2,STAT2,STAT3,STAT5A
Gαq Signaling	WT	BAT	4.92	0.2	AKT2,CSK,GNA11,GNA12,GNAI1,GNAI3,GNAQ,GNAS,GNB2,GNB4,GSK3B,IKBKG,ITPR1,ITPR2,MAP2K1,MAP2K2,MAPK3,NAPEPLD,NFKB2,PIK3C3,PIK3CA,PPP3R1,PRKCA,PRKCD,PRKCH,PRKD1,RAC1,RAF1,RGS2,RGS7,RHOQ,RHOT1,RHOT2,ROCK2
IL-12 Signaling and Production in Macrophages	WT	BAT	4.84	0.213	AKT2,ALB,APOA4,APOC4,APOM,CEBPB,CLU,IFNGR1,IKBKG,MAP2K1,MAP2K2,MAPK14,MAPK3,MAPK8,MAPK9,NCOA1,NFKB2,PCYOX1,PIK3C3,PIK3CA,PON1,PPARG,PRKCA,PRKCD,PRKCH,PRKD1,RAB7A,RBP4,S100A8
Ephrin Receptor Signaling	WT	BAT	4.83	0.189	ABL1,AKT2,ARPC1A,ARPC1B,ARPC2,ARPC3,ARPC4,ARPC5,ATF2,AXIN1,FYN,GNA11,GNA12,GNAI1,GNAI3,GNAQ,GNAS,GNB2,GNB4,ITGA11,ITGA8,ITSN1,MAP2K1,MAP2K2,MAPK3,PTPN11,RAC1,RAF1,RALB,RAP1A,RAP2B,RGS3,ROCK2,RRAS2,SDCBP,SORBS1,STAT3,WIPF1
ErbB2-ErbB3 Signaling	WT	BAT	4.81	0.277	FOXO1,GSK3A,GSK3B,MAP2K1,MAP2K2,MAPK3,PDPK1,PIK3C3,PIK3CA,PTEN,RAF1,RALB,RAP1A,RAP2B,RRAS2,SP1,STAT3,STAT5A
Ceramide Signaling	WT	BAT	4.79	0.244	AKT2,KSR1,MAP2K1,MAPK3,MAPK8,NFKB2,PIK3C3,PIK3CA,PPP2CA,PPP2CB,PPP2R1B,PPP2R2C,PPP2R5A,PPP2R5E,PTPA,RAF1,RALB,RAP1A,RAP2B,RRAS2,S1PR1,SMPD4
Fc Epsilon RI Signaling	WT	BAT	4.74	0.222	AKT2,FYN,INPP5D,INPPL1,LYN,MAP2K1,MAP2K2,MAPK14,MAPK3,MAPK8,MAPK9,PDPK1,PIK3C3,PIK3CA,PRKCA,PRKCD,PRKCH,PRKD1,PTPN11,RAC1,RAF1,RALB,RAP1A,RAP2B,RRAS2,VAV1
FAK Signaling	WT	BAT	4.74	0.222	ACTA2,AKT2,CAPN2,CAPN7,CAPNS1,CSK,DOCK1,FYN,GIT2,ITGA11,ITGA8,MAP2K1,MAP2K2,MAPK3,PDPK1,PIK3C3,PIK3CA,PTEN,RAC1,RAF1,RALB,RAP1A,RAP2B,RRAS2,TLN1,TLN2
Type II Diabetes Mellitus Signaling	WT	BAT	4.72	0.204	ACSL1,ACSL3,ACSL4,ADIPOQ,AKT2,CD36,CEBPB,IKBKG,ITPR1,ITPR2,MAP3K5,MAPK3,MAPK8,MAPK9,MTOR,NFKB2,PDPK1,PIK3C3,PIK3CA,PKLR,PPARG,PRKAB1,PRKAG1,PRKCA,PRKCD,PRKCH,PRKD1,SLC27A2,SLC2A4,SMPD4,TRAF2
Rac Signaling	WT	BAT	4.71	0.21	ANK1,ARPC1A,ARPC1B,ARPC2,ARPC3,ARPC4,ARPC5,CYFIP1,ELK4,ITGA11,ITGA8,MAP2K1,MAP2K2,MAP3K11,MAPK3,MAPK8,NCKAP1,NFKB2,PI4KA,PIK3C3,PIK3CA,PIP4K2B,PIP4K2C,RAC1,RAF1,RALB,RAP1A,RAP2B,RRAS2
Spliceosomal Cycle	WT	BAT	4.68	0.306	AQR,BCAS2,BUD13,CASC3,CDC5L,CWC15,DHX15,EFTUD2,EIF4A3,HSPA8,ISY1-RAB43,SF3B3,SLU7,SNRNP200,U2AF2
NGF Signaling	WT	BAT	4.67	0.22	AKT2,ATF2,BAX,IKBKG,MAP2K1,MAP2K2,MAP3K11,MAP3K5,MAPK3,MAPK8,MAPK9,NFKB2,PDPK1,PIK3C3,PIK3CA,PRKCD,PTPN11,RAC1,RAF1,RALB,RAP1A,RAP2B,ROCK2,RPS6KA3,RRAS2,SMPD4
Cholecystokinin/Gastrin-mediated Signaling	WT	BAT	4.6	0.218	ATF2,GNA12,GNAQ,ITPR1,ITPR2,MAP2K1,MAP2K2,MAP2K5,MAPK14,MAPK3,MAPK8,MAPK9,PRKCA,PRKCD,PRKCH,PRKD1,RAC1,RAF1,RALB,RAP1A,RAP2B,RHOQ,RHOT1,RHOT2,ROCK2,RRAS2
FXR/RXR Activation	WT	BAT	4.59	0.214	AHSG,AKT2,ALB,APOA4,APOC4,APOM,CLU,CYP27A1,FETUB,FOXO1,GC,ITIH4,LCAT,LPL,MAPK8,MAPK9,MLXIPL,PCYOX1,PKLR,PLTP,PON1,PON3,PPARA,PPARG,RBP4,VLDLR,VTN
Apelin Adipocyte Signaling Pathway	WT	BAT	4.59	0.244	ADCY9,CAT,GNA11,GNAI1,GNAI3,GPX7,GSTK1,GSTM1,GSTM2,Gstt1,GSTT2/GSTT2B,GSTZ1,MAPK14,MAPK3,MAPK8,MAPK9,PRKAB1,PRKAG1,RAC1,SOD1,UCP1
Insulin Secretion Signaling Pathway	WT	BAT	4.57	0.172	ADCY9,Arxes1/Arxes2,ATF2,EIF2B1,EIF2B2,EIF2B4,EIF4A1,EIF4A2,EIF4A3,FYN,GNA11,GNAQ,GNAS,ITPR1,ITPR2,LYN,MAPK14,MAPK3,MTOR,NAPA,PAIP1,PIK3C3,PIK3CA,PRKAG1,PRKCA,PRKCD,PRKCH,PRKD1,RAP1A,SLC2A1,SLC2A3,SLC2A4,SPCS1,SPCS3,SRP14,SRP19,SRP9,SSR1,SSR2,STAT2,STAT3,STAT5A,STX16,VAMP3,VTI1A,YES1
Opioid Signaling Pathway	WT	BAT	4.56	0.17	ADCY9,AKT2,AP1B1,AP2A1,AP2S1,ATF2,CAMK1,CLTA,CLTB,CLTC,FYN,GNA11,GNA12,GNAI1,GNAI3,GNAQ,GNAS,GNB2,GNB4,GSK3B,ITPR1,ITPR2,LYN,MAP2K1,MAP2K2,MAP2K5,MAPK3,NFKB2,PDK1,PPP3R1,PRKAG1,PRKCA,PRKCD,PRKCH,PRKD1,RAC1,RAF1,RALB,RAP1A,RAP2B,RGS10,RGS3,RGS7,RPS6KA3,RRAS2,TCF4,YES1
PI3K/AKT Signaling	WT	BAT	4.56	0.186	AKT2,BCL2L1,FOXO1,GSK3A,GSK3B,IKBKG,INPP5D,INPPL1,ITGA11,ITGA8,LIMS1,MAP2K1,MAP2K2,MAP3K5,MAPK3,MCL1,MTOR,NFKB2,PDPK1,PIK3CA,PPP2CA,PPP2CB,PPP2R1B,PPP2R2C,PPP2R5A,PPP2R5E,PTEN,PTPA,RAF1,RALB,RAP1A,RAP2B,RHEB,RRAS2,THEM4,TSC1,YWHAH
Adrenomedullin signaling pathway	WT	BAT	4.56	0.186	ADCY9,AKT2,ARAF,BAX,CEBPB,CSK,GNA11,GNAQ,GNAS,GSK3A,GSK3B,GUCY1A1,GUCY1B1,ITPR1,ITPR2,MAP2K1,MAP2K2,MAP2K5,MAPK14,MAPK3,MAPK8,MAPK9,MAX,MYLK,NFKB2,NPR1,PIK3C3,PIK3CA,PPARG,PRKAG1,PRKG1,RAF1,RALB,RAP1A,RAP2B,RRAS2,RXRB
FAT10 Signaling Pathway	WT	BAT	4.53	0.286	MAP1LC3B,PSMB10,PSMB2,PSMB4,PSMB5,PSMB8,PSMB9,PSMC1,PSMC3,PSMC6,PSMD5,PSMD7,PSMD8,PSMD9,PSME2,UBE2Z
Acute Phase Response Signaling	WT	BAT	4.51	0.189	AHSG,AKT2,ALB,C2,CEBPB,CRP,FGG,FTL,IKBKG,IRAK1,ITIH3,ITIH4,KLKB1,MAP2K1,MAP2K2,MAP3K5,MAPK14,MAPK3,MAPK8,MAPK9,MTOR,NFKB2,NOLC1,PDPK1,PIK3CA,PTPN11,RAF1,RALB,RAP1A,RAP2B,RBP4,RRAS2,STAT3,TCF4,TRAF2
BEX2 Signaling Pathway	WT	BAT	4.47	0.247	AKT2,BAK1,GSK3B,LDB1,MAPK8,MAPK9,MTOR,NFKB2,PPP2CA,PPP2CB,PPP2R1B,PPP2R2C,PPP2R5A,PPP2R5E,PTEN,PTPA,STAT3,SWAP70,TCF4,TSC1
B Cell Receptor Signaling	WT	BAT	4.43	0.186	ABL1,AKT2,ATF2,BCL2L1,CSK,EBF1,FOXO1,GSK3A,GSK3B,IKBKG,INPP5D,INPPL1,LYN,MAP2K1,MAP2K2,MAP3K11,MAP3K5,MAPK14,MAPK3,MAPK8,MAPK9,MTOR,NFKB2,PDPK1,PIK3C3,PIK3CA,PPP3R1,PTEN,PTPN11,RAC1,RAF1,RALB,RAP1A,RAP2B,RRAS2,VAV1
Thrombopoietin Signaling	WT	BAT	4.42	0.27	MAP2K1,MAP2K2,MAPK3,PIK3C3,PIK3CA,PRKCA,PRKCD,PRKCH,PRKD1,PTPN11,RAF1,RALB,RAP1A,RAP2B,RRAS2,STAT3,STAT5A
PTEN Signaling	WT	BAT	4.42	0.2	AKT2,BCL2L1,CSNK2A1,CSNK2B,FOXO1,GSK3A,GSK3B,IGF1R,IKBKG,INPP5D,INPPL1,ITGA11,ITGA8,KDR,MAGI3,MAP2K1,MAP2K2,MAPK3,NFKB2,PDPK1,PIK3CA,PTEN,RAC1,RAF1,RALB,RAP1A,RAP2B,RRAS2,TGFBR3,YWHAH
Regulation of Actin-based Motility by Rho	WT	BAT	4.34	0.216	ACTA2,ARPC1A,ARPC1B,ARPC2,ARPC3,ARPC4,ARPC5,GSN,ITGA11,ITGA8,MYL12A,MYL6,MYL9,MYLK,PI4KA,PIP4K2B,PIP4K2C,PPP1CB,Ppp1r12a,Ppp1r12b,RAC1,RHOQ,RHOT1,RHOT2,WIPF1
IL-15 Signaling	WT	BAT	4.28	0.247	AKT1S1,AKT2,BCL2L1,MAP2K1,MAP2K2,MAPK14,MAPK3,MTOR,NFKB2,PIK3C3,PIK3CA,RAF1,RALB,RAP1A,RAP2B,RPTOR,RRAS2,STAT3,STAT5A
RhoA Signaling	WT	BAT	4.28	0.21	ACTA2,ARHGAP1,ARPC1A,ARPC1B,ARPC2,ARPC3,ARPC4,ARPC5,CDC42EP1,GNA12,IGF1R,LPAR6,MYL12A,MYL6,MYL9,MYLK,PI4KA,PIP4K2B,PIP4K2C,PPP1CB,Ppp1r12a,Ppp1r12b,RDX,ROCK2,SEPTIN7,SEPTIN9
HGF Signaling	WT	BAT	4.22	0.205	AKT2,ATF2,DOCK1,ITGA11,ITGA8,MAP2K1,MAP2K2,MAP3K11,MAP3K5,MAPK3,MAPK8,MAPK9,MET,PIK3C3,PIK3CA,PRKCA,PRKCD,PRKCH,PRKD1,PTPN11,RAC1,RAF1,RALB,RAP1A,RAP2B,RRAS2,STAT3
Salvage Pathways of Pyrimidine Ribonucleotides	WT	BAT	4.18	0.224	ADPGK,AKT2,APOBEC2,ARAF,CDA,CDK4,CDK5,IRAK1,MAP2K1,MAP2K2,MAPK3,MAPK8,MAPK9,NME3,NME7,PCK1,PRKCD,PRKCH,PSTK,PYCR3,UCK2,UCKL1
Hepatic Fibrosis Signaling Pathway	WT	BAT	4.15	0.15	ACTA2,AKT2,ARAF,ATF2,AXIN1,CEBPB,COL1A1,COL1A2,DVL3,FGF2,Flt1,FOXO1,FTH1,FTL,GNAI1,GNAI3,GSK3B,IKBKG,IRAK1,ITGA11,ITGA8,KDR,MAP2K1,MAP2K2,MAP2K5,MAPK14,MAPK3,MAPK8,MAPK9,MTOR,MYL12A,MYL6,MYL9,MYLK,NFKB2,PDK1,PIK3C3,PIK3CA,PPARG,PRKAG1,PRKCA,PRKCD,PRKCH,PRKD1,PTEN,RAC1,RAF1,RALB,RAP1A,RAP2B,RHOQ,RHOT1,RHOT2,ROCK2,RRAS2,SIRT3,SP1,STAT3,TCF4,TFRC,TGFBR3,TRPM7,VCAM1
Apelin Cardiomyocyte Signaling Pathway	WT	BAT	4.11	0.222	AKT2,ATP2A2,ATP2A3,CAT,GNA11,GNAI1,GNAI3,ITPR1,MAPK14,MAPK3,MAPK8,MAPK9,MYL12A,MYL6,MYL9,MYLK,PIK3C3,PIK3CA,PRKCA,PRKCD,PRKCH,PRKD1
Synaptogenesis Signaling Pathway	WT	BAT	4.11	0.16	ADCY9,AFDN,AKT2,AP1B1,AP2A1,AP2S1,ARPC1A,ARPC1B,ARPC2,ARPC3,ARPC4,ARPC5,ATF2,CDH13,CDK5,CTNND1,FARP1,FYN,GSK3B,HSPA8,ITPR1,ITSN1,LYN,MAPK14,MAPK3,MAPT,MTOR,NAP1L4,NAPA,PAFAH1B1,PIK3C3,PIK3CA,PRKAG1,PRKCD,RAC1,RAF1,RALB,RAP1A,RAP2B,RRAS2,SNCA,STX16,STXBP6,THBS3,THBS4,TLN1,VAMP3,VLDLR,VTI1A,YES1
Senescence Pathway	WT	BAT	4.06	0.162	AKT2,ANAPC1,ANAPC5,ARAF,CAPN2,CAPN7,CAPNS1,CAT,CDC23,CDK4,CEBPB,IKBKG,ITPR2,MAP2K1,MAP2K2,MAP2K5,MAPK14,MAPK3,MCU,MTOR,NFKB2,PARP1,PDK1,PDK2,PDK4,PIK3C3,PIK3CA,PPP1CA,PPP2CA,PPP2CB,PPP2R1B,PPP2R2C,PPP2R5A,PPP2R5E,PPP3R1,PTEN,PTPA,RAF1,RALB,RAP1A,RAP2B,RBL2,RING1,RRAS2,SIRT1,SMAD1,TGFBR3,ZFP36L1
Chemokine Signaling	WT	BAT	4.04	0.237	CAMK1,GNAI1,GNAI3,GNAQ,MAP2K1,MAP2K2,MAPK14,MAPK3,MAPK8,PPP1CB,Ppp1r12a,Ppp1r12b,PRKCA,RAF1,RALB,RAP1A,RAP2B,ROCK2,RRAS2
IL-2 Signaling	WT	BAT	4.03	0.262	AKT2,CSNK2A1,CSNK2B,MAP2K1,MAP2K2,MAPK3,MAPK8,PIK3C3,PIK3CA,PTPN11,RAF1,RALB,RAP1A,RAP2B,RRAS2,STAT5A
IL-6 Signaling	WT	BAT	4.03	0.203	AKT2,CD14,CEBPB,COL1A1,CRP,CSNK2A1,CSNK2B,IKBKG,MAP2K1,MAP2K2,MAPK14,MAPK3,MAPK8,MAPK9,MCL1,NFKB2,PIK3C3,PIK3CA,PTPN11,RAF1,RALB,RAP1A,RAP2B,RRAS2,STAT3,TRAF2
Telomerase Signaling	WT	BAT	4.03	0.215	ABL1,AKT2,HDAC1,MAP2K1,MAP2K2,MAPK3,PDPK1,PIK3C3,PIK3CA,PPP2CA,PPP2CB,PPP2R1B,PPP2R2C,PPP2R5A,PPP2R5E,PTPA,RAF1,RALB,RAP1A,RAP2B,RRAS2,SP1,TPP1
EGF Signaling	WT	BAT	4.03	0.273	AKT2,CSNK2A1,CSNK2B,ITPR1,ITPR2,MAP2K1,MAPK14,MAPK3,MAPK8,MTOR,PIK3C3,PIK3CA,PRKCA,RAF1,STAT3
Non-Small Cell Lung Cancer Signaling	WT	BAT	3.98	0.223	ABL1,AKT2,CDK4,HDAC1,ITPR1,ITPR2,MAP2K1,MAP2K2,MAPK3,PDPK1,PIK3C3,PIK3CA,PRKCA,RAF1,RALB,RAP1A,RAP2B,RBL2,RRAS2,RXRB,STK4
ErbB Signaling	WT	BAT	3.98	0.223	FOXO1,GSK3B,MAP2K1,MAP2K2,MAPK14,MAPK3,MAPK8,MAPK9,MTOR,PDPK1,PIK3C3,PIK3CA,PRKCA,PRKCD,PRKCH,PRKD1,RAF1,RALB,RAP1A,RAP2B,RRAS2
tRNA Charging	WT	BAT	3.88	0.308	CARS2,DARS2,EARS2,FARS2,IARS2,LARS2,NARS2,PARS2,RARS1,RARS2,TARS2,VARS2
ERK/MAPK Signaling	WT	BAT	3.87	0.173	ARAF,ATF1,ATF2,DOCK1,FYN,ITGA11,ITGA8,KSR1,MAP2K1,MAP2K2,MAPK3,PIK3C3,PIK3CA,PPARG,PPP1CA,PPP1CB,PPP1R14A,PPP2CA,PPP2CB,PPP2R1B,PPP2R2C,PPP2R5A,PPP2R5E,PRKAG1,PRKCA,PRKCD,PTPA,RAC1,RAF1,RALB,RAP1A,RAP2B,RRAS2,STAT3,TLN1,TLN2,YWHAH
Macropinocytosis Signaling	WT	BAT	3.84	0.237	ACTN4,ANKFY1,ARF6,CD14,CSF1R,MET,PIK3C3,PIK3CA,PRKCA,PRKCD,PRKCH,PRKD1,RAC1,RALB,RAP1A,RAP2B,RRAS2,USP6NL
CNTF Signaling	WT	BAT	3.84	0.263	LIFR,MAP2K1,MAP2K2,MAPK3,MTOR,PIK3C3,PIK3CA,PTPN11,RAF1,RALB,RAP1A,RAP2B,RPS6KA3,RRAS2,STAT3
4-1BB Signaling in T Lymphocytes	WT	BAT	3.82	0.324	ATF2,IKBKG,MAP2K1,MAP2K2,MAP3K5,MAPK14,MAPK3,MAPK8,MAPK9,NFKB2,TRAF2
GM-CSF Signaling	WT	BAT	3.8	0.243	AKT2,BCL2L1,LYN,MAP2K1,MAP2K2,MAPK3,PIK3C3,PIK3CA,PPP3R1,PTPN11,RACK1,RAF1,RALB,RAP1A,RAP2B,RRAS2,STAT3
IGF-1 Signaling	WT	BAT	3.77	0.212	AKT2,CSNK2A1,CSNK2B,FOXO1,IGF1R,IGFBP7,MAP2K1,MAP2K2,MAPK3,MAPK8,PDPK1,PIK3C3,PIK3CA,PRKAG1,PTPN11,RAF1,RALB,RAP1A,RAP2B,RRAS2,STAT3,YWHAH
Tight Junction Signaling	WT	BAT	3.74	0.18	ACTA2,AFDN,AKT2,CASK,CDK4,CLDN5,CPSF3,EPB41,LLGL1,MYL6,MYL9,MYLK,MYO18A,NAPA,NFKB2,NUDT21,PPP2CA,PPP2CB,PPP2R1B,PPP2R2C,PPP2R5A,PPP2R5E,PRKAG1,PTEN,PTPA,RAC1,SAFB,STX16,VAMP3,VAPA,VTI1A,YBX3
Cancer Drug Resistance By Drug Efflux	WT	BAT	3.74	0.259	ABCG2,AKT2,ARAF,FOXO1,MAP2K1,MAP2K2,MAPK3,PDK1,PIK3CA,PTEN,RAF1,RALB,RAP1A,RAP2B,RRAS2
Synaptic Long Term Depression	WT	BAT	3.72	0.175	GNA11,GNA12,GNAI1,GNAI3,GNAQ,GNAS,GUCY1A1,GUCY1B1,IGF1R,ITPR1,ITPR2,LCAT,LYN,MAP2K1,MAP2K2,MAPK3,NPR1,PPP2CA,PPP2CB,PPP2R1B,PPP2R2C,PPP2R5A,PPP2R5E,PRKCA,PRKCD,PRKCH,PRKD1,PRKG1,PTPA,RAF1,RALB,RAP1A,RAP2B,RRAS2
Role of MAPK Signaling in Promoting the Pathogenesis of Influenza	WT	BAT	3.71	0.205	ARAF,ATF2,ATP6AP1,ATP6V0A2,ATP6V1A,ATP6V1D,BAX,LCAT,MAP2K1,MAP2K2,MAP3K5,MAPK14,MAPK3,MAPK8,MAPK9,NFKB2,PRKCA,RAF1,RALB,RAP1A,RAP2B,RPS6KA3,RRAS2
IL-7 Signaling Pathway	WT	BAT	3.69	0.231	AKT2,BAK1,BAX,EBF1,FOXO1,FYN,GSK3A,GSK3B,LYN,MAPK14,MAPK3,MCL1,MET,PDPK1,PIK3C3,PIK3CA,SLC2A1,STAT5A
Mechanisms of Viral Exit from Host Cells	WT	BAT	3.65	0.293	ACTA2,CHMP2A,CHMP2B,LMNB2,PRKCA,PRKCD,PRKCH,PRKD1,SH3GL1,SH3GLB1,VPS37C,XPO1
Protein Kinase A Signaling	WT	BAT	3.64	0.147	ADCY9,ADD2,AKAP12,AKAP5,AKAP8,ANAPC1,ANAPC5,ATF1,ATF2,CDC23,GNAI1,GNAI3,GNAQ,GNAS,GNB2,GNB4,GSK3A,GSK3B,ITPR1,ITPR2,MAP2K1,MAP2K2,MAPK3,MYL12A,MYL6,MYL9,MYLK,NAPEPLD,NFKB2,PDE8A,PGP,PHKA2,PHKG1,PPP1CA,PPP1CB,Ppp1cc,PPP1R14A,PPP3R1,PRKAG1,PRKCA,PRKCD,PRKCH,PRKD1,PTEN,PTP4A1,PTPN1,PTPN11,PTPN21,PTPN9,PTPRG,PYGB,PYGM,RAF1,RAP1A,ROCK2,SIRPA,TCF4,TNS2,YWHAH
Dopamine-DARPP32 Feedback in cAMP Signaling	WT	BAT	3.61	0.177	ADCY9,ATF1,ATF2,ATP2A2,ATP2A3,CDK5,GNAI1,GNAI3,GNAQ,GNAS,GUCY1A1,GUCY1B1,ITPR1,ITPR2,PPP1CA,PPP1CB,Ppp1cc,PPP1R14A,PPP2CA,PPP2CB,PPP2R1B,PPP2R2C,PPP2R5A,PPP2R5E,PPP3R1,PRKAG1,PRKCA,PRKCD,PRKCH,PRKD1,PRKG1,PTPA
Endocannabinoid Cancer Inhibition Pathway	WT	BAT	3.61	0.189	ADCY9,AKT1S1,AKT2,ATF2,CASP6,CASP7,GNAI1,GNAI3,GNAQ,GSK3B,MAP2K1,MAP2K2,MAP2K5,MAPK14,MAPK3,MTOR,PIK3C3,PIK3CA,PRKAB1,PRKAG1,RAF1,ROCK2,RPTOR,SMPD4,SPTLC1,SPTLC2,TCF4
Actin Nucleation by ARP-WASP Complex	WT	BAT	3.59	0.215	ARPC1A,ARPC1B,ARPC2,ARPC3,ARPC4,ARPC5,GNA12,ITGA11,ITGA8,PPP1R12C,RAC1,RALB,RAP1A,RAP2B,RHOQ,RHOT1,RHOT2,ROCK2,RRAS2,WIPF1
Endometrial Cancer Signaling	WT	BAT	3.57	0.25	AKT2,AXIN1,GSK3B,MAP2K1,MAP2K2,MAPK3,PDPK1,PIK3C3,PIK3CA,PTEN,RAF1,RALB,RAP1A,RAP2B,RRAS2
Paxillin Signaling	WT	BAT	3.53	0.204	ACTA2,ACTN1,ACTN4,ARF6,CSK,DOCK1,GIT2,ITGA11,ITGA8,MAPK14,MAPK8,MAPK9,PARVA,PIK3C3,PIK3CA,RAC1,RALB,RAP1A,RAP2B,RRAS2,TLN1,TLN2
CD40 Signaling	WT	BAT	3.52	0.239	ATF1,IKBKG,MAP2K1,MAP2K2,MAP2K5,MAPK14,MAPK3,MAPK8,MAPK9,NFKB2,PIK3C3,PIK3CA,PTGS1,STAT3,TANK,TRAF2
Endothelin-1 Signaling	WT	BAT	3.51	0.173	ADCY9,ARAF,CASP6,CASP7,GNA11,GNA12,GNAI1,GNAI3,GNAQ,GNAS,GUCY1A1,GUCY1B1,ITPR1,ITPR2,LCAT,MAPK14,MAPK3,MAPK8,MAPK9,NAPEPLD,NPR1,PIK3C3,PIK3CA,PRKCA,PRKCD,PRKCH,PRKD1,PTGS1,RAF1,RALB,RAP1A,RAP2B,RRAS2
LXR/RXR Activation	WT	BAT	3.49	0.195	AHSG,ALB,APOA4,APOC4,APOM,CD14,CD36,CLU,GC,ITIH4,LCAT,LDLR,LPL,MLXIPL,NCOR1,NFKB2,PCYOX1,PLTP,PON1,PON3,RBP4,RXRB,S100A8,VTN
Glioma Signaling	WT	BAT	3.44	0.194	ABL1,AKT2,CAMK1,CDK4,CDKN2C,HDAC1,IGF1R,MAP2K1,MAP2K2,MAPK3,MTOR,PIK3C3,PIK3CA,PRKCA,PRKCD,PRKCH,PRKD1,PTEN,RAF1,RALB,RAP1A,RAP2B,RBL2,RRAS2
Leukocyte Extravasation Signaling	WT	BAT	3.43	0.171	ABL1,ACTA2,ACTN1,ACTN4,AFDN,ARHGAP1,CLDN5,CTNND1,CTTN,GNAI1,GNAI3,MAP2K2,MAPK14,MAPK8,MAPK9,MYL6,PIK3C3,PIK3CA,PRKCA,PRKCD,PRKCH,PRKD1,PTPN11,RAC1,RAP1A,RDX,ROCK2,SIPA1,THY1,TIMP3,VAV1,VCAM1,WIPF1
Caveolar-mediated Endocytosis Signaling	WT	BAT	3.42	0.227	ABL1,ACTA2,ALB,CAVIN1,COPB1,COPB2,COPG1,COPG2,COPZ1,FLOT1,FLOT2,FYN,ITGA11,ITGA8,ITSN1,PRKCA,PTPN1
Cardiac Hypertrophy Signaling	WT	BAT	3.4	0.159	ADCY9,ATF2,EIF2B1,EIF2B2,EIF2B4,GNA11,GNA12,GNAI1,GNAI3,GNAQ,GNAS,GNB2,GNB4,GSK3B,IGF1R,MAP2K1,MAP2K2,MAP3K11,MAP3K5,MAPK14,MAPK3,MAPK8,MAPK9,MTOR,MYL12A,MYL6,MYL9,PIK3C3,PIK3CA,PPP3R1,PRKAG1,RAC1,RAF1,RALB,RAP1A,RAP2B,RHOQ,RHOT1,RHOT2,ROCK2,RRAS2
Melanoma Signaling	WT	BAT	3.34	0.26	AKT2,CDK4,MAP2K1,MAP2K2,MAPK3,PIK3C3,PIK3CA,PTEN,RAF1,RALB,RAP1A,RAP2B,RRAS2
Dopamine Receptor Signaling	WT	BAT	3.27	0.221	ADCY9,DDC,GCH1,MAOA,MAOB,PPP1CA,PPP1CB,Ppp1cc,PPP1R14A,PPP2CA,PPP2CB,PPP2R1B,PPP2R2C,PPP2R5A,PPP2R5E,PRKAG1,PTPA
Acute Myeloid Leukemia Signaling	WT	BAT	3.27	0.209	AKT2,ARAF,CSF1R,MAP2K1,MAP2K2,MAP2K5,MAPK3,MTOR,NFKB2,PIK3C3,PIK3CA,RAF1,RALB,RAP1A,RAP2B,RRAS2,STAT3,STAT5A,TCF4
PEDF Signaling	WT	BAT	3.27	0.214	AKT2,BCL2L1,CASP7,IKBKG,MAPK14,MAPK3,NFKB2,PIK3C3,PIK3CA,PPARG,RAC1,RAF1,RALB,RAP1A,RAP2B,ROCK2,RRAS2,TCF4
PI3K Signaling in B Lymphocytes	WT	BAT	3.24	0.182	ABL1,AKT2,ATF1,ATF2,ATF7,FYN,IKBKG,INPP5D,ITPR1,ITPR2,LYN,MAP2K1,MAP2K2,MAPK3,NFKB2,PDPK1,PIK3CA,PPP3R1,PTEN,RAC1,RAF1,RALB,RAP1A,RAP2B,RRAS2,VAV1
HIPPO signaling	WT	BAT	3.2	0.212	ITCH,LLGL1,NF2,PPP1CA,PPP1CB,Ppp1cc,PPP1R14A,PPP2CA,PPP2CB,PPP2R1B,PPP2R2C,PPP2R5A,PPP2R5E,PTPA,SAV1,SMAD1,STK4,YWHAH
Synaptic Long Term Potentiation	WT	BAT	3.18	0.186	ATF2,GNA11,GNAQ,ITPR1,ITPR2,MAP2K1,MAP2K2,MAPK3,PPP1CA,PPP1CB,Ppp1cc,PPP1R14A,PPP1R1A,PPP3R1,PRKAG1,PRKCA,PRKCD,PRKCH,PRKD1,RAF1,RALB,RAP1A,RAP2B,RRAS2
P2Y Purigenic Receptor Signaling Pathway	WT	BAT	3.18	0.186	ADCY9,AKT2,ATF2,GNAI1,GNAI3,GNAQ,GNB2,GNB4,MAP2K1,MAP2K2,MAPK3,NFKB2,PIK3C3,PIK3CA,PRKAG1,PRKCA,PRKCD,PRKCH,PRKD1,RAF1,RALB,RAP1A,RAP2B,RRAS2
Chronic Myeloid Leukemia Signaling	WT	BAT	3.17	0.196	ABL1,AKT2,BCL2L1,CDK4,CTBP2,HDAC1,IKBKG,MAP2K1,MAP2K2,MAPK3,NFKB2,PIK3C3,PIK3CA,PTPN11,RAF1,RALB,RAP1A,RAP2B,RBL2,RRAS2,STAT5A
UVB-Induced MAPK Signaling	WT	BAT	3.17	0.25	MAP2K1,MAPK14,MAPK3,MAPK8,MAPK9,MTOR,PIK3C3,PIK3CA,PRKCA,PRKCD,PRKCH,PRKD1,RPS6KA3
Mitochondrial L-carnitine Shuttle Pathway	WT	BAT	3.15	0.389	ACSL1,ACSL3,ACSL4,CPT1A,CPT1B,CPT2,SLC27A2
PDGF Signaling	WT	BAT	3.14	0.209	ABL1,CSNK2A1,CSNK2B,INPP5D,INPPL1,MAP2K1,MAP2K2,MAPK3,MAPK8,PIK3C3,PIK3CA,PRKCA,RAF1,RALB,RAP1A,RAP2B,RRAS2,STAT3
Role of p14/p19ARF in Tumor Suppression	WT	BAT	3.07	0.31	NPM1,NPM3,PIK3C3,PIK3CA,POLR3D,RAC1,SENP3,Sf3a2,UBTF
Oxidative Phosphorylation	WT	BAT	3.06	0.193	ATP5MF,ATPAF2,COX11,COX15,COX6A2,CYC1,NDUFA1,NDUFA11,NDUFA12,NDUFA13,NDUFA3,NDUFA9,NDUFAB1,NDUFB10,NDUFB11,NDUFB2,NDUFB8,NDUFS1,NDUFS2,NDUFV1,SURF1
Neuregulin Signaling	WT	BAT	3.03	0.188	AKT2,CDK5,ITGA11,ITGA8,MAP2K1,MAP2K2,MAPK3,MTOR,PDPK1,PRKCA,PRKCD,PRKCH,PRKD1,PTEN,PTPN11,RAF1,RALB,RAP1A,RAP2B,RPS6,RRAS2,STAT5A
Phosphatidylglycerol Biosynthesis II (Non-plastidic)	WT	BAT	3.01	0.333	ABHD5,AGPAT2,AGPAT3,AGPAT4,GPAM,GPAT4,PGS1,TAMM41
Hypoxia Signaling in the Cardiovascular System	WT	BAT	3.01	0.216	ATF2,COPS5,PTEN,SLC2A4,SUMO1,UBE2A,UBE2B,UBE2D1,UBE2D3,UBE2E3,UBE2G2,UBE2I,UBE2J1,UBE2L6,UBE2V1,UBE2Z
Role of MAPK Signaling in the Pathogenesis of Influenza	WT	BAT	3.01	0.21	AKT2,ATF2,BAX,LCAT,MAP2K1,MAP2K2,MAP3K5,MAPK14,MAPK3,MAPK8,MAPK9,PRKCA,RAF1,RALB,RAP1A,RAP2B,RRAS2
GNRH Signaling	WT	BAT	2.99	0.165	ADCY9,ATF2,GNA11,GNAI1,GNAI3,GNAQ,GNAS,GNB2,GNB4,ITPR1,ITPR2,MAP2K1,MAP2K2,MAP3K11,MAP3K5,MAPK14,MAPK3,MAPK8,MAPK9,NFKB2,PRKAG1,PRKCA,PRKCD,PRKCH,PRKD1,RAC1,RAF1,RALB,RAP1A,RAP2B,RRAS2
Gα12/13 Signaling	WT	BAT	2.99	0.18	AKT2,CDH13,GNA12,IKBKG,LPAR6,MAP2K1,MAP2K2,MAP3K5,MAPK3,MAPK8,MAPK9,MYL12A,MYL6,MYL9,NFKB2,PIK3C3,PIK3CA,RAF1,RALB,RAP1A,RAP2B,ROCK2,RRAS2,VAV1
Sumoylation Pathway	WT	BAT	2.98	0.194	CBX4,CTBP2,HDAC1,MAP3K5,MAPK8,MAPK9,NFKB2,RAC1,RHOQ,RHOT1,RHOT2,SENP3,SIRT1,SNCA,SP1,SP3,SUMO1,SUMO3,TDG,UBE2I
Apelin Muscle Signaling Pathway	WT	BAT	2.97	0.25	AKT2,GNA11,GNA12,GNAI1,GNAI3,GNAQ,GNAS,GNB2,GNB4,PRKAB1,PRKAG1,SLC2A4
Necroptosis Signaling Pathway	WT	BAT	2.95	0.172	CAPN2,CAPN7,CAPNS1,GLUL,IKBKG,MLKL,PAM16,PPID,PPP3R1,RBL2,SLC25A10,SLC25A3,SLC25A4,STAT2,TIMM22,TIMM23,TIMM8A,TIMM8B,TNIP1,TOMM22,TOMM40,TOMM40L,TOMM7,TRAF2,TRPM7,VDAC2,VDAC3
ErbB4 Signaling	WT	BAT	2.95	0.221	MAP2K1,MAP2K2,MAPK3,PDPK1,PIK3C3,PIK3CA,PRKCA,PRKCD,PRKCH,PRKD1,RAF1,RALB,RAP1A,RAP2B,RRAS2
Mouse Embryonic Stem Cell Pluripotency	WT	BAT	2.93	0.192	AKT2,AXIN1,DVL3,GSK3B,LIFR,MAP2K1,MAP2K2,MAPK14,MAPK3,PIK3C3,PIK3CA,PTPN11,RAF1,RALB,RAP1A,RAP2B,RRAS2,SMAD1,STAT3,TCF4
Cardiac β-adrenergic Signaling	WT	BAT	2.91	0.167	ADCY9,AKAP12,AKAP5,AKAP8,ATP2A2,ATP2A3,GNA11,GNA12,GNAI1,GNAI3,GNAQ,GNAS,GNB2,GNB4,NAPEPLD,PDE8A,PPP1CA,PPP1CB,Ppp1cc,PPP1R14A,PPP1R1A,PPP2CA,PPP2CB,PPP2R1B,PPP2R2C,PPP2R5A,PPP2R5E,PRKAG1,PTPA
GP6 Signaling Pathway	WT	BAT	2.91	0.181	AKT2,COL1A1,COL1A2,COL5A1,COL5A2,COL6A1,FGG,FYN,GSK3A,GSK3B,ITPR1,LAMA3,LYN,PDPK1,PIK3C3,PIK3CA,PRKCA,PRKCD,PRKCH,PRKD1,RAC1,TLN1,VAV1
Prostate Cancer Signaling	WT	BAT	2.9	0.188	ABL1,AKT2,ATF2,FOXO1,GSK3B,HDAC1,MAP2K1,MAP2K2,MAPK3,MTOR,NFKB2,PDPK1,PIK3C3,PIK3CA,PTEN,RAF1,RALB,RAP1A,RAP2B,RBL2,RRAS2
GDNF Family Ligand-Receptor Interactions	WT	BAT	2.88	0.211	DOK2,ITPR1,ITPR2,MAP2K1,MAP2K2,MAPK3,MAPK8,MAPK9,PIK3C3,PIK3CA,RAC1,RAF1,RALB,RAP1A,RAP2B,RRAS2
Glutathione Redox Reactions I	WT	BAT	2.88	0.32	GPX7,GSR,GSTK1,GSTM1,GSTM2,Gstt1,GSTT2/GSTT2B,GSTZ1
Neurotrophin/TRK Signaling	WT	BAT	2.88	0.211	ATF2,MAP2K1,MAP2K2,MAP2K5,MAP3K5,MAPK3,MAPK8,PDPK1,PIK3C3,PIK3CA,PTPN11,RAF1,RALB,RAP1A,RAP2B,RRAS2
Semaphorin Neuronal Repulsive Signaling Pathway	WT	BAT	2.87	0.172	AKT2,CDK5,FARP1,FYN,GSK3B,GUCY1A1,GUCY1B1,ITGA11,ITGA8,MAP2K1,MAP2K2,MAP2K5,MAPT,MYL12A,MYL6,MYL9,PIK3C3,PIK3CA,PPP1CB,Ppp1r12a,Ppp1r12b,PRKAG1,PRKG1,RAC1,ROCK2,STK11
Phagosome Maturation	WT	BAT	2.87	0.17	ATP6AP1,ATP6V0A2,ATP6V1A,ATP6V1D,CTSA,CTSH,CTSZ,DYNLT1,EEA1,NAPA,PIK3C3,RAB7A,RAC1,STX16,TUBA4A,TUBA8,TUBB,TUBB2B,TUBB4B,TUBB6,VAMP3,VPS11,VPS18,VPS37C,VPS39,VPS41,VTI1A
Oncostatin M Signaling	WT	BAT	2.85	0.256	MAP2K1,MAP2K2,MAPK3,RAF1,RALB,RAP1A,RAP2B,RRAS2,STAT3,STAT5A,TIMP3
Cell Cycle Regulation by BTG Family Proteins	WT	BAT	2.84	0.27	CDK4,CNOT7,PPP2CA,PPP2CB,PPP2R1B,PPP2R2C,PPP2R5A,PPP2R5E,PRMT1,PTPA
FGF Signaling	WT	BAT	2.83	0.202	AKT2,ATF2,FGF2,ITPR1,MAP2K1,MAP3K5,MAPK14,MAPK3,MAPK8,MET,PIK3C3,PIK3CA,PRKCA,PTPN11,RAC1,RAF1,STAT3
G Beta Gamma Signaling	WT	BAT	2.82	0.178	AKT2,GNA11,GNA12,GNAI1,GNAI3,GNAQ,GNAS,GNB2,GNB4,ITPR1,ITPR2,MAPK3,PDPK1,PRKAG1,PRKCA,PRKCD,PRKCH,PRKD1,RAF1,RALB,RAP1A,RAP2B,RRAS2
Systemic Lupus Erythematosus In B Cell Signaling Pathway	WT	BAT	2.79	0.148	AKT2,BCL2L1,CSK,FOXO1,FYN,GSK3B,IFIT2,IFIT3,IFNAR2,IFNGR1,INPP5D,INPPL1,IRAK1,LYN,MAP2K1,MAP2K2,MAPK3,MAVS,MCL1,MTOR,NFKB2,PDPK1,PIK3C3,PIK3CA,PPP3R1,PRKCA,PRKCD,PRKCH,PRKD1,PTPN11,RAC1,RAF1,RALB,RAP1A,RAP2B,RRAS2,STAT2,STAT3,TRAF2,VAV1,YES1
MSP-RON Signaling In Cancer Cells Pathway	WT	BAT	2.76	0.174	ACTA2,AKT2,ARAF,ATF2,GSK3B,KLKB1,MAP2K1,MAP2K2,MAPK3,MET,MTOR,NFKB2,PIK3C3,PIK3CA,RAF1,RALB,RAP1A,RAP2B,RPS6KA3,RRAS2,SP1,STAT3,TCF4,YWHAH
NF-κB Activation by Viruses	WT	BAT	2.76	0.205	AKT2,IKBKG,MAPK3,NFKB2,PIK3C3,PIK3CA,PRKCA,PRKCD,PRKCH,PRKD1,RAF1,RALB,RAP1A,RAP2B,RRAS2,TRAF2
Amyloid Processing	WT	BAT	2.72	0.235	AKT2,CAPN2,CAPN7,CAPNS1,CDK5,CSNK2A1,CSNK2B,GSK3B,MAPK14,MAPK3,MAPT,PRKAG1
Role of NFAT in Cardiac Hypertrophy	WT	BAT	2.72	0.155	ADCY9,AKAP5,AKT2,CAMK1,GNAI1,GNAI3,GNAQ,GNAS,GNB2,GNB4,GSK3B,HDAC1,IGF1R,ITPR1,ITPR2,MAP2K1,MAP2K2,MAPK14,MAPK3,MAPK8,MAPK9,PIK3C3,PIK3CA,PPP3R1,PRKAG1,PRKCA,PRKCD,PRKCH,PRKD1,RAF1,RALB,RAP1A,RAP2B,RRAS2
Thyroid Cancer Signaling	WT	BAT	2.7	0.203	AKT2,FOXO1,GSK3B,MAP2K1,MAP2K2,MAPK3,MTOR,PDK1,PIK3C3,PIK3CA,PTEN,RALB,RAP1A,RAP2B,RRAS2,TCF4
Estrogen-Dependent Breast Cancer Signaling	WT	BAT	2.7	0.203	Akr1b7,AKT2,ATF2,HSD17B10,HSD17B11,IGF1R,MAPK3,NFKB2,PIK3C3,PIK3CA,RALB,RAP1A,RAP2B,RRAS2,SP1,STAT5A
Melatonin Signaling	WT	BAT	2.69	0.208	ARAF,GNAI1,GNAI3,GNAQ,MAP2K1,MAP2K2,MAP2K5,MAPK3,PRKAG1,PRKCA,PRKCD,PRKCH,PRKD1,RAF1,SLC2A4
Ephrin B Signaling	WT	BAT	2.69	0.208	AXIN1,GNA11,GNA12,GNAI1,GNAI3,GNAQ,GNAS,GNB2,GNB4,ITSN1,MAPK3,RAC1,RGS3,ROCK2,VAV1
Extrinsic Prothrombin Activation Pathway	WT	BAT	2.67	0.375	F10,F13A1,F3,FGG,PROC,SERPINC1
Renal Cell Carcinoma Signaling	WT	BAT	2.64	0.2	AKT2,CUL2,MAP2K1,MAP2K2,MAPK3,MET,PIK3C3,PIK3CA,PTPN11,RAC1,RAF1,RALB,RAP1A,RAP2B,RRAS2,SLC2A1
Glutathione-mediated Detoxification	WT	BAT	2.63	0.273	Gsta4,GSTK1,GSTM1,GSTM2,GSTM3,Gstt1,GSTT2/GSTT2B,GSTZ1,LANCL1
Pyridoxal 5'-phosphate Salvage Pathway	WT	BAT	2.62	0.212	ADPGK,AKT2,ARAF,CDK4,CDK5,IRAK1,MAP2K1,MAP2K2,MAPK3,MAPK8,MAPK9,PRKCD,PRKCH,PSTK
PAK Signaling	WT	BAT	2.61	0.178	ARHGAP10,GIT1,ITGA11,ITGA8,MAP2K1,MAP2K2,MAPK3,MAPK8,MAPK9,MYL12A,MYL6,MYL9,MYLK,PIK3C3,PIK3CA,RAC1,RAF1,RALB,RAP1A,RAP2B,RRAS2
RhoGDI Signaling	WT	BAT	2.61	0.153	ACTA2,ARHGAP1,ARPC1A,ARPC1B,ARPC2,ARPC3,ARPC4,ARPC5,CDH13,GNA11,GNA12,GNAI1,GNAI3,GNAQ,GNAS,GNB2,GNB4,ITGA11,ITGA8,MYL12A,MYL6,MYL9,PI4KA,PIP4K2B,PIP4K2C,PPP1R12C,PRKCA,RAC1,RDX,RHOQ,RHOT1,RHOT2,ROCK2
Nitric Oxide Signaling in the Cardiovascular System	WT	BAT	2.56	0.176	AKT2,ATP2A2,ATP2A3,Flt1,GUCY1A1,GUCY1B1,ITPR1,ITPR2,KDR,MAP2K1,MAP2K2,MAPK3,NPR1,PIK3C3,PIK3CA,PRKAG1,PRKCA,PRKCD,PRKCH,PRKD1,PRKG1
CDP-diacylglycerol Biosynthesis I	WT	BAT	2.56	0.318	ABHD5,AGPAT2,AGPAT3,AGPAT4,GPAM,GPAT4,TAMM41
IL-17A Signaling in Airway Cells	WT	BAT	2.56	0.209	AKT2,GSK3B,IKBKG,MAP2K1,MAP2K2,MAPK14,MAPK3,MAPK8,MAPK9,NFKB2,PIK3C3,PIK3CA,PTEN,STAT3
eNOS Signaling	WT	BAT	2.55	0.164	ADCY9,AKT2,Flt1,GNAQ,GNAS,GUCY1A1,GUCY1B1,HSPA2,HSPA4,HSPA8,HSPA9,ITPR1,ITPR2,KDR,LPAR6,NOSIP,PDPK1,PIK3C3,PIK3CA,PRKAB1,PRKAG1,PRKCA,PRKCD,PRKCH,PRKD1,PRKG1
Molecular Mechanisms of Cancer	WT	BAT	2.55	0.133	ABL1,ADCY9,AKT2,AXIN1,BAK1,BAX,BCL2L1,CASP6,CASP7,CDK13,CDK4,CDK5,CDKN2C,CTNND1,FOXO1,FYN,GNA11,GNA12,GNAI1,GNAI3,GNAQ,GNAS,GNB2,GNB4,GSK3A,GSK3B,HAT1,HDAC1,ITGA11,ITGA8,MAP2K1,MAP2K2,MAP3K5,MAPK14,MAPK3,MAPK8,MAPK9,MAX,NFKB2,PIK3C3,PIK3CA,PRKAG1,PRKCA,PRKCD,PRKCH,PRKD1,PTPN11,RAC1,RAF1,RALB,RAP1A,RAP2B,RBL2,RHOQ,RHOT1,RHOT2,RRAS2,SMAD1,TCF4
Acetate Conversion to Acetyl-CoA	WT	BAT	2.54	0.75	ACSL1,ACSS1,ACSS3
Inhibition of Angiogenesis by TSP1	WT	BAT	2.53	0.265	AKT2,CD36,FYN,GUCY1A1,GUCY1B1,KDR,MAPK14,MAPK8,MAPK9
RAN Signaling	WT	BAT	2.51	0.353	CSE1L,IPO5,KPNA4,RANBP1,TNPO1,XPO1
Role of PKR in Interferon Induction and Antiviral Response	WT	BAT	2.51	0.169	ATF2,BAX,CYC1,HSPA2,HSPA4,HSPA8,HSPA9,IFNAR2,IFNGR1,IKBKG,MAPK14,MAPK3,MAPK8,MAPK9,MAVS,METAP2,NFKB2,NPM1,SCARA3,SP1,STAT2,STAT3,TARBP2
Superpathway of D-myo-inositol (1,4,5)-trisphosphate Metabolism	WT	BAT	2.44	0.304	BPNT1,IMPA2,INPP1,INPP5D,INPPL1,MINPP1,PTEN
RANK Signaling in Osteoclasts	WT	BAT	2.44	0.187	AKT2,GSN,IKBKG,MAP2K1,MAP2K2,MAP3K11,MAP3K5,MAPK14,MAPK3,MAPK8,MAPK9,NFKB2,PIK3C3,PIK3CA,PPP3R1,RAF1,TRAF2
Superoxide Radicals Degradation	WT	BAT	2.43	0.5	CAT,GPX7,SOD1,SOD3
VEGF Family Ligand-Receptor Interactions	WT	BAT	2.41	0.19	AKT2,KDR,MAP2K1,MAP2K2,MAPK3,PIK3C3,PIK3CA,PRKCA,PRKCD,PRKCH,PRKD1,RAF1,RALB,RAP1A,RAP2B,RRAS2
Glioblastoma Multiforme Signaling	WT	BAT	2.41	0.158	AKT2,AXIN1,CDK4,FOXO1,GSK3B,IGF1R,ITPR1,ITPR2,MAP2K1,MAP2K2,MAPK3,MTOR,NF2,PIK3C3,PIK3CA,PRKCD,PTEN,RAC1,RAF1,RALB,RAP1A,RAP2B,RHOQ,RHOT1,RHOT2,RRAS2,TSC1
Antiproliferative Role of Somatostatin Receptor 2	WT	BAT	2.39	0.195	GNB2,GNB4,GUCY1A1,GUCY1B1,MAP2K1,MAP2K2,MAPK3,NPR1,PIK3C3,PIK3CA,PTPN11,RALB,RAP1A,RAP2B,RRAS2
IL-22 Signaling	WT	BAT	2.33	0.292	AKT2,MAPK14,MAPK3,MAPK8,MAPK9,STAT3,STAT5A
CD27 Signaling in Lymphocytes	WT	BAT	2.3	0.211	BCL2L1,CYC1,IKBKG,MAP2K1,MAP2K2,MAP2K5,MAP3K11,MAP3K5,MAPK8,MAPK9,NFKB2,TRAF2
BMP signaling pathway	WT	BAT	2.26	0.184	ATF2,MAGED1,MAP2K1,MAP2K2,MAPK14,MAPK3,MAPK8,MAPK9,NFKB2,PRKAG1,RAF1,RALB,RAP1A,RAP2B,RRAS2,SMAD1
Induction of Apoptosis by HIV1	WT	BAT	2.24	0.2	BAK1,BAX,BCL2L1,CYC1,IKBKG,MAP3K5,MAPK8,MAPK9,NFKB2,SLC25A10,SLC25A3,SLC25A4,TRAF2
Retinol Biosynthesis	WT	BAT	2.24	0.227	AKR1B10,CES1,Ces2c (includes others),DAGLB,DHRS3,ESD,LPL,RDH10,RDH11,RDH14
Role of JAK family kinases in IL-6-type Cytokine Signaling	WT	BAT	2.22	0.28	MAPK14,MAPK3,MAPK8,MAPK9,PTPN11,STAT3,STAT5A
Tryptophan Degradation X (Mammalian, via Tryptamine)	WT	BAT	2.22	0.28	AKR1A1,AKR1B10,ALDH2,DDC,MAOA,MAOB,RDH14
Androgen Signaling	WT	BAT	2.19	0.154	GNA11,GNA12,GNAI1,GNAI3,GNAQ,GNAS,GNB2,GNB4,GTF2E2,HSPA4,ITPR1,ITPR2,MAPK3,NCOA1,NFKB2,POLR2D,POLR2G,PRKAG1,PRKCA,PRKCD,PRKCH,PRKD1,TAF12,TAF6,TAF9B,TGFB1I1
Phenylalanine Degradation IV (Mammalian, via Side Chain)	WT	BAT	2.19	0.357	ACSF3,ALDH2,MAOA,MAOB,SLC27A2
Colanic Acid Building Blocks Biosynthesis	WT	BAT	2.19	0.357	GMDS,GMPPA,MPI,PMM1,TSTA3
Docosahexaenoic Acid (DHA) Signaling	WT	BAT	2.19	0.237	AKT2,BAX,BCL2L1,FOXO1,GSK3A,GSK3B,PDPK1,PIK3C3,PIK3CA
CMP-N-acetylneuraminate Biosynthesis I (Eukaryotes)	WT	BAT	2.17	0.6	CMAS,GNE,NANS
Regulation of Cellular Mechanics by Calpain Protease	WT	BAT	2.16	0.18	ACTN1,ACTN4,CAPN2,CAPN7,CAPNS1,CAST,CDK4,ITGA11,ITGA8,MAPK3,RALB,RAP1A,RAP2B,RRAS2,TLN1,TLN2
Glycolysis I	WT	BAT	2.12	0.269	ALDOA,BPGM,ENO1,GAPDH,PGK1,PKLR,Tpi1 (includes others)
Gluconeogenesis I	WT	BAT	2.12	0.269	ALDOA,BPGM,ENO1,GAPDH,MDH1,ME2,PGK1
UVA-Induced MAPK Signaling	WT	BAT	2.11	0.173	BCL2L1,MAPK14,MAPK3,MAPK8,MAPK9,MTOR,PARP1,PARP9,PIK3C3,PIK3CA,PRKCA,RALB,RAP1A,RAP2B,RPS6KA3,RRAS2,SMPD4
Xenobiotic Metabolism CAR Signaling Pathway	WT	BAT	2.09	0.148	ALDH2,DNAJC7,FMO1,GSTK1,GSTM1,GSTM2,GSTM3,GSTT2/GSTT2B,GSTZ1,MAP2K1,MAP2K2,MAP2K5,MAPK3,NCOA1,PPP2CA,PPP2CB,PPP2R1B,PPP2R2C,PPP2R5A,PPP2R5E,PRKCA,PRKCD,PRKCH,PRKD1,PTPA,RACK1,SNW1,SOD3
GDP-L-fucose Biosynthesis I (from GDP-D-mannose)	WT	BAT	2.07	1	GMDS,TSTA3
Axonal Guidance Signaling	WT	BAT	2.07	0.125	ABL1,ABLIM1,ABLIM3,ACE,ADAMTS18,AKT2,ARPC1A,ARPC1B,ARPC2,ARPC3,ARPC4,ARPC5,CDK5,CHMP1A,COPS5,DOCK1,FYN,GIT1,GNA11,GNA12,GNAI1,GNAI3,GNAQ,GNAS,GNB2,GNB4,GSK3B,ITGA11,ITGA8,ITSN1,KLC1,MAP2K1,MAP2K2,MAPK3,MET,MYL12A,MYL6,MYL9,PIK3C3,PIK3CA,PPP3R1,PRKAG1,PRKCA,PRKCD,PRKCH,PRKD1,PTPN11,RAC1,RAF1,RALB,RAP1A,RAP2B,RGS3,ROCK2,RRAS2,SDCBP,TUBA4A,TUBA8,TUBB,TUBB2B,TUBB4B,TUBB6,WIPF1
Role of MAPK Signaling in Inhibiting the Pathogenesis of Influenza	WT	BAT	2.05	0.184	ARAF,ATF2,BAX,LCAT,MAP2K1,MAP2K2,MAP3K5,MAPK14,MAPK3,MAPK8,MAPK9,NFKB2,RAF1,RPS6KA3
TR/RXR Activation	WT	BAT	2.03	0.179	AKT2,ENO1,F10,LDLR,MTOR,NCOA1,NCOR1,PCK1,PIK3C3,PIK3CA,RXRB,SLC2A1,TBL1XR1,UCP1,UCP3
SPINK1 General Cancer Pathway	WT	BAT	2.02	0.188	AKT2,MAP2K1,MAP2K2,MAPK3,Mt1,PIK3C3,PIK3CA,RAF1,RALB,RAP1A,RAP2B,RRAS2,STAT3
Calcium Transport I	WT	BAT	2.02	0.4	ATP2A2,ATP2A3,ATP2B2,ATP2B4
Corticotropin Releasing Hormone Signaling	WT	BAT	2.02	0.154	ADCY9,ARPC5,ATF2,GNAI1,GNAI3,GNAQ,GNAS,GUCY1A1,GUCY1B1,ITPR1,ITPR2,MAP2K1,MAP2K2,MAPK14,MAPK3,NPR1,PRKAG1,PRKCA,PRKCD,PRKCH,PRKD1,RAF1,RAP1A
Xenobiotic Metabolism PXR Signaling Pathway	WT	BAT	2	0.146	ALDH2,CAT,CDK5,CES1,Ces2c (includes others),DNAJC7,ESD,GSTK1,GSTM1,GSTM2,GSTM3,GSTT2/GSTT2B,GSTZ1,MAOA,MAOB,NCOA1,NCOR1,PPM1A,PPP1CA,PPP1CB,Ppp1cc,PPP1R14A,PRKAG1,PRKCA,PRKCD,PRKCH,PRKD1,SNW1
Angiopoietin Signaling	WT	BAT	2	0.182	AKT2,DOK2,FOXO1,IKBKG,NFKB2,PIK3C3,PIK3CA,PTPN11,RALB,RAP1A,RAP2B,RRAS2,STAT5A,TNIP1
Pyrimidine Ribonucleotides Interconversion	WT	BAT	1.98	0.235	Ddx3x,ENTPD1,ENTPD2,NME3,NME7,NUDT18,PCK1,SLC25A42
Lymphotoxin β Receptor Signaling	WT	BAT	1.97	0.2	AKT2,BCL2L1,CYC1,IKBKG,MAPK3,NFKB2,PDPK1,PIK3C3,PIK3CA,TRAF2,VCAM1
PPARα/RXRα Activation	WT	BAT	1.97	0.145	ACOX1,ADCY9,ADIPOQ,CD36,CPT1B,GNA11,GNAQ,GNAS,GPD2,IKBKG,LPL,MAP2K1,MAP2K2,MAPK14,MAPK3,MAPK8,NCOR1,NFKB2,PPARA,PRKAB1,PRKAG1,PRKCA,RAF1,RALB,RAP1A,RAP2B,RRAS2,TGFBR3
VDR/RXR Activation	WT	BAT	1.95	0.179	CD14,CEBPB,CSNK2A1,FOXO1,NCOA1,NCOR1,PRKCA,PRKCD,PRKCH,PRKD1,RXRB,SERPINB1,SP1,YY1
Melanocyte Development and Pigmentation Signaling	WT	BAT	1.94	0.17	ADCY9,ATF2,GNAS,MAP2K1,MAP2K2,MAPK3,PIK3C3,PIK3CA,PRKAG1,PTPN11,RAF1,RALB,RAP1A,RAP2B,RPS6KA3,RRAS2
IL-1 Signaling	WT	BAT	1.94	0.17	ADCY9,GNA11,GNA12,GNAI1,GNAI3,GNAQ,GNAS,GNB2,GNB4,IKBKG,IRAK1,MAPK14,MAPK8,MAPK9,NFKB2,PRKAG1
Growth Hormone Signaling	WT	BAT	1.92	0.183	IGF1R,MAPK3,PDPK1,PIK3C3,PIK3CA,PRKCA,PRKCD,PRKCH,PRKD1,RPS6KA3,SLC2A4,STAT3,STAT5A
Methionine Degradation I (to Homocysteine)	WT	BAT	1.91	0.273	EEF1AKMT2,MAT2B,NSUN4,PRMT1,PRMT3,PRMT5
Glycerol Degradation I	WT	BAT	1.9	0.5	Gk,GK5,GPD2
GDP-mannose Biosynthesis	WT	BAT	1.9	0.5	GMPPA,MPI,PMM1
White Adipose Tissue Browning Pathway	WT	BAT	1.89	0.154	ADCY9,ATF2,CEBPB,CTBP2,GNAS,GUCY1A1,GUCY1B1,ITPR1,ITPR2,KDR,MAPK14,NPR1,PPARA,PPARG,PRKAB1,PRKAG1,PRKG1,RXRB,SIRT1,SLC16A1,UCP1
ERK5 Signaling	WT	BAT	1.87	0.181	ATF2,ELK4,GNA12,GNAQ,MAP2K5,PTPN11,RALB,RAP1A,RAP2B,RPS6KA3,RRAS2,WNK1,YWHAH
Pyrimidine Ribonucleotides De Novo Biosynthesis	WT	BAT	1.83	0.222	Ddx3x,ENTPD1,ENTPD2,NME3,NME7,NUDT18,PCK1,SLC25A42
Interferon Signaling	WT	BAT	1.83	0.222	BAK1,BAX,IFIT3,IFNAR2,IFNGR1,MED14,PSMB8,STAT2
Glioma Invasiveness Signaling	WT	BAT	1.82	0.178	MAPK3,PIK3C3,PIK3CA,RAC1,RALB,RAP1A,RAP2B,RHOQ,RHOT1,RHOT2,RRAS2,TIMP3,VTN
ATM Signaling	WT	BAT	1.81	0.165	ABL1,ATF1,ATF2,MAPK14,MAPK8,MAPK9,PPP2CA,PPP2CB,PPP2R1B,PPP2R2C,PPP2R5A,PPP2R5E,PTPA,TP53BP1,TRRAP,USP7
Ethanol Degradation IV	WT	BAT	1.81	0.261	ACSL1,ACSS1,ACSS3,ALDH2,CAT,GPX7
D-myo-inositol (1,4,5)-trisphosphate Degradation	WT	BAT	1.8	0.294	BPNT1,IMPA2,INPP1,INPP5D,INPPL1
Mitotic Roles of Polo-Like Kinase	WT	BAT	1.79	0.182	ANAPC1,ANAPC5,CDC23,PPP2CA,PPP2CB,PPP2R1B,PPP2R2C,PPP2R5A,PPP2R5E,PTPA,SLK,STAG2
p53 Signaling	WT	BAT	1.77	0.163	AKT2,BAX,BCL2L1,CASP6,CDK4,GSK3B,HDAC1,MAPK14,MAPK8,PIK3C3,PIK3CA,PTEN,RRM2B,SIRT1,ST13,STAG1
G Protein Signaling Mediated by Tubby	WT	BAT	1.76	0.205	ABL1,GNA11,GNA12,GNAI1,GNAI3,GNAQ,GNAS,GNB2,GNB4
Sperm Motility	WT	BAT	1.76	0.134	ABL1,CSF1R,CSK,Flt1,FYN,GNA11,GNA12,GNAI1,GNAI3,GNAQ,GNAS,GNB2,GNB4,GUCY1A1,GUCY1B1,IGF1R,ITPR1,ITPR2,KDR,LCAT,LMTK2,LYN,MAP2K1,MAP2K5,MAP3K11,MET,NPR1,PRKAG1,PRKCA,PRKCD,PRKCH,PRKD1,PRKG1,YES1
PPAR Signaling	WT	BAT	1.74	0.159	IKBKG,MAP2K1,MAP2K2,MAPK3,NCOA1,NCOR1,NFKB2,PPARA,PPARG,RAF1,RALB,RAP1A,RAP2B,RRAS2,SNW1,STAT5A,TRAF2
HMGB1 Signaling	WT	BAT	1.72	0.144	AKT2,HAT1,IFNGR1,KAT6A,MAP2K1,MAP2K2,MAP2K5,MAPK14,MAPK3,MAPK8,MAPK9,NFKB2,PIK3C3,PIK3CA,RAC1,RALB,RAP1A,RAP2B,RHOQ,RHOT1,RHOT2,RRAS2,SP1,VCAM1
Cysteine Biosynthesis III (mammalia)	WT	BAT	1.72	0.25	EEF1AKMT2,MAT2B,NSUN4,PRMT1,PRMT3,PRMT5
Erythropoietin Signaling Pathway	WT	BAT	1.68	0.141	AKT2,BCL2L1,GSK3B,HBB,ITPR1,ITPR2,MAP2K1,MAP2K2,MAPK3,MTOR,NFKB2,PDPK1,PIK3C3,PIK3CA,PRKCA,PRKCD,PRKCH,PRKD1,RAC1,RAF1,RALB,RAP1A,RAP2B,RRAS2,STAT5A
Cyclins and Cell Cycle Regulation	WT	BAT	1.68	0.167	ABL1,CDK4,CDKN2C,GSK3B,HDAC1,PPP2CA,PPP2CB,PPP2R1B,PPP2R2C,PPP2R5A,PPP2R5E,PTPA,RAF1,RBL2
NAD Signaling Pathway	WT	BAT	1.68	0.146	AIFM1,AKT2,CD38,CEBPB,FGF2,GSK3B,H2BU1,NADSYN1,NFKB2,NUDT12,PARP1,PARP9,PIK3C3,PIK3CA,POLR2D,POLR2G,PRKAB1,PRKAG1,SIRT1,SIRT2,SIRT3,SLC7A5
Stearate Biosynthesis I (Animals)	WT	BAT	1.67	0.189	ACSL1,ACSL3,ACSL4,ASPG,CYP2E1,LIPT2,LPGAT1,SLC27A2,THEM4,ZADH2
Pancreatic Adenocarcinoma Signaling	WT	BAT	1.66	0.151	ABL1,AKT2,BCL2L1,CDK4,CYP2E1,HDAC1,MAP2K1,MAP2K2,MAPK3,MAPK8,MAPK9,NAPEPLD,NFKB2,PIK3C3,PIK3CA,RAC1,RAF1,RBL2,STAT3
Sphingosine-1-phosphate Signaling	WT	BAT	1.65	0.153	ADCY9,AKT2,ASAH1,CASP6,CASP7,GNA12,GNAI1,GNAI3,GNAQ,MAPK3,PIK3C3,PIK3CA,RAC1,RHOQ,RHOT1,RHOT2,S1PR1,SMPD4
STAT3 Pathway	WT	BAT	1.65	0.148	FGF2,IGF1R,KDR,MAP2K1,MAP2K2,MAP3K11,MAP3K20,MAPK14,MAPK3,MAPK8,MAPK9,NDUFA13,RAC1,RAF1,RALB,RAP1A,RAP2B,RRAS2,STAT3,TGFBR3
Adipogenesis pathway	WT	BAT	1.65	0.148	AGPAT2,ATG7,CDK5,CEBPB,CTBP2,EBF1,FGF2,FOXO1,HAT1,HDAC1,KAT6A,LPL,PPARG,SAP130,SAP18,SIRT1,SIRT2,SLC2A4,SMAD1,TBL1XR1
PFKFB4 Signaling Pathway	WT	BAT	1.65	0.196	ATF2,FGF2,GNAS,HK2,MAP2K1,MAP2K2,MAP2K5,MAPK3,PRKAG1
Relaxin Signaling	WT	BAT	1.62	0.144	ADCY9,AKT2,GNA11,GNA12,GNAI1,GNAI3,GNAQ,GNAS,GNB2,GNB4,GUCY1A1,GUCY1B1,MAP2K1,MAPK3,NAPEPLD,NFKB2,NPR1,PDE8A,PIK3C3,PIK3CA,PRKAG1,RAP1A
Coenzyme A Biosynthesis	WT	BAT	1.62	0.667	COASY,PPCS
N-acetylglucosamine Degradation I	WT	BAT	1.62	0.667	GNPDA1,GNPDA2
LPS/IL-1 Mediated Inhibition of RXR Function	WT	BAT	1.6	0.131	ABCB9,ACOX1,ACSL1,ACSL3,ACSL4,ALDH2,APOC4,CAT,CD14,CPT1A,CPT1B,CPT2,CRAT,CYP2E1,FMO1,GSTK1,GSTM1,GSTM2,GSTM3,GSTT2/GSTT2B,GSTZ1,IRAK1,MAOA,MAOB,MAPK8,MAPK9,NCOA1,PLTP,PPARA,SLC27A2,SOD3,TRAF2,XPO1
Agrin Interactions at Neuromuscular Junction	WT	BAT	1.6	0.171	ACTA2,CTTN,GABPA,MAPK3,MAPK8,MAPK9,PKLR,RAC1,RALB,RAP1A,RAP2B,RRAS2
Triacylglycerol Biosynthesis	WT	BAT	1.59	0.191	ABHD5,AGPAT2,AGPAT3,AGPAT4,ASPG,GPAM,GPAT4,LIPT2,LPGAT1
UDP-N-acetyl-D-galactosamine Biosynthesis II	WT	BAT	1.59	0.308	GNPDA1,GNPDA2,GNPNAT1,HK2
Natural Killer Cell Signaling	WT	BAT	1.57	0.136	AKT2,COL1A1,COL1A2,FYN,HSPA2,HSPA4,HSPA8,HSPA9,MAP2K1,MAP2K2,MAP3K11,MAP3K5,MAPK14,MAPK3,MTOR,NFKB2,PIK3C3,PIK3CA,PTPN11,RAC1,RAF1,RALB,RAP1A,RAP2B,RRAS2,VAV1,WIPF1
Role of JAK1, JAK2 and TYK2 in Interferon Signaling	WT	BAT	1.55	0.231	IFNAR2,IFNGR1,NFKB2,RAF1,STAT2,STAT3
D-myo-inositol (1,4,5)-Trisphosphate Biosynthesis	WT	BAT	1.55	0.231	CDIPT,PI4K2A,PI4KA,PI4KB,PIP4K2B,PIP4K2C
Apelin Liver Signaling Pathway	WT	BAT	1.55	0.231	COL1A1,COL1A2,GSK3A,GSK3B,MAPK8,MAPK9
Gαi Signaling	WT	BAT	1.55	0.145	ADCY9,GNA11,GNA12,GNAI1,GNAI3,GNAQ,GNAS,GNB2,GNB4,MAPK3,PRKAG1,RAF1,RALB,RAP1A,RAP2B,RGS10,RGS7,RRAS2,S1PR1,STAT3
Cardiac Hypertrophy Signaling (Enhanced)	WT	BAT	1.55	0.117	ACE,ADCY9,AKT2,ATF2,ATP2A2,ATP2A3,DVL3,EIF2B1,EIF2B2,EIF2B4,FGF2,GNA11,GNA12,GNAI1,GNAI3,GNAQ,GNAS,GNB2,GNB4,GSK3A,GSK3B,HDAC1,IGF1R,IKBKG,ITGA11,ITGA8,ITPR1,ITPR2,MAP2K1,MAP2K2,MAP2K5,MAP3K11,MAP3K20,MAP3K5,MAPK14,MAPK3,MAPK8,MAPK9,MTOR,NAPEPLD,NFKB2,NPR1,PDE8A,PDK1,PIK3C3,PIK3CA,PPP3R1,PRKAG1,PRKCA,PRKCD,PRKCH,PRKD1,PRKG1,PTEN,RAF1,RALB,RAP1A,RAP2B,ROCK2,RPS6,RRAS2,STAT3,TGFBR3
Small Cell Lung Cancer Signaling	WT	BAT	1.54	0.156	ABL1,AKT2,BCL2L1,CDK4,CYC1,HDAC1,IKBKG,MAX,NFKB2,PIK3C3,PIK3CA,PTEN,RBL2,RXRB,TRAF2
Iron homeostasis signaling pathway	WT	BAT	1.52	0.144	ABCB10,ATP6AP1,ATP6V0A2,ATP6V1A,ATP6V1D,CIAO2A,FTH1,FTL,FXN,HBB,HSPA9,ISCU,MAPK3,MMS19,PCBP1,SMAD1,STAT3,STAT5A,STEAP3,TFRC
Regulation Of The Epithelial Mesenchymal Transition By Growth Factors Pathway	WT	BAT	1.52	0.135	AKT2,ARAF,FGF2,FOXO1,GSK3B,IKBKG,MAP2K1,MAP2K2,MAP2K5,MAPK14,MAPK3,MAPK8,MAPK9,MET,MTOR,NFKB2,PIK3C3,PIK3CA,PTPN11,RAC1,RAF1,RALB,RAP1A,RAP2B,RRAS2,STAT3
Kinetochore Metaphase Signaling Pathway	WT	BAT	1.51	0.152	ANAPC1,ANAPC5,ARPP19,BOD1,CDC23,ENSA,PPP1CA,PPP1CB,Ppp1cc,PPP1R14A,PPP2R5A,Ppp2r5c,PPP2R5E,STAG1,STAG2,ZWINT
The Visual Cycle	WT	BAT	1.5	0.25	AKR1B10,DHRS3,RDH10,RDH11,RDH14
Methylglyoxal Degradation III	WT	BAT	1.5	0.25	AKR1A1,AKR1B10,Akr1b7,CYP2E1,ZADH2
Ovarian Cancer Signaling	WT	BAT	1.48	0.139	ABL1,AKT2,AXIN1,CDK4,GSK3B,HDAC1,MAP2K1,MAP2K2,MAPK3,MTOR,PIK3C3,PIK3CA,PRKAG1,PTEN,PTGS1,RAF1,RALB,RAP1A,RAP2B,RBL2,RRAS2,TCF4
Fatty Acid Activation	WT	BAT	1.47	0.286	ACSL1,ACSL3,ACSL4,SLC27A2
Glycogen Degradation III	WT	BAT	1.47	0.286	GAA,PGM1,PYGB,PYGM
Mevalonate Pathway I	WT	BAT	1.47	0.286	ACAT2,IDI1,MVD,PMVK
Role of IL-17A in Arthritis	WT	BAT	1.47	0.175	ATF2,MAP2K1,MAP2K2,MAPK14,MAPK3,MAPK8,MAPK9,NFKB2,PIK3C3,PIK3CA
Intrinsic Prothrombin Activation Pathway	WT	BAT	1.45	0.19	COL1A1,COL1A2,F10,F13A1,FGG,KLKB1,PROC,SERPINC1
Colorectal Cancer Metastasis Signaling	WT	BAT	1.44	0.126	ADCY9,AKT2,AXIN1,BAX,BCL2L1,GNA11,GNA12,GNAI1,GNAI3,GNAQ,GNAS,GNB2,GNB4,GSK3B,IFNGR1,MAP2K1,MAP2K2,MAPK3,MAPK8,MAPK9,NFKB2,PIK3C3,PIK3CA,PRKAG1,RAC1,RALB,RAP1A,RAP2B,RHOQ,RHOT1,RHOT2,RRAS2,STAT3,TCF4
Coagulation System	WT	BAT	1.42	0.2	F10,F13A1,F3,FGG,KLKB1,PROC,SERPINC1
Triacylglycerol Degradation	WT	BAT	1.38	0.176	ABHD16A,ABHD6,CES1,DAGLB,DTD2,LPL,MGLL,PPME1,TARS2
Heme Biosynthesis II	WT	BAT	1.37	0.333	ALAD,PPOX,UROD
Glucocorticoid Receptor Signaling	WT	BAT	1.36	0.114	AKT2,BCL2L1,CYC1,FGG,FKBP5,GABPA,GTF2E2,HSPA2,HSPA4,HSPA8,HSPA9,IKBKG,MAP2K1,MAP2K2,MAPK14,MAPK3,MAPK8,MAPK9,MED14,NCOA1,NCOR1,NDUFA11,NDUFA12,NDUFA13,NDUFA3,NDUFA9,NDUFAB1,NDUFAF1,NDUFB10,NDUFB11,NDUFB2,NDUFB8,NDUFS1,NDUFS2,NDUFV1,NFKB2,PCK1,PDK4,PHF10,PIK3C3,PIK3CA,POLR2D,POLR2G,PPARG,PPP3R1,PRKAB1,PRKAG1,RAC1,RAF1,RALB,RAP1A,RAP2B,RRAS2,RXRB,SMARCE1,STAT3,STAT5A,SUMO1,TAF12,TAF6,TAF9B,TFB1M,TR…
Heme Biosynthesis from Uroporphyrinogen-III I	WT	BAT	1.35	0.5	PPOX,UROD
Spermine and Spermidine Degradation I	WT	BAT	1.35	0.5	PAOX,SAT2
Catecholamine Biosynthesis	WT	BAT	1.35	0.5	DBH,DDC
Glutathione Redox Reactions II	WT	BAT	1.35	0.5	GSR,TXNDC12
Melatonin Degradation II	WT	BAT	1.35	0.5	MAOA,MAOB
N-acetylglucosamine Degradation II	WT	BAT	1.35	0.5	GNPDA1,GNPDA2
Pyrimidine Deoxyribonucleotides De Novo Biosynthesis I	WT	BAT	1.34	0.227	DTYMK,NME3,NME7,PCK1,RRM2B
Dilated Cardiomyopathy Signaling Pathway	WT	BAT	1.33	0.137	ACTA2,ADCY9,AKT2,ATP2A2,BAG3,BAX,CAMK1,GNAS,GSK3B,ITPR1,ITPR2,MAPK14,MAPK3,MTOR,MYL6,MYL9,MYO18A,PRKAG1,PTPN11,TNNT1
FcγRIIB Signaling in B Lymphocytes	WT	BAT	1.33	0.153	INPP5D,ITPR1,ITPR2,LYN,MAPK8,MAPK9,PDPK1,PIK3C3,PIK3CA,RALB,RAP1A,RAP2B,RRAS2
Role of NANOG in Mammalian Embryonic Stem Cell Pluripotency	WT	BAT	1.31	0.142	AKT2,AXIN1,GSK3B,LIFR,MAP2K1,MAP2K2,MAPK3,PIK3C3,PIK3CA,RAF1,RALB,RAP1A,RAP2B,RIF1,RRAS2,SMAD1,STAT3
Superpathway of Methionine Degradation	WT	BAT	1.31	0.189	EEF1AKMT2,MAT2B,NSUN4,PCCB,PRMT1,PRMT3,PRMT5
Nucleotide Excision Repair Pathway	WT	KDN	5.34	0.171	ERCC4,GTF2H4,MNAT1,POLR2I,POLR2J,RPA2
Assembly of RNA Polymerase II Complex	WT	KDN	4.42	0.12	GTF2H4,MNAT1,POLR2I,POLR2J,TAF12,TAF5L
Androgen Signaling	WT	KDN	3.52	0.0533	CREBBP,DNAJB1,GNA12,GTF2H4,MNAT1,POLR2I,POLR2J,TAF12,TAF5L
NER (Nucleotide Excision Repair, Enhanced Pathway)	WT	KDN	3.48	0.068	ERCC4,GTF2H4,MNAT1,POLR2I,POLR2J,RPA2,UBE2N
Clathrin-mediated Endocytosis Signaling	WT	KDN	3.1	0.0466	ALB,APOA4,CHP1,CTTN,ITGB8,LDLR,RAB5C,RBP4,SH3GL1
Phosphatidylcholine Biosynthesis I	WT	KDN	2.5	0.286	CEPT1,CHPT1
Phagosome Maturation	WT	KDN	2.39	0.044	ATP6V1G1,GOSR2,NOX4,RAB5C,RILP,TUBB,YKT6
Prolactin Signaling	WT	KDN	2.33	0.0581	CREBBP,NR3C1,RRAS,SP1,STAT1
LXR/RXR Activation	WT	KDN	2.33	0.0488	ALB,APOA4,KNG1,LDLR,PON3,RBP4
FXR/RXR Activation	WT	KDN	2.27	0.0476	ALB,APOA4,CREBBP,KNG1,PON3,RBP4
UVA-Induced MAPK Signaling	WT	KDN	2.09	0.051	PARP9,RPS6KB2,RRAS,SMPD4,STAT1
Acute Phase Response Signaling	WT	KDN	2.03	0.0378	ALB,ITIH3,KLKB1,NR3C1,PLG,RBP4,RRAS
Coagulation System	WT	KDN	2.02	0.0857	KLKB1,KNG1,PLG
Huntington's Disease Signaling	WT	KDN	2.02	0.032	CREBBP,DNAJB1,GOSR2,POLR2I,POLR2J,PSMB8,PSME2,SP1,YKT6
UDP-N-acetyl-D-galactosamine Biosynthesis II	WT	KDN	1.95	0.154	GALE,GNPDA2
Glutamine Biosynthesis I	WT	KDN	1.9	1	GLUL
UDP-N-acetyl-D-galactosamine Biosynthesis I	WT	KDN	1.9	1	GALE
Actin Cytoskeleton Signaling	WT	KDN	1.89	0.0327	ABI2,GNA12,ITGB8,KNG1,MYO10,NCKAP1L,RRAS,TRIO
ERK5 Signaling	WT	KDN	1.89	0.0556	CREBBP,GNA12,RPS6KB2,RRAS
Choline Biosynthesis III	WT	KDN	1.83	0.133	CEPT1,CHPT1
Intrinsic Prothrombin Activation Pathway	WT	KDN	1.8	0.0714	KLK3,KLKB1,KNG1
MSP-RON Signaling In Macrophages Pathway	WT	KDN	1.79	0.0427	CREBBP,KLK3,KLKB1,RRAS,STAT1
NGF Signaling	WT	KDN	1.77	0.0424	CREBBP,RPS6KB2,RRAS,SMPD4,TRIO
Synaptogenesis Signaling Pathway	WT	KDN	1.74	0.0288	CREBBP,GOSR2,RAB3A,RAB5C,RPS6KB2,RRAS,SYN2,SYT10,YKT6
RAN Signaling	WT	KDN	1.72	0.118	KPNA4,KPNA6
Asparagine Degradation I	WT	KDN	1.6	0.5	ASRGL1
Tight Junction Signaling	WT	KDN	1.59	0.0337	CLDN3,GOSR2,MYO10,PTPA,YBX3,YKT6
Regulation of eIF4 and p70S6K Signaling	WT	KDN	1.58	0.0335	EIF3K,ITGB8,PTPA,RPS29,RPS8,RRAS
MSP-RON Signaling In Cancer Cells Pathway	WT	KDN	1.51	0.0362	CREBBP,KLK3,KLKB1,RRAS,SP1
FAT10 Signaling Pathway	WT	KDN	1.47	0.0536	MAP1LC3B,PSMB8,PSME2
Hereditary Breast Cancer Signaling	WT	KDN	1.47	0.0352	CREBBP,NBN,POLR2I,POLR2J,RRAS
Production of Nitric Oxide and Reactive Oxygen Species in Macrophages	WT	KDN	1.46	0.0314	ALB,APOA4,CREBBP,PTPA,RBP4,STAT1
CNTF Signaling	WT	KDN	1.45	0.0526	RPS6KB2,RRAS,STAT1
Geranylgeranyldiphosphate Biosynthesis	WT	KDN	1.43	0.333	GGPS1
N-acetylglucosamine Degradation I	WT	KDN	1.43	0.333	GNPDA2
HER-2 Signaling in Breast Cancer	WT	KDN	1.42	0.0306	FCER1G,GSK3A,ITGB8,RPS6KB2,RRAS,SP1
ILK Signaling	WT	KDN	1.4	0.0303	CREBBP,GSK3A,ITGB8,LIMS2,MYO10,PTPA
Sertoli Cell-Sertoli Cell Junction Signaling	WT	KDN	1.33	0.0291	CLDN3,GSK3A,ITGB8,RRAS,TUBB,YBX3
Activation of IRF by Cytosolic Pattern Recognition Receptors	WT	KDN	1.31	0.0462	CREBBP,IFIH1,STAT1
ErbB2-ErbB3 Signaling	WT	KDN	1.31	0.0462	GSK3A,RRAS,SP1
N-acetylglucosamine Degradation II	WT	KDN	1.31	0.25	GNPDA2
Protein Ubiquitination Pathway	WT	HEA	14.9	0.138	CBL,DNAJA1,DNAJB4,DNAJC15,DNAJC2,DNAJC28,DNAJC7,HSPA12A,HSPB3,HSPB8,HSPD1,HSPE1,NEDD4L,PSMA4,PSMB1,PSMB8,PSMC3,PSMC4,PSMD10,PSMD12,PSMD2,PSMD3,PSME1,PSME2,RPS27A,SKP1,SUGT1,UBE2D1,UBE2D2,UBE2F,UBE2G2,UBE2H,UBE2J1,UBE3A,USO1,USP13,USP25,USP7
Huntington's Disease Signaling	WT	HEA	7.22	0.0961	AKT1,ATF2,CAPN2,GNG5,GOSR2,HDAC1,NSF,PIK3C3,POLR2C,POLR2E,PRKCA,PSMA4,PSMB1,PSMB8,PSMC3,PSMC4,PSMD10,PSMD12,PSMD2,PSMD3,PSME1,PSME2,RPS27A,SP1,TGM2,VTI1A,YKT6
Polyamine Regulation in Colon Cancer	WT	HEA	6.74	0.194	PSMA4,PSMB1,PSMB8,PSMC3,PSMC4,PSMD10,PSMD12,PSMD2,PSMD3,PSME1,PSME2,TCF4
Inhibition of ARE-Mediated mRNA Degradation Pathway	WT	HEA	6.63	0.118	AKT1,CNOT2,DDX6,EXOSC1,PRKACA,PSMA4,PSMB1,PSMB8,PSMC3,PSMC4,PSMD10,PSMD12,PSMD2,PSMD3,PSME1,PSME2,PTPA,YWHAE,YWHAZ
FAT10 Signaling Pathway	WT	HEA	6.29	0.196	PSMA4,PSMB1,PSMB8,PSMC3,PSMC4,PSMD10,PSMD12,PSMD2,PSMD3,PSME1,PSME2
BAG2 Signaling Pathway	WT	HEA	6.06	0.155	PSMA4,PSMB1,PSMB8,PSMC3,PSMC4,PSMD10,PSMD12,PSMD2,PSMD3,PSME1,PSME2,SP1,UBE2D1
Phagosome Maturation	WT	HEA	6.04	0.113	CANX,DCTN4,Dync1i2,DYNLL1,DYNLT1,EEA1,GOSR2,LAMP2,M6PR,NSF,PIK3C3,PRDX1,PRDX5,RAB5C,TSG101,VPS28,VTI1A,YKT6
Sirtuin Signaling Pathway	WT	HEA	5.8	0.0856	AKT1,ATG16L1,GABARAPL2,GOT2,MAP1LC3A,NDRG1,NDUFA2,NDUFA7,NDUFB10,NDUFB11,NDUFB6,NDUFB9,NDUFS4,OTC,PDHA1,PGK1,SIRT7,SOD1,SP1,TIMM22,TOMM20,TOMM6,UQCRC2,VDAC2,VDAC3
Mitochondrial Dysfunction	WT	HEA	5.62	0.106	Atp5e,ATP5MG,COX7A2L,GPX7,MAPK10,NDUFA2,NDUFA7,NDUFB10,NDUFB11,NDUFB6,NDUFB9,NDUFS4,PDHA1,PRDX5,TXN2,UQCRC2,VDAC2,VDAC3
Clathrin-mediated Endocytosis Signaling	WT	HEA	5.42	0.0984	AAK1,APOC4,ARPC3,CBL,CHP1,DAB2,EPN1,EPS15,HIP1R,NUMB,PIK3C3,PPP3CA,PPP3R1,RAB4B,RAB5C,RPS27A,SRC,STAM,TSG101
EIF2 Signaling	WT	HEA	5.03	0.0893	AKT1,EIF1AY,EIF2AK2,EIF2B4,EIF3G,EIF3H,EIF3K,EIF5B,HNRNPA1,PIK3C3,RPL14,RPL22,RPL36,RPLP0,RPS10,RPS27,RPS27A,RPS8,RRAS,WARS1
Estrogen Receptor Signaling	WT	HEA	4.66	0.0693	AKT1,ATF2,CAV1,CFL1,EIF2B4,GNG5,HNRNPD,MCU,MYL9,NDUFA2,NDUFA7,NDUFB10,NDUFB11,NDUFB6,NDUFB9,NDUFS4,PIK3C3,PLCD3,Ppp1r12a,PRKAB2,PRKACA,PRKCA,ROCK1,RRAS,SP1,SRC,TRIM63,UQCRC2
Aldosterone Signaling in Epithelial Cells	WT	HEA	4.62	0.0976	DNAJA1,DNAJB4,DNAJC15,DNAJC2,DNAJC28,DNAJC7,HSPA12A,HSPB3,HSPB8,HSPD1,HSPE1,ITPR3,PIK3C3,PLCD3,PRKCA,SLC12A2
Sertoli Cell-Sertoli Cell Junction Signaling	WT	HEA	4.47	0.0874	AKT1,ATF2,CLINT1,EPN1,EPN3,F11R,ITGA7,JAM3,JUP,MAP2K3,MAPK10,MPP6,NECTIN2,PRKACA,RRAS,SRC,TGFBR3,YBX3
mTOR Signaling	WT	HEA	4.3	0.0849	AKT1,Cdc42,EIF3G,EIF3H,EIF3K,FKBP1A,FNBP1,PIK3C3,PRKAB2,PRKCA,PTPA,RHEB,RPS10,RPS27,RPS27A,RPS8,RRAS,TSC2
Hypoxia Signaling in the Cardiovascular System	WT	HEA	4.27	0.135	AKT1,ATF2,COPS5,SUMO1,UBE2D1,UBE2D2,UBE2F,UBE2G2,UBE2H,UBE2J1
Autophagy	WT	HEA	4.27	0.0845	AKT1,ATF2,ATG16L1,Calm1 (includes others),CHP1,GABARAPL2,LAMP2,MAP1LC3A,MAPK10,OPTN,PIK3C3,PPP3CA,PPP3R1,PRKAB2,PRKACA,PTPA,TBK1,TSC2
Germ Cell-Sertoli Cell Junction Signaling	WT	HEA	3.84	0.0877	AKT1,Cdc42,CFL1,CLINT1,EPN1,EPN3,FER,FNBP1,JUP,MAP2K3,MAPK10,NECTIN2,PIK3C3,RRAS,SRC
NRF2-mediated Oxidative Stress Response	WT	HEA	3.69	0.0759	AKT1,DNAJA1,DNAJB4,DNAJC15,DNAJC7,FKBP5,FTH1,FTL,GCLC,HACD3,HSPB8,MAP2K3,PIK3C3,PPIB,PRDX1,PRKCA,RRAS,SOD1
Tight Junction Signaling	WT	HEA	3.65	0.0843	AKT1,CDK4,CSTF3,F11R,GOSR2,JAM3,MPDZ,MYL9,NECTIN2,NSF,PRKACA,PTPA,VTI1A,YBX3,YKT6
Role of NFAT in Cardiac Hypertrophy	WT	HEA	3.6	0.0773	AKT1,Calm1 (includes others),CAMK1,CHP1,GNG5,HDAC1,ITPR3,MAP2K3,MAPK10,PIK3C3,PLCD3,PPP3CA,PPP3R1,PRKACA,PRKCA,RRAS,SRC
Oxidative Phosphorylation	WT	HEA	3.48	0.101	Atp5e,ATP5MG,COX7A2L,NDUFA2,NDUFA7,NDUFB10,NDUFB11,NDUFB6,NDUFB9,NDUFS4,UQCRC2
CXCR4 Signaling	WT	HEA	3.42	0.0838	AKT1,Cdc42,CXCL12,ELMO1,FNBP1,GNG5,ITPR3,MAPK10,MYL9,PIK3C3,PRKCA,ROCK1,RRAS,SRC
Integrin Signaling	WT	HEA	3.29	0.0751	AKT1,ARF3,ARF5,ARPC3,CAPN2,CAV1,Cdc42,FNBP1,ITGA7,MYL9,NCK1,PIK3C3,Ppp1r12a,ROCK1,RRAS,SRC
Urate Biosynthesis/Inosine 5'-phosphate Degradation	WT	HEA	3.25	0.286	IMPDH1,IMPDH2,NT5E,NT5M
Cardiac Hypertrophy Signaling	WT	HEA	3.24	0.0698	AKT1,ATF2,Calm1 (includes others),Cdc42,CHP1,EIF2B4,FNBP1,GNG5,MAP2K3,MAPK10,MYL9,PIK3C3,PLCD3,PPP3CA,PPP3R1,PRKACA,ROCK1,RRAS
Necroptosis Signaling Pathway	WT	HEA	3.17	0.0828	CAPN2,CHP1,EIF2AK2,FKBP1A,PPP3CA,PPP3R1,PYCARD,TIMM22,TNIP1,TOMM20,TOMM6,VDAC2,VDAC3
Epithelial Adherens Junction Signaling	WT	HEA	3.14	0.0823	AKT1,ARPC3,CLINT1,EPN1,EPN3,FER,JUP,MYL9,NECTIN2,RRAS,SRC,TCF4,TGFBR3
Regulation of eIF4 and p70S6K Signaling	WT	HEA	3.12	0.0782	AKT1,EIF1AY,EIF2B4,EIF3G,EIF3H,EIF3K,ITGA7,PIK3C3,PTPA,RPS10,RPS27,RPS27A,RPS8,RRAS
Glycolysis I	WT	HEA	3.1	0.192	ALDOA,ENO2,ENO3,PGK1,PKM
Gluconeogenesis I	WT	HEA	3.1	0.192	ALDOA,ENO2,ENO3,MDH2,PGK1
Ephrin B Signaling	WT	HEA	2.95	0.111	CAP1,CBL,CFL1,CXCL12,EFNB1,GNG5,HNRNPK,ROCK1
14-3-3-mediated Signaling	WT	HEA	2.92	0.0866	AKT1,CBL,MAPK10,PIK3C3,PLCD3,PRKCA,RRAS,SRC,TSC2,YWHAE,YWHAZ
Thrombin Signaling	WT	HEA	2.9	0.0714	AKT1,ARHGEF1,CAMK1,Cdc42,FNBP1,GNG5,ITPR3,MYL9,PIK3C3,PLCD3,Ppp1r12a,PRKCA,ROCK1,RRAS,SRC
RANK Signaling in Osteoclasts	WT	HEA	2.89	0.0989	AKT1,Calm1 (includes others),CBL,CHP1,MAPK10,PIK3C3,PPP3CA,PPP3R1,SRC
Synaptic Long Term Potentiation	WT	HEA	2.87	0.0853	ATF2,Calm1 (includes others),CHP1,ITPR3,PLCD3,PPP1R3A,PPP3CA,PPP3R1,PRKACA,PRKCA,RRAS
Gαq Signaling	WT	HEA	2.85	0.0765	AKT1,Calm1 (includes others),Cdc42,CHP1,CSK,FNBP1,GNG5,ITPR3,PIK3C3,PPP3CA,PPP3R1,PRKCA,ROCK1
NAD Signaling Pathway	WT	HEA	2.81	0.0795	ACADM,AKT1,CD38,HSPD1,NT5E,PARP4,PIK3C3,POLR2C,POLR2E,PRKAB2,SIRT7,TPCN1
D-myo-inositol-5-phosphate Metabolism	WT	HEA	2.8	0.0725	MDP1,MINPP1,MTMR6,NUDT15,NUDT2,PLCD3,PPP1R3A,PPP3CA,PPP3R1,PRUNE1,PTPA,PTPN23,SET,UBLCP1
Protein Kinase A Signaling	WT	HEA	2.78	0.0572	AKAP12,ATF2,Calm1 (includes others),CHP1,FLNC,GDPD1,GNG5,ITPR3,MYL9,PDE2A,PLCD3,PPP1R3A,PPP3CA,PPP3R1,PRKACA,PRKCA,PTPN23,ROCK1,TCF4,TNNI3,TNS2,YWHAE,YWHAZ
Purine Nucleotides Degradation II (Aerobic)	WT	HEA	2.72	0.211	IMPDH1,IMPDH2,NT5E,NT5M
D-myo-inositol (1,4,5,6)-Tetrakisphosphate Biosynthesis	WT	HEA	2.69	0.0734	MDP1,MINPP1,MTMR6,NUDT15,NUDT2,PPP1R3A,PPP3CA,PPP3R1,PRUNE1,PTPA,PTPN23,SET,UBLCP1
D-myo-inositol (3,4,5,6)-tetrakisphosphate Biosynthesis	WT	HEA	2.69	0.0734	MDP1,MINPP1,MTMR6,NUDT15,NUDT2,PPP1R3A,PPP3CA,PPP3R1,PRUNE1,PTPA,PTPN23,SET,UBLCP1
Chemokine Signaling	WT	HEA	2.65	0.1	Calm1 (includes others),CAMK1,CFL1,CXCL12,Ppp1r12a,PRKCA,RRAS,SRC
Insulin Secretion Signaling Pathway	WT	HEA	2.65	0.0634	ATF2,DLD,EIF2B4,GOSR2,ITPR3,NSF,PDHA1,PIK3C3,PLCD3,PRKACA,PRKCA,SEC11A,SPCS2,SRC,SRP68,VTI1A,YKT6
nNOS Signaling in Neurons	WT	HEA	2.64	0.128	Calm1 (includes others),CAPN2,CHP1,PPP3CA,PPP3R1,PRKCA
VEGF Signaling	WT	HEA	2.63	0.0909	AKT1,EIF1AY,EIF2B4,PIK3C3,PRKCA,ROCK1,RRAS,SRC,YWHAE
Cholecystokinin/Gastrin-mediated Signaling	WT	HEA	2.61	0.084	ATF2,Cdc42,FNBP1,ITPR3,MAP2K3,MAPK10,PRKCA,ROCK1,RRAS,SRC
3-phosphoinositide Biosynthesis	WT	HEA	2.6	0.069	MDP1,MINPP1,MTMR6,NUDT15,NUDT2,PIK3C3,PPP1R3A,PPP3CA,PPP3R1,PRUNE1,PTPA,PTPN23,SET,UBLCP1
PI3K Signaling in B Lymphocytes	WT	HEA	2.51	0.0769	AKT1,ATF2,Calm1 (includes others),CBL,CHP1,ITPR3,PLCD3,PLEKHA1,PPP3CA,PPP3R1,RRAS
RhoA Signaling	WT	HEA	2.48	0.0806	ARHGAP1,ARHGAP12,ARHGEF1,ARPC3,CDC42EP1,CFL1,MYL9,Ppp1r12a,ROCK1,SEPTIN8
Superpathway of Inositol Phosphate Compounds	WT	HEA	2.46	0.0644	MDP1,MINPP1,MTMR6,NUDT15,NUDT2,PIK3C3,PLCD3,PPP1R3A,PPP3CA,PPP3R1,PRUNE1,PTPA,PTPN23,SET,UBLCP1
3-phosphoinositide Degradation	WT	HEA	2.44	0.0688	MDP1,MINPP1,MTMR6,NUDT15,NUDT2,PPP1R3A,PPP3CA,PPP3R1,PRUNE1,PTPA,PTPN23,SET,UBLCP1
Pyrimidine Ribonucleotides De Novo Biosynthesis	WT	HEA	2.44	0.139	CTPS1,CTPS2,Ddx3x,NUDT15,UMPS
Ferroptosis Signaling Pathway	WT	HEA	2.43	0.0794	ARF3,ARF5,FTH1,FTL,GCLC,PRKAB2,RRAS,SP1,USP7,VDAC2
Superpathway of Methionine Degradation	WT	HEA	2.39	0.135	DLD,GOT2,MAT2B,MTR,NSUN4
RhoGDI Signaling	WT	HEA	2.38	0.0651	ARHGAP1,ARHGAP12,ARHGEF1,ARPC3,Cdc42,CDH5,CFL1,FNBP1,GNG5,ITGA7,MYL9,PRKCA,ROCK1,SRC
TCA Cycle II (Eukaryotic)	WT	HEA	2.33	0.167	DLD,DLST,IDH3A,MDH2
ERK5 Signaling	WT	HEA	2.32	0.0972	AKT1,ATF2,RRAS,SRC,WNK1,YWHAE,YWHAZ
fMLP Signaling in Neutrophils	WT	HEA	2.31	0.0763	ARPC3,Calm1 (includes others),CHP1,GNG5,ITPR3,PIK3C3,PPP3CA,PPP3R1,PRKCA,RRAS
p70S6K Signaling	WT	HEA	2.29	0.0758	AKT1,BCAP31,PIK3C3,PLCD3,PRKCA,PTPA,RRAS,SRC,YWHAE,YWHAZ
Non-Small Cell Lung Cancer Signaling	WT	HEA	2.22	0.0851	AKT1,CDK4,FHIT,HDAC1,ITPR3,PIK3C3,PRKCA,RRAS
Caveolar-mediated Endocytosis Signaling	WT	HEA	2.22	0.0933	CAV1,COPB1,FLNC,ITGA7,PRKCA,RAB5C,SRC
Senescence Pathway	WT	HEA	2.2	0.0572	AKT1,Calm1 (includes others),CAPN2,CDK4,CHP1,DLD,ITPR3,MAP2K3,MCU,PDHA1,PIK3C3,PPP3CA,PPP3R1,PTPA,RRAS,TBK1,TGFBR3
Insulin Receptor Signaling	WT	HEA	2.11	0.0714	AKT1,CBL,EIF2B4,NCK1,PIK3C3,PPP1R3A,PRKACA,RRAS,TRIP10,TSC2
2-ketoglutarate Dehydrogenase Complex	WT	HEA	2.1	0.4	DLD,DLST
Tetrapyrrole Biosynthesis II	WT	HEA	2.1	0.4	ALAS1,UROS
Trans, trans-farnesyl Diphosphate Biosynthesis	WT	HEA	2.1	0.4	FDPS,GGPS1
IL-3 Signaling	WT	HEA	2.1	0.0886	AKT1,CHP1,PIK3C3,PPP3CA,PPP3R1,PRKCA,RRAS
Telomere Extension by Telomerase	WT	HEA	2.07	0.2	HNRNPA1,HNRNPA2B1,TERF2
Role of MAPK Signaling in the Pathogenesis of Influenza	WT	HEA	2.04	0.0864	AKT1,ATF2,MAP2K3,MAPK10,PNPLA8,PRKCA,RRAS
BEX2 Signaling Pathway	WT	HEA	2.04	0.0864	AKT1,LGALS1,MAPK10,PTPA,SWAP70,TCF4,TSC2
Superpathway of Cholesterol Biosynthesis	WT	HEA	2.03	0.138	FDPS,GGPS1,HADHA,LBR
Endocannabinoid Developing Neuron Pathway	WT	HEA	2.01	0.0732	AKT1,ATF2,GNG5,MAP2K3,MAPK10,PIK3C3,PRKACA,RRAS,SRC
Synaptogenesis Signaling Pathway	WT	HEA	2	0.0545	AKT1,ARPC3,ATF2,Calm1 (includes others),CDH5,CFL1,EFNB1,GOSR2,NSF,PIK3C3,PRKACA,RAB5C,RRAS,SGTA,SRC,VTI1A,YKT6
Dilated Cardiomyopathy Signaling Pathway	WT	HEA	1.99	0.0685	AKT1,BAG3,CAMK1,ITPR3,LAMA4,MYL9,PDE2A,PRKACA,RBM20,TNNI3
Leukocyte Extravasation Signaling	WT	HEA	1.96	0.0622	ARHGAP1,ARHGAP12,CDH5,CXCL12,F11R,FER,JAM3,MAPK10,PIK3C3,PRKCA,ROCK1,SRC
Reelin Signaling in Neurons	WT	HEA	1.95	0.0714	AKT1,ARHGEF1,ARPC3,CFL1,MAP2K3,MAPK10,PAFAH1B2,PIK3C3,SRC
HER-2 Signaling in Breast Cancer	WT	HEA	1.91	0.0612	AKT1,ARF3,ARF5,CDK4,COX7A2L,PIK3C3,PRKCA,RHEB,RRAS,SP1,SRC,TSC2
Semaphorin Neuronal Repulsive Signaling Pathway	WT	HEA	1.89	0.0662	AKT1,CFL1,ITGA7,MAP2K3,MYL9,PIK3C3,Ppp1r12a,PRKACA,ROCK1,RRAS
ILK Signaling	WT	HEA	1.88	0.0606	AKT1,ATF2,Cdc42,CFL1,FLNC,FNBP1,MAPK10,MYL9,PIK3C3,PTPA,RSU1,TMSB10/TMSB4X
Gap Junction Signaling	WT	HEA	1.88	0.0606	AKT1,CAV1,ITPR3,PIK3C3,PLCD3,PPP3CA,PPP3R1,PRKACA,PRKCA,RRAS,SP1,SRC
Spliceosomal Cycle	WT	HEA	1.87	0.102	AQR,EFTUD2,PRPF40B,RBM8A,U2AF2
Superpathway of Geranylgeranyldiphosphate Biosynthesis I (via Mevalonate)	WT	HEA	1.84	0.167	FDPS,GGPS1,HADHA
Ephrin Receptor Signaling	WT	HEA	1.83	0.0597	AKT1,ARPC3,ATF2,CFL1,CXCL12,EFNB1,GNG5,ITGA7,NCK1,ROCK1,RRAS,SRC
Opioid Signaling Pathway	WT	HEA	1.82	0.0543	AKT1,ATF2,Calm1 (includes others),CAMK1,GNG5,ITPR3,MAP2K3,OGFR,PPP3CA,PPP3R1,PRKACA,PRKCA,RRAS,SRC,TCF4
Gα12/13 Signaling	WT	HEA	1.81	0.0677	AKT1,ARHGEF1,CDH5,MAPK10,MYL9,PIK3C3,ROCK1,RRAS,SRC
Coronavirus Pathogenesis Pathway	WT	HEA	1.8	0.0591	CDK4,HDAC1,MAPK10,NPC1,PIK3C3,PTGES2,PYCARD,RPS10,RPS27,RPS27A,RPS8,TBK1
Acetyl-CoA Biosynthesis I (Pyruvate Dehydrogenase Complex)	WT	HEA	1.8	0.286	DLD,PDHA1
Aspartate Degradation II	WT	HEA	1.8	0.286	GOT2,MDH2
Pyrimidine Ribonucleotides Interconversion	WT	HEA	1.79	0.118	CTPS1,CTPS2,Ddx3x,NUDT15
Dopamine-DARPP32 Feedback in cAMP Signaling	WT	HEA	1.77	0.0608	ATF2,Calm1 (includes others),CHP1,ITPR3,PLCD3,PPP1R3A,PPP3CA,PPP3R1,PRKACA,PRKCA,PTPA
CCR3 Signaling in Eosinophils	WT	HEA	1.77	0.0667	Calm1 (includes others),CFL1,GNG5,ITPR3,PIK3C3,Ppp1r12a,PRKCA,ROCK1,RRAS
Nucleotide Excision Repair Pathway	WT	HEA	1.74	0.114	POLR2C,POLR2E,RPA2,RPA3
Netrin Signaling	WT	HEA	1.74	0.0833	CHP1,ITPR3,NCK1,PPP3CA,PPP3R1,PRKACA
Actin Nucleation by ARP-WASP Complex	WT	HEA	1.73	0.0753	ARPC3,Cdc42,FNBP1,ITGA7,NCK1,ROCK1,RRAS
MSP-RON Signaling In Cancer Cells Pathway	WT	HEA	1.71	0.0652	AKT1,ATF2,PIK3C3,RRAS,SP1,SRC,TCF4,YWHAE,YWHAZ
ErbB Signaling	WT	HEA	1.71	0.0745	AKT1,MAP2K3,MAPK10,NCK1,PIK3C3,PRKCA,RRAS
Regulation of Actin-based Motility by Rho	WT	HEA	1.7	0.069	ARPC3,Cdc42,CFL1,FNBP1,ITGA7,MYL9,Ppp1r12a,ROCK1
Apelin Endothelial Signaling Pathway	WT	HEA	1.69	0.0647	AKT1,Calm1 (includes others),GNG5,MAPK10,PIK3C3,PRKAB2,PRKCA,RRAS,SP1
Superoxide Radicals Degradation	WT	HEA	1.68	0.25	GPX7,SOD1
EGF Signaling	WT	HEA	1.67	0.0909	AKT1,ITPR3,PIK3C3,PRKCA,SRC
Nitric Oxide Signaling in the Cardiovascular System	WT	HEA	1.64	0.0672	AKT1,Calm1 (includes others),CAV1,ITPR3,PDE2A,PIK3C3,PRKACA,PRKCA
GDNF Family Ligand-Receptor Interactions	WT	HEA	1.64	0.0789	DOK7,ITPR3,MAPK10,NCK1,PIK3C3,RRAS
Endocannabinoid Cancer Inhibition Pathway	WT	HEA	1.62	0.0629	AKT1,ATF2,MAP2K3,PIK3C3,PRKAB2,PRKACA,ROCK1,SRC,TCF4
Calcium Signaling	WT	HEA	1.61	0.0556	ATF2,Calm1 (includes others),CAMK1,CHP1,HDAC1,ITPR3,MCU,MYL9,PPP3CA,PPP3R1,PRKACA,TNNI3
Signaling by Rho Family GTPases	WT	HEA	1.6	0.0522	ARHGEF1,ARPC3,Cdc42,CDC42EP1,CDH5,CFL1,FNBP1,GNG5,ITGA7,MAPK10,MYL9,PIK3C3,ROCK1,SEPTIN8
Cardiac Hypertrophy Signaling (Enhanced)	WT	HEA	1.59	0.0446	AKT1,ATF2,Calm1 (includes others),CHP1,EIF2B4,GDPD1,GNG5,HDAC1,HSPB3,ITGA7,ITPR3,MAP2K3,MAPK10,PDE2A,PIK3C3,PLCD3,PPP3CA,PPP3R1,PRKACA,PRKCA,ROCK1,RRAS,TGFBR3,TSC2
Heme Biosynthesis II	WT	HEA	1.58	0.222	ALAS1,UROS
Actin Cytoskeleton Signaling	WT	HEA	1.57	0.0531	ARHGEF1,ARPC3,CFL1,CSK,ITGA7,MYL9,NCKAP1,PIK3C3,Ppp1r12a,ROCK1,RRAS,TMSB10/TMSB4X,TRIO
Estrogen-Dependent Breast Cancer Signaling	WT	HEA	1.57	0.0759	AKT1,ATF2,PIK3C3,RRAS,SP1,SRC
Neuropathic Pain Signaling In Dorsal Horn Neurons	WT	HEA	1.56	0.0693	CAMK1,ITPR3,PIK3C3,PLCD3,PRKACA,PRKCA,SRC
Glioblastoma Multiforme Signaling	WT	HEA	1.56	0.0585	AKT1,Cdc42,CDK4,FNBP1,ITPR3,PIK3C3,PLCD3,RRAS,SRC,TSC2
Glioma Signaling	WT	HEA	1.55	0.0645	AKT1,Calm1 (includes others),CAMK1,CDK4,HDAC1,PIK3C3,PRKCA,RRAS
Citrulline Degradation	WT	HEA	1.54	1	OTC
Mechanisms of Viral Exit from Host Cells	WT	HEA	1.52	0.0976	CHMP2A,PRKCA,TSG101,VPS28
NER (Nucleotide Excision Repair, Enhanced Pathway)	WT	HEA	1.52	0.068	Cops2,COPS5,POLR2C,POLR2E,RPA2,RPA3,USP7
GP6 Signaling Pathway	WT	HEA	1.5	0.063	AKT1,Calm1 (includes others),CERT1,LAMA4,LAMB1,NCK1,PIK3C3,PRKCA
Kinetochore Metaphase Signaling Pathway	WT	HEA	1.48	0.0667	BOD1,MAD1L1,PPP1R3A,Ppp2r5c,RAD21,SMC1A,STAG1
Glucocorticoid Receptor Signaling	WT	HEA	1.48	0.043	AKT1,CAV1,CHP1,FKBP5,GTF2F2,MAPK10,NDUFA2,NDUFA7,NDUFB10,NDUFB11,NDUFB6,NDUFB9,NDUFS4,PIK3C3,POLR2C,POLR2E,PPP3CA,PPP3R1,PRKAB2,PRKACA,RRAS,SRC,SUMO1,TSG101,UQCRC2
Semaphorin Signaling in Neurons	WT	HEA	1.47	0.0806	ARHGAP1,Cdc42,CFL1,FNBP1,ROCK1
G Beta Gamma Signaling	WT	HEA	1.46	0.062	AKT1,CAV1,GNG5,ITPR3,PRKACA,PRKCA,RRAS,SRC
P2Y Purigenic Receptor Signaling Pathway	WT	HEA	1.46	0.062	AKT1,ATF2,GNG5,PIK3C3,PLCD3,PRKACA,PRKCA,RRAS
Sperm Motility	WT	HEA	1.46	0.0512	Calm1 (includes others),CSK,FER,GNG5,ITPR3,MAP2K3,PDE2A,PLCD3,PNPLA8,PRKACA,PRKCA,SLC12A2,SRC
Telomerase Signaling	WT	HEA	1.44	0.0654	AKT1,HDAC1,PIK3C3,PTPA,RRAS,SP1,TERF2
LPS-stimulated MAPK Signaling	WT	HEA	1.43	0.0706	ATF2,MAP2K3,MAPK10,PIK3C3,PRKCA,RRAS
Hepatic Fibrosis Signaling Pathway	WT	HEA	1.42	0.0453	AKT1,ATF2,Calm1 (includes others),Cdc42,FNBP1,FTH1,FTL,ITGA7,MAP2K3,MAPK10,MYL9,PIK3C3,PRKACA,PRKCA,ROCK1,RRAS,SP1,TCF4,TGFBR3
Paxillin Signaling	WT	HEA	1.42	0.0648	CSK,ITGA7,MAPK10,NCK1,PIK3C3,RRAS,SRC
Purine Nucleotides De Novo Biosynthesis II	WT	HEA	1.41	0.182	IMPDH1,IMPDH2
PDGF Signaling	WT	HEA	1.41	0.0698	CAV1,EIF2AK2,PIK3C3,PRKCA,RRAS,SRC
Activation of IRF by Cytosolic Pattern Recognition Receptors	WT	HEA	1.4	0.0769	ATF2,MAPK10,PPIB,SIKE1,TBK1
HIF1α Signaling	WT	HEA	1.39	0.0529	AKT1,CAMK1,CHP1,COPS5,MAP2K3,PIK3C3,PKM,PPP3CA,PPP3R1,PRKCA,RRAS
Coronavirus Replication Pathway	WT	HEA	1.39	0.0889	BAG3,COPB1,DDX1,HNRNPA1
eNOS Signaling	WT	HEA	1.37	0.0566	AKT1,AQP4,Calm1 (includes others),CAV1,ITPR3,PIK3C3,PRKAB2,PRKACA,PRKCA
Apelin Pancreas Signaling Pathway	WT	HEA	1.36	0.087	MAPK10,PIK3C3,PRKAB2,PRKACA
IL-8 Signaling	WT	HEA	1.35	0.0521	AKT1,Cdc42,FNBP1,GNG5,MAPK10,MYL9,PIK3C3,PRKCA,ROCK1,RRAS,SRC
Unfolded protein response	WT	HEA	1.33	0.0667	CANX,DNAJA1,DNAJB4,DNAJC15,DNAJC7,SEL1L
GNRH Signaling	WT	HEA	1.32	0.0532	ATF2,Calm1 (includes others),GNG5,ITPR3,MAP2K3,MAPK10,PRKACA,PRKCA,RRAS,SRC
ERK/MAPK Signaling	WT	HEA	1.32	0.0514	ATF2,HSPB3,ITGA7,PIK3C3,PPP1R3A,PRKACA,PRKCA,PTPA,RRAS,SRC,YWHAZ
Acute Myeloid Leukemia Signaling	WT	HEA	1.31	0.0659	AKT1,JUP,MAP2K3,PIK3C3,RRAS,TCF4
Regulation of Actin-based Motility by Rho	WT	MUS	4.9	0.069	ARPC2,ARPC4,ARPC5L,MPRIP,MYL12A,MYL4,MYL9,RAC2
GDP-mannose Biosynthesis	WT	MUS	4.82	0.5	GMPPA,GMPPB,PMM2
Epithelial Adherens Junction Signaling	WT	MUS	4.77	0.057	AKT1,ARPC2,ARPC4,ARPC5L,CLINT1,CTNNB1,MYL4,MYL9,YES1
Polyamine Regulation in Colon Cancer	WT	MUS	4.64	0.0968	CTNNB1,PSMA1,PSMB7,PSMD5,PSME1,PSME2
Fcγ Receptor-mediated Phagocytosis in Macrophages and Monocytes	WT	MUS	4.57	0.0745	AKT1,ARPC2,ARPC4,ARPC5L,HCK,RAC2,YES1
Integrin Signaling	WT	MUS	4.51	0.0469	AKT1,ARF4,ARPC2,ARPC4,ARPC5L,LIMS1,MPRIP,MYL12A,MYL9,RAC2
Phagosome Maturation	WT	MUS	3.92	0.0503	ATP6V1D,ATP6V1H,CTSB,Dync1i2,DYNC1LI2,HLA-A,RAC2,VPS37C
BAG2 Signaling Pathway	WT	MUS	3.89	0.0714	CTSB,PSMA1,PSMB7,PSMD5,PSME1,PSME2
Inhibition of ARE-Mediated mRNA Degradation Pathway	WT	MUS	3.89	0.0497	AKT1,EDC4,PSMA1,PSMB7,PSMD5,PSME1,PSME2,YWHAH
RhoA Signaling	WT	MUS	3.8	0.0565	ARPC2,ARPC4,ARPC5L,MPRIP,MYL12A,MYL4,MYL9
FAT10 Signaling Pathway	WT	MUS	3.78	0.0893	PSMA1,PSMB7,PSMD5,PSME1,PSME2
Protein Ubiquitination Pathway	WT	MUS	3.6	0.0364	DNAJC10,HLA-A,HSPA4L,PSMA1,PSMB7,PSMD5,PSME1,PSME2,SKP1,USP9X
Colanic Acid Building Blocks Biosynthesis	WT	MUS	3.58	0.214	GMPPA,GMPPB,PMM2
Actin Cytoskeleton Signaling	WT	MUS	3.32	0.0367	ARPC2,ARPC4,ARPC5L,MPRIP,MYL12A,MYL4,MYL9,NCKAP1,RAC2
Reelin Signaling in Neurons	WT	MUS	2.94	0.0476	AKT1,ARPC2,ARPC4,ARPC5L,HCK,YES1
HER-2 Signaling in Breast Cancer	WT	MUS	2.63	0.0357	AKT1,ARF4,COX6A1,COX7A2,COX7A2L,HCK,YES1
Remodeling of Epithelial Adherens Junctions	WT	MUS	2.44	0.0588	ARPC2,ARPC4,ARPC5L,CTNNB1
RhoGDI Signaling	WT	MUS	2.4	0.0326	ARPC2,ARPC4,ARPC5L,MYL12A,MYL4,MYL9,RAC2
EIF2 Signaling	WT	MUS	2.31	0.0312	AKT1,EIF2S3,EIF3B,EIF3K,PPP1CA,Rpl36a,RPS3
Sirtuin Signaling Pathway	WT	MUS	2.23	0.0274	AKT1,ATG16L1,POLR2F,PPID,SLC25A5,TIMM13,TIMM50,TOMM22
Regulation of eIF4 and p70S6K Signaling	WT	MUS	2.19	0.0335	AKT1,EIF2S3,EIF3B,EIF3K,MKNK1,RPS3
Gα12/13 Signaling	WT	MUS	2.1	0.0376	AKT1,CTNNB1,MYL12A,MYL4,MYL9
Rac Signaling	WT	MUS	2.03	0.0362	ARPC2,ARPC4,ARPC5L,NCKAP1,RAC2
Adenine and Adenosine Salvage VI	WT	MUS	2.03	1	ADK
ILK Signaling	WT	MUS	1.98	0.0303	AKT1,CTNNB1,LIMS1,MYL4,MYL9,RAC2
Actin Nucleation by ARP-WASP Complex	WT	MUS	1.96	0.043	ARPC2,ARPC4,ARPC5L,RAC2
Cell Cycle: G2/M DNA Damage Checkpoint Regulation	WT	MUS	1.95	0.06	SKP1,TOP2B,YWHAH
Signaling by Rho Family GTPases	WT	MUS	1.9	0.0261	ARPC2,ARPC4,ARPC5L,MYL12A,MYL4,MYL9,RAC2
Semaphorin Neuronal Repulsive Signaling Pathway	WT	MUS	1.88	0.0331	AKT1,MPRIP,MYL12A,MYL4,MYL9
Apelin Cardiomyocyte Signaling Pathway	WT	MUS	1.87	0.0404	AKT1,MYL12A,MYL4,MYL9
Thrombin Signaling	WT	MUS	1.87	0.0286	AKT1,MPRIP,MYL12A,MYL4,MYL9,RAC2
Necroptosis Signaling Pathway	WT	MUS	1.81	0.0318	PPID,SLC25A5,TIMM13,TIMM50,TOMM22
Huntington's Disease Signaling	WT	MUS	1.8	0.0249	AKT1,POLR2F,PSMA1,PSMB7,PSMD5,PSME1,PSME2
Uridine-5'-phosphate Biosynthesis	WT	MUS	1.74	0.5	UMPS
L-glutamine Biosynthesis II (tRNA-dependent)	WT	MUS	1.74	0.5	GATB
Glycine Biosynthesis I	WT	MUS	1.74	0.5	SHMT2
CXCR4 Signaling	WT	MUS	1.71	0.0299	AKT1,MYL12A,MYL4,MYL9,RAC2
Synaptogenesis Signaling Pathway	WT	MUS	1.58	0.0224	AKT1,ARPC2,ARPC4,ARPC5L,CTNNB1,HCK,YES1
GM-CSF Signaling	WT	MUS	1.57	0.0429	AKT1,HCK,RACK1
Glutathione Biosynthesis	WT	MUS	1.56	0.333	GSS
Ferroptosis Signaling Pathway	WT	MUS	1.53	0.0317	ARF4,CTSB,GSS,LPCAT3
Cardiac Hypertrophy Signaling	WT	MUS	1.48	0.0233	AKT1,HAND2,MYL12A,MYL4,MYL9,RAC2
fMLP Signaling in Neutrophils	WT	MUS	1.47	0.0305	ARPC2,ARPC4,ARPC5L,RAC2
Clathrin-mediated Endocytosis Signaling	WT	MUS	1.47	0.0259	ARPC2,ARPC4,ARPC5L,PICALM,USP9X
Heme Biosynthesis from Uroporphyrinogen-III I	WT	MUS	1.44	0.25	CPOX
Arginine Degradation I (Arginase Pathway)	WT	MUS	1.44	0.25	OAT
Oxidized GTP and dGTP Detoxification	WT	MUS	1.44	0.25	RUVBL2
Ephrin Receptor Signaling	WT	MUS	1.41	0.0249	AKT1,ARPC2,ARPC4,ARPC5L,RAC2
Iron homeostasis signaling pathway	WT	MUS	1.4	0.0288	ATP6V1D,ATP6V1H,CIAO2B,SKP1
Nucleotide Excision Repair Pathway	WT	MUS	1.38	0.0571	POLR2F,RPA1
Pyrimidine Ribonucleotides De Novo Biosynthesis	WT	MUS	1.36	0.0556	AK1,UMPS
Opioid Signaling Pathway	WT	MUS	1.36	0.0217	AKT1,CTNNB1,HCK,OGFR,RAC2,YES1
HIPPO signaling	WT	MUS	1.35	0.0353	PPP1CA,SKP1,YWHAH
Proline Biosynthesis II (from Arginine)	WT	MUS	1.34	0.2	OAT
dTMP De Novo Biosynthesis	WT	MUS	1.34	0.2	SHMT2
Folate Polyglutamylation	WT	MUS	1.34	0.2	SHMT2
Axonal Guidance Signaling	WT	MUS	1.34	0.0178	AKT1,ARPC2,ARPC4,ARPC5L,MKNK1,MYL12A,MYL4,MYL9,RAC2
Xenobiotic Metabolism AHR Signaling Pathway	WT	MUS	1.33	0.0345	AIP,ALDH1B1,PTGES3
mTOR Signaling	WT	MUS	1.33	0.0236	AKT1,EIF3B,EIF3K,RAC2,RPS3
Mitochondrial Dysfunction	DKO	SCN	5.91	0.112	AIFM1,APP,ATP5MF,ATP5PD,BACE1,Cox6c,COX7A1,GSR,MT-CO2,MT-ND1,MT-ND5,NDUFA13,NDUFA5,NDUFB7,NDUFB8,SDHC,SURF1,TXN2,UQCRB
Oxidative Phosphorylation	DKO	SCN	5.22	0.128	ATP5MF,ATP5PD,Cox6c,COX7A1,MT-CO2,MT-ND1,MT-ND5,NDUFA13,NDUFA5,NDUFB7,NDUFB8,SDHC,SURF1,UQCRB
LXR/RXR Activation	DKO	SCN	3.4	0.0976	ABCA1,ABCG1,APOA1,APOA4,APOE,IL18,IL33,IRF3,KNG1,RELA,SERPINA1,TF
Sirtuin Signaling Pathway	DKO	SCN	3.14	0.0685	ABCA1,ADAM10,APP,ATG4C,MT-ND1,MT-ND5,NDUFA13,NDUFA5,NDUFB7,NDUFB8,PGAM2,POLR1C,RELA,SDHC,SOD1,TIMM17B,TIMM22,TIMM23,TOMM40,TOMM40L
Phosphatidylglycerol Biosynthesis II (Non-plastidic)	DKO	SCN	2.25	0.167	CDS2,GPAT4,LPCAT4,PTPMT1
Choline Biosynthesis III	DKO	SCN	2.01	0.2	CHPT1,PLD1,PLD2
3-phosphoinositide Degradation	DKO	SCN	1.86	0.0635	ACP1,ACP6,ATP1A1,INPP5B,PALD1,PPP1R7,PPP2R5A,PPP2R5B,PPP3CC,PTPMT1,PTPN13,SET
Isoleucine Degradation I	DKO	SCN	1.85	0.176	ACAD8,ACADSB,DLD
AMPK Signaling	DKO	SCN	1.76	0.0579	CHRM5,CPT2,GNG10,GNG13,PBRM1,PFKFB4,PHF10,PHLPP1,PPP2R5A,PPP2R5B,RAB9B,SMARCC1,SMARCD1,SMARCD3
D-myo-inositol (1,4,5,6)-Tetrakisphosphate Biosynthesis	DKO	SCN	1.68	0.0621	ACP1,ACP6,ATP1A1,INPP5B,PALD1,PPP1R7,PPP2R5A,PPP2R5B,PPP3CC,PTPN13,SET
D-myo-inositol (3,4,5,6)-tetrakisphosphate Biosynthesis	DKO	SCN	1.68	0.0621	ACP1,ACP6,ATP1A1,INPP5B,PALD1,PPP1R7,PPP2R5A,PPP2R5B,PPP3CC,PTPN13,SET
TNFR1 Signaling	DKO	SCN	1.68	0.0962	CASP6,FADD,PAK3,PAK4,RELA
Ephrin Receptor Signaling	DKO	SCN	1.67	0.0597	ACP1,ADAM10,FYN,GNG10,GNG13,PAK3,PAK4,PTPN13,RAC3,RGS3,SDCBP,SOS2
Coagulation System	DKO	SCN	1.67	0.114	F3,KNG1,PLG,SERPINA1
Valine Degradation I	DKO	SCN	1.66	0.15	ACAD8,ACADSB,DLD
Inflammasome pathway	DKO	SCN	1.66	0.15	IL18,P2RX7,PYCARD
Stearate Biosynthesis I (Animals)	DKO	SCN	1.64	0.0943	LPCAT4,LPGAT1,SLC27A3,SRD5A3,TECR
Necroptosis Signaling Pathway	DKO	SCN	1.64	0.0637	FADD,IRF3,MERTK,PPP3CC,PYCARD,TIMM17B,TIMM22,TIMM23,TOMM40,TOMM40L
CDP-diacylglycerol Biosynthesis I	DKO	SCN	1.55	0.136	CDS2,GPAT4,LPCAT4
Lipoate Salvage and Modification	DKO	SCN	1.51	1	LIPT1
Phosphatidylethanolamine Biosynthesis III	DKO	SCN	1.51	1	PTDSS2
Tumoricidal Function of Hepatic Natural Killer Cells	DKO	SCN	1.45	0.125	AIFM1,CASP6,FADD
D-myo-inositol-5-phosphate Metabolism	DKO	SCN	1.45	0.057	ACP1,ACP6,ATP1A1,INPP5B,PALD1,PPP1R7,PPP2R5A,PPP2R5B,PPP3CC,PTPN13,SET
TCA Cycle II (Eukaryotic)	DKO	SCN	1.45	0.125	DLD,MDH2,SDHC
Dolichyl-diphosphooligosaccharide Biosynthesis	DKO	SCN	1.45	0.2	ALG1,DPM3
Vitamin-C Transport	DKO	SCN	1.45	0.125	LRRC8A,LRRC8D,SLC2A3
Role of BRCA1 in DNA Damage Response	DKO	SCN	1.44	0.075	E2F7,PBRM1,PHF10,SMARCC1,SMARCD1,SMARCD3
Gαq Signaling	DKO	SCN	1.44	0.0588	CHRM5,GNG10,GNG13,HRH1,PLD1,PLD2,PPP3CC,RAC3,RELA,RND2
FXR/RXR Activation	DKO	SCN	1.4	0.0635	APOA1,APOA4,APOE,IL18,IL33,KNG1,SERPINA1,TF
Semaphorin Signaling in Neurons	DKO	SCN	1.39	0.0806	FYN,PAK3,PAK4,RAC3,RND2
HIPPO signaling	DKO	SCN	1.34	0.0706	ITCH,LLGL1,PPP1R7,PPP2R5A,PPP2R5B,WWC1
Atherosclerosis Signaling	DKO	SCN	1.33	0.0615	APOA1,APOA4,APOE,F3,IL18,IL33,RELA,SERPINA1
Role of Hypercytokinemia/hyperchemokinemia in the Pathogenesis of Influenza	DKO	SCN	1.32	0.0698	IFIT2,IL18,IL33,IRF3,PYCARD,S1PR1
3-phosphoinositide Biosynthesis	DKO	SCN	1.31	0.0542	ACP1,ACP6,ATP1A1,INPP5B,PALD1,PPP1R7,PPP2R5A,PPP2R5B,PPP3CC,PTPN13,SET
Signaling by Rho Family GTPases	DKO	TLM	2.31	0.0261	Cdc42,GNAI3,MAP3K10,NCF1,PIP5K1A,SEPTIN6,WIPF1
Methylglyoxal Degradation VI	DKO	TLM	2.11	1	LDHD
D-mannose Degradation	DKO	TLM	2.11	1	MPI
Phagosome Maturation	DKO	TLM	2.1	0.0314	B2M,CTSH,CTSO,LAMP1,NCF1
1D-myo-inositol Hexakisphosphate Biosynthesis II (Mammalian)	DKO	TLM	2.08	0.111	INPP5D,ITPKA
D-myo-inositol (1,3,4)-trisphosphate Biosynthesis	DKO	TLM	2.08	0.111	INPP5D,ITPKA
Superpathway of D-myo-inositol (1,4,5)-trisphosphate Metabolism	DKO	TLM	1.87	0.087	INPP5D,ITPKA
D-glucuronate Degradation I	DKO	TLM	1.64	0.333	CRYL1
Inosine-5'-phosphate Biosynthesis II	DKO	TLM	1.64	0.333	ADSL
Insulin Receptor Signaling	DKO	TLM	1.63	0.0286	EIF2B2,FOXO3,INPP5D,STXBP4
Autophagy	DKO	TLM	1.6	0.0235	ATG9A,FOXO3,GNAI3,LAMP1,WIPI1
Apelin Adipocyte Signaling Pathway	DKO	TLM	1.54	0.0349	GNAI3,MGST3,NCF1
NAD Signaling Pathway	DKO	TLM	1.52	0.0265	H2BU1,LDHD,PARP9,POLR2D
Molybdenum Cofactor Biosynthesis	DKO	TLM	1.51	0.25	MOCS2
Fcγ Receptor-mediated Phagocytosis in Macrophages and Monocytes	DKO	TLM	1.44	0.0319	INPP5D,NCF1,PIP5K1A
VEGF Signaling	DKO	TLM	1.38	0.0303	EIF2B2,FOXO3,PTPN6
Pentose Phosphate Pathway (Non-oxidative Branch)	DKO	TLM	1.34	0.167	RPIA
Zymosterol Biosynthesis	DKO	TLM	1.34	0.167	MSMO1
GDP-mannose Biosynthesis	DKO	TLM	1.34	0.167	MPI
UDP-N-acetyl-D-galactosamine Biosynthesis II	DKO	LIV	3.44	0.231	GALE,GNPNAT1,PGM3
Chondroitin Sulfate Degradation (Metazoa)	DKO	LIV	3.16	0.188	ARSB,GM2A,HYAL2
UDP-N-acetyl-D-glucosamine Biosynthesis II	DKO	LIV	2.74	0.333	GNPNAT1,PGM3
Transcriptional Regulatory Network in Embryonic Stem Cells	DKO	LIV	2.51	0.0741	HNF4A,ONECUT1,RIF1,TRIM24
CD27 Signaling in Lymphocytes	DKO	LIV	2.43	0.0702	BCL2L1,Map3k7,TRAF2,TRAF5
Sirtuin Signaling Pathway	DKO	LIV	2.25	0.0308	ARNTL,GTF3C2,NDUFA8,NDUFAB1,NDUFS8,SIRT4,STK11,Tomm5,TOMM6
Necroptosis Signaling Pathway	DKO	LIV	2.07	0.0382	CAPN7,CAPNS1,CHP1,Tomm5,TOMM6,TRAF2
Acyl-CoA Hydrolysis	DKO	LIV	2.05	0.154	ACOT11,HNF4A
Glycogen Degradation III	DKO	LIV	1.99	0.143	GAA,PGM3
Thiamin Salvage III	DKO	LIV	1.95	1	TPK1
UDP-N-acetyl-D-galactosamine Biosynthesis I	DKO	LIV	1.95	1	GALE
Mitochondrial Dysfunction	DKO	LIV	1.92	0.0353	COX7A1,FIS1,FURIN,NDUFA8,NDUFAB1,NDUFS8
Retinol Biosynthesis	DKO	LIV	1.89	0.0682	DDHD2,ESD,RDH10
Dermatan Sulfate Degradation (Metazoa)	DKO	LIV	1.82	0.118	GM2A,HYAL2
nNOS Signaling in Neurons	DKO	LIV	1.81	0.0638	CAPN7,CAPNS1,CHP1
RANK Signaling in Osteoclasts	DKO	LIV	1.72	0.044	CHP1,Map3k7,TRAF2,TRAF5
Stearate Biosynthesis I (Animals)	DKO	LIV	1.67	0.0566	ACOT11,ACSL6,HNF4A
Spermine Biosynthesis	DKO	LIV	1.66	0.5	SMS
Glycine Biosynthesis III	DKO	LIV	1.66	0.5	AGXT
Taurine Biosynthesis	DKO	LIV	1.66	0.5	CSAD
Formaldehyde Oxidation II (Glutathione-dependent)	DKO	LIV	1.66	0.5	ESD
Endoplasmic Reticulum Stress Pathway	DKO	LIV	1.65	0.0952	EIF2AK3,TRAF2
Lymphotoxin β Receptor Signaling	DKO	LIV	1.63	0.0545	BCL2L1,TRAF2,TRAF5
Vitamin-C Transport	DKO	LIV	1.54	0.0833	GLRX,SLC23A1
Apoptosis Signaling	DKO	LIV	1.54	0.0385	BCL2L1,CAPN7,CAPNS1,GAS2
1D-myo-inositol Hexakisphosphate Biosynthesis V (from Ins(1,3,4)P3)	DKO	LIV	1.48	0.333	ITPK1
Oxidative Phosphorylation	DKO	LIV	1.47	0.0367	COX7A1,NDUFA8,NDUFAB1,NDUFS8
Ascorbate Recycling (Cytosolic)	DKO	LIV	1.36	0.25	GLRX
Glutathione Redox Reactions II	DKO	LIV	1.36	0.25	GLRX
Molybdenum Cofactor Biosynthesis	DKO	LIV	1.36	0.25	MOCS2
Fatty Acid β-oxidation III (Unsaturated, Odd Number)	DKO	LIV	1.36	0.25	ECI1
Acute Phase Response Signaling	DKO	GBD	19.2	0.135	APOH,C1QA,C1QB,C1QC,C3,C9,CFB,CP,ECSIT,FN1,FTL,HMOX2,HP,HPX,HRAS,ITIH4,PLG,RBP7,SAA1,SAA2-SAA4,SERPINA1,SERPINA3,SERPINF1,SERPINF2,SERPING1
Complement System	DKO	GBD	6.79	0.189	C1QA,C1QB,C1QC,C3,C9,CFB,SERPING1
FXR/RXR Activation	DKO	GBD	6.71	0.0873	APOH,C3,C9,HPX,ITIH4,PKLR,SAA1,SERPINA1,SERPINF1,SERPINF2,VTN
LXR/RXR Activation	DKO	GBD	5.87	0.0813	APOH,C3,C9,HPX,ITIH4,SAA1,SERPINA1,SERPINF1,SERPINF2,VTN
Molybdenum Cofactor Biosynthesis	DKO	GBD	5.25	0.75	GPHN,MOCS2,MOCS3
Iron homeostasis signaling pathway	DKO	GBD	3.74	0.0576	CP,FTL,HMOX2,HP,HPX,HSPA9,NUBP2,PDGFRA
Amyotrophic Lateral Sclerosis Signaling	DKO	GBD	3.48	0.0609	ALS2,APAF1,CAPN2,RAB5A,RAB5B,RAB5C,SOD1
Huntington's Disease Signaling	DKO	GBD	3.43	0.0391	APAF1,ATP5F1A,CAPN2,CDK5,HRAS,HSPA9,PSMA3,PSMA6,PSMB6,PSMC6,TGM2
BAG2 Signaling Pathway	DKO	GBD	3.42	0.0714	HSPA9,MAPKAPK2,PSMA3,PSMA6,PSMB6,PSMC6
NRF2-mediated Oxidative Stress Response	DKO	GBD	3.42	0.0422	AKR1A1,CUL3,DNAJC11,FTL,HACD3,HRAS,HSP90B1,PPIB,SOD1,SQSTM1
FAT10 Signaling Pathway	DKO	GBD	3.38	0.0893	PSMA3,PSMA6,PSMB6,PSMC6,SQSTM1
Phagosome Maturation	DKO	GBD	3.34	0.0503	CALR,CTSZ,DYNC1LI2,RAB5A,RAB5B,RAB5C,RAC2,TUBB6
Valine Degradation I	DKO	GBD	2.85	0.15	DBT,HIBADH,HIBCH
Methylglyoxal Degradation III	DKO	GBD	2.85	0.15	ADH4,AKR1A1,AKR1C3
Endoplasmic Reticulum Stress Pathway	DKO	GBD	2.79	0.143	CALR,EIF2S1,HSP90B1
Phosphatidylcholine Biosynthesis I	DKO	GBD	2.59	0.286	CEPT1,PCYT1A
Glycolysis I	DKO	GBD	2.52	0.115	ALDOB,BPGM,PKLR
Protein Ubiquitination Pathway	DKO	GBD	2.38	0.0327	DNAJC11,HSP90B1,HSPA9,PSMA3,PSMA6,PSMB6,PSMC6,UBE2V2,USP34
Sucrose Degradation V (Mammalian)	DKO	GBD	2.36	0.222	ALDOB,KHK
Polyamine Regulation in Colon Cancer	DKO	GBD	2.28	0.0645	PSMA3,PSMA6,PSMB6,PSMC6
γ-glutamyl Cycle	DKO	GBD	2.19	0.182	GSS,OPLAH
Coagulation System	DKO	GBD	2.15	0.0857	PLG,SERPINA1,SERPINF2
Remodeling of Epithelial Adherens Junctions	DKO	GBD	2.14	0.0588	RAB5A,RAB5B,RAB5C,TUBB6
Retinoate Biosynthesis I	DKO	GBD	2.12	0.0833	ADH4,AKR1C3,RBP7
Superpathway of Methionine Degradation	DKO	GBD	2.08	0.0811	AHCYL2,MRM2,SUOX
CDK5 Signaling	DKO	GBD	2.05	0.0446	ADCY9,CDK5,HRAS,PPP1CB,PPP1R14B
Glioma Invasiveness Signaling	DKO	GBD	2.03	0.0548	HRAS,PLG,RAC2,VTN
Antigen Presentation Pathway	DKO	GBD	2.02	0.0769	CALR,CD74,PSMB6
Caveolar-mediated Endocytosis Signaling	DKO	GBD	1.99	0.0533	ITGA5,RAB5A,RAB5B,RAB5C
Dopamine Receptor Signaling	DKO	GBD	1.95	0.0519	ADCY9,PCBD1,PPP1CB,PPP1R14B
Acetyl-CoA Biosynthesis III (from Citrate)	DKO	GBD	1.95	1	ACLY
Sulfite Oxidation IV	DKO	GBD	1.95	1	SUOX
Maturity Onset Diabetes of Young (MODY) Signaling	DKO	GBD	1.93	0.0513	ALDOB,APOH,OGDH,PKLR
Choline Biosynthesis III	DKO	GBD	1.92	0.133	CEPT1,PCYT1A
Sirtuin Signaling Pathway	DKO	GBD	1.74	0.0274	ACLY,ATP5F1A,BPGM,GABARAPL1,NDUFB5,NDUFB9,SOD1,TOMM22
Unfolded protein response	DKO	GBD	1.72	0.0444	CALR,DNAJC11,HSP90B1,HSPA9
Role of PKR in Interferon Induction and Antiviral Response	DKO	GBD	1.72	0.0368	APAF1,EIF2S1,HSP90B1,HSPA9,IFNAR2
The Visual Cycle	DKO	GBD	1.68	0.1	AKR1C3,RBP7
Insulin Receptor Signaling	DKO	GBD	1.67	0.0357	ACLY,GAB1,HRAS,PPP1CB,PPP1R14B
Actin Cytoskeleton Signaling	DKO	GBD	1.67	0.0286	FN1,HRAS,ITGA5,NCKAP1L,PPP1CB,RAC2,RDX
Clathrin-mediated Endocytosis Signaling	DKO	GBD	1.65	0.0311	ITGA5,RAB5A,RAB5B,RAB5C,SERPINA1,SH3KBP1
UDP-D-xylose and UDP-D-glucuronate Biosynthesis	DKO	GBD	1.65	0.5	UGDH
Choline Degradation I	DKO	GBD	1.65	0.5	CHDH
Taurine Biosynthesis	DKO	GBD	1.65	0.5	CSAD
RAR Activation	DKO	GBD	1.62	0.0306	ADCY9,ADH4,AKR1C3,MAPKAPK2,MED1,RBP7
ILK Signaling	DKO	GBD	1.6	0.0303	FERMT2,FN1,KRT18,PARVA,PPP1R14B,RAC2
Methionine Degradation I (to Homocysteine)	DKO	GBD	1.6	0.0909	AHCYL2,MRM2
Cysteine Biosynthesis III (mammalia)	DKO	GBD	1.53	0.0833	AHCYL2,MRM2
Apoptosis Signaling	DKO	GBD	1.52	0.0385	APAF1,BAK1,CAPN2,HRAS
Role of Pattern Recognition Receptors in Recognition of Bacteria and Viruses	DKO	GBD	1.49	0.0321	C1QA,C1QB,C1QC,C3,EIF2S1
PPAR Signaling	DKO	GBD	1.48	0.0374	HRAS,HSP90B1,MED1,PDGFRA
Glutathione Biosynthesis	DKO	GBD	1.48	0.333	GSS
D-glucuronate Degradation I	DKO	GBD	1.48	0.333	AKR1A1
Thiosulfate Disproportionation III (Rhodanese)	DKO	GBD	1.48	0.333	MOCS3
Tyrosine Biosynthesis IV	DKO	GBD	1.48	0.333	PCBD1
Integrin Signaling	DKO	GBD	1.47	0.0282	CAPN2,HRAS,ITGA5,PARVA,PPP1CB,RAC2
Gluconeogenesis I	DKO	GBD	1.46	0.0769	ALDOB,BPGM
ERK/MAPK Signaling	DKO	GBD	1.46	0.028	HRAS,ITGA5,PLA2G12B,PPP1CB,PPP1R14B,RAC2
Oxidative Phosphorylation	DKO	GBD	1.46	0.0367	ATP5F1A,Cox6c,NDUFB5,NDUFB9
Inhibition of ARE-Mediated mRNA Degradation Pathway	DKO	GBD	1.44	0.0311	MAPKAPK2,PSMA3,PSMA6,PSMB6,PSMC6
Neuregulin Signaling	DKO	GBD	1.36	0.0342	CDK5,HRAS,HSP90B1,ITGA5
Fc Epsilon RI Signaling	DKO	GBD	1.36	0.0342	GAB1,HRAS,PLA2G12B,RAC2
Mitochondrial Dysfunction	DKO	GBD	1.36	0.0294	ATP5F1A,Cox6c,NDUFB5,NDUFB9,OGDH
Retinoate Biosynthesis II	DKO	GBD	1.35	0.25	RBP7
Heme Degradation	DKO	GBD	1.35	0.25	HMOX2
Branched-chain α-keto acid Dehydrogenase Complex	DKO	GBD	1.35	0.25	DBT
Phenylalanine Degradation I (Aerobic)	DKO	GBD	1.35	0.25	PCBD1
Agrin Interactions at Neuromuscular Junction	DKO	GBD	1.35	0.0429	HRAS,PKLR,RAC2
Cardiac β-adrenergic Signaling	DKO	GBD	1.32	0.0287	ADCY9,AKAP10,PDE1A,PPP1CB,PPP1R14B
Thiosulfate Disproportionation III (Rhodanese)	DKO	BAT	3.7	0.667	MPST,TST
Fatty Acid β-oxidation III (Unsaturated, Odd Number)	DKO	BAT	3.41	0.5	ECI2,EHHADH
Fatty Acid β-oxidation I	DKO	BAT	2.58	0.0882	Acaa1b,ECI2,EHHADH
LXR/RXR Activation	DKO	BAT	2.47	0.0407	APOA4,APOM,REL,S100A8,SERPINA1
Atherosclerosis Signaling	DKO	BAT	2.37	0.0385	APOA4,APOM,REL,S100A8,SERPINA1
Clathrin-mediated Endocytosis Signaling	DKO	BAT	2.29	0.0311	APOA4,APOM,HIP1R,S100A8,SERPINA1,TFRC
IL-12 Signaling and Production in Macrophages	DKO	BAT	2.28	0.0368	APOA4,APOM,REL,S100A8,SERPINA1
tRNA Splicing	DKO	BAT	2.26	0.0682	NAPEPLD,PDE1B,PDE3A
Role of IL-17A in Psoriasis	DKO	BAT	2.25	0.143	S100A8,S100A9
Coronavirus Replication Pathway	DKO	BAT	2.23	0.0667	COPG1,TUBB3,TUBB4A
Phagosome Maturation	DKO	BAT	2	0.0314	CALR,NAPB,PIKFYVE,TUBB3,TUBB4A
Oxidative Phosphorylation	DKO	BAT	1.91	0.0367	COX11,COX6A2,Cox8b,UQCRB
Dolichol and Dolichyl Phosphate Biosynthesis	DKO	BAT	1.79	0.5	DHDDS
L-cysteine Degradation III	DKO	BAT	1.79	0.5	MPST
Sulfate Activation for Sulfonation	DKO	BAT	1.79	0.5	PAPSS2
Glycine Biosynthesis I	DKO	BAT	1.79	0.5	SHMT2
Pancreatic Adenocarcinoma Signaling	DKO	BAT	1.7	0.0317	ABL1,HDAC3,NAPEPLD,REL
Production of Nitric Oxide and Reactive Oxygen Species in Macrophages	DKO	BAT	1.69	0.0262	APOA4,APOM,REL,S100A8,SERPINA1
HER-2 Signaling in Breast Cancer	DKO	BAT	1.65	0.0255	CASP6,COX11,COX6A2,Cox8b,REL
Caveolar-mediated Endocytosis Signaling	DKO	BAT	1.63	0.04	ABL1,CAVIN1,COPG1
Uracil Degradation II (Reductive)	DKO	BAT	1.61	0.333	DPYD
Thymine Degradation	DKO	BAT	1.61	0.333	DPYD
4-aminobutyrate Degradation I	DKO	BAT	1.61	0.333	SUCLG2
Heme Biosynthesis from Uroporphyrinogen-III I	DKO	BAT	1.49	0.25	UROD
TWEAK Signaling	DKO	BAT	1.44	0.0541	CASP6,REL
Relaxin Signaling	DKO	BAT	1.43	0.0261	NAPEPLD,PDE1B,PDE3A,REL
Creatine-phosphate Biosynthesis	DKO	BAT	1.4	0.2	CKMT1A/CKMT1B
CMP-N-acetylneuraminate Biosynthesis I (Eukaryotes)	DKO	BAT	1.4	0.2	GNE
dTMP De Novo Biosynthesis	DKO	BAT	1.4	0.2	SHMT2
Glutamate Degradation III (via 4-aminobutyrate)	DKO	BAT	1.4	0.2	SUCLG2
Folate Polyglutamylation	DKO	BAT	1.4	0.2	SHMT2
Osteoarthritis Pathway	DKO	BAT	1.36	0.0214	CASP6,HDAC3,REL,S100A8,S100A9
Small Cell Lung Cancer Signaling	DKO	BAT	1.36	0.0312	ABL1,HDAC3,REL
Glycerol Degradation I	DKO	BAT	1.32	0.167	Gk
Rapoport-Luebering Glycolytic Shunt	DKO	BAT	1.32	0.167	BPGM
Myc Mediated Apoptosis Signaling	DKO	KDN	3.97	0.12	APAF1,CHUK,MAX,NFKB1,PRKAG2,TRADD
Assembly of RNA Polymerase II Complex	DKO	KDN	3.97	0.12	DR1,ERCC2,GTF2B,POLR2J,TAF12,TAF9B
D-myo-inositol-5-phosphate Metabolism	DKO	KDN	3.71	0.057	ALPL,MTMR9,NUDT11,PLCD3,PPP1R11,PPP1R16B,PPP2R5B,PPP3R1,PRUNE1,SET,SIRPA
Superpathway of Inositol Phosphate Compounds	DKO	KDN	3.59	0.0515	ALPL,IP6K1,MTMR9,NUDT11,PLCD3,PPP1R11,PPP1R16B,PPP2R5B,PPP3R1,PRUNE1,SET,SIRPA
D-myo-inositol (1,4,5,6)-Tetrakisphosphate Biosynthesis	DKO	KDN	3.39	0.0565	ALPL,MTMR9,NUDT11,PPP1R11,PPP1R16B,PPP2R5B,PPP3R1,PRUNE1,SET,SIRPA
D-myo-inositol (3,4,5,6)-tetrakisphosphate Biosynthesis	DKO	KDN	3.39	0.0565	ALPL,MTMR9,NUDT11,PPP1R11,PPP1R16B,PPP2R5B,PPP3R1,PRUNE1,SET,SIRPA
Glucocorticoid Receptor Signaling	DKO	KDN	3.18	0.0344	AR,CHUK,ERCC2,GTF2B,GTF2F2,KRT13,KRT79,MT-CYB,NFKB1,NR3C1,POLR2J,PPP3R1,PRKAG2,RALA,RAP2B,SDHC,SDHD,SRA1,TAF12,TAF9B
3-phosphoinositide Degradation	DKO	KDN	3.17	0.0529	ALPL,MTMR9,NUDT11,PPP1R11,PPP1R16B,PPP2R5B,PPP3R1,PRUNE1,SET,SIRPA
3-phosphoinositide Biosynthesis	DKO	KDN	2.94	0.0493	ALPL,MTMR9,NUDT11,PPP1R11,PPP1R16B,PPP2R5B,PPP3R1,PRUNE1,SET,SIRPA
Androgen Signaling	DKO	KDN	2.93	0.0533	AR,ERCC2,GTF2B,GTF2F2,NFKB1,POLR2J,PRKAG2,TAF12,TAF9B
PI3K Signaling in B Lymphocytes	DKO	KDN	2.79	0.0559	CHUK,Ighg2a,NFKB1,PLCD3,PPP3R1,RALA,RAP2B,VAV1
TWEAK Signaling	DKO	KDN	2.63	0.108	APAF1,CHUK,NFKB1,TRADD
EIF2 Signaling	DKO	KDN	2.62	0.0446	ACTC1,FAU,RALA,RAP2B,RPL11,RPL26,RPL27,RPL35,RPL38,RPS6
B Cell Receptor Signaling	DKO	KDN	2.52	0.0464	CHUK,GSK3A,Ighg2a,MAP3K3,NFKB1,PPP3R1,RALA,RAP2B,VAV1
HER-2 Signaling in Breast Cancer	DKO	KDN	2.49	0.0459	ARF6,CDK4,CHUK,COX15,GSK3A,NFKB1,RALA,RAP2B,RPS6
Gα12/13 Signaling	DKO	KDN	2.36	0.0526	CDH13,CHUK,MEF2A,NFKB1,RALA,RAP2B,VAV1
Autophagy	DKO	KDN	2.25	0.0423	ARL8B,GSK3A,MAP1LC3B,NFKB1,OPTN,PPP2R5B,PPP3R1,PRKAG2,RALA
TCA Cycle II (Eukaryotic)	DKO	KDN	2.25	0.125	SDHAF4,SDHC,SDHD
Chronic Myeloid Leukemia Signaling	DKO	KDN	2.22	0.0561	CDK4,CHUK,MECOM,NFKB1,RALA,RAP2B
TNFR1 Signaling	DKO	KDN	2.09	0.0769	APAF1,CHUK,NFKB1,TRADD
PTEN Signaling	DKO	KDN	2.08	0.0467	CHUK,GSK3A,MAST2,NFKB1,RALA,RAP2B,SHARPIN
CD27 Signaling in Lymphocytes	DKO	KDN	1.95	0.0702	APAF1,CHUK,MAP3K3,NFKB1
Adrenomedullin signaling pathway	DKO	KDN	1.94	0.0402	GSK3A,MAX,NFKB1,PLCD3,PRKAG2,RALA,RAP2B,SLC39A7
Sertoli Cell-Sertoli Cell Junction Signaling	DKO	KDN	1.85	0.0388	ACTC1,CLDN2,GSK3A,MAP3K3,NECTIN3,PRKAG2,RALA,RAP2B
Synaptic Long Term Potentiation	DKO	KDN	1.84	0.0465	PLCD3,PPP1R11,PPP3R1,PRKAG2,RALA,RAP2B
Small Cell Lung Cancer Signaling	DKO	KDN	1.8	0.0521	APAF1,CDK4,CHUK,MAX,NFKB1
p70S6K Signaling	DKO	KDN	1.8	0.0455	Ighg2a,PLCD3,PPP2R5B,RALA,RAP2B,RPS6
Death Receptor Signaling	DKO	KDN	1.8	0.0521	ACTC1,APAF1,CHUK,NFKB1,TRADD
Induction of Apoptosis by HIV1	DKO	KDN	1.76	0.0615	APAF1,CHUK,NFKB1,TRADD
Tight Junction Signaling	DKO	KDN	1.71	0.0393	ACTC1,CDK4,CLDN2,NECTIN3,NFKB1,PPP2R5B,PRKAG2
Remodeling of Epithelial Adherens Junctions	DKO	KDN	1.7	0.0588	ACTC1,ARF6,MAPRE3,RALA
Virus Entry via Endocytic Pathways	DKO	KDN	1.67	0.0481	ACTC1,AP1S2,CLTB,RALA,RAP2B
Apoptosis Signaling	DKO	KDN	1.67	0.0481	APAF1,CHUK,NFKB1,RALA,RAP2B
Kinetochore Metaphase Signaling Pathway	DKO	KDN	1.65	0.0476	CDC23,ENSA,PPP1R11,PPP2R5B,ZWINT
PPAR Signaling	DKO	KDN	1.62	0.0467	CHUK,NFKB1,RALA,RAP2B,SRA1
ERK5 Signaling	DKO	KDN	1.62	0.0556	MAP3K3,MEF2A,RALA,RAP2B
CDK5 Signaling	DKO	KDN	1.54	0.0446	PPP1R11,PPP2R5B,PRKAG2,RALA,RAP2B
Prostate Cancer Signaling	DKO	KDN	1.54	0.0446	AR,CHUK,NFKB1,RALA,RAP2B
PPARα/RXRα Activation	DKO	KDN	1.54	0.0363	ACOX1,CHUK,NFKB1,PLCD3,PRKAG2,RALA,RAP2B
Angiopoietin Signaling	DKO	KDN	1.52	0.0519	CHUK,NFKB1,RALA,RAP2B
NF-κB Activation by Viruses	DKO	KDN	1.5	0.0513	CHUK,NFKB1,RALA,RAP2B
Gap Junction Signaling	DKO	KDN	1.49	0.0354	ACTC1,PLCD3,PPP3R1,PRKAG2,RALA,RAP2B,SLC39A7
Role of Oct4 in Mammalian Embryonic Stem Cell Pluripotency	DKO	KDN	1.48	0.0652	MEF2A,NR2F2,TASOR
NGF Signaling	DKO	KDN	1.46	0.0424	CHUK,MAP3K3,NFKB1,RALA,RAP2B
Inhibition of ARE-Mediated mRNA Degradation Pathway	DKO	KDN	1.43	0.0373	EXOSC5,EXOSC8,PARN,PPP2R5B,PRKAG2,PSMB8
Senescence Pathway	DKO	KDN	1.41	0.0303	CBX8,CDC23,CDK4,CHUK,NFKB1,PPP2R5B,PPP3R1,RALA,RAP2B
PEDF Signaling	DKO	KDN	1.4	0.0476	CHUK,NFKB1,RALA,RAP2B
Melanoma Signaling	DKO	KDN	1.39	0.06	CDK4,RALA,RAP2B
LPS-stimulated MAPK Signaling	DKO	KDN	1.39	0.0471	CHUK,NFKB1,RALA,RAP2B
HIPPO signaling	DKO	KDN	1.39	0.0471	PPP1R11,PPP2R5B,STK4,WWC1
RhoA Signaling	DKO	KDN	1.38	0.0403	ACTC1,CDC42EP4,CDC42EP5,PLXNA1,RAPGEF2
BMP signaling pathway	DKO	KDN	1.36	0.046	NFKB1,PRKAG2,RALA,RAP2B
Uracil Degradation II (Reductive)	DKO	KDN	1.35	0.333	DPYS
Thymine Degradation	DKO	KDN	1.35	0.333	DPYS
Protein Kinase A Signaling	DKO	KDN	1.34	0.0274	CDC23,CHUK,GSK3A,NFKB1,PLCD3,PPP1R11,PPP3R1,PRKAG2,PTPRG,SIRPA,SMPDL3A
Estrogen Receptor Signaling	DKO	KDN	1.33	0.0272	GSK3A,MT-CYB,NFKB1,NR3C1,PLCD3,PRKAG2,RALA,RAP2B,SDHC,SDHD,SRA1
P2Y Purigenic Receptor Signaling Pathway	DKO	KDN	1.32	0.0388	NFKB1,PLCD3,PRKAG2,RALA,RAP2B
Ceramide Signaling	DKO	KDN	1.31	0.0444	NFKB1,PPP2R5B,RALA,RAP2B
Regulation of eIF4 and p70S6K Signaling	DKO	HEA	2.59	0.0223	AGO3,EIF2B1,ITGB5,RPS24
Glutathione Redox Reactions I	DKO	HEA	2.54	0.08	GSTM1,GSTT2/GSTT2B
Glutathione-mediated Detoxification	DKO	HEA	2.3	0.0606	GSTM1,GSTT2/GSTT2B
Spermidine Biosynthesis I	DKO	HEA	2.2	0.5	SRM
GDP-L-fucose Biosynthesis I (from GDP-D-mannose)	DKO	HEA	2.2	0.5	GMDS
Insulin Secretion Signaling Pathway	DKO	HEA	1.97	0.0149	AGO3,EIF2B1,SPCS1,YKT6
Xenobiotic Metabolism General Signaling Pathway	DKO	HEA	1.97	0.021	GSTM1,GSTT2/GSTT2B,MAP2K7
Semaphorin Neuronal Repulsive Signaling Pathway	DKO	HEA	1.9	0.0199	ITGB5,MAP2K7,MYL9
Phenylethylamine Degradation I	DKO	HEA	1.9	0.25	AOC3
Methylmalonyl Pathway	DKO	HEA	1.9	0.25	MCEE
Tetrahydrofolate Salvage from 5,10-methenyltetrahydrofolate	DKO	HEA	1.8	0.2	MTHFD1L
2-oxobutanoate Degradation I	DKO	HEA	1.8	0.2	MCEE
Folate Polyglutamylation	DKO	HEA	1.8	0.2	MTHFD1L
Tight Junction Signaling	DKO	HEA	1.71	0.0169	CASK,MYL9,YKT6
Ceramide Degradation	DKO	HEA	1.66	0.143	ASAH1
3-phosphoinositide Degradation	DKO	HEA	1.64	0.0159	INPP4B,NUDT14,NUDT16
Xenobiotic Metabolism CAR Signaling Pathway	DKO	HEA	1.64	0.0159	GSTM1,GSTT2/GSTT2B,MAP2K7
GDNF Family Ligand-Receptor Interactions	DKO	HEA	1.61	0.0263	DOK2,PDLIM7
Histidine Degradation III	DKO	HEA	1.6	0.125	MTHFD1L
ILK Signaling	DKO	HEA	1.59	0.0152	ITGB5,MYL9,TGFB1I1
Sphingosine and Sphingosine-1-phosphate Metabolism	DKO	HEA	1.55	0.111	ASAH1
Folate Transformations I	DKO	HEA	1.55	0.111	MTHFD1L
Apelin Adipocyte Signaling Pathway	DKO	HEA	1.51	0.0233	GSTM1,GSTT2/GSTT2B
Xenobiotic Metabolism AHR Signaling Pathway	DKO	HEA	1.5	0.023	GSTM1,GSTT2/GSTT2B
EIF2 Signaling	DKO	HEA	1.46	0.0134	AGO3,EIF2B1,RPS24
Protein Kinase A Signaling	DKO	HEA	1.4	0.00995	AKAP10,CDC16,MYL9,PHKG2
NRF2-mediated Oxidative Stress Response	DKO	HEA	1.39	0.0127	GSTM1,GSTT2/GSTT2B,MAP2K7
DNA Double-Strand Break Repair by Non-Homologous End Joining	DKO	HEA	1.36	0.0714	XRCC5
Colanic Acid Building Blocks Biosynthesis	DKO	HEA	1.36	0.0714	GMDS
LPS/IL-1 Mediated Inhibition of RXR Function	DKO	HEA	1.33	0.0119	GSTM1,GSTT2/GSTT2B,MAP2K7
Telomere Extension by Telomerase	DKO	HEA	1.33	0.0667	XRCC5
GP6 Signaling Pathway	DKO	MUS	3.77	0.0394	COL15A1,COL5A1,GSK3B,LAMA2,LAMB1
EIF2 Signaling	DKO	MUS	3.51	0.0268	EIF4A2,EIF4E,GSK3B,RPL10,RPL14,RPL8
BAG2 Signaling Pathway	DKO	MUS	3.42	0.0476	MAPK14,PSMD10,PSMD2,PSMD6
Protein Ubiquitination Pathway	DKO	MUS	3.05	0.0218	DNAJB12,PSMD10,PSMD2,PSMD6,UBE2B,USP2
CDK5 Signaling	DKO	MUS	2.95	0.0357	LAMA2,LAMB1,MAPK14,PPP1R3C
Amyloid Processing	DKO	MUS	2.93	0.0588	CAPN3,GSK3B,MAPK14
FAT10 Signaling Pathway	DKO	MUS	2.82	0.0536	PSMD10,PSMD2,PSMD6
Polyamine Regulation in Colon Cancer	DKO	MUS	2.69	0.0484	PSMD10,PSMD2,PSMD6
NRF2-mediated Oxidative Stress Response	DKO	MUS	2.55	0.0211	DNAJB12,GSK3B,MAP2K3,MAPK14,TXN
IL-7 Signaling Pathway	DKO	MUS	2.4	0.0385	GSK3B,MAPK14,MCL1
Inhibition of ARE-Mediated mRNA Degradation Pathway	DKO	MUS	2.37	0.0248	MAPK14,PSMD10,PSMD2,PSMD6
ErbB Signaling	DKO	MUS	2.18	0.0319	GSK3B,MAP2K3,MAPK14
Sertoli Cell-Sertoli Cell Junction Signaling	DKO	MUS	2	0.0194	GSK3B,MAP2K3,MAP3K20,MAPK14
IL-17A Signaling in Fibroblasts	DKO	MUS	1.98	0.0526	GSK3B,MAPK14
p38 MAPK Signaling	DKO	MUS	1.91	0.0254	EEF2K,MAP2K3,MAPK14
Endocannabinoid Developing Neuron Pathway	DKO	MUS	1.86	0.0244	GSK3B,MAP2K3,MAPK14
IL-6 Signaling	DKO	MUS	1.82	0.0234	MAP2K3,MAPK14,MCL1
Molybdenum Cofactor Biosynthesis	DKO	MUS	1.79	0.25	MOCS2
AMPK Signaling	DKO	MUS	1.77	0.0165	EEF2K,MAP2K3,MAPK14,ORAI1
UVB-Induced MAPK Signaling	DKO	MUS	1.72	0.0385	EIF4E,MAPK14
Insulin Receptor Signaling	DKO	MUS	1.71	0.0214	EIF4E,GSK3B,PPP1R3C
Endocannabinoid Cancer Inhibition Pathway	DKO	MUS	1.69	0.021	GSK3B,MAP2K3,MAPK14
Cardiac Hypertrophy Signaling	DKO	MUS	1.68	0.0155	EIF4E,GSK3B,MAP2K3,MAPK14
Dilated Cardiomyopathy Signaling Pathway	DKO	MUS	1.66	0.0205	ABCC9,GSK3B,MAPK14
Role of IL-17A in Arthritis	DKO	MUS	1.65	0.0351	MAP2K3,MAPK14
Insulin Secretion Signaling Pathway	DKO	MUS	1.63	0.0149	ABCC9,EIF4A2,EIF4E,MAPK14
Rapoport-Luebering Glycolytic Shunt	DKO	MUS	1.62	0.167	MINPP1
Huntington's Disease Signaling	DKO	MUS	1.56	0.0142	CAPN3,PSMD10,PSMD2,PSMD6
Thioredoxin Pathway	DKO	MUS	1.55	0.143	TXN
CD40 Signaling	DKO	MUS	1.52	0.0299	MAP2K3,MAPK14
IL-17A Signaling in Airway Cells	DKO	MUS	1.52	0.0299	GSK3B,MAPK14
Agrin Interactions at Neuromuscular Junction	DKO	MUS	1.48	0.0286	LAMA2,LAMB1
Senescence Pathway	DKO	MUS	1.48	0.0135	CAPN3,EIF4E,MAP2K3,MAPK14
IL-10 Signaling	DKO	MUS	1.46	0.0278	MAP2K3,MAPK14
D-myo-inositol (1,4,5,6)-Tetrakisphosphate Biosynthesis	DKO	MUS	1.45	0.0169	MINPP1,PPP1R3C,PRUNE1
D-myo-inositol (3,4,5,6)-tetrakisphosphate Biosynthesis	DKO	MUS	1.45	0.0169	MINPP1,PPP1R3C,PRUNE1
Regulation of eIF4 and p70S6K Signaling	DKO	MUS	1.44	0.0168	EIF4A2,EIF4E,MAPK14
Role of MAPK Signaling in Inhibiting the Pathogenesis of Influenza	DKO	MUS	1.42	0.0263	MAP2K3,MAPK14
Toll-like Receptor Signaling	DKO	MUS	1.4	0.0256	MAP2K3,MAPK14
IL-17 Signaling	DKO	MUS	1.39	0.016	GSK3B,MAP2K3,MAPK14
3-phosphoinositide Degradation	DKO	MUS	1.38	0.0159	MINPP1,PPP1R3C,PRUNE1
FLT3 Signaling in Hematopoietic Progenitor Cells	DKO	MUS	1.38	0.025	EIF4E,MAPK14
Role of MAPK Signaling in the Pathogenesis of Influenza	DKO	MUS	1.37	0.0247	MAP2K3,MAPK14
Regulation Of The Epithelial Mesenchymal Transition By Growth Factors Pathway	DKO	MUS	1.36	0.0156	GSK3B,MAP2K3,MAPK14
D-myo-inositol-5-phosphate Metabolism	DKO	MUS	1.36	0.0155	MINPP1,PPP1R3C,PRUNE1
B Cell Receptor Signaling	DKO	MUS	1.35	0.0155	GSK3B,MAP2K3,MAPK14
FGF Signaling	DKO	MUS	1.34	0.0238	MAP2K3,MAPK14
LPS-stimulated MAPK Signaling	DKO	MUS	1.33	0.0235	MAP2K3,MAPK14
PI3K/AKT Signaling	DKO	MUS	1.32	0.0151	EIF4E,GSK3B,MCL1
Adrenomedullin signaling pathway	DKO	MUS	1.32	0.0151	GSK3B,MAP2K3,MAPK14

## Sheet: H_SCN_highrAMP_metascape
GroupID	Category	Term	Description	LogP	Log(q-value)	InTerm_InList	Genes	Symbols
1_Summary	GO Biological Processes	GO:0042552	myelination	-3.57708	0	4/134	12527,18823,19156,118446	Cd9,Plp1,Psap,Gjc3
2_Summary	KEGG Pathway	mmu05012	Parkinson disease	-3.44362	0	5/264	12864,14763,17721,66052,238463,20383	Cox6c,Gpr37,ND5,Sdhc,Tubal3,Srsf3
3_Summary	GO Biological Processes	GO:0007193	adenylate cyclase-inhibiting G protein-coupled receptor signaling pathway	-3.27415	0	3/68	13609,14763,19156,20604	S1pr1,Gpr37,Psap,Sst
4_Summary	GO Biological Processes	GO:0031497	chromatin assembly	-2.37406	0	3/140	15289,58243,319177,11988,18823,77134	Hmgb1,Nap1l5,H2bc1,Slc7a2,Plp1,Hnrnpa0
