# Supplementary material for: Multitissue Circadian Proteome Atlas of WT and Per1−/−/Per2−/− Mice
Source: Mol Cell Proteomics. 2023 Nov 7;22(12):100675. doi: 10.1016/j.mcpro.2023.100675 (PMC10750102; doi:10.1016/j.mcpro.2023.100675)
Supplement: Supplementary Table 5 [file mmc5.xlsx]

## Sheet: A_PSEA
GOBP	Tissue	Cycler_Type	Kuiper p-value (vs. background)	Kuiper q-value (vs. background)	Kuiper p-value (vs. uniform)	Kuiper q-value (vs. uniform)	Vector-average magnitude	Vector-average value
GOBP_DETOXIFICATION_OF_INORGANIC_COMPOUND	SCN	RNA	0	0	0	0	1	12
GOBP_STRESS_RESPONSE_TO_METAL_ION	SCN	RNA	0	0	0	0	1	12
GOBP_POSITIVE_REGULATION_OF_REGULATED_SECRETORY_PATHWAY	SCN	RNA	0.0079	0.186701	0	0	0.966634	2.90701
GOBP_SERINE_PHOSPHORYLATION_OF_STAT_PROTEIN	SCN	RNA	0	0	0	0	0.962055	13.3621
GOBP_REGULATION_OF_PEPTIDYL_SERINE_PHOSPHORYLATION_OF_STAT_PROTEIN	SCN	RNA	0	0	0	0	0.962055	13.3621
GOBP_REGULATION_OF_AMPA_RECEPTOR_ACTIVITY	SCN	RNA	0.0043	0.1797	0	0	0.959977	2.74235
GOBP_GLUTAMATE_RECEPTOR_SIGNALING_PATHWAY	SCN	RNA	0	0	0	0	0.956782	3.1806
GOBP_MODULATION_OF_EXCITATORY_POSTSYNAPTIC_POTENTIAL	SCN	RNA	0.0072	0.184692	0	0	0.953169	2.78191
GOBP_IONOTROPIC_GLUTAMATE_RECEPTOR_SIGNALING_PATHWAY	SCN	RNA	0.0023	0.165324	0	0	0.952009	3.16956
GOBP_POSITIVE_REGULATION_OF_SYNAPSE_ASSEMBLY	SCN	RNA	0.0004	0.1198	0	0	0.950254	3.33176
GOBP_VESICLE_DOCKING_INVOLVED_IN_EXOCYTOSIS	SCN	RNA	0.0076	0.186701	0	0	0.946884	3.02798
GOBP_POSITIVE_REGULATION_OF_EXCITATORY_POSTSYNAPTIC_POTENTIAL	SCN	RNA	0.0267	0.252675	0	0	0.939765	2.71232
GOBP_INACTIVATION_OF_MAPK_ACTIVITY	SCN	RNA	0.0038	0.1797	0	0	0.934415	4.16665
GOBP_GLUCOSE_CATABOLIC_PROCESS	SCN	RNA	0.0069	0.182304	0	0	0.917126	3.35963
GOBP_GLYCOLYTIC_PROCESS_THROUGH_FRUCTOSE_6_PHOSPHATE	SCN	RNA	0.0171	0.223655	0	0	0.911646	3.24707
GOBP_MEMBRANE_BIOGENESIS	SCN	RNA	0.0074	0.184692	0	0	0.909531	2.79308
GOBP_MULTICELLULAR_ORGANISMAL_RESPONSE_TO_STRESS	SCN	RNA	0.0002	0.08985	0	0	0.908175	1.53366
GOBP_EXCITATORY_SYNAPSE_ASSEMBLY	SCN	RNA	0.0393	0.285919	0.0001	0.0186	0.903881	2.86894
GOBP_SYNAPTIC_VESICLE_TRANSPORT	SCN	RNA	0.0031	0.168809	0	0	0.903399	1.97087
GOBP_NEGATIVE_REGULATION_OF_AUTOPHAGY	SCN	RNA	0.0016	0.159733	0	0	0.889305	3.85143
GOBP_POSTSYNAPSE_ASSEMBLY	SCN	RNA	0.038	0.284525	0.0001	0.0186	0.887807	2.48725
GOBP_DENDRITIC_SPINE_MORPHOGENESIS	SCN	RNA	0.0001	0.0599	0	0	0.88176	2.21621
GOBP_LONG_TERM_SYNAPTIC_DEPRESSION	SCN	RNA	0.043	0.291424	0.0001	0.0186	0.880269	2.53318
GOBP_NEURON_PROJECTION_ORGANIZATION	SCN	RNA	0.0001	0.0599	0	0	0.869296	2.29733
GOBP_REGULATION_OF_POSTSYNAPTIC_MEMBRANE_POTENTIAL	SCN	RNA	0	0	0	0	0.866688	3.00987
GOBP_NATURAL_KILLER_CELL_ACTIVATION_INVOLVED_IN_IMMUNE_RESPONSE	SCN	RNA	0	0	0	0	0.866627	12.9951
GOBP_GOLGI_TO_PLASMA_MEMBRANE_PROTEIN_TRANSPORT	SCN	RNA	0.0281	0.253537	0	0	0.863829	3.20479
GOBP_REGULATION_OF_NEUROTRANSMITTER_RECEPTOR_ACTIVITY	SCN	RNA	0.0002	0.08985	0	0	0.860387	2.59078
GOBP_REGULATION_OF_DENDRITIC_SPINE_MORPHOGENESIS	SCN	RNA	0.0042	0.1797	0	0	0.849707	1.84212
GOBP_PLASMA_LIPOPROTEIN_PARTICLE_CLEARANCE	SCN	RNA	0.0099	0.19767	0	0	0.84533	4.16221
GOBP_HISTONE_H4_ACETYLATION	SCN	RNA	0.0117	0.206976	0	0	0.843026	3.03372
GOBP_TRANSFERRIN_TRANSPORT	SCN	RNA	0.0095	0.19767	0	0	0.841849	3.47295
GOBP_REGULATION_OF_NMDA_RECEPTOR_ACTIVITY	SCN	RNA	0.0073	0.184692	0	0	0.841744	2.13625
GOBP_RETROGRADE_VESICLE_MEDIATED_TRANSPORT_GOLGI_TO_ENDOPLASMIC_RETICULUM	SCN	RNA	0.0013	0.15574	0	0	0.841493	3.10454
GOBP_VESICLE_DOCKING	SCN	RNA	0.0033	0.169431	0	0	0.840009	3.20486
GOBP_EXOCYTIC_PROCESS	SCN	RNA	0.001	0.14975	0	0	0.837201	3.20338
GOBP_CLATHRIN_DEPENDENT_ENDOCYTOSIS	SCN	RNA	0.0035	0.174708	0	0	0.827529	2.75547
GOBP_SYNAPSE_ASSEMBLY	SCN	RNA	0	0	0	0	0.827033	3.22139
GOBP_CHEMICAL_SYNAPTIC_TRANSMISSION_POSTSYNAPTIC	SCN	RNA	0.0021	0.164074	0	0	0.825692	3.28623
GOBP_REGULATION_OF_POTASSIUM_ION_TRANSMEMBRANE_TRANSPORTER_ACTIVITY	SCN	RNA	0.0167	0.221982	0.0002	0.0279	0.82568	1.49706
GOBP_PROTEOGLYCAN_METABOLIC_PROCESS	SCN	RNA	0.0077	0.186701	0	0	0.821296	2.33162
GOBP_ANTIGEN_PROCESSING_AND_PRESENTATION_OF_PEPTIDE_OR_POLYSACCHARIDE_ANTIGEN_VIA_MHC_CLASS_II	SCN	RNA	0.0003	0.10782	0	0	0.818487	2.97646
GOBP_REGULATION_OF_CALCIUM_MEDIATED_SIGNALING	SCN	RNA	0.019	0.230696	0	0	0.818062	2.25326
GOBP_SYNAPTIC_VESICLE_PRIMING	SCN	RNA	0.005	0.1797	0	0	0.817788	2.67741
GOBP_REGULATION_OF_POSTSYNAPSE_ORGANIZATION	SCN	RNA	0.0002	0.08985	0	0	0.816202	1.71548
GOBP_TORC1_SIGNALING	SCN	RNA	0.0238	0.248737	0.0004	0.0372	0.814895	4.07284
GOBP_CENTRAL_NERVOUS_SYSTEM_NEURON_AXONOGENESIS	SCN	RNA	0.0048	0.1797	0	0	0.814689	1.85053
GOBP_INNER_MITOCHONDRIAL_MEMBRANE_ORGANIZATION	SCN	RNA	0.0038	0.1797	0	0	0.813372	2.44343
GOBP_PHAGOSOME_MATURATION	SCN	RNA	0.0183	0.226794	0	0	0.812027	3.07564
GOBP_SYNAPTIC_TRANSMISSION_GABAERGIC	SCN	RNA	0.0272	0.252675	0	0	0.811805	2.5995
GOBP_ENDOSOME_TO_LYSOSOME_TRANSPORT	SCN	RNA	0.003	0.168469	0	0	0.811269	3.44413
GOBP_METENCEPHALON_DEVELOPMENT	SCN	RNA	0.0254	0.25216	0	0	0.810306	3.45559
GOBP_CENTRAL_NERVOUS_SYSTEM_NEURON_DIFFERENTIATION	SCN	RNA	0.0007	0.139767	0	0	0.810191	2.60517
GOBP_REGULATION_OF_SYNAPSE_ASSEMBLY	SCN	RNA	0	0	0	0	0.809379	3.16044
GOBP_POSITIVE_REGULATION_OF_PROTEIN_DEPHOSPHORYLATION	SCN	RNA	0.0152	0.214526	0.0006	0.04185	0.807855	1.32342
GOBP_MEMBRANE_DEPOLARIZATION_DURING_ACTION_POTENTIAL	SCN	RNA	0.0076	0.186701	0	0	0.807022	1.28461
GOBP_REGULATION_OF_CARDIAC_MUSCLE_CONTRACTION_BY_CALCIUM_ION_SIGNALING	SCN	RNA	0.0292	0.25472	0.0001	0.0186	0.803409	2.52337
GOBP_PHAGOSOME_ACIDIFICATION	SCN	RNA	0.0168	0.221982	0	0	0.799809	2.99234
GOBP_REGULATION_OF_DEFENSE_RESPONSE_TO_VIRUS_BY_VIRUS	SCN	RNA	0.0196	0.232553	0	0	0.798986	2.44327
GOBP_RESPONSE_TO_ALKALOID	SCN	RNA	0.0197	0.232553	0	0	0.798397	2.62256
GOBP_REGULATION_OF_SYNAPTIC_PLASTICITY	SCN	RNA	0	0	0	0	0.798161	2.3002
GOBP_RESPONSE_TO_NERVE_GROWTH_FACTOR	SCN	RNA	0.0041	0.1797	0.0001	0.0186	0.796869	1.54425
GOBP_LYTIC_VACUOLE_ORGANIZATION	SCN	RNA	0.0403	0.287801	0	0	0.796688	3.1592
GOBP_CENTRAL_NERVOUS_SYSTEM_NEURON_DEVELOPMENT	SCN	RNA	0.0002	0.08985	0	0	0.795386	1.9085
GOBP_RECEPTOR_LOCALIZATION_TO_SYNAPSE	SCN	RNA	0.005	0.1797	0	0	0.795094	2.37359
GOBP_SENSORY_PERCEPTION_OF_SMELL	SCN	RNA	0	0	0	0	0.793172	14.0429
GOBP_HISTONE_UBIQUITINATION	SCN	RNA	0.0222	0.247785	0.0001	0.0186	0.790913	3.8786
GOBP_POSITIVE_REGULATION_OF_AXONOGENESIS	SCN	RNA	0.0011	0.152054	0	0	0.789296	2.18075
GOBP_POSITIVE_REGULATION_OF_MACROAUTOPHAGY	SCN	RNA	0.0114	0.206976	0	0	0.788789	3.10263
GOBP_POSTSYNAPSE_ORGANIZATION	SCN	RNA	0	0	0	0	0.788167	1.9218
GOBP_PROTEIN_LOCALIZATION_TO_SYNAPSE	SCN	RNA	0.0006	0.134775	0	0	0.786001	2.29126
GOBP_NEURON_RECOGNITION	SCN	RNA	0.042	0.289172	0.0002	0.0279	0.785788	2.64449
GOBP_REGULATION_OF_SYNAPTIC_VESICLE_EXOCYTOSIS	SCN	RNA	0.0397	0.287665	0	0	0.783481	2.35801
GOBP_POSITIVE_REGULATION_OF_NEURON_DIFFERENTIATION	SCN	RNA	0.0179	0.226196	0	0	0.783336	2.63175
GOBP_POSITIVE_REGULATION_OF_SODIUM_ION_TRANSPORT	SCN	RNA	0.0112	0.206976	0	0	0.781272	2.74674
GOBP_REGULATION_OF_LONG_TERM_SYNAPTIC_POTENTIATION	SCN	RNA	0.0283	0.253537	0.0002	0.0279	0.779701	1.93868
GOBP_POSITIVE_REGULATION_OF_AXON_EXTENSION	SCN	RNA	0.0122	0.206976	0.0002	0.0279	0.778698	1.86371
GOBP_REGULATION_OF_SYNAPSE_STRUCTURE_OR_ACTIVITY	SCN	RNA	0.0001	0.0599	0	0	0.778561	2.57356
GOBP_DENDRITE_MORPHOGENESIS	SCN	RNA	0	0	0	0	0.778423	1.92897
GOBP_HISTONE_METHYLATION	SCN	RNA	0.0021	0.164074	0	0	0.777829	3.17236
GOBP_REGULATION_OF_NEURONAL_SYNAPTIC_PLASTICITY	SCN	RNA	0.0224	0.248052	0	0	0.774765	2.15793
GOBP_POSITIVE_REGULATION_OF_CELL_JUNCTION_ASSEMBLY	SCN	RNA	0.0027	0.167307	0	0	0.773316	3.10577
GOBP_REGULATION_OF_MACROAUTOPHAGY	SCN	RNA	0.0006	0.134775	0	0	0.772472	3.15643
GOBP_SYNAPTIC_TRANSMISSION_GLUTAMATERGIC	SCN	RNA	0.0001	0.0599	0	0	0.772358	2.81045
GOBP_NADH_METABOLIC_PROCESS	SCN	RNA	0.0451	0.294113	0.0001	0.0186	0.765706	3.69191
GOBP_POSITIVE_REGULATION_OF_DENDRITIC_SPINE_DEVELOPMENT	SCN	RNA	0.0138	0.210888	0.0001	0.0186	0.76384	1.59397
GOBP_AXON_EXTENSION	SCN	RNA	0.0013	0.15574	0	0	0.758429	2.27862
GOBP_POSITIVE_REGULATION_OF_SYNAPTIC_TRANSMISSION	SCN	RNA	0	0	0	0	0.749707	2.52043
GOBP_REGULATION_OF_TRANS_SYNAPTIC_SIGNALING	SCN	RNA	0	0	0	0	0.748832	2.78691
GOBP_LONG_TERM_SYNAPTIC_POTENTIATION	SCN	RNA	0.0014	0.157238	0	0	0.746742	2.17534
GOBP_GOLGI_ORGANIZATION	SCN	RNA	0.0072	0.184692	0	0	0.744661	2.98616
GOBP_NEUROMUSCULAR_PROCESS	SCN	RNA	0.0065	0.182304	0	0	0.744	2.74939
GOBP_PROTEIN_LOCALIZATION_TO_POSTSYNAPSE	SCN	RNA	0.0269	0.252675	0.0001	0.0186	0.74257	2.69442
GOBP_DENDRITE_DEVELOPMENT	SCN	RNA	0	0	0	0	0.740518	2.11263
GOBP_SYNAPTIC_VESICLE_EXOCYTOSIS	SCN	RNA	0.0001	0.0599	0	0	0.7392	2.85316
GOBP_PROTEIN_LOCALIZATION_TO_CELL_JUNCTION	SCN	RNA	0.0005	0.128357	0	0	0.738225	2.25238
GOBP_PHOSPHATIDYLINOSITOL_PHOSPHORYLATION	SCN	RNA	0.0452	0.294113	0.0011	0.0472154	0.737414	3.41064
GOBP_SENSORY_PERCEPTION_OF_CHEMICAL_STIMULUS	SCN	RNA	0	0	0	0	0.737	14.0504
GOBP_CELL_MORPHOGENESIS_INVOLVED_IN_NEURON_DIFFERENTIATION	SCN	RNA	0	0	0	0	0.735629	2.46531
GOBP_SYNAPSE_ORGANIZATION	SCN	RNA	0	0	0	0	0.734866	2.69366
GOBP_PYRUVATE_METABOLIC_PROCESS	SCN	RNA	0.0005	0.128357	0	0	0.734757	3.73013
GOBP_POSITIVE_REGULATION_OF_NEURON_PROJECTION_DEVELOPMENT	SCN	RNA	0.001	0.14975	0	0	0.73285	2.57328
GOBP_REGULATION_OF_PLASMA_LIPOPROTEIN_PARTICLE_LEVELS	SCN	RNA	0.0144	0.211327	0	0	0.732075	3.8888
GOBP_SYNAPTIC_VESICLE_RECYCLING	SCN	RNA	0.0005	0.128357	0	0	0.732043	2.59432
GOBP_REGULATION_OF_DENDRITIC_SPINE_DEVELOPMENT	SCN	RNA	0.009	0.197232	0	0	0.730359	1.80439
GOBP_DETECTION_OF_CHEMICAL_STIMULUS	SCN	RNA	0	0	0	0	0.730092	13.8779
GOBP_REGULATION_OF_EXTENT_OF_CELL_GROWTH	SCN	RNA	0.0029	0.168106	0	0	0.730078	2.16009
GOBP_REGULATION_OF_SYNAPTIC_TRANSMISSION_GLUTAMATERGIC	SCN	RNA	0.0027	0.167307	0	0	0.729029	2.53232
GOBP_VESICLE_MEDIATED_TRANSPORT_IN_SYNAPSE	SCN	RNA	0	0	0	0	0.728637	2.70283
GOBP_AXON_DEVELOPMENT	SCN	RNA	0	0	0	0	0.727776	2.62602
GOBP_DENDRITIC_SPINE_DEVELOPMENT	SCN	RNA	0.0001	0.0599	0	0	0.726899	1.77118
GOBP_PH_REDUCTION	SCN	RNA	0.0047	0.1797	0	0	0.723031	3.12924
GOBP_VESICLE_MEDIATED_TRANSPORT_TO_THE_PLASMA_MEMBRANE	SCN	RNA	0.0127	0.206976	0	0	0.722421	2.70394
GOBP_NEURON_PROJECTION_GUIDANCE	SCN	RNA	0	0	0	0	0.720653	2.84563
GOBP_NEURON_PROJECTION_EXTENSION	SCN	RNA	0.0005	0.128357	0	0	0.720088	2.49761
GOBP_REGULATION_OF_CATION_CHANNEL_ACTIVITY	SCN	RNA	0	0	0	0	0.7191	2.34426
GOBP_DETECTION_OF_STIMULUS_INVOLVED_IN_SENSORY_PERCEPTION	SCN	RNA	0	0	0	0	0.717627	14.0511
GOBP_CELLULAR_RESPONSE_TO_ZINC_ION	SCN	RNA	0	0	0	0	0.716904	11.7099
GOBP_NUCLEOSIDE_DIPHOSPHATE_METABOLIC_PROCESS	SCN	RNA	0.012	0.206976	0	0	0.716215	3.41954
GOBP_NUCLEOTIDE_PHOSPHORYLATION	SCN	RNA	0.0054	0.1797	0	0	0.716194	3.8184
GOBP_GOLGI_TO_PLASMA_MEMBRANE_TRANSPORT	SCN	RNA	0.042	0.289172	0.0001	0.0186	0.716146	2.9852
GOBP_REGULATION_OF_DENDRITE_MORPHOGENESIS	SCN	RNA	0.012	0.206976	0	0	0.715763	1.67786
GOBP_VESICLE_BUDDING_FROM_MEMBRANE	SCN	RNA	0.0348	0.277936	0	0	0.715696	3.1015
GOBP_REGULATION_OF_AXONOGENESIS	SCN	RNA	0.0005	0.128357	0	0	0.715522	2.36754
GOBP_SELECTIVE_AUTOPHAGY	SCN	RNA	0.0078	0.186701	0	0	0.715316	2.99372
GOBP_MONOSACCHARIDE_CATABOLIC_PROCESS	SCN	RNA	0.0389	0.285919	0	0	0.714376	2.57701
GOBP_NEUROTRANSMITTER_RECEPTOR_TRANSPORT	SCN	RNA	0.0042	0.1797	0	0	0.708438	3.15665
GOBP_VACUOLE_ORGANIZATION	SCN	RNA	0.0008	0.14376	0	0	0.706917	3.33572
GOBP_PRESYNAPTIC_ENDOCYTOSIS	SCN	RNA	0.0031	0.168809	0	0	0.705468	2.76028
GOBP_POSITIVE_REGULATION_OF_EXOCYTOSIS	SCN	RNA	0.0277	0.252675	0	0	0.701992	2.85172
GOBP_SYNAPTIC_SIGNALING	SCN	RNA	0	0	0	0	0.700344	2.80892
GOBP_CALCIUM_ION_REGULATED_EXOCYTOSIS	SCN	RNA	0.0372	0.282819	0	0	0.6997	2.86401
GOBP_REGULATION_OF_SIGNALING_RECEPTOR_ACTIVITY	SCN	RNA	0.0008	0.14376	0	0	0.693932	2.47275
GOBP_POSITIVE_REGULATION_OF_NERVOUS_SYSTEM_DEVELOPMENT	SCN	RNA	0	0	0	0	0.69205	2.52284
GOBP_COPII_COATED_VESICLE_BUDDING	SCN	RNA	0.0486	0.300118	0.0011	0.0472154	0.688501	4.24122
GOBP_LEARNING	SCN	RNA	0.0004	0.1198	0	0	0.688128	2.06402
GOBP_LYSOSOMAL_TRANSPORT	SCN	RNA	0.0232	0.248737	0	0	0.68612	2.93
GOBP_CELL_MORPHOGENESIS_INVOLVED_IN_DIFFERENTIATION	SCN	RNA	0	0	0	0	0.685356	2.38632
GOBP_CELL_PART_MORPHOGENESIS	SCN	RNA	0	0	0	0	0.684471	2.41627
GOBP_RECEPTOR_METABOLIC_PROCESS	SCN	RNA	0.0017	0.160784	0	0	0.679411	3.21435
GOBP_CELLULAR_MONOVALENT_INORGANIC_CATION_HOMEOSTASIS	SCN	RNA	0.001	0.14975	0	0	0.677535	2.58594
GOBP_MEMBRANE_DEPOLARIZATION	SCN	RNA	0.0132	0.20965	0	0	0.67719	2.04488
GOBP_PROTEIN_METHYLATION	SCN	RNA	0.0072	0.184692	0	0	0.676872	3.24534
GOBP_REGULATION_OF_REGULATED_SECRETORY_PATHWAY	SCN	RNA	0.0125	0.206976	0	0	0.676815	2.3459
GOBP_REGULATION_OF_DENDRITE_DEVELOPMENT	SCN	RNA	0.0072	0.184692	0	0	0.675425	2.187
GOBP_NEURON_PROJECTION_EXTENSION_INVOLVED_IN_NEURON_PROJECTION_GUIDANCE	SCN	RNA	0.0384	0.285144	0.0001	0.0186	0.669931	2.72937
GOBP_REGULATION_OF_PH	SCN	RNA	0.0002	0.08985	0	0	0.666692	3.0951
GOBP_REGULATION_OF_BEHAVIOR	SCN	RNA	0.0435	0.291677	0	0	0.666444	2.36313
GOBP_NEURON_MIGRATION	SCN	RNA	0.0145	0.211327	0	0	0.66436	2.42703
GOBP_POST_GOLGI_VESICLE_MEDIATED_TRANSPORT	SCN	RNA	0.0079	0.186701	0	0	0.662477	2.64365
GOBP_DEVELOPMENTAL_GROWTH_INVOLVED_IN_MORPHOGENESIS	SCN	RNA	0.0001	0.0599	0	0	0.66074	2.46644
GOBP_REGULATION_OF_AUTOPHAGY	SCN	RNA	0.0001	0.0599	0	0	0.660397	3.41238
GOBP_MICROTUBULE_POLYMERIZATION_OR_DEPOLYMERIZATION	SCN	RNA	0.039	0.285919	0	0	0.658081	2.6987
GOBP_REGULATION_OF_SODIUM_ION_TRANSPORT	SCN	RNA	0.0493	0.302362	0	0	0.658015	2.36759
GOBP_LOCOMOTORY_BEHAVIOR	SCN	RNA	0.0138	0.210888	0	0	0.657099	2.93317
GOBP_DEVELOPMENTAL_CELL_GROWTH	SCN	RNA	0	0	0	0	0.656613	2.54878
GOBP_POSITIVE_REGULATION_OF_DEPHOSPHORYLATION	SCN	RNA	0.0463	0.295493	0.001	0.0465	0.649832	1.98112
GOBP_CELLULAR_COMPONENT_MORPHOGENESIS	SCN	RNA	0	0	0	0	0.648052	2.46457
GOBP_REGULATION_OF_NEURON_PROJECTION_DEVELOPMENT	SCN	RNA	0	0	0	0	0.645812	2.44246
GOBP_ENDOPLASMIC_RETICULUM_TO_GOLGI_VESICLE_MEDIATED_TRANSPORT	SCN	RNA	0.0068	0.182304	0	0	0.644943	3.33848
GOBP_CELLULAR_RESPONSE_TO_CADMIUM_ION	SCN	RNA	0	0	0	0	0.644789	11.4304
GOBP_PROTEIN_TETRAMERIZATION	SCN	RNA	0.0438	0.291764	0	0	0.644366	2.06475
GOBP_POSITIVE_REGULATION_OF_PROTEIN_LOCALIZATION_TO_MEMBRANE	SCN	RNA	0.0326	0.2671	0	0	0.643483	1.68693
GOBP_REGULATION_OF_NERVOUS_SYSTEM_PROCESS	SCN	RNA	0.0039	0.1797	0	0	0.643343	3.44138
GOBP_POSITIVE_REGULATION_OF_NEUROGENESIS	SCN	RNA	0.0017	0.160784	0	0	0.640596	2.18491
GOBP_ZINC_ION_HOMEOSTASIS	SCN	RNA	0	0	0	0	0.639496	10.9493
GOBP_POSITIVE_REGULATION_OF_CELL_PROJECTION_ORGANIZATION	SCN	RNA	0	0	0	0	0.639391	2.35813
GOBP_REGULATION_OF_PROTEIN_CONTAINING_COMPLEX_DISASSEMBLY	SCN	RNA	0.0372	0.282819	0	0	0.638993	3.10749
GOBP_RESPONSE_TO_CALCIUM_ION	SCN	RNA	0.0069	0.182304	0	0	0.638278	2.76989
GOBP_REGULATION_OF_CELL_SIZE	SCN	RNA	0.0009	0.147027	0	0	0.635656	2.18359
GOBP_REGULATION_OF_CELLULAR_RESPONSE_TO_HEAT	SCN	RNA	0.0401	0.287801	0.0009	0.0456545	0.63528	1.23727
GOBP_NEUROTRANSMITTER_SECRETION	SCN	RNA	0.0012	0.154029	0	0	0.632375	2.92324
GOBP_POSITIVE_REGULATION_OF_AUTOPHAGY	SCN	RNA	0.0154	0.214526	0	0	0.625804	3.46354
GOBP_RESPONSE_TO_ZINC_ION	SCN	RNA	0	0	0.0001	0.0186	0.625	12
GOBP_ORGANELLE_FUSION	SCN	RNA	0.0046	0.1797	0	0	0.623308	3.04728
GOBP_LIPID_MODIFICATION	SCN	RNA	0.0082	0.188915	0	0	0.622909	3.42454
GOBP_PEPTIDYL_THREONINE_MODIFICATION	SCN	RNA	0.0159	0.219481	0	0	0.62231	1.94101
GOBP_VESICLE_LOCALIZATION	SCN	RNA	0.0058	0.182304	0	0	0.621403	2.77894
GOBP_REGULATION_OF_CARBOHYDRATE_CATABOLIC_PROCESS	SCN	RNA	0.0266	0.252675	0.0005	0.0398571	0.620498	4.6636
GOBP_LOCALIZATION_WITHIN_MEMBRANE	SCN	RNA	0.0117	0.206976	0	0	0.619223	1.80169
GOBP_REGULATION_OF_TRANSPORTER_ACTIVITY	SCN	RNA	0	0	0	0	0.619127	2.23776
GOBP_FEEDING_BEHAVIOR	SCN	RNA	0.0058	0.182304	0.0001	0.0186	0.618853	1.78742
GOBP_MEMBRANE_DOCKING	SCN	RNA	0.0089	0.197232	0	0	0.617101	3.07336
GOBP_MEIOSIS_I_CELL_CYCLE_PROCESS	SCN	RNA	0	0	0.0009	0.0456545	0.613366	14.4383
GOBP_MACROAUTOPHAGY	SCN	RNA	0.0002	0.08985	0	0	0.613227	3.03709
GOBP_GOLGI_VESICLE_TRANSPORT	SCN	RNA	0.0003	0.10782	0	0	0.613174	3.13635
GOBP_REGULATION_OF_CALCIUM_ION_TRANSPORT_INTO_CYTOSOL	SCN	RNA	0.0274	0.252675	0	0	0.611886	2.48915
GOBP_CELL_MORPHOGENESIS	SCN	RNA	0	0	0	0	0.611001	2.36911
GOBP_REGULATION_OF_CELLULAR_CARBOHYDRATE_METABOLIC_PROCESS	SCN	RNA	0.035	0.27822	0	0	0.610418	4.10791
GOBP_EPHRIN_RECEPTOR_SIGNALING_PATHWAY	SCN	RNA	0.0047	0.1797	0	0	0.608914	1.6522
GOBP_NEURON_DEVELOPMENT	SCN	RNA	0	0	0	0	0.608891	2.50641
GOBP_ENDOSOMAL_TRANSPORT	SCN	RNA	0.0026	0.166864	0	0	0.608158	2.669
GOBP_NEUROTRANSMITTER_TRANSPORT	SCN	RNA	0.0005	0.128357	0	0	0.604716	3.11136
GOBP_HOMOPHILIC_CELL_ADHESION_VIA_PLASMA_MEMBRANE_ADHESION_MOLECULES	SCN	RNA	0.0122	0.206976	0	0	0.601219	3.06779
GOBP_REGULATION_OF_MEMBRANE_POTENTIAL	SCN	RNA	0	0	0	0	0.600866	2.298
GOBP_CELLULAR_RESPONSE_TO_TOPOLOGICALLY_INCORRECT_PROTEIN	SCN	RNA	0.0055	0.1797	0	0	0.600465	1.8781
GOBP_CELL_JUNCTION_ORGANIZATION	SCN	RNA	0	0	0	0	0.600392	2.61761
GOBP_CELLULAR_RESPONSE_TO_HEAT	SCN	RNA	0.0136	0.210683	0.0001	0.0186	0.598565	1.17044
GOBP_SODIUM_ION_TRANSMEMBRANE_TRANSPORT	SCN	RNA	0.0063	0.182304	0	0	0.598423	2.12187
GOBP_REGULATION_OF_PROTEIN_DEPHOSPHORYLATION	SCN	RNA	0.0124	0.206976	0	0	0.595616	1.71234
GOBP_PROTEIN_DEPHOSPHORYLATION	SCN	RNA	0.0008	0.14376	0	0	0.595025	1.99596
GOBP_PEPTIDYL_LYSINE_MODIFICATION	SCN	RNA	0.001	0.14975	0	0	0.591016	3.51623
GOBP_ENDOPLASMIC_RETICULUM_UNFOLDED_PROTEIN_RESPONSE	SCN	RNA	0.0332	0.269957	0	0	0.589492	2.26947
GOBP_CELL_RECOGNITION	SCN	RNA	0.0275	0.252675	0	0	0.58547	1.6771
GOBP_BEHAVIOR	SCN	RNA	0.0002	0.08985	0	0	0.583791	2.54911
GOBP_REGULATION_OF_NEURON_DIFFERENTIATION	SCN	RNA	0.0387	0.285919	0	0	0.582689	1.96932
GOBP_IMPORT_INTO_CELL	SCN	RNA	0.0087	0.195424	0	0	0.582017	2.76882
GOBP_REGULATION_OF_CELL_JUNCTION_ASSEMBLY	SCN	RNA	0.0039	0.1797	0	0	0.580837	2.78584
GOBP_CALCIUM_MEDIATED_SIGNALING	SCN	RNA	0.0017	0.160784	0	0	0.580716	1.9863
GOBP_NERVE_DEVELOPMENT	SCN	RNA	0.0406	0.287801	0	0	0.580185	2.01602
GOBP_AXO_DENDRITIC_TRANSPORT	SCN	RNA	0.0439	0.291764	0	0	0.578954	2.14915
GOBP_PROTEIN_LOCALIZATION_TO_CELL_PERIPHERY	SCN	RNA	0.0002	0.08985	0	0	0.578698	2.29952
GOBP_CYTOSKELETON_DEPENDENT_INTRACELLULAR_TRANSPORT	SCN	RNA	0.0039	0.1797	0	0	0.578545	2.31371
GOBP_CELL_JUNCTION_ASSEMBLY	SCN	RNA	0.0001	0.0599	0	0	0.577589	2.843
GOBP_CALCIUM_ION_TRANSMEMBRANE_TRANSPORT	SCN	RNA	0	0	0	0	0.576949	2.53576
GOBP_NEURON_DIFFERENTIATION	SCN	RNA	0	0	0	0	0.575062	2.52846
GOBP_MONOSACCHARIDE_METABOLIC_PROCESS	SCN	RNA	0.0178	0.226196	0	0	0.574084	3.6053
GOBP_JNK_CASCADE	SCN	RNA	0.0124	0.206976	0	0	0.573903	4.18734
GOBP_REGULATION_OF_DEPHOSPHORYLATION	SCN	RNA	0.0439	0.291764	0	0	0.572498	2.35624
GOBP_REGULATION_OF_EXOCYTOSIS	SCN	RNA	0.0069	0.182304	0	0	0.572461	2.53604
GOBP_VACUOLAR_TRANSPORT	SCN	RNA	0.0378	0.284525	0	0	0.572269	2.72467
GOBP_RESPONSE_TO_TYPE_I_INTERFERON	SCN	RNA	0	0	0	0	0.570778	14.3133
GOBP_PROTEIN_LOCALIZATION_TO_PLASMA_MEMBRANE	SCN	RNA	0.0024	0.165877	0	0	0.569817	2.32768
GOBP_PROCESS_UTILIZING_AUTOPHAGIC_MECHANISM	SCN	RNA	0	0	0	0	0.568845	3.33586
GOBP_REGULATION_OF_NEUROTRANSMITTER_LEVELS	SCN	RNA	0.0026	0.166864	0	0	0.567172	3.12232
GOBP_SMOOTHENED_SIGNALING_PATHWAY	SCN	RNA	0.0493	0.302362	0.0008	0.04464	0.566263	1.30182
GOBP_DEPHOSPHORYLATION	SCN	RNA	0.0002	0.08985	0	0	0.565575	2.44362
GOBP_REGULATION_OF_ENDOCYTOSIS	SCN	RNA	0.0051	0.1797	0	0	0.565103	2.78538
GOBP_POSITIVE_REGULATION_OF_CELL_DEVELOPMENT	SCN	RNA	0.0052	0.1797	0	0	0.564666	2.1814
GOBP_REGULATION_OF_PHOSPHATASE_ACTIVITY	SCN	RNA	0.0442	0.292013	0	0	0.563854	2.20843
GOBP_ORGANELLE_LOCALIZATION	SCN	RNA	0	0	0	0	0.563827	3.13053
GOBP_RESPONSE_TO_CADMIUM_ION	SCN	RNA	0	0	0.0001	0.0186	0.563204	10.6479
GOBP_REGULATION_OF_CELL_PROJECTION_ORGANIZATION	SCN	RNA	0	0	0	0	0.56221	2.3975
GOBP_TRANSPORT_ALONG_MICROTUBULE	SCN	RNA	0.0163	0.220234	0	0	0.561843	2.48456
GOBP_REGULATION_OF_CARBOHYDRATE_METABOLIC_PROCESS	SCN	RNA	0.0031	0.168809	0	0	0.561435	4.42681
GOBP_RESPONSE_TO_DSRNA	SCN	RNA	0	0	0.0001	0.0186	0.561003	12.9182
GOBP_CYTOSOLIC_CALCIUM_ION_TRANSPORT	SCN	RNA	0.0108	0.206976	0	0	0.560203	2.78885
GOBP_ENDOCYTOSIS	SCN	RNA	0	0	0	0	0.55995	2.82365
GOBP_CELL_CELL_ADHESION_VIA_PLASMA_MEMBRANE_ADHESION_MOLECULES	SCN	RNA	0.0113	0.206976	0	0	0.55969	3.23129
GOBP_REGULATION_OF_CELLULAR_COMPONENT_SIZE	SCN	RNA	0.0003	0.10782	0	0	0.559149	2.36232
GOBP_CARBOHYDRATE_CATABOLIC_PROCESS	SCN	RNA	0.0225	0.248052	0	0	0.558995	3.7718
GOBP_PURINE_CONTAINING_COMPOUND_METABOLIC_PROCESS	SCN	RNA	0.0028	0.16772	0	0	0.557314	3.05798
GOBP_ENDOMEMBRANE_SYSTEM_ORGANIZATION	SCN	RNA	0.0011	0.152054	0	0	0.556083	2.67145
GOBP_NUCLEOSOME_ORGANIZATION	SCN	RNA	0.0172	0.223655	0	0	0.554234	3.83231
GOBP_RECEPTOR_MEDIATED_ENDOCYTOSIS	SCN	RNA	0.0327	0.2671	0	0	0.554001	3.38257
GOBP_REGULATION_OF_CATION_TRANSMEMBRANE_TRANSPORT	SCN	RNA	0.0001	0.0599	0	0	0.549226	2.28887
GOBP_REGULATION_OF_CIRCADIAN_RHYTHM	SCN	RNA	0.0454	0.294113	0	0	0.547295	3.4316
GOBP_PROTEIN_LOCALIZATION_TO_MEMBRANE	SCN	RNA	0	0	0	0	0.546807	2.48509
GOBP_PROTEIN_PHOSPHOPANTETHEINYLATION	SCN	RNA	0.0027	0.167307	0	0	0.545682	2.14335
GOBP_REGULATION_OF_TRANSMEMBRANE_TRANSPORT	SCN	RNA	0	0	0	0	0.545408	2.33155
GOBP_RESPONSE_TO_COPPER_ION	SCN	RNA	0	0	0.0001	0.0186	0.545319	10.5045
GOBP_POSITIVE_REGULATION_OF_CELL_GROWTH	SCN	RNA	0.0327	0.2671	0	0	0.54523	2.40329
GOBP_MEMBRANE_ORGANIZATION	SCN	RNA	0	0	0	0	0.544333	2.77298
GOBP_CELLULAR_CARBOHYDRATE_METABOLIC_PROCESS	SCN	RNA	0.0126	0.206976	0	0	0.54409	3.35626
GOBP_REGULATION_OF_NUCLEOTIDE_METABOLIC_PROCESS	SCN	RNA	0.0142	0.210888	0.0001	0.0186	0.542002	4.52577
GOBP_NEGATIVE_REGULATION_OF_CELL_PROJECTION_ORGANIZATION	SCN	RNA	0.0497	0.303358	0	0	0.541855	2.31598
GOBP_REGULATION_OF_NERVOUS_SYSTEM_DEVELOPMENT	SCN	RNA	0.0007	0.139767	0	0	0.541509	2.68778
GOBP_CALCIUM_ION_TRANSPORT_INTO_CYTOSOL	SCN	RNA	0.044	0.291764	0	0	0.540265	2.5853
GOBP_SIGNAL_RELEASE	SCN	RNA	0.0002	0.08985	0	0	0.53997	3.01202
GOBP_CARBOHYDRATE_BIOSYNTHETIC_PROCESS	SCN	RNA	0.0133	0.20965	0	0	0.539391	4.21941
GOBP_T_CELL_ACTIVATION_INVOLVED_IN_IMMUNE_RESPONSE	SCN	RNA	0	0	0	0	0.536901	12.3057
GOBP_DEVELOPMENTAL_MATURATION	SCN	RNA	0.0234	0.248737	0	0	0.536153	2.58065
GOBP_CATION_TRANSMEMBRANE_TRANSPORT	SCN	RNA	0	0	0	0	0.533998	2.74715
GOBP_RESPONSE_TO_ENDOPLASMIC_RETICULUM_STRESS	SCN	RNA	0.007	0.182304	0	0	0.53368	2.35614
GOBP_HEAD_DEVELOPMENT	SCN	RNA	0	0	0	0	0.53339	2.40194
GOBP_PROTEIN_CONTAINING_COMPLEX_LOCALIZATION	SCN	RNA	0.0047	0.1797	0	0	0.533285	2.72298
GOBP_CELL_PROJECTION_ORGANIZATION	SCN	RNA	0	0	0	0	0.53186	2.3202
GOBP_NUCLEOBASE_CONTAINING_SMALL_MOLECULE_METABOLIC_PROCESS	SCN	RNA	0.0042	0.1797	0	0	0.529122	3.14444
GOBP_POSITIVE_REGULATION_OF_CELLULAR_PROTEIN_LOCALIZATION	SCN	RNA	0.0038	0.1797	0	0	0.527926	2.06173
GOBP_PROTEIN_COMPLEX_OLIGOMERIZATION	SCN	RNA	0.0259	0.25216	0	0	0.525228	2.46229
GOBP_MULTICELLULAR_ORGANISM_GROWTH	SCN	RNA	0.032	0.266222	0.0012	0.0478286	0.52504	1.11397
GOBP_PROTEASOMAL_PROTEIN_CATABOLIC_PROCESS	SCN	RNA	0.0032	0.169129	0	0	0.523985	2.9339
GOBP_POSITIVE_REGULATION_OF_DEVELOPMENTAL_GROWTH	SCN	RNA	0.0172	0.223655	0	0	0.522557	1.25511
GOBP_VESICLE_ORGANIZATION	SCN	RNA	0.0042	0.1797	0	0	0.521726	2.85977
GOBP_CARBOHYDRATE_METABOLIC_PROCESS	SCN	RNA	0.0007	0.139767	0	0	0.520253	3.52433
GOBP_KERATINIZATION	SCN	RNA	0.001	0.14975	0.0015	0.0492353	0.519234	15.159
GOBP_CELLULAR_RESPONSE_TO_COPPER_ION	SCN	RNA	0	0	0	0	0.519036	10.7064
GOBP_REGULATION_OF_PROTEIN_LOCALIZATION_TO_PLASMA_MEMBRANE	SCN	RNA	0.0392	0.285919	0.0006	0.04185	0.518636	1.21422
GOBP_GLYCEROLIPID_CATABOLIC_PROCESS	SCN	RNA	0.0096	0.19767	0.0015	0.0492353	0.517035	4.80226
GOBP_MICROTUBULE_BASED_TRANSPORT	SCN	RNA	0.0306	0.259378	0	0	0.51605	2.32969
GOBP_CALCIUM_ION_TRANSPORT	SCN	RNA	0.0002	0.08985	0	0	0.515668	2.6158
GOBP_POTASSIUM_ION_TRANSPORT	SCN	RNA	0.0382	0.284836	0	0	0.515651	2.37389
GOBP_POSITIVE_REGULATION_OF_PROTEIN_LOCALIZATION_TO_NUCLEUS	SCN	RNA	0.0209	0.239218	0.0004	0.0372	0.515501	1.75455
GOBP_INORGANIC_ANION_TRANSMEMBRANE_TRANSPORT	SCN	RNA	0.0259	0.25216	0	0	0.514961	3.12888
GOBP_COGNITION	SCN	RNA	0.0027	0.167307	0	0	0.5126	1.9763
GOBP_METAL_ION_TRANSPORT	SCN	RNA	0	0	0	0	0.512283	2.43393
GOBP_SODIUM_ION_TRANSPORT	SCN	RNA	0.0415	0.289172	0	0	0.510926	2.33883
GOBP_POSITIVE_REGULATION_OF_CATION_TRANSMEMBRANE_TRANSPORT	SCN	RNA	0.0232	0.248737	0	0	0.510458	2.17296
GOBP_FOREBRAIN_DEVELOPMENT	SCN	RNA	0.0058	0.182304	0	0	0.50944	1.7025
GOBP_INTRACELLULAR_TRANSPORT	SCN	RNA	0	0	0	0	0.5094	2.82947
GOBP_MONOVALENT_INORGANIC_CATION_HOMEOSTASIS	SCN	RNA	0.0021	0.164074	0	0	0.50899	2.75975
GOBP_COVALENT_CHROMATIN_MODIFICATION	SCN	RNA	0.0059	0.182304	0	0	0.50798	3.59811
GOBP_MODIFICATION_DEPENDENT_MACROMOLECULE_CATABOLIC_PROCESS	SCN	RNA	0.0026	0.166864	0	0	0.506158	2.98626
GOBP_INTRACELLULAR_PROTEIN_TRANSPORT	SCN	RNA	0	0	0	0	0.506045	2.82577
GOBP_DEVELOPMENTAL_GROWTH	SCN	RNA	0.0003	0.10782	0	0	0.5052	1.93789
GOBP_REGULATION_OF_METAL_ION_TRANSPORT	SCN	RNA	0.0069	0.182304	0	0	0.505019	2.47363
GOBP_CELL_CELL_SIGNALING	SCN	RNA	0	0	0	0	0.503897	2.95395
GOBP_ESTABLISHMENT_OF_PROTEIN_LOCALIZATION	SCN	RNA	0	0	0	0	0.50272	2.74996
GOBP_REGULATION_OF_PROTEIN_CONTAINING_COMPLEX_ASSEMBLY	SCN	RNA	0.0133	0.20965	0	0	0.501709	2.94492
GOBP_INORGANIC_ION_TRANSMEMBRANE_TRANSPORT	SCN	RNA	0	0	0	0	0.501659	2.69533
GOBP_NEUROGENESIS	SCN	RNA	0	0	0	0	0.501051	2.51553
GOBP_TELENCEPHALON_DEVELOPMENT	SCN	RNA	0.0186	0.227376	0	0	0.501034	1.51367
GOBP_CILIUM_ORGANIZATION	SCN	RNA	0.0076	0.186701	0	0	0.500768	2.00302
GOBP_SECOND_MESSENGER_MEDIATED_SIGNALING	SCN	RNA	0.0033	0.169431	0	0	0.50041	2.63481
GOBP_HUMORAL_IMMUNE_RESPONSE	SCN	RNA	0	0	0	0	0.498841	13.8419
GOBP_MULTICELLULAR_ORGANISMAL_SIGNALING	SCN	RNA	0.0439	0.291764	0	0	0.498632	2.64926
GOBP_ESTABLISHMENT_OF_ORGANELLE_LOCALIZATION	SCN	RNA	0.0163	0.220234	0	0	0.498154	2.97404
GOBP_CATION_TRANSPORT	SCN	RNA	0	0	0	0	0.496868	2.78299
GOBP_PROTEIN_MODIFICATION_BY_SMALL_PROTEIN_CONJUGATION_OR_REMOVAL	SCN	RNA	0.0002	0.08985	0	0	0.496804	3.09031
GOBP_RESPONSE_TO_TOPOLOGICALLY_INCORRECT_PROTEIN	SCN	RNA	0.0007	0.139767	0	0	0.49659	0.642869
GOBP_REGULATION_OF_NEUROGENESIS	SCN	RNA	0.0221	0.247785	0	0	0.495412	2.56974
GOBP_MACROMOLECULE_METHYLATION	SCN	RNA	0.0387	0.285919	0	0	0.49473	3.97155
GOBP_ESTABLISHMENT_OF_PROTEIN_LOCALIZATION_TO_MEMBRANE	SCN	RNA	0.0117	0.206976	0	0	0.490675	3.00572
GOBP_CELLULAR_PROTEIN_CATABOLIC_PROCESS	SCN	RNA	0.002	0.163364	0	0	0.488503	3.16427
GOBP_CELLULAR_MACROMOLECULE_LOCALIZATION	SCN	RNA	0	0	0	0	0.486407	2.60615
GOBP_REGULATION_OF_CALCIUM_ION_TRANSMEMBRANE_TRANSPORT	SCN	RNA	0.049	0.301551	0	0	0.485235	2.37126
GOBP_POSITIVE_REGULATION_OF_CELLULAR_COMPONENT_ORGANIZATION	SCN	RNA	0.0001	0.0599	0	0	0.481496	2.41392
GOBP_REGULATION_OF_PROTEIN_LOCALIZATION_TO_CELL_PERIPHERY	SCN	RNA	0.0387	0.285919	0.0002	0.0279	0.480269	1.37236
GOBP_REGULATION_OF_GENE_EXPRESSION_EPIGENETIC	SCN	RNA	0.0255	0.25216	0.0002	0.0279	0.480115	4.80678
GOBP_DETECTION_OF_STIMULUS	SCN	RNA	0	0	0	0	0.479682	13.7319
GOBP_POSITIVE_REGULATION_OF_GROWTH	SCN	RNA	0.0459	0.295493	0	0	0.478862	1.86499
GOBP_REGULATION_OF_VESICLE_MEDIATED_TRANSPORT	SCN	RNA	0.0043	0.1797	0	0	0.478381	2.57378
GOBP_PROTEIN_MODIFICATION_BY_SMALL_PROTEIN_CONJUGATION	SCN	RNA	0.0024	0.165877	0	0	0.477143	3.17361
GOBP_PROTEIN_CATABOLIC_PROCESS	SCN	RNA	0.001	0.14975	0	0	0.476467	2.93009
GOBP_REGULATION_OF_ION_TRANSPORT	SCN	RNA	0	0	0	0	0.476102	2.68399
GOBP_REGULATION_OF_DEVELOPMENTAL_GROWTH	SCN	RNA	0.0047	0.1797	0	0	0.475057	1.44153
GOBP_MICROTUBULE_BASED_MOVEMENT	SCN	RNA	0.044	0.291764	0	0	0.474091	2.51122
GOBP_CENTRAL_NERVOUS_SYSTEM_DEVELOPMENT	SCN	RNA	0.0001	0.0599	0	0	0.47359	2.23933
GOBP_PROTEIN_FOLDING	SCN	RNA	0	0	0	0	0.473183	22.4038
GOBP_ORGANOPHOSPHATE_METABOLIC_PROCESS	SCN	RNA	0.0008	0.14376	0	0	0.472714	3.16704
GOBP_B_CELL_PROLIFERATION	SCN	RNA	0	0	0	0	0.471657	13.805
GOBP_NATURAL_KILLER_CELL_ACTIVATION	SCN	RNA	0	0	0.0001	0.0186	0.471545	12.8906
GOBP_POSITIVE_REGULATION_OF_CELLULAR_COMPONENT_BIOGENESIS	SCN	RNA	0.0127	0.206976	0	0	0.468899	3.28191
GOBP_REGULATION_OF_CELLULAR_COMPONENT_BIOGENESIS	SCN	RNA	0.0013	0.15574	0	0	0.466278	2.64539
GOBP_REGULATION_OF_PROTEIN_LOCALIZATION	SCN	RNA	0.0002	0.08985	0	0	0.461409	2.51047
GOBP_ORGANONITROGEN_COMPOUND_CATABOLIC_PROCESS	SCN	RNA	0	0	0	0	0.460467	2.752
GOBP_CELLULAR_RESPONSE_TO_NITROGEN_COMPOUND	SCN	RNA	0.0032	0.169129	0	0	0.459919	2.50579
GOBP_MICROTUBULE_BASED_PROCESS	SCN	RNA	0.0011	0.152054	0	0	0.458695	2.53358
GOBP_REGULATION_OF_CELLULAR_PROTEIN_LOCALIZATION	SCN	RNA	0.0141	0.210888	0	0	0.453172	2.31379
GOBP_EXOCYTOSIS	SCN	RNA	0.0003	0.10782	0	0	0.452491	2.36898
GOBP_REGULATION_OF_TRANSPORT	SCN	RNA	0	0	0	0	0.450856	2.63831
GOBP_CELLULAR_RESPONSE_TO_PEPTIDE	SCN	RNA	0.029	0.25472	0	0	0.448509	2.42118
GOBP_REGULATION_OF_CELL_MORPHOGENESIS	SCN	RNA	0.041	0.287801	0	0	0.447293	2.02862
GOBP_REGULATION_OF_ANATOMICAL_STRUCTURE_SIZE	SCN	RNA	0.0027	0.167307	0	0	0.447252	2.35182
GOBP_CELLULAR_COMPONENT_DISASSEMBLY	SCN	RNA	0.0493	0.302362	0	0	0.445904	3.01531
GOBP_REGULATION_OF_CELLULAR_LOCALIZATION	SCN	RNA	0.0044	0.1797	0	0	0.445859	2.23734
GOBP_RESPONSE_TO_TEMPERATURE_STIMULUS	SCN	RNA	0.0197	0.232553	0.0001	0.0186	0.441085	1.45939
GOBP_REGULATION_OF_SMALL_MOLECULE_METABOLIC_PROCESS	SCN	RNA	0.0016	0.159733	0	0	0.440674	4.60513
GOBP_RHYTHMIC_PROCESS	SCN	RNA	0.0198	0.232553	0	0	0.439829	3.67304
GOBP_CARBOHYDRATE_DERIVATIVE_METABOLIC_PROCESS	SCN	RNA	0.0022	0.164725	0	0	0.437641	2.77179
GOBP_RESPONSE_TO_HEAT	SCN	RNA	0.0303	0.258904	0.0014	0.048825	0.435699	0.112483
GOBP_CARBOHYDRATE_DERIVATIVE_BIOSYNTHETIC_PROCESS	SCN	RNA	0.0433	0.291424	0	0	0.432549	2.59678
GOBP_POSITIVE_REGULATION_OF_ION_TRANSPORT	SCN	RNA	0.0409	0.287801	0	0	0.430517	2.71228
GOBP_CHROMATIN_ORGANIZATION	SCN	RNA	0.0045	0.1797	0	0	0.425952	3.3949
GOBP_REGULATION_OF_CATABOLIC_PROCESS	SCN	RNA	0.0147	0.211327	0	0	0.424174	3.2493
GOBP_POSITIVE_REGULATION_OF_TRANSPORT	SCN	RNA	0.0115	0.206976	0	0	0.422068	2.62044
GOBP_TRANSMEMBRANE_TRANSPORT	SCN	RNA	0.0001	0.0599	0	0	0.415817	2.97233
GOBP_REGULATION_OF_CELLULAR_CATABOLIC_PROCESS	SCN	RNA	0.0171	0.223655	0	0	0.408127	3.47904
GOBP_ORGANELLE_ASSEMBLY	SCN	RNA	0.0251	0.25216	0	0	0.406918	2.47361
GOBP_ESTABLISHMENT_OF_PROTEIN_LOCALIZATION_TO_ORGANELLE	SCN	RNA	0.014	0.210888	0	0	0.404575	1.95847
GOBP_POSITIVE_REGULATION_OF_INFLAMMATORY_RESPONSE	SCN	RNA	0.0001	0.0599	0.0004	0.0372	0.40292	14.5152
GOBP_PROTEIN_CONTAINING_COMPLEX_SUBUNIT_ORGANIZATION	SCN	RNA	0.001	0.14975	0	0	0.401423	2.84621
GOBP_NEGATIVE_REGULATION_OF_PHOSPHORUS_METABOLIC_PROCESS	SCN	RNA	0.016	0.219481	0	0	0.400222	2.04028
GOBP_DETOXIFICATION	SCN	RNA	0.0001	0.0599	0.0006	0.04185	0.38941	11.5422
GOBP_PROTEIN_LOCALIZATION_TO_ORGANELLE	SCN	RNA	0.0251	0.25216	0	0	0.386351	2.56491
GOBP_SECRETION	SCN	RNA	0.0054	0.1797	0	0	0.383547	2.59484
GOBP_REGULATION_OF_LIPID_METABOLIC_PROCESS	SCN	RNA	0.0373	0.282819	0	0	0.383173	3.7061
GOBP_SMALL_MOLECULE_METABOLIC_PROCESS	SCN	RNA	0.0216	0.244121	0	0	0.37667	3.3536
GOBP_REGULATION_OF_ANATOMICAL_STRUCTURE_MORPHOGENESIS	SCN	RNA	0.0166	0.221982	0	0	0.376433	2.29542
GOBP_PROTEIN_STABILIZATION	SCN	RNA	0.0296	0.255727	0	0	0.371409	0.802424
GOBP_NEGATIVE_REGULATION_OF_PHOSPHORYLATION	SCN	RNA	0.037	0.282819	0	0	0.360818	1.76575
GOBP_MONOCARBOXYLIC_ACID_METABOLIC_PROCESS	SCN	RNA	0.026	0.25216	0	0	0.355236	3.9456
GOBP_LEUKOCYTE_PROLIFERATION	SCN	RNA	0	0	0	0	0.353586	14.5246
GOBP_MITOCHONDRION_ORGANIZATION	SCN	RNA	0.036	0.28127	0	0	0.346339	2.8087
GOBP_MYELOID_LEUKOCYTE_MEDIATED_IMMUNITY	SCN	RNA	0.0032	0.169129	0	0	0.34518	1.6143
GOBP_REGULATION_OF_RECEPTOR_SIGNALING_PATHWAY_VIA_STAT	SCN	RNA	0.0001	0.0599	0	0	0.335882	11.678
GOBP_POSITIVE_REGULATION_OF_CELL_DIFFERENTIATION	SCN	RNA	0.0276	0.252675	0	0	0.32825	1.76465
GOBP_LYMPHOCYTE_ACTIVATION_INVOLVED_IN_IMMUNE_RESPONSE	SCN	RNA	0.0001	0.0599	0	0	0.319894	12.3806
GOBP_ANATOMICAL_STRUCTURE_HOMEOSTASIS	SCN	RNA	0.0127	0.206976	0	0	0.301526	0.487488
GOBP_SENSORY_PERCEPTION	SCN	RNA	0	0	0	0	0.299688	13.8084
GOBP_DEFENSE_RESPONSE_TO_VIRUS	SCN	RNA	0.0003	0.10782	0	0	0.284416	13.1959
GOBP_PEPTIDYL_SERINE_MODIFICATION	SCN	RNA	0.0364	0.282718	0	0	0.282253	4.82165
GOBP_B_CELL_DIFFERENTIATION	SCN	RNA	0.0003	0.10782	0.001	0.0465	0.274781	11.9714
GOBP_MYELOID_LEUKOCYTE_ACTIVATION	SCN	RNA	0.0116	0.206976	0	0	0.272243	1.53328
GOBP_POSITIVE_REGULATION_OF_PEPTIDYL_SERINE_PHOSPHORYLATION	SCN	RNA	0.0012	0.154029	0	0	0.271946	8.51391
GOBP_POSITIVE_REGULATION_OF_TRANSCRIPTION_BY_RNA_POLYMERASE_II	SCN	RNA	0.04	0.287801	0	0	0.266995	3.48443
GOBP_REGULATION_OF_PEPTIDYL_SERINE_PHOSPHORYLATION	SCN	RNA	0.0012	0.154029	0	0	0.252712	7.08438
GOBP_RECEPTOR_SIGNALING_PATHWAY_VIA_STAT	SCN	RNA	0.0003	0.10782	0.0001	0.0186	0.24829	12.5276
GOBP_HEART_DEVELOPMENT	SCN	RNA	0.0461	0.295493	0	0	0.247394	0.791759
GOBP_COAGULATION	SCN	RNA	0.0008	0.14376	0.0001	0.0186	0.23294	11.9078
GOBP_LEUKOCYTE_MEDIATED_IMMUNITY	SCN	RNA	0.005	0.1797	0	0	0.229723	1.37036
GOBP_HORMONE_METABOLIC_PROCESS	SCN	RNA	0.0123	0.206976	0.0017	0.0499263	0.226619	14.1517
GOBP_TRANSITION_METAL_ION_HOMEOSTASIS	SCN	RNA	0.0092	0.19767	0.0013	0.04836	0.2261	8.34207
GOBP_ADAPTIVE_IMMUNE_RESPONSE	SCN	RNA	0	0	0	0	0.224822	12.9917
GOBP_APOPTOTIC_PROCESS	SCN	RNA	0.0282	0.253537	0	0	0.204621	1.87337
GOBP_UROGENITAL_SYSTEM_DEVELOPMENT	SCN	RNA	0.0001	0.0599	0	0	0.198743	21.1033
GOBP_CYTOKINE_MEDIATED_SIGNALING_PATHWAY	SCN	RNA	0	0	0	0	0.192654	13.8453
GOBP_REGULATION_OF_CELL_DEATH	SCN	RNA	0.004	0.1797	0	0	0.192488	1.74802
GOBP_POSITIVE_REGULATION_OF_CYTOKINE_PRODUCTION	SCN	RNA	0.0004	0.1198	0.0005	0.0398571	0.190306	14.6287
GOBP_INFLAMMATORY_RESPONSE	SCN	RNA	0	0	0	0	0.178628	12.7148
GOBP_CIRCULATORY_SYSTEM_DEVELOPMENT	SCN	RNA	0.0203	0.234992	0	0	0.169453	1.24512
GOBP_CELL_ACTIVATION	SCN	RNA	0.0444	0.292259	0	0	0.161136	2.41791
GOBP_NUCLEAR_TRANSCRIBED_MRNA_CATABOLIC_PROCESS	SCN	RNA	0.037	0.282819	0.0001	0.0186	0.154445	8.46392
GOBP_G_PROTEIN_COUPLED_RECEPTOR_SIGNALING_PATHWAY	SCN	RNA	0	0	0	0	0.153448	11.7413
GOBP_MONONUCLEAR_CELL_DIFFERENTIATION	SCN	RNA	0.0013	0.15574	0	0	0.152793	10.7468
GOBP_MITOCHONDRIAL_RESPIRATORY_CHAIN_COMPLEX_ASSEMBLY	SCN	RNA	0.0419	0.289172	0.0001	0.0186	0.138824	10.222
GOBP_INNATE_IMMUNE_RESPONSE	SCN	RNA	0	0	0	0	0.136505	13.6489
GOBP_REGULATION_OF_BODY_FLUID_LEVELS	SCN	RNA	0.0146	0.211327	0.0002	0.0279	0.133623	9.08046
GOBP_RESPONSE_TO_VIRUS	SCN	RNA	0.0009	0.147027	0	0	0.133219	12.5519
GOBP_IMMUNE_EFFECTOR_PROCESS	SCN	RNA	0.0379	0.284525	0	0	0.126961	2.60358
GOBP_B_CELL_ACTIVATION	SCN	RNA	0.0013	0.15574	0.0002	0.0279	0.123587	14.1858
GOBP_REGULATION_OF_INFLAMMATORY_RESPONSE	SCN	RNA	0.0127	0.206976	0.0015	0.0492353	0.117119	11.674
GOBP_POSITIVE_REGULATION_OF_RESPONSE_TO_EXTERNAL_STIMULUS	SCN	RNA	0	0	0.0002	0.0279	0.116177	16.4595
GOBP_TUBE_DEVELOPMENT	SCN	RNA	0.0061	0.182304	0	0	0.108677	0.852471
GOBP_ANIMAL_ORGAN_MORPHOGENESIS	SCN	RNA	0.0031	0.168809	0	0	0.108581	1.2441
GOBP_T_CELL_ACTIVATION	SCN	RNA	0.0027	0.167307	0.0005	0.0398571	0.102605	10.8659
GOBP_EPITHELIUM_DEVELOPMENT	SCN	RNA	0.0422	0.28944	0	0	0.0996879	2.2324
GOBP_LEUKOCYTE_DIFFERENTIATION	SCN	RNA	0.0045	0.1797	0.0006	0.04185	0.0992006	9.81966
GOBP_VASCULATURE_DEVELOPMENT	SCN	RNA	0.0245	0.248737	0	0	0.0931919	2.26568
GOBP_RESPONSE_TO_TUMOR_NECROSIS_FACTOR	SCN	RNA	0.0166	0.221982	0.0016	0.0496	0.0921686	9.36772
GOBP_REGULATION_OF_RESPONSE_TO_EXTERNAL_STIMULUS	SCN	RNA	0.0094	0.19767	0	0	0.091707	1.87049
GOBP_ANATOMICAL_STRUCTURE_FORMATION_INVOLVED_IN_MORPHOGENESIS	SCN	RNA	0.0472	0.296568	0	0	0.0916226	2.78175
GOBP_IMMUNE_SYSTEM_DEVELOPMENT	SCN	RNA	0.018	0.226196	0	0	0.086681	4.68821
GOBP_NERVOUS_SYSTEM_PROCESS	SCN	RNA	0.0001	0.0599	0	0	0.0769512	5.06286
GOBP_POSITIVE_REGULATION_OF_CELL_POPULATION_PROLIFERATION	SCN	RNA	0.0051	0.1797	0	0	0.0742431	23.9868
GOBP_WOUND_HEALING	SCN	RNA	0.0007	0.139767	0	0	0.0739684	12.7046
GOBP_DEFENSE_RESPONSE_TO_OTHER_ORGANISM	SCN	RNA	0	0	0	0	0.0708967	14.2704
GOBP_TUBE_MORPHOGENESIS	SCN	RNA	0.0064	0.182304	0	0	0.0679724	0.689273
GOBP_RESPONSE_TO_BACTERIUM	SCN	RNA	0.0011	0.152054	0.0012	0.0478286	0.0655232	15.7826
GOBP_CELL_POPULATION_PROLIFERATION	SCN	RNA	0	0	0	0	0.0623654	1.96598
GOBP_BLOOD_VESSEL_MORPHOGENESIS	SCN	RNA	0.047	0.296347	0.0004	0.0372	0.0470035	2.38946
GOBP_EPITHELIAL_CELL_DIFFERENTIATION	SCN	RNA	0.0342	0.275594	0	0	0.0466961	1.25293
GOBP_CYTOKINE_PRODUCTION	SCN	RNA	0.0237	0.248737	0	0	0.0411655	4.36144
GOBP_LYMPHOCYTE_ACTIVATION	SCN	RNA	0.011	0.206976	0	0	0.0402511	5.78273
GOBP_DEFENSE_RESPONSE	SCN	RNA	0	0	0	0	0.0376435	11.7827
GOBP_RESPONSE_TO_BIOTIC_STIMULUS	SCN	RNA	0	0	0	0	0.0333907	13.3877
GOBP_RESPONSE_TO_CYTOKINE	SCN	RNA	0.0001	0.0599	0	0	0.0236589	10.8479
GOBP_RESPONSE_TO_WOUNDING	SCN	RNA	0.004	0.1797	0.0003	0.03348	0.013492	13.6016
GOBP_DETOXIFICATION_OF_INORGANIC_COMPOUND	HEA	RNA	0	0	0	0	0.977867	12.7196
GOBP_STRESS_RESPONSE_TO_METAL_ION	HEA	RNA	0	0	0	0	0.813045	12.7194
GOBP_NATURAL_KILLER_CELL_MEDIATED_IMMUNITY	HEA	RNA	0	0	0	0	0.778054	19.0357
GOBP_CELLULAR_RESPONSE_TO_COPPER_ION	HEA	RNA	0	0	0	0	0.772666	14.1806
GOBP_CELLULAR_RESPONSE_TO_ZINC_ION	HEA	RNA	0	0	0	0	0.759498	13.1366
GOBP_RESPONSE_TO_ZINC_ION	HEA	RNA	0	0	0	0	0.757352	13.4307
GOBP_ANTIGEN_PROCESSING_AND_PRESENTATION_OF_EXOGENOUS_PEPTIDE_ANTIGEN_VIA_MHC_CLASS_I	HEA	RNA	0.0017	0.194	0	0	0.70539	17.4601
GOBP_RESPONSE_TO_COPPER_ION	HEA	RNA	0	0	0	0	0.67743	13.9556
GOBP_CELLULAR_RESPONSE_TO_CADMIUM_ION	HEA	RNA	0	0	0	0	0.677091	13.6458
GOBP_ZINC_ION_HOMEOSTASIS	HEA	RNA	0	0	0	0	0.630273	13.7109
GOBP_CELLULAR_RESPONSE_TO_TOPOLOGICALLY_INCORRECT_PROTEIN	HEA	RNA	0	0	0	0	0.622337	20.8364
GOBP_RESPONSE_TO_TOPOLOGICALLY_INCORRECT_PROTEIN	HEA	RNA	0	0	0	0	0.594171	20.3013
GOBP_ENDOPLASMIC_RETICULUM_UNFOLDED_PROTEIN_RESPONSE	HEA	RNA	0.0004	0.1552	0	0	0.589107	20.9755
GOBP_REGULATION_OF_CELLULAR_CARBOHYDRATE_METABOLIC_PROCESS	HEA	RNA	0.0036	0.2328	0	0	0.583469	17.4711
GOBP_REGULATION_OF_CARBOHYDRATE_BIOSYNTHETIC_PROCESS	HEA	RNA	0.0118	0.332192	0	0	0.558502	17.1828
GOBP_REGULATION_OF_GLUCOSE_METABOLIC_PROCESS	HEA	RNA	0.0165	0.361843	0	0	0.542768	17.5995
GOBP_MITOCHONDRIAL_MEMBRANE_ORGANIZATION	HEA	RNA	0.0225	0.376025	0	0	0.541071	17.8712
GOBP_VACUOLAR_TRANSPORT	HEA	RNA	0.0338	0.384596	0	0	0.534198	18.6978
GOBP_PROTEIN_LOCALIZATION_TO_MITOCHONDRION	HEA	RNA	0.0243	0.376025	0	0	0.529408	18.1406
GOBP_ENERGY_DERIVATION_BY_OXIDATION_OF_ORGANIC_COMPOUNDS	HEA	RNA	0.0005	0.161667	0	0	0.52531	17.4835
GOBP_NEGATIVE_REGULATION_OF_CANONICAL_WNT_SIGNALING_PATHWAY	HEA	RNA	0.03	0.376025	0	0	0.514845	17.2305
GOBP_PROTEIN_FOLDING	HEA	RNA	0	0	0	0	0.509426	20.4124
GOBP_MITOCHONDRION_ORGANIZATION	HEA	RNA	0	0	0	0	0.493971	18.4482
GOBP_REGULATION_OF_PROTEASOMAL_PROTEIN_CATABOLIC_PROCESS	HEA	RNA	0.0396	0.399057	0	0	0.490932	17.908
GOBP_GLUCOSE_METABOLIC_PROCESS	HEA	RNA	0.0093	0.316526	0	0	0.473934	17.8783
GOBP_NUCLEAR_EXPORT	HEA	RNA	0.0131	0.333282	0	0	0.46406	19.2
GOBP_NUCLEAR_TRANSPORT	HEA	RNA	0.0009	0.194	0	0	0.45311	19.5863
GOBP_RESPONSE_TO_BMP	HEA	RNA	0.03	0.376025	0	0	0.446459	17.1722
GOBP_ATP_METABOLIC_PROCESS	HEA	RNA	0.0174	0.362525	0	0	0.438776	17.6739
GOBP_CARBOHYDRATE_BIOSYNTHETIC_PROCESS	HEA	RNA	0.0403	0.399817	0	0	0.436914	17.3333
GOBP_CELLULAR_CARBOHYDRATE_METABOLIC_PROCESS	HEA	RNA	0.0055	0.26675	0	0	0.431899	17.3785
GOBP_GENERATION_OF_PRECURSOR_METABOLITES_AND_ENERGY	HEA	RNA	0.0019	0.194	0	0	0.431411	17.4411
GOBP_REGULATION_OF_CELLULAR_PROTEIN_LOCALIZATION	HEA	RNA	0.0013	0.194	0	0	0.426841	18.6484
GOBP_CELLULAR_PROTEIN_CATABOLIC_PROCESS	HEA	RNA	0.001	0.194	0	0	0.408544	19.1193
GOBP_PROTEASOMAL_PROTEIN_CATABOLIC_PROCESS	HEA	RNA	0.0234	0.376025	0	0	0.405906	18.6157
GOBP_PROTEIN_CATABOLIC_PROCESS	HEA	RNA	0	0	0	0	0.401685	19.2781
GOBP_RESPONSE_TO_ENDOPLASMIC_RETICULUM_STRESS	HEA	RNA	0.0067	0.282917	0	0	0.399064	20.5803
GOBP_RNA_CATABOLIC_PROCESS	HEA	RNA	0.0294	0.376025	0	0	0.387155	18.0787
GOBP_NEGATIVE_REGULATION_OF_IMMUNE_SYSTEM_PROCESS	HEA	RNA	0.0064	0.282917	0	0	0.385863	14.6478
GOBP_CELLULAR_MACROMOLECULE_CATABOLIC_PROCESS	HEA	RNA	0.0002	0.097	0	0	0.38128	18.9221
GOBP_MACROMOLECULE_CATABOLIC_PROCESS	HEA	RNA	0	0	0	0	0.380864	18.8286
GOBP_ORGANIC_CYCLIC_COMPOUND_CATABOLIC_PROCESS	HEA	RNA	0.0085	0.311132	0	0	0.368074	17.9698
GOBP_ORGANONITROGEN_COMPOUND_CATABOLIC_PROCESS	HEA	RNA	0.0007	0.194	0	0	0.367473	18.8981
GOBP_PROCESS_UTILIZING_AUTOPHAGIC_MECHANISM	HEA	RNA	0.0165	0.361843	0	0	0.360169	19.1447
GOBP_PROTEIN_MODIFICATION_BY_SMALL_PROTEIN_CONJUGATION	HEA	RNA	0.0091	0.31525	0	0	0.359635	19.1539
GOBP_EPITHELIAL_TUBE_MORPHOGENESIS	HEA	RNA	0.0021	0.194	0	0	0.348247	20.9809
GOBP_MORPHOGENESIS_OF_AN_EPITHELIUM	HEA	RNA	0.0088	0.313927	0	0	0.344003	20.0971
GOBP_REGULATION_OF_CELLULAR_CATABOLIC_PROCESS	HEA	RNA	0.0166	0.361843	0	0	0.338101	18.3799
GOBP_REGULATION_OF_CELLULAR_LOCALIZATION	HEA	RNA	0.0122	0.332192	0	0	0.337798	18.7262
GOBP_EMBRYONIC_MORPHOGENESIS	HEA	RNA	0.0096	0.318949	0	0	0.334047	20.2066
GOBP_PEPTIDYL_SERINE_MODIFICATION	HEA	RNA	0.0405	0.399817	0	0	0.332097	19.3111
GOBP_PROTEIN_MODIFICATION_BY_SMALL_PROTEIN_CONJUGATION_OR_REMOVAL	HEA	RNA	0.0227	0.376025	0	0	0.33152	19.1144
GOBP_REGULATION_OF_CELLULAR_RESPONSE_TO_STRESS	HEA	RNA	0.0067	0.282917	0	0	0.32829	20.3843
GOBP_GOLGI_VESICLE_TRANSPORT	HEA	RNA	0.0183	0.362525	0	0	0.327107	20.6682
GOBP_CARBOHYDRATE_METABOLIC_PROCESS	HEA	RNA	0.0274	0.376025	0	0	0.31694	18.1646
GOBP_CELL_CELL_SIGNALING_BY_WNT	HEA	RNA	0.0464	0.424604	0	0	0.31284	18.4899
GOBP_TISSUE_MORPHOGENESIS	HEA	RNA	0.0181	0.362525	0	0	0.299229	19.7695
GOBP_SMALL_MOLECULE_METABOLIC_PROCESS	HEA	RNA	0.0196	0.369165	0	0	0.287515	17.7885
GOBP_INTRACELLULAR_TRANSPORT	HEA	RNA	0.021	0.376025	0	0	0.287023	19.2925
GOBP_CELLULAR_MACROMOLECULE_LOCALIZATION	HEA	RNA	0.0313	0.376025	0	0	0.263658	19.0607
GOBP_TUBE_MORPHOGENESIS	HEA	RNA	0.0005	0.161667	0	0	0.238642	20.3697
GOBP_TUBE_DEVELOPMENT	HEA	RNA	0.0015	0.194	0	0	0.235878	20.1498
GOBP_ANATOMICAL_STRUCTURE_FORMATION_INVOLVED_IN_MORPHOGENESIS	HEA	RNA	0.0025	0.21087	0	0	0.227186	20.0881
GOBP_EXTERNAL_ENCAPSULATING_STRUCTURE_ORGANIZATION	HEA	RNA	0	0	0	0	0.221055	22.2812
GOBP_CYTOSKELETON_ORGANIZATION	HEA	RNA	0.0069	0.282917	0	0	0.220889	19.7152
GOBP_LOCOMOTION	HEA	RNA	0.0295	0.376025	0	0	0.200884	19.21
GOBP_CIRCULATORY_SYSTEM_DEVELOPMENT	HEA	RNA	0.0226	0.376025	0	0	0.192547	19.5902
GOBP_CELL_MIGRATION	HEA	RNA	0.01	0.323333	0	0	0.175372	19.7194
GOBP_REGULATION_OF_MULTICELLULAR_ORGANISMAL_DEVELOPMENT	HEA	RNA	0.0133	0.333282	0	0	0.166323	19.0439
GOBP_ANTIGEN_PROCESSING_AND_PRESENTATION_OF_ENDOGENOUS_PEPTIDE_ANTIGEN	LIV	RNA	0.001	0.218	0	0	0.968603	22.627
GOBP_ANTIGEN_PROCESSING_AND_PRESENTATION_OF_ENDOGENOUS_ANTIGEN	LIV	RNA	0.0004	0.1744	0	0	0.966692	22.7473
GOBP_REGULATION_OF_DOUBLE_STRAND_BREAK_REPAIR_VIA_NONHOMOLOGOUS_END_JOINING	LIV	RNA	0.0002	0.1308	0	0	0.958596	23.2141
GOBP_PINOCYTOSIS	LIV	RNA	0.0149	0.311036	0	0	0.842297	23.8598
GOBP_POSITIVE_REGULATION_OF_DOUBLE_STRAND_BREAK_REPAIR	LIV	RNA	0.0061	0.270468	0	0	0.82528	23.4918
GOBP_MITOTIC_RECOMBINATION	LIV	RNA	0.004	0.249143	0	0	0.815481	0.199484
GOBP_ENDOCYTIC_RECYCLING	LIV	RNA	0.0055	0.26611	0	0	0.769774	23.4236
GOBP_TELOMERASE_RNA_LOCALIZATION	LIV	RNA	0.0048	0.256261	0	0	0.76872	19.4317
GOBP_SNRNA_METABOLIC_PROCESS	LIV	RNA	0.0144	0.308013	0	0	0.761662	22.4303
GOBP_REGULATION_OF_DOUBLE_STRAND_BREAK_REPAIR	LIV	RNA	0.002	0.237818	0	0	0.716638	23.3232
GOBP_RNA_CAPPING	LIV	RNA	0.0086	0.28449	0	0	0.715032	20.8669
GOBP_PROTEIN_LOCALIZATION_TO_CILIUM	LIV	RNA	0.0013	0.22672	0	0	0.688395	20.6953
GOBP_NEGATIVE_REGULATION_OF_RESPONSE_TO_DNA_DAMAGE_STIMULUS	LIV	RNA	0.0278	0.346309	0	0	0.688263	22.7314
GOBP_NEUTROPHIL_CHEMOTAXIS	LIV	RNA	0.0328	0.367353	0	0	0.685209	22.3635
GOBP_SENSORY_PERCEPTION_OF_SMELL	LIV	RNA	0	0	0	0	0.678171	10.8941
GOBP_INTRACILIARY_TRANSPORT	LIV	RNA	0.0127	0.302029	0	0	0.674892	22.5799
GOBP_GRANULOCYTE_MIGRATION	LIV	RNA	0.0371	0.377191	0	0	0.669568	22.3439
GOBP_PEPTIDYL_ASPARAGINE_MODIFICATION	LIV	RNA	0.0025	0.242222	0	0	0.668906	20.0858
GOBP_GPI_ANCHOR_METABOLIC_PROCESS	LIV	RNA	0.0089	0.286514	0	0	0.660079	22.0502
GOBP_MITOCHONDRIAL_TRANSLATIONAL_TERMINATION	LIV	RNA	0	0	0	0	0.65828	21.5455
GOBP_MITOCHONDRIAL_TRANSLATION	LIV	RNA	0	0	0	0	0.654948	21.2145
GOBP_TRNA_PROCESSING	LIV	RNA	0.001	0.218	0	0	0.654903	22.4315
GOBP_POSITIVE_REGULATION_OF_PROTEIN_ACETYLATION	LIV	RNA	0.0319	0.367353	0	0	0.651202	22.8164
GOBP_CILIARY_BASAL_BODY_PLASMA_MEMBRANE_DOCKING	LIV	RNA	0.022	0.328827	0	0	0.647505	23.0504
GOBP_MITOCHONDRIAL_RESPIRATORY_CHAIN_COMPLEX_ASSEMBLY	LIV	RNA	0.0002	0.1308	0	0	0.630729	20.1931
GOBP_PROTEIN_N_LINKED_GLYCOSYLATION	LIV	RNA	0.0019	0.236686	0	0	0.629591	20.5331
GOBP_TRNA_METABOLIC_PROCESS	LIV	RNA	0	0	0	0	0.620335	22.3695
GOBP_REGULATION_OF_CELL_AGING	LIV	RNA	0.0066	0.273491	0	0	0.619322	22.66
GOBP_TRNA_MODIFICATION	LIV	RNA	0.0151	0.311036	0	0	0.61918	22.7532
GOBP_MITOCHONDRIAL_GENE_EXPRESSION	LIV	RNA	0	0	0	0	0.618105	21.4703
GOBP_SPINDLE_ASSEMBLY	LIV	RNA	0.0002	0.1308	0	0	0.617069	0.276004
GOBP_NADH_DEHYDROGENASE_COMPLEX_ASSEMBLY	LIV	RNA	0.0055	0.26611	0	0	0.609322	20.1733
GOBP_TRANSLATIONAL_TERMINATION	LIV	RNA	0.0004	0.1744	0	0	0.594731	21.2793
GOBP_RNA_METHYLATION	LIV	RNA	0.0288	0.352433	0	0	0.594262	23.4727
GOBP_PROTEIN_TRANSPORT_ALONG_MICROTUBULE	LIV	RNA	0.0143	0.308013	0	0	0.590728	22.0989
GOBP_DNA_TEMPLATED_TRANSCRIPTION_TERMINATION	LIV	RNA	0.0433	0.387921	0	0	0.584603	22.1626
GOBP_RNA_MODIFICATION	LIV	RNA	0.0028	0.24416	0	0	0.574059	23.052
GOBP_CHAPERONE_MEDIATED_PROTEIN_FOLDING	LIV	RNA	0	0	0	0	0.572743	18.0482
GOBP_CILIUM_ORGANIZATION	LIV	RNA	0	0	0	0	0.56457	22.6978
GOBP_RETROGRADE_TRANSPORT_ENDOSOME_TO_GOLGI	LIV	RNA	0.0355	0.377191	0	0	0.555606	21.8751
GOBP_SNRNA_TRANSCRIPTION	LIV	RNA	0.0342	0.37278	0	0	0.554284	21.9063
GOBP_POSITIVE_REGULATION_OF_PRODUCTION_OF_MOLECULAR_MEDIATOR_OF_IMMUNE_RESPONSE	LIV	RNA	0.0097	0.291327	0	0	0.552522	23.381
GOBP_NCRNA_TRANSCRIPTION	LIV	RNA	0.0077	0.279276	0	0	0.551797	21.852
GOBP_MEMBRANE_DOCKING	LIV	RNA	0.0267	0.344546	0	0	0.548679	22.7034
GOBP_INTERFERON_GAMMA_MEDIATED_SIGNALING_PATHWAY	LIV	RNA	0.0002	0.1308	0	0	0.545233	1.192
GOBP_DNA_DEPENDENT_DNA_REPLICATION	LIV	RNA	0.0013	0.22672	0	0	0.540323	23.4355
GOBP_RESPONSE_TO_TYPE_I_INTERFERON	LIV	RNA	0.0094	0.289299	0	0	0.536086	23.9335
GOBP_DETECTION_OF_STIMULUS_INVOLVED_IN_SENSORY_PERCEPTION	LIV	RNA	0	0	0	0	0.511844	10.5364
GOBP_DETECTION_OF_CHEMICAL_STIMULUS	LIV	RNA	0	0	0	0	0.511713	10.2052
GOBP_OXIDATIVE_PHOSPHORYLATION	LIV	RNA	0.0001	0.0872	0	0	0.500001	20.5541
GOBP_REGULATION_OF_RESPONSE_TO_DNA_DAMAGE_STIMULUS	LIV	RNA	0.01	0.293573	0	0	0.497386	22.9287
GOBP_NUCLEOSIDE_METABOLIC_PROCESS	LIV	RNA	0.0006	0.1962	0	0	0.494064	20.0651
GOBP_CELLULAR_SENESCENCE	LIV	RNA	0.0455	0.392832	0	0	0.492233	22.8377
GOBP_CELL_PROJECTION_ASSEMBLY	LIV	RNA	0	0	0	0	0.482366	22.9318
GOBP_INNATE_IMMUNE_RESPONSE_ACTIVATING_SIGNAL_TRANSDUCTION	LIV	RNA	0.0023	0.240672	0	0	0.481574	1.10293
GOBP_REGULATION_OF_CHROMOSOME_SEGREGATION	LIV	RNA	0.0001	0.0872	0	0	0.481235	2.07294
GOBP_ENDOSOMAL_TRANSPORT	LIV	RNA	0.0082	0.281723	0	0	0.481075	23.2424
GOBP_REGULATION_OF_PRODUCTION_OF_MOLECULAR_MEDIATOR_OF_IMMUNE_RESPONSE	LIV	RNA	0.0455	0.392832	0	0	0.478776	23.3492
GOBP_POSITIVE_REGULATION_OF_LEUKOCYTE_MEDIATED_IMMUNITY	LIV	RNA	0.0229	0.332813	0	0	0.477973	0.184874
GOBP_REGULATION_OF_CHROMATIN_ORGANIZATION	LIV	RNA	0.0203	0.319908	0	0	0.475503	23.3936
GOBP_REGULATION_OF_EXOCYTOSIS	LIV	RNA	0.0073	0.279276	0	0	0.475292	0.405725
GOBP_NUCLEOTIDE_EXCISION_REPAIR	LIV	RNA	0.0369	0.377191	0	0	0.473459	22.8217
GOBP_PROTEIN_FOLDING	LIV	RNA	0	0	0	0	0.472091	19.1416
GOBP_RECOMBINATIONAL_REPAIR	LIV	RNA	0.016	0.311612	0	0	0.471878	0.0844037
GOBP_DNA_GEOMETRIC_CHANGE	LIV	RNA	0.0091	0.286514	0	0	0.471815	23.7901
GOBP_REGULATION_OF_DNA_REPAIR	LIV	RNA	0.0189	0.316586	0	0	0.466859	22.7848
GOBP_INTERLEUKIN_1_MEDIATED_SIGNALING_PATHWAY	LIV	RNA	0.0083	0.281723	0	0	0.461932	1.05559
GOBP_ATP_SYNTHESIS_COUPLED_ELECTRON_TRANSPORT	LIV	RNA	0.0017	0.234063	0	0	0.461269	19.981
GOBP_NON_RECOMBINATIONAL_REPAIR	LIV	RNA	0.0357	0.377191	0	0	0.459429	23.522
GOBP_NCRNA_PROCESSING	LIV	RNA	0.0119	0.298971	0	0	0.453294	21.6564
GOBP_MACROMOLECULE_METHYLATION	LIV	RNA	0.0484	0.398474	0	0	0.453249	22.6384
GOBP_PROTEIN_DNA_COMPLEX_SUBUNIT_ORGANIZATION	LIV	RNA	0.0043	0.249973	0	0	0.453148	23.7399
GOBP_FC_EPSILON_RECEPTOR_SIGNALING_PATHWAY	LIV	RNA	0.0053	0.2616	0	0	0.452135	1.06456
GOBP_NEGATIVE_REGULATION_OF_CHROMOSOME_ORGANIZATION	LIV	RNA	0.0087	0.28449	0	0	0.448637	1.04836
GOBP_REGULATION_OF_CELL_SHAPE	LIV	RNA	0.0422	0.387421	0	0	0.447638	22.7768
GOBP_METHYLATION	LIV	RNA	0.0144	0.308013	0	0	0.446906	22.2141
GOBP_TOLL_LIKE_RECEPTOR_SIGNALING_PATHWAY	LIV	RNA	0.0307	0.360868	0	0	0.444266	0.580549
GOBP_REGULATION_OF_CHROMOSOME_ORGANIZATION	LIV	RNA	0.0006	0.1962	0	0	0.443532	23.9926
GOBP_DNA_RECOMBINATION	LIV	RNA	0.0039	0.248839	0	0	0.441098	23.7057
GOBP_CELLULAR_PROTEIN_COMPLEX_DISASSEMBLY	LIV	RNA	0.0068	0.273491	0	0	0.438745	21.4168
GOBP_NCRNA_METABOLIC_PROCESS	LIV	RNA	0.01	0.293573	0	0	0.43691	21.8796
GOBP_POSITIVE_REGULATION_OF_I_KAPPAB_KINASE_NF_KAPPAB_SIGNALING	LIV	RNA	0.0418	0.387421	0	0	0.435172	23.5682
GOBP_DOUBLE_STRAND_BREAK_REPAIR	LIV	RNA	0.0002	0.1308	0	0	0.433149	23.9192
GOBP_FC_RECEPTOR_SIGNALING_PATHWAY	LIV	RNA	0.002	0.237818	0	0	0.432427	0.746336
GOBP_TRANSLATIONAL_ELONGATION	LIV	RNA	0.0111	0.298224	0	0	0.432413	21.4333
GOBP_SENSORY_PERCEPTION_OF_CHEMICAL_STIMULUS	LIV	RNA	0	0	0	0	0.429849	10.8197
GOBP_ORGANELLE_ASSEMBLY	LIV	RNA	0.0001	0.0872	0	0	0.429568	23.0269
GOBP_PEPTIDYL_LYSINE_MODIFICATION	LIV	RNA	0.0025	0.242222	0	0	0.427888	23.6956
GOBP_REGULATION_OF_ORGANELLE_ASSEMBLY	LIV	RNA	0.045	0.392832	0	0	0.424725	0.16614
GOBP_REGULATION_OF_CELL_CYCLE_G2_M_PHASE_TRANSITION	LIV	RNA	0.0059	0.26611	0	0	0.420781	0.421876
GOBP_DNA_REPLICATION	LIV	RNA	0.0118	0.298971	0	0	0.417132	23.078
GOBP_REGULATION_OF_LEUKOCYTE_MEDIATED_IMMUNITY	LIV	RNA	0.0193	0.31754	0	0	0.417041	0.344853
GOBP_PROTEIN_PHOSPHOPANTETHEINYLATION	LIV	RNA	0.0012	0.224229	0	0	0.415951	20.3936
GOBP_CELLULAR_AMINO_ACID_METABOLIC_PROCESS	LIV	RNA	0.0351	0.37585	0	0	0.415409	22.9033
GOBP_ATP_METABOLIC_PROCESS	LIV	RNA	0	0	0	0	0.415201	20.1198
GOBP_ACTIVATION_OF_INNATE_IMMUNE_RESPONSE	LIV	RNA	0.0067	0.273491	0	0	0.413197	0.700795
GOBP_GLYCOSYLATION	LIV	RNA	0.0001	0.0872	0	0	0.41246	19.5673
GOBP_DNA_REPAIR	LIV	RNA	0.0003	0.15696	0	0	0.411554	23.5695
GOBP_TUMOR_NECROSIS_FACTOR_MEDIATED_SIGNALING_PATHWAY	LIV	RNA	0.0049	0.256368	0	0	0.410778	0.882196
GOBP_SPINDLE_ORGANIZATION	LIV	RNA	0.0055	0.26611	0	0	0.408756	0.66119
GOBP_POSITIVE_REGULATION_OF_IMMUNE_EFFECTOR_PROCESS	LIV	RNA	0.0044	0.250226	0	0	0.40553	0.635316
GOBP_RNA_SPLICING_VIA_TRANSESTERIFICATION_REACTIONS	LIV	RNA	0.0011	0.221354	0	0	0.398975	23.8158
GOBP_MRNA_PROCESSING	LIV	RNA	0.0055	0.26611	0	0	0.398326	23.5744
GOBP_SISTER_CHROMATID_SEGREGATION	LIV	RNA	0.0002	0.1308	0	0	0.3963	1.84039
GOBP_DNA_CONFORMATION_CHANGE	LIV	RNA	0.0011	0.221354	0	0	0.39554	0.297502
GOBP_RESPONSE_TO_INTERFERON_GAMMA	LIV	RNA	0.0018	0.23544	0	0	0.394568	1.22258
GOBP_VESICLE_TARGETING	LIV	RNA	0.0108	0.298224	0	0	0.391239	19.58
GOBP_POSITIVE_REGULATION_OF_RESPONSE_TO_BIOTIC_STIMULUS	LIV	RNA	0.0014	0.2289	0	0	0.388494	0.704563
GOBP_NUCLEOSIDE_DIPHOSPHATE_METABOLIC_PROCESS	LIV	RNA	0.0025	0.242222	0	0	0.387197	19.7341
GOBP_IMMUNE_RESPONSE_REGULATING_SIGNALING_PATHWAY	LIV	RNA	0.0033	0.246651	0	0	0.386155	0.346871
GOBP_POSITIVE_REGULATION_OF_CHROMOSOME_ORGANIZATION	LIV	RNA	0.0188	0.316586	0	0	0.385293	0.180634
GOBP_REGULATION_OF_INNATE_IMMUNE_RESPONSE	LIV	RNA	0.0068	0.273491	0	0	0.384528	0.285515
GOBP_RESPONSE_TO_INTERLEUKIN_1	LIV	RNA	0.0022	0.2398	0	0	0.383128	1.06628
GOBP_DNA_METABOLIC_PROCESS	LIV	RNA	0.0017	0.234063	0	0	0.382907	23.3477
GOBP_PURINE_CONTAINING_COMPOUND_METABOLIC_PROCESS	LIV	RNA	0.0028	0.24416	0	0	0.380147	20.8114
GOBP_TRANSCRIPTION_INITIATION_FROM_RNA_POLYMERASE_II_PROMOTER	LIV	RNA	0.0423	0.387421	0	0	0.378771	23.0647
GOBP_NIK_NF_KAPPAB_SIGNALING	LIV	RNA	0.0006	0.1962	0	0	0.37599	1.69876
GOBP_PATTERN_RECOGNITION_RECEPTOR_SIGNALING_PATHWAY	LIV	RNA	0.0347	0.375104	0	0	0.375112	0.451425
GOBP_MITOTIC_NUCLEAR_DIVISION	LIV	RNA	0	0	0	0	0.374434	1.25158
GOBP_POSITIVE_REGULATION_OF_CANONICAL_WNT_SIGNALING_PATHWAY	LIV	RNA	0.0263	0.344004	0	0	0.373209	1.59048
GOBP_CELLULAR_RESPONSE_TO_DNA_DAMAGE_STIMULUS	LIV	RNA	0	0	0	0	0.372318	23.6023
GOBP_RNA_SPLICING	LIV	RNA	0.0157	0.311145	0	0	0.371483	23.5924
GOBP_GLYCOPROTEIN_METABOLIC_PROCESS	LIV	RNA	0.0003	0.15696	0	0	0.371056	19.5646
GOBP_PROTEIN_POLYUBIQUITINATION	LIV	RNA	0	0	0	0	0.368819	0.797763
GOBP_ACTIN_FILAMENT_ORGANIZATION	LIV	RNA	0.0253	0.339409	0	0	0.36572	0.0322158
GOBP_REGULATION_OF_RESPONSE_TO_BIOTIC_STIMULUS	LIV	RNA	0.01	0.293573	0	0	0.363539	0.20463
GOBP_ANTIGEN_RECEPTOR_MEDIATED_SIGNALING_PATHWAY	LIV	RNA	0.0465	0.39367	0	0	0.362179	0.520038
GOBP_RESPONSE_TO_TOPOLOGICALLY_INCORRECT_PROTEIN	LIV	RNA	0	0	0	0	0.360507	18.4396
GOBP_PEPTIDE_METABOLIC_PROCESS	LIV	RNA	0.0002	0.1308	0	0	0.358629	21.2549
GOBP_CYTOKINE_MEDIATED_SIGNALING_PATHWAY	LIV	RNA	0.0019	0.236686	0	0	0.357686	0.0118464
GOBP_POSITIVE_REGULATION_OF_DEFENSE_RESPONSE	LIV	RNA	0.0005	0.186857	0	0	0.355323	0.781802
GOBP_CELL_CYCLE_CHECKPOINT	LIV	RNA	0.0229	0.332813	0	0	0.354263	0.0539092
GOBP_CELLULAR_RESPIRATION	LIV	RNA	0.0164	0.312783	0	0	0.35344	20.674
GOBP_POSITIVE_REGULATION_OF_CYTOKINE_PRODUCTION	LIV	RNA	0.0075	0.279276	0	0	0.350451	23.269
GOBP_NUCLEOBASE_CONTAINING_SMALL_MOLECULE_METABOLIC_PROCESS	LIV	RNA	0.0038	0.24852	0	0	0.348333	20.9252
GOBP_CELL_CYCLE_G2_M_PHASE_TRANSITION	LIV	RNA	0.0065	0.273491	0	0	0.347933	0.274569
GOBP_CHROMOSOME_ORGANIZATION	LIV	RNA	0	0	0	0	0.34346	0.242032
GOBP_RESPONSE_TO_TUMOR_NECROSIS_FACTOR	LIV	RNA	0.0072	0.279276	0	0	0.336047	0.716156
GOBP_POSITIVE_REGULATION_OF_IMMUNE_RESPONSE	LIV	RNA	0.0323	0.367353	0	0	0.335805	23.5991
GOBP_CARBOHYDRATE_DERIVATIVE_METABOLIC_PROCESS	LIV	RNA	0	0	0	0	0.333367	20.5196
GOBP_PROTON_TRANSMEMBRANE_TRANSPORT	LIV	RNA	0.0004	0.1744	0	0	0.331	18.8251
GOBP_SMALL_MOLECULE_METABOLIC_PROCESS	LIV	RNA	0.0361	0.377191	0	0	0.329441	21.8087
GOBP_ORGANOPHOSPHATE_METABOLIC_PROCESS	LIV	RNA	0.0004	0.1744	0	0	0.328345	21.0733
GOBP_CELLULAR_AMIDE_METABOLIC_PROCESS	LIV	RNA	0.001	0.218	0	0	0.328171	21.5318
GOBP_COVALENT_CHROMATIN_MODIFICATION	LIV	RNA	0.0224	0.328827	0	0	0.327809	23.9281
GOBP_CELLULAR_RESPONSE_TO_TOPOLOGICALLY_INCORRECT_PROTEIN	LIV	RNA	0	0	0	0	0.327713	18.2712
GOBP_RESPONSE_TO_ENDOPLASMIC_RETICULUM_STRESS	LIV	RNA	0	0	0	0	0.327531	20.0593
GOBP_REGULATION_OF_IMMUNE_RESPONSE	LIV	RNA	0.0304	0.360868	0	0	0.326401	23.6679
GOBP_POSITIVE_REGULATION_OF_RESPONSE_TO_EXTERNAL_STIMULUS	LIV	RNA	0.0144	0.308013	0	0	0.324572	0.569744
GOBP_REGULATION_OF_CELL_CYCLE_PHASE_TRANSITION	LIV	RNA	0.0009	0.214036	0	0	0.323376	0.464282
GOBP_REGULATION_OF_CELL_CYCLE_PROCESS	LIV	RNA	0.0003	0.15696	0	0	0.323023	0.0101272
GOBP_GLYCOPROTEIN_BIOSYNTHETIC_PROCESS	LIV	RNA	0.0011	0.221354	0	0	0.32245	19.1134
GOBP_PEPTIDE_BIOSYNTHETIC_PROCESS	LIV	RNA	0.003	0.24525	0	0	0.32238	21.292
GOBP_CELL_CYCLE_PHASE_TRANSITION	LIV	RNA	0.0015	0.230824	0	0	0.319819	0.00576193
GOBP_MITOTIC_CELL_CYCLE	LIV	RNA	0.0001	0.0872	0	0	0.319705	0.155624
GOBP_REGULATION_OF_ORGANELLE_ORGANIZATION	LIV	RNA	0.01	0.293573	0	0	0.318495	23.4149
GOBP_MRNA_METABOLIC_PROCESS	LIV	RNA	0.0202	0.319908	0	0	0.317155	23.6074
GOBP_GENERATION_OF_PRECURSOR_METABOLITES_AND_ENERGY	LIV	RNA	0.0018	0.23544	0	0	0.315198	20.5222
GOBP_CELL_DIVISION	LIV	RNA	0.0016	0.232533	0	0	0.315101	0.0208084
GOBP_CELL_CYCLE_PROCESS	LIV	RNA	0.0001	0.0872	0	0	0.313954	23.9157
GOBP_RESPONSE_TO_CYTOKINE	LIV	RNA	0.0096	0.291327	0	0	0.313689	23.4903
GOBP_RESPONSE_TO_MOLECULE_OF_BACTERIAL_ORIGIN	LIV	RNA	0.0065	0.273491	0	0	0.31224	0.55067
GOBP_CHROMOSOME_SEGREGATION	LIV	RNA	0.0002	0.1308	0	0	0.312198	1.29154
GOBP_CARBOHYDRATE_DERIVATIVE_BIOSYNTHETIC_PROCESS	LIV	RNA	0.0104	0.298168	0	0	0.310178	20.4114
GOBP_ORGANELLE_FISSION	LIV	RNA	0.0003	0.15696	0	0	0.309527	0.651586
GOBP_CELLULAR_RESPONSE_TO_MOLECULE_OF_BACTERIAL_ORIGIN	LIV	RNA	0.03	0.36	0	0	0.309237	0.206273
GOBP_AMIDE_BIOSYNTHETIC_PROCESS	LIV	RNA	0.0074	0.279276	0	0	0.306779	21.5034
GOBP_SUPRAMOLECULAR_FIBER_ORGANIZATION	LIV	RNA	0.0454	0.392832	0	0	0.306727	23.6715
GOBP_ORGANONITROGEN_COMPOUND_BIOSYNTHETIC_PROCESS	LIV	RNA	0.0014	0.2289	0	0	0.306533	21.4163
GOBP_NEGATIVE_REGULATION_OF_MITOTIC_CELL_CYCLE	LIV	RNA	0.0014	0.2289	0	0	0.304444	1.06733
GOBP_REGULATION_OF_MITOTIC_CELL_CYCLE	LIV	RNA	0.0009	0.214036	0	0	0.302269	0.222175
GOBP_CELL_CYCLE	LIV	RNA	0	0	0	0	0.300661	23.8122
GOBP_REGULATION_OF_DEFENSE_RESPONSE	LIV	RNA	0.0003	0.15696	0	0	0.299865	0.598536
GOBP_REGULATION_OF_CELL_CYCLE	LIV	RNA	0.0006	0.1962	0	0	0.295939	23.7175
GOBP_CHROMATIN_ORGANIZATION	LIV	RNA	0.0041	0.249433	0	0	0.294458	0.122576
GOBP_PROTEIN_MODIFICATION_BY_SMALL_PROTEIN_CONJUGATION	LIV	RNA	0	0	0	0	0.292053	0.886897
GOBP_PROTEIN_MODIFICATION_BY_SMALL_PROTEIN_CONJUGATION_OR_REMOVAL	LIV	RNA	0	0	0	0	0.291489	0.720414
GOBP_GLYCEROLIPID_METABOLIC_PROCESS	LIV	RNA	0.014	0.308013	0	0	0.291005	20.5659
GOBP_MODIFICATION_DEPENDENT_MACROMOLECULE_CATABOLIC_PROCESS	LIV	RNA	0.0274	0.346272	0	0	0.285259	23.8672
GOBP_DEFENSE_RESPONSE_TO_OTHER_ORGANISM	LIV	RNA	0.0092	0.286514	0	0	0.285215	0.105272
GOBP_POST_TRANSLATIONAL_PROTEIN_MODIFICATION	LIV	RNA	0.0216	0.328134	0	0	0.28423	0.245713
GOBP_CELLULAR_PROTEIN_CATABOLIC_PROCESS	LIV	RNA	0.0248	0.339262	0	0	0.282459	23.6749
GOBP_INNATE_IMMUNE_RESPONSE	LIV	RNA	0.0223	0.328827	0	0	0.274988	0.0228648
GOBP_POSITIVE_REGULATION_OF_ORGANELLE_ORGANIZATION	LIV	RNA	0.0048	0.256261	0	0	0.273224	0.448166
GOBP_POSITIVE_REGULATION_OF_TRANSCRIPTION_BY_RNA_POLYMERASE_II	LIV	RNA	0.0083	0.281723	0	0	0.272113	23.6209
GOBP_POSITIVE_REGULATION_OF_NUCLEOBASE_CONTAINING_COMPOUND_METABOLIC_PROCESS	LIV	RNA	0.0027	0.243559	0	0	0.270091	23.5966
GOBP_POSITIVE_REGULATION_OF_PROTEIN_MODIFICATION_PROCESS	LIV	RNA	0.011	0.298224	0	0	0.26839	23.8692
GOBP_REGULATION_OF_INTRACELLULAR_SIGNAL_TRANSDUCTION	LIV	RNA	0.0406	0.385813	0	0	0.266787	23.3133
GOBP_NEGATIVE_REGULATION_OF_CELL_CYCLE_PROCESS	LIV	RNA	0.002	0.237818	0	0	0.266728	1.09962
GOBP_REGULATION_OF_PROTEIN_MODIFICATION_PROCESS	LIV	RNA	0.0397	0.384649	0	0	0.264309	23.2987
GOBP_REGULATION_OF_RESPONSE_TO_EXTERNAL_STIMULUS	LIV	RNA	0.0182	0.316586	0	0	0.262434	0.137048
GOBP_RESPONSE_TO_BIOTIC_STIMULUS	LIV	RNA	0.0113	0.298224	0	0	0.260789	23.6146
GOBP_MAPK_CASCADE	LIV	RNA	0.0221	0.328827	0	0	0.254398	23.9267
GOBP_REGULATION_OF_PROTEIN_MODIFICATION_BY_SMALL_PROTEIN_CONJUGATION_OR_REMOVAL	LIV	RNA	0.0433	0.387921	0	0	0.254229	0.176104
GOBP_CARBOHYDRATE_METABOLIC_PROCESS	LIV	RNA	0.0002	0.1308	0	0	0.251728	20.1736
GOBP_CELLULAR_MACROMOLECULE_CATABOLIC_PROCESS	LIV	RNA	0.0174	0.315724	0	0	0.250276	23.5935
GOBP_MALE_GAMETE_GENERATION	LIV	RNA	0.011	0.298224	0	0	0.250069	1.17416
GOBP_CELL_CELL_SIGNALING_BY_WNT	LIV	RNA	0.0142	0.308013	0	0	0.24729	0.350384
GOBP_DEFENSE_RESPONSE	LIV	RNA	0.001	0.218	0	0	0.243796	23.9899
GOBP_REGULATION_OF_MRNA_METABOLIC_PROCESS	LIV	RNA	0.005	0.256471	0	0	0.243161	1.28814
GOBP_REGULATION_OF_TRANSFERASE_ACTIVITY	LIV	RNA	0.0016	0.232533	0	0	0.239701	0.0506116
GOBP_CELL_SURFACE_RECEPTOR_SIGNALING_PATHWAY_INVOLVED_IN_CELL_CELL_SIGNALING	LIV	RNA	0.0233	0.334905	0	0	0.233531	0.222823
GOBP_POSITIVE_REGULATION_OF_TRANSFERASE_ACTIVITY	LIV	RNA	0.0037	0.248185	0	0	0.228549	0.593755
GOBP_POSITIVE_REGULATION_OF_PROTEIN_PHOSPHORYLATION	LIV	RNA	0.0277	0.346309	0	0	0.223825	23.9821
GOBP_POSITIVE_REGULATION_OF_PHOSPHORUS_METABOLIC_PROCESS	LIV	RNA	0.0195	0.317772	0	0	0.223027	23.7256
GOBP_REGULATION_OF_PROTEIN_PHOSPHORYLATION	LIV	RNA	0.0114	0.298224	0	0	0.221789	23.6588
GOBP_GAMETE_GENERATION	LIV	RNA	0.0048	0.256261	0	0	0.214363	1.36445
GOBP_CELLULAR_HOMEOSTASIS	LIV	RNA	0.0222	0.328827	0	0	0.213471	21.1072
GOBP_METAL_ION_HOMEOSTASIS	LIV	RNA	0.0237	0.336142	0	0	0.211881	20.3973
GOBP_CELLULAR_ION_HOMEOSTASIS	LIV	RNA	0.0036	0.247832	0	0	0.207391	20.239
GOBP_RESPONSE_TO_OXYGEN_CONTAINING_COMPOUND	LIV	RNA	0.0125	0.302029	0	0	0.202085	22.8146
GOBP_CELL_CELL_ADHESION	LIV	RNA	0.0375	0.378764	0	0	0.197619	23.5704
GOBP_ION_HOMEOSTASIS	LIV	RNA	0.0029	0.244723	0	0	0.196464	20.2296
GOBP_INFLAMMATORY_RESPONSE	LIV	RNA	0.0245	0.339111	0	0	0.195854	0.491958
GOBP_CELLULAR_RESPONSE_TO_OXYGEN_CONTAINING_COMPOUND	LIV	RNA	0.011	0.298224	0	0	0.19024	23.3181
GOBP_CHEMICAL_HOMEOSTASIS	LIV	RNA	0.0108	0.298224	0	0	0.190043	20.852
GOBP_SEXUAL_REPRODUCTION	LIV	RNA	0.016	0.311612	0	0	0.189982	0.455732
GOBP_GROWTH	LIV	RNA	0.0422	0.387421	0	0	0.189478	23.6306
GOBP_PROTEIN_PHOSPHORYLATION	LIV	RNA	0.0014	0.2289	0	0	0.186584	23.3241
GOBP_MULTICELLULAR_ORGANISM_REPRODUCTION	LIV	RNA	0.0436	0.389275	0	0	0.180214	0.41981
GOBP_DETECTION_OF_STIMULUS	LIV	RNA	0	0	0	0	0.179415	8.72339
GOBP_TRANSMEMBRANE_TRANSPORT	LIV	RNA	0	0	0	0	0.174624	20.0668
GOBP_ENZYME_LINKED_RECEPTOR_PROTEIN_SIGNALING_PATHWAY	LIV	RNA	0.043	0.387456	0	0	0.172129	22.2542
GOBP_CATION_TRANSMEMBRANE_TRANSPORT	LIV	RNA	0	0	0	0	0.171381	18.4892
GOBP_CATION_TRANSPORT	LIV	RNA	0	0	0	0	0.171174	19.4107
GOBP_RESPONSE_TO_NITROGEN_COMPOUND	LIV	RNA	0.011	0.298224	0	0	0.168012	22.3906
GOBP_CELLULAR_RESPONSE_TO_NITROGEN_COMPOUND	LIV	RNA	0.0024	0.241477	0	0	0.163028	23.9127
GOBP_CELL_MORPHOGENESIS	LIV	RNA	0.0195	0.317772	0	0	0.160077	23.3966
GOBP_REGULATION_OF_ION_TRANSPORT	LIV	RNA	0.0111	0.298224	0	0	0.154926	21.4947
GOBP_NEGATIVE_REGULATION_OF_MULTICELLULAR_ORGANISMAL_PROCESS	LIV	RNA	0.0037	0.248185	0	0	0.152275	0.186015
GOBP_INORGANIC_ION_TRANSMEMBRANE_TRANSPORT	LIV	RNA	0	0	0	0	0.149208	18.1316
GOBP_DEVELOPMENTAL_GROWTH	LIV	RNA	0.0066	0.273491	0	0	0.143931	1.17878
GOBP_NEGATIVE_REGULATION_OF_DEVELOPMENTAL_PROCESS	LIV	RNA	0.0243	0.339111	0	0	0.143205	23.824
GOBP_SENSORY_PERCEPTION	LIV	RNA	0	0	0	0	0.13811	11.9895
GOBP_CELL_CELL_SIGNALING	LIV	RNA	0.001	0.218	0	0	0.137195	23.2783
GOBP_NEUROGENESIS	LIV	RNA	0.0001	0.0872	0	0	0.107367	22.3069
GOBP_NEURON_DIFFERENTIATION	LIV	RNA	0.0003	0.15696	0	0	0.104073	21.9727
GOBP_NERVOUS_SYSTEM_PROCESS	LIV	RNA	0	0	0	0	0.0795081	14.6242
GOBP_NEURON_DEVELOPMENT	LIV	RNA	0	0	0	0	0.066141	23.273
GOBP_G_PROTEIN_COUPLED_RECEPTOR_SIGNALING_PATHWAY	LIV	RNA	0	0	0	0	0.0537793	11.2214
GOBP_MUSCLE_FILAMENT_SLIDING	BAT	RNA	0	0	0	0	0.997291	21.9138
GOBP_REGULATION_OF_SKELETAL_MUSCLE_CONTRACTION	BAT	RNA	0	0	0	0	0.978234	21.405
GOBP_SKELETAL_MUSCLE_CONTRACTION	BAT	RNA	0	0	0	0	0.960152	21.2908
GOBP_SENSORY_PERCEPTION_OF_SMELL	BAT	RNA	0	0	0	0	0.862013	8.38712
GOBP_REGULATION_OF_RYANODINE_SENSITIVE_CALCIUM_RELEASE_CHANNEL_ACTIVITY	BAT	RNA	0.0016	0.197067	0	0	0.84222	22.0442
GOBP_CELLULAR_RESPONSE_TO_ZINC_ION	BAT	RNA	0	0	0	0	0.825418	10.7481
GOBP_MYOTUBE_CELL_DEVELOPMENT	BAT	RNA	0	0	0	0	0.823938	21.5504
GOBP_ICOSANOID_BIOSYNTHETIC_PROCESS	BAT	RNA	0.0085	0.23459	0.0002	0.04	0.823849	21.3635
GOBP_CELLULAR_RESPONSE_TO_COPPER_ION	BAT	RNA	0	0	0	0	0.822161	11.0332
GOBP_NEGATIVE_REGULATION_OF_CALCIUM_ION_TRANSMEMBRANE_TRANSPORT	BAT	RNA	0.0016	0.197067	0	0	0.821823	21.6221
GOBP_REGULATION_OF_HEART_RATE_BY_CARDIAC_CONDUCTION	BAT	RNA	0.0104	0.235556	0.0001	0.0266667	0.815928	22.2342
GOBP_MULTICELLULAR_ORGANISMAL_MOVEMENT	BAT	RNA	0	0	0	0	0.814696	21.2425
GOBP_SKELETAL_MUSCLE_TISSUE_REGENERATION	BAT	RNA	0.0021	0.202422	0	0	0.813291	22.4825
GOBP_RESPONSE_TO_STIMULUS_INVOLVED_IN_REGULATION_OF_MUSCLE_ADAPTATION	BAT	RNA	0.0002	0.11085	0	0	0.810095	21.6198
GOBP_INNER_MITOCHONDRIAL_MEMBRANE_ORGANIZATION	BAT	RNA	0.0029	0.207397	0.0001	0.0266667	0.798094	5.19157
GOBP_PROTEIN_TRANSMEMBRANE_IMPORT_INTO_INTRACELLULAR_ORGANELLE	BAT	RNA	0.0026	0.205864	0.0002	0.04	0.793844	6.30459
GOBP_POSITIVE_REGULATION_OF_MICROTUBULE_POLYMERIZATION_OR_DEPOLYMERIZATION	BAT	RNA	0.0019	0.200586	0	0	0.783391	21.8738
GOBP_COTRANSLATIONAL_PROTEIN_TARGETING_TO_MEMBRANE	BAT	RNA	0.0001	0.0739	0	0	0.780832	6.2156
GOBP_POSITIVE_REGULATION_OF_ANIMAL_ORGAN_MORPHOGENESIS	BAT	RNA	0.0014	0.193988	0.0001	0.0266667	0.780069	20.3209
GOBP_ACTIN_MEDIATED_CELL_CONTRACTION	BAT	RNA	0	0	0	0	0.778046	22.1407
GOBP_DETOXIFICATION_OF_INORGANIC_COMPOUND	BAT	RNA	0	0	0	0	0.776646	10.7099
GOBP_STRESS_RESPONSE_TO_METAL_ION	BAT	RNA	0	0	0	0	0.776646	10.7099
GOBP_BONE_GROWTH	BAT	RNA	0.0008	0.17736	0.0002	0.04	0.773766	19.7729
GOBP_POSITIVE_REGULATION_OF_SODIUM_ION_TRANSPORT	BAT	RNA	0.0059	0.228522	0.0001	0.0266667	0.770622	21.8931
GOBP_SARCOMERE_ORGANIZATION	BAT	RNA	0	0	0	0	0.764407	22.0486
GOBP_FATTY_ACID_BETA_OXIDATION	BAT	RNA	0	0	0	0	0.760795	7.67354
GOBP_MUSCLE_FIBER_DEVELOPMENT	BAT	RNA	0	0	0	0	0.760661	21.5498
GOBP_REGULATION_OF_SKELETAL_MUSCLE_CELL_DIFFERENTIATION	BAT	RNA	0.0035	0.209716	0.0001	0.0266667	0.760023	21.5947
GOBP_REGULATION_OF_CALCIUM_ION_TRANSMEMBRANE_TRANSPORTER_ACTIVITY	BAT	RNA	0.0001	0.0739	0	0	0.756444	22.3315
GOBP_REGULATION_OF_FATTY_ACID_BETA_OXIDATION	BAT	RNA	0.0028	0.20692	0.0001	0.0266667	0.750603	8.11439
GOBP_SENSORY_PERCEPTION_OF_CHEMICAL_STIMULUS	BAT	RNA	0	0	0	0	0.749685	8.35239
GOBP_CALCINEURIN_MEDIATED_SIGNALING	BAT	RNA	0.0001	0.0739	0	0	0.749126	21.3571
GOBP_ATP_SYNTHESIS_COUPLED_ELECTRON_TRANSPORT	BAT	RNA	0	0	0	0	0.743105	6.74645
GOBP_CELLULAR_RESPONSE_TO_NUTRIENT	BAT	RNA	0.0007	0.172433	0	0	0.732029	20.4327
GOBP_DETECTION_OF_STIMULUS_INVOLVED_IN_SENSORY_PERCEPTION	BAT	RNA	0	0	0	0	0.728914	8.4156
GOBP_REGULATION_OF_MORPHOGENESIS_OF_AN_EPITHELIUM	BAT	RNA	0	0	0	0	0.727956	20.6573
GOBP_STRIATED_MUSCLE_CELL_DEVELOPMENT	BAT	RNA	0	0	0	0	0.725721	21.9033
GOBP_REGULATION_OF_GRANULOCYTE_CHEMOTAXIS	BAT	RNA	0.0086	0.23459	0	0	0.725015	21.2547
GOBP_REGULATION_OF_CALCINEURIN_MEDIATED_SIGNALING	BAT	RNA	0.0004	0.1478	0	0	0.724015	21.2504
GOBP_STRIATED_MUSCLE_CONTRACTION	BAT	RNA	0	0	0	0	0.714749	21.8312
GOBP_RESPIRATORY_ELECTRON_TRANSPORT_CHAIN	BAT	RNA	0	0	0	0	0.714018	6.80805
GOBP_SARCOPLASMIC_RETICULUM_CALCIUM_ION_TRANSPORT	BAT	RNA	0	0	0	0	0.711756	21.927
GOBP_REGULATION_OF_STRIATED_MUSCLE_CONTRACTION	BAT	RNA	0	0	0	0	0.710864	22.2537
GOBP_MYOFIBRIL_ASSEMBLY	BAT	RNA	0	0	0	0	0.707257	22.2147
GOBP_INTERMEDIATE_FILAMENT_BASED_PROCESS	BAT	RNA	0.0124	0.240812	0.0002	0.04	0.703158	21.3487
GOBP_DETECTION_OF_CHEMICAL_STIMULUS	BAT	RNA	0	0	0	0	0.697884	8.30096
GOBP_POSITIVE_REGULATION_OF_MORPHOGENESIS_OF_AN_EPITHELIUM	BAT	RNA	0.0117	0.235556	0.0002	0.04	0.693835	20.4185
GOBP_REGULATION_OF_MORPHOGENESIS_OF_A_BRANCHING_STRUCTURE	BAT	RNA	0.0004	0.1478	0	0	0.693244	20.6401
GOBP_MITOCHONDRIAL_ELECTRON_TRANSPORT_NADH_TO_UBIQUINONE	BAT	RNA	0.0005	0.158357	0.0001	0.0266667	0.692008	7.52869
GOBP_SKELETAL_MUSCLE_ADAPTATION	BAT	RNA	0.0003	0.13302	0	0	0.684772	21.9263
GOBP_FATTY_ACID_CATABOLIC_PROCESS	BAT	RNA	0	0	0	0	0.683972	7.3609
GOBP_REGULATION_OF_MYOTUBE_DIFFERENTIATION	BAT	RNA	0	0	0	0	0.678098	20.7281
GOBP_COLLAGEN_FIBRIL_ORGANIZATION	BAT	RNA	0.0004	0.1478	0	0	0.675319	22.1571
GOBP_CELLULAR_COMPONENT_ASSEMBLY_INVOLVED_IN_MORPHOGENESIS	BAT	RNA	0	0	0	0	0.670212	22.1701
GOBP_ACTIN_FILAMENT_BASED_MOVEMENT	BAT	RNA	0	0	0	0	0.66997	22.254
GOBP_NUCLEAR_TRANSCRIBED_MRNA_CATABOLIC_PROCESS_NONSENSE_MEDIATED_DECAY	BAT	RNA	0	0	0	0	0.669026	5.70222
GOBP_MEMBRANE_DEPOLARIZATION	BAT	RNA	0.0002	0.11085	0	0	0.667563	20.7798
GOBP_RESPONSE_TO_VITAMIN	BAT	RNA	0.0012	0.190029	0	0	0.666928	21.1755
GOBP_RELEASE_OF_SEQUESTERED_CALCIUM_ION_INTO_CYTOSOL_BY_ENDOPLASMIC_RETICULUM	BAT	RNA	0.0057	0.228522	0.0001	0.0266667	0.664012	22.3297
GOBP_REGULATION_OF_THE_FORCE_OF_HEART_CONTRACTION	BAT	RNA	0.0206	0.252322	0.0002	0.04	0.663165	21.8259
GOBP_ANTIGEN_PROCESSING_AND_PRESENTATION_OF_PEPTIDE_OR_POLYSACCHARIDE_ANTIGEN_VIA_MHC_CLASS_II	BAT	RNA	0.0002	0.11085	0.0001	0.0266667	0.660082	4.25859
GOBP_MYOTUBE_DIFFERENTIATION	BAT	RNA	0	0	0	0	0.659266	21.5676
GOBP_CELL_COMMUNICATION_BY_ELECTRICAL_COUPLING_INVOLVED_IN_CARDIAC_CONDUCTION	BAT	RNA	0.0206	0.252322	0.0002	0.04	0.655986	23.0696
GOBP_SOMITE_DEVELOPMENT	BAT	RNA	0.0028	0.20692	0	0	0.652518	22.135
GOBP_SKELETAL_MUSCLE_ORGAN_DEVELOPMENT	BAT	RNA	0	0	0	0	0.652407	21.6042
GOBP_EXTRACELLULAR_MATRIX_DISASSEMBLY	BAT	RNA	0.0003	0.13302	0	0	0.651104	21.5599
GOBP_CARDIAC_CONDUCTION	BAT	RNA	0	0	0	0	0.647738	21.4845
GOBP_REGULATION_OF_HEART_RATE	BAT	RNA	0.0001	0.0739	0	0	0.646255	21.6485
GOBP_MUSCLE_CONTRACTION	BAT	RNA	0	0	0	0	0.645027	21.6308
GOBP_DNA_TEMPLATED_TRANSCRIPTION_ELONGATION	BAT	RNA	0.0018	0.19953	0	0	0.640926	5.22949
GOBP_TISSUE_REGENERATION	BAT	RNA	0.0006	0.166275	0	0	0.640157	22.3758
GOBP_CELL_COMMUNICATION_BY_ELECTRICAL_COUPLING	BAT	RNA	0.0241	0.265819	0	0	0.635639	23.3597
GOBP_PHAGOCYTOSIS_RECOGNITION	BAT	RNA	0	0	0	0	0.633562	6.86704
GOBP_REGULATION_OF_ACTIN_FILAMENT_BASED_MOVEMENT	BAT	RNA	0.0173	0.250492	0.0002	0.04	0.632475	22.6755
GOBP_CALCIUM_ION_IMPORT	BAT	RNA	0.0038	0.210615	0	0	0.624571	21.6369
GOBP_BASEMENT_MEMBRANE_ORGANIZATION	BAT	RNA	0.0139	0.242323	0.0002	0.04	0.623873	22.9388
GOBP_POSITIVE_REGULATION_OF_ATPASE_ACTIVITY	BAT	RNA	0.0086	0.23459	0.0002	0.04	0.62137	21.1672
GOBP_RESPONSE_TO_MUSCLE_ACTIVITY	BAT	RNA	0.0096	0.235556	0.0003	0.048	0.619236	21.5928
GOBP_REGULATION_OF_SODIUM_ION_TRANSMEMBRANE_TRANSPORT	BAT	RNA	0.0043	0.211847	0.0003	0.048	0.618451	20.9039
GOBP_SKELETAL_MUSCLE_CELL_DIFFERENTIATION	BAT	RNA	0.0001	0.0739	0	0	0.61564	21.4248
GOBP_RESPONSE_TO_COPPER_ION	BAT	RNA	0	0	0.0001	0.0266667	0.610146	11.1348
GOBP_OXIDATIVE_PHOSPHORYLATION	BAT	RNA	0	0	0	0	0.608989	6.49693
GOBP_REGULATION_OF_CARDIAC_MUSCLE_CONTRACTION	BAT	RNA	0.002	0.201545	0	0	0.606004	22.7124
GOBP_REGULATION_OF_CALCIUM_MEDIATED_SIGNALING	BAT	RNA	0.0012	0.190029	0	0	0.605401	21.5275
GOBP_CARDIAC_MUSCLE_CONTRACTION	BAT	RNA	0	0	0	0	0.599664	22.1941
GOBP_REGULATION_OF_MUSCLE_CONTRACTION	BAT	RNA	0	0	0	0	0.597791	21.8714
GOBP_INOSITOL_PHOSPHATE_MEDIATED_SIGNALING	BAT	RNA	0.0007	0.172433	0	0	0.592103	20.998
GOBP_REGULATION_OF_POTASSIUM_ION_TRANSPORT	BAT	RNA	0.0058	0.228522	0	0	0.586829	23.1539
GOBP_REGULATION_OF_HEART_CONTRACTION	BAT	RNA	0	0	0	0	0.585539	21.3189
GOBP_MONOCARBOXYLIC_ACID_CATABOLIC_PROCESS	BAT	RNA	0	0	0	0	0.585063	7.21446
GOBP_REGULATION_OF_CATION_CHANNEL_ACTIVITY	BAT	RNA	0.0017	0.198363	0	0	0.584308	22.8465
GOBP_REGULATION_OF_BLOOD_CIRCULATION	BAT	RNA	0	0	0	0	0.582758	21.1727
GOBP_REGULATION_OF_CARDIAC_CONDUCTION	BAT	RNA	0.0001	0.0739	0	0	0.580819	21.244
GOBP_ASPARTATE_FAMILY_AMINO_ACID_METABOLIC_PROCESS	BAT	RNA	0.0091	0.23459	0.0001	0.0266667	0.577291	20.9216
GOBP_GOLGI_ORGANIZATION	BAT	RNA	0	0	0	0	0.574499	3.38783
GOBP_MYOBLAST_DIFFERENTIATION	BAT	RNA	0.0036	0.210032	0	0	0.571846	21.5566
GOBP_HEART_PROCESS	BAT	RNA	0	0	0	0	0.567839	21.5386
GOBP_LIPID_OXIDATION	BAT	RNA	0.0001	0.0739	0	0	0.566646	7.33548
GOBP_POSITIVE_REGULATION_OF_TRANSPORTER_ACTIVITY	BAT	RNA	0.0022	0.203225	0	0	0.565449	22.8316
GOBP_BONE_DEVELOPMENT	BAT	RNA	0.0011	0.187592	0	0	0.558006	21.6455
GOBP_MULTICELLULAR_ORGANISMAL_SIGNALING	BAT	RNA	0	0	0	0	0.555876	21.7403
GOBP_MUSCLE_ORGAN_DEVELOPMENT	BAT	RNA	0	0	0	0	0.555674	21.654
GOBP_CELLULAR_RESPIRATION	BAT	RNA	0	0	0	0	0.554955	6.52851
GOBP_CALCIUM_MEDIATED_SIGNALING	BAT	RNA	0	0	0	0	0.554489	21.8092
GOBP_REGULATION_OF_CALCIUM_ION_TRANSMEMBRANE_TRANSPORT	BAT	RNA	0.0001	0.0739	0	0	0.553505	21.9584
GOBP_CELLULAR_AMINO_ACID_CATABOLIC_PROCESS	BAT	RNA	0.0028	0.20692	0.0003	0.048	0.54767	21.1604
GOBP_REGULATION_OF_ATPASE_ACTIVITY	BAT	RNA	0.0019	0.200586	0	0	0.546362	20.9539
GOBP_POSITIVE_REGULATION_OF_CATION_TRANSMEMBRANE_TRANSPORT	BAT	RNA	0.0022	0.203225	0	0	0.544951	22.5434
GOBP_RELAXATION_OF_MUSCLE	BAT	RNA	0.0159	0.245996	0.0001	0.0266667	0.542701	21.2051
GOBP_ESTABLISHMENT_OF_PROTEIN_LOCALIZATION_TO_ENDOPLASMIC_RETICULUM	BAT	RNA	0.0003	0.13302	0.0003	0.048	0.542606	5.22055
GOBP_ZINC_ION_HOMEOSTASIS	BAT	RNA	0.0001	0.0739	0	0	0.542461	9.87601
GOBP_MUSCLE_SYSTEM_PROCESS	BAT	RNA	0	0	0	0	0.540738	21.6869
GOBP_CILIARY_BASAL_BODY_PLASMA_MEMBRANE_DOCKING	BAT	RNA	0.0012	0.190029	0	0	0.536233	2.02267
GOBP_MITOCHONDRIAL_RESPIRATORY_CHAIN_COMPLEX_ASSEMBLY	BAT	RNA	0.0095	0.235556	0.0001	0.0266667	0.531481	6.15501
GOBP_STRIATED_MUSCLE_CELL_DIFFERENTIATION	BAT	RNA	0	0	0	0	0.527686	22.0901
GOBP_COLLAGEN_METABOLIC_PROCESS	BAT	RNA	0.0048	0.217176	0	0	0.51932	21.8247
GOBP_ENDOCYTIC_RECYCLING	BAT	RNA	0.0199	0.251592	0.0002	0.04	0.519063	0.878282
GOBP_REGULATION_OF_PROTEIN_DEPOLYMERIZATION	BAT	RNA	0.0117	0.235556	0	0	0.518799	22.8718
GOBP_NAD_METABOLIC_PROCESS	BAT	RNA	0.0024	0.204646	0	0	0.514235	20.7488
GOBP_NEGATIVE_REGULATION_OF_CALCIUM_ION_TRANSPORT	BAT	RNA	0.0212	0.255255	0.0003	0.048	0.511386	20.6661
GOBP_POSITIVE_REGULATION_OF_STRIATED_MUSCLE_CELL_DIFFERENTIATION	BAT	RNA	0.0024	0.204646	0	0	0.509397	20.4938
GOBP_ANIMAL_ORGAN_FORMATION	BAT	RNA	0.0129	0.24121	0.0002	0.04	0.5081	20.4979
GOBP_REGULATION_OF_CATION_TRANSMEMBRANE_TRANSPORT	BAT	RNA	0	0	0	0	0.507251	22.1031
GOBP_SYNAPTIC_VESICLE_RECYCLING	BAT	RNA	0.0451	0.311485	0.0001	0.0266667	0.50598	1.47458
GOBP_KIDNEY_MORPHOGENESIS	BAT	RNA	0.009	0.23459	0.0001	0.0266667	0.501145	21.0696
GOBP_MITOCHONDRIAL_GENE_EXPRESSION	BAT	RNA	0.0005	0.158357	0	0	0.499997	4.81962
GOBP_RESPONSE_TO_ZINC_ION	BAT	RNA	0	0	0.0002	0.04	0.495562	11.1129
GOBP_MUSCLE_CELL_DEVELOPMENT	BAT	RNA	0	0	0	0	0.494887	22.245
GOBP_MITOCHONDRIAL_TRANSLATION	BAT	RNA	0.0015	0.195618	0.0002	0.04	0.492451	3.62772
GOBP_NUCLEAR_TRANSCRIBED_MRNA_CATABOLIC_PROCESS	BAT	RNA	0.0024	0.204646	0	0	0.491871	5.11329
GOBP_CHONDROCYTE_DIFFERENTIATION	BAT	RNA	0.0034	0.209383	0.0002	0.04	0.489494	20.5002
GOBP_REGULATION_OF_ANIMAL_ORGAN_MORPHOGENESIS	BAT	RNA	0.001	0.18475	0	0	0.487706	22.2672
GOBP_REGULATION_OF_SODIUM_ION_TRANSPORT	BAT	RNA	0.0147	0.245454	0	0	0.485628	21.0173
GOBP_ENDOCRINE_PROCESS	BAT	RNA	0.0119	0.235556	0	0	0.485419	20.8386
GOBP_REGULATION_OF_CELL_PROJECTION_ASSEMBLY	BAT	RNA	0.0063	0.228522	0	0	0.48472	23.2988
GOBP_REGULATION_OF_ORGANELLE_ASSEMBLY	BAT	RNA	0.0065	0.228522	0	0	0.483068	1.63549
GOBP_MEMBRANE_DOCKING	BAT	RNA	0.0024	0.204646	0	0	0.481571	2.22932
GOBP_VIRAL_GENE_EXPRESSION	BAT	RNA	0.0003	0.13302	0.0001	0.0266667	0.480354	4.96173
GOBP_ACTION_POTENTIAL	BAT	RNA	0.0055	0.225806	0	0	0.479854	22.2996
GOBP_REGULATION_OF_TRANSPORTER_ACTIVITY	BAT	RNA	0	0	0	0	0.478169	22.5497
GOBP_SKIN_DEVELOPMENT	BAT	RNA	0.0005	0.158357	0	0	0.477746	22.2735
GOBP_MUSCLE_ORGAN_MORPHOGENESIS	BAT	RNA	0.0058	0.228522	0	0	0.476709	22.032
GOBP_EXTERNAL_ENCAPSULATING_STRUCTURE_ORGANIZATION	BAT	RNA	0	0	0	0	0.472609	22.417
GOBP_RIBONUCLEOSIDE_TRIPHOSPHATE_BIOSYNTHETIC_PROCESS	BAT	RNA	0.0074	0.230227	0.0002	0.04	0.470396	7
GOBP_CARTILAGE_DEVELOPMENT	BAT	RNA	0.0001	0.0739	0	0	0.470029	20.3276
GOBP_DIGESTIVE_SYSTEM_DEVELOPMENT	BAT	RNA	0.0037	0.210331	0	0	0.469399	20.9593
GOBP_REGULATION_OF_CELL_CYCLE_G2_M_PHASE_TRANSITION	BAT	RNA	0.0084	0.23459	0	0	0.468693	1.68995
GOBP_GLAND_MORPHOGENESIS	BAT	RNA	0.0158	0.245996	0	0	0.468441	21.8418
GOBP_PROTEIN_DEPOLYMERIZATION	BAT	RNA	0.0087	0.23459	0.0002	0.04	0.467771	23.9251
GOBP_STRIATED_MUSCLE_ADAPTATION	BAT	RNA	0.0021	0.202422	0	0	0.45964	21.9259
GOBP_REGULATION_OF_MUSCLE_SYSTEM_PROCESS	BAT	RNA	0	0	0	0	0.458241	22.0137
GOBP_REGULATION_OF_SYNAPSE_ASSEMBLY	BAT	RNA	0.0218	0.25689	0.0003	0.048	0.457077	20.6517
GOBP_POSITIVE_REGULATION_OF_MUSCLE_CELL_DIFFERENTIATION	BAT	RNA	0.013	0.24121	0	0	0.455404	21.0903
GOBP_POSITIVE_REGULATION_OF_WNT_SIGNALING_PATHWAY	BAT	RNA	0.0108	0.235556	0	0	0.454839	23.5216
GOBP_MUSCLE_TISSUE_DEVELOPMENT	BAT	RNA	0	0	0	0	0.453322	22.2011
GOBP_EAR_MORPHOGENESIS	BAT	RNA	0.0067	0.228522	0.0003	0.048	0.45219	20.1066
GOBP_MUSCLE_CELL_DIFFERENTIATION	BAT	RNA	0	0	0	0	0.451933	22.3421
GOBP_SPINDLE_ORGANIZATION	BAT	RNA	0.0294	0.284111	0	0	0.450196	2.4672
GOBP_GRANULOCYTE_CHEMOTAXIS	BAT	RNA	0.034	0.292163	0.0003	0.048	0.448457	21.5228
GOBP_REGULATION_OF_TISSUE_REMODELING	BAT	RNA	0.0131	0.24121	0.0002	0.04	0.447973	21.7943
GOBP_CELLULAR_RESPONSE_TO_CADMIUM_ION	BAT	RNA	0	0	0	0	0.446534	11.4159
GOBP_ESTABLISHMENT_OF_CELL_POLARITY	BAT	RNA	0.0331	0.288908	0.0001	0.0266667	0.4431	23.2129
GOBP_IMPORT_INTO_NUCLEUS	BAT	RNA	0.0172	0.250492	0.0001	0.0266667	0.442195	23.3247
GOBP_REGENERATION	BAT	RNA	0.0185	0.251005	0	0	0.437433	23.1443
GOBP_MRNA_PROCESSING	BAT	RNA	0	0	0	0	0.436424	3.25971
GOBP_MUSCLE_STRUCTURE_DEVELOPMENT	BAT	RNA	0	0	0	0	0.435969	22.0656
GOBP_ORGANELLE_MEMBRANE_FUSION	BAT	RNA	0.037	0.30281	0.0002	0.04	0.434192	3.39353
GOBP_PROTEIN_DNA_COMPLEX_SUBUNIT_ORGANIZATION	BAT	RNA	0.0011	0.187592	0	0	0.433837	3.97898
GOBP_CYTOSOLIC_TRANSPORT	BAT	RNA	0.0116	0.235556	0.0002	0.04	0.432741	1.98654
GOBP_SKELETAL_SYSTEM_DEVELOPMENT	BAT	RNA	0	0	0	0	0.42999	21.7517
GOBP_POTASSIUM_ION_TRANSPORT	BAT	RNA	0.0036	0.210032	0	0	0.428651	22.775
GOBP_BONE_MINERALIZATION	BAT	RNA	0.0025	0.205278	0.0002	0.04	0.425359	20.3548
GOBP_CELL_CYCLE_G2_M_PHASE_TRANSITION	BAT	RNA	0.0071	0.230227	0	0	0.42521	1.22094
GOBP_REGULATION_OF_OSSIFICATION	BAT	RNA	0.0017	0.198363	0	0	0.42447	20.1543
GOBP_RNA_SPLICING	BAT	RNA	0	0	0	0	0.423383	3.26245
GOBP_MORPHOGENESIS_OF_A_BRANCHING_STRUCTURE	BAT	RNA	0.0088	0.23459	0	0	0.423085	21.5422
GOBP_EYE_MORPHOGENESIS	BAT	RNA	0.0041	0.211388	0.0001	0.0266667	0.422852	21.1362
GOBP_DNA_RECOMBINATION	BAT	RNA	0.0046	0.212462	0	0	0.422334	3.12112
GOBP_CARDIAC_MUSCLE_TISSUE_MORPHOGENESIS	BAT	RNA	0.0394	0.303298	0.0003	0.048	0.421136	22.5496
GOBP_POSITIVE_REGULATION_OF_CALCIUM_ION_TRANSPORT	BAT	RNA	0.0304	0.284111	0	0	0.420426	22.5213
GOBP_DETECTION_OF_STIMULUS	BAT	RNA	0	0	0	0	0.416525	7.17478
GOBP_DEVELOPMENT_OF_PRIMARY_SEXUAL_CHARACTERISTICS	BAT	RNA	0.0116	0.235556	0	0	0.41582	22.3803
GOBP_INORGANIC_ION_IMPORT_ACROSS_PLASMA_MEMBRANE	BAT	RNA	0.0205	0.252322	0.0001	0.0266667	0.415286	22.004
GOBP_ESTABLISHMENT_OR_MAINTENANCE_OF_CELL_POLARITY	BAT	RNA	0.0086	0.23459	0	0	0.41508	23.5755
GOBP_CELLULAR_RESPONSE_TO_ACID_CHEMICAL	BAT	RNA	0.0497	0.321885	0.0001	0.0266667	0.414662	23.1434
GOBP_REGULATION_OF_STRIATED_MUSCLE_CELL_DIFFERENTIATION	BAT	RNA	0.0008	0.17736	0	0	0.412288	21.0968
GOBP_RIBONUCLEOPROTEIN_COMPLEX_SUBUNIT_ORGANIZATION	BAT	RNA	0.003	0.207844	0	0	0.410934	3.41901
GOBP_TRANSLATIONAL_INITIATION	BAT	RNA	0.0015	0.195618	0	0	0.410054	4.63604
GOBP_SENSORY_ORGAN_MORPHOGENESIS	BAT	RNA	0.0004	0.1478	0	0	0.409467	20.8107
GOBP_ALPHA_AMINO_ACID_BIOSYNTHETIC_PROCESS	BAT	RNA	0.0009	0.181391	0	0	0.40885	19.6747
GOBP_ANTIGEN_PROCESSING_AND_PRESENTATION_OF_PEPTIDE_ANTIGEN	BAT	RNA	0.0231	0.263766	0	0	0.408298	2.35213
GOBP_ANTIGEN_PROCESSING_AND_PRESENTATION	BAT	RNA	0.0117	0.235556	0	0	0.408015	2.54513
GOBP_RNA_SPLICING_VIA_TRANSESTERIFICATION_REACTIONS	BAT	RNA	0	0	0	0	0.407811	3.09195
GOBP_DNA_CONFORMATION_CHANGE	BAT	RNA	0.0049	0.217266	0	0	0.407011	3.54041
GOBP_TISSUE_REMODELING	BAT	RNA	0.0012	0.190029	0	0	0.406758	21.0123
GOBP_REGULATION_OF_METAL_ION_TRANSPORT	BAT	RNA	0	0	0	0	0.406306	21.9887
GOBP_CARDIAC_VENTRICLE_MORPHOGENESIS	BAT	RNA	0.0254	0.27073	0.0001	0.0266667	0.405748	22.0124
GOBP_RESPIRATORY_SYSTEM_DEVELOPMENT	BAT	RNA	0.0016	0.197067	0	0	0.405041	21.848
GOBP_REGULATION_OF_SYSTEM_PROCESS	BAT	RNA	0	0	0	0	0.404102	21.4076
GOBP_MICROTUBULE_POLYMERIZATION_OR_DEPOLYMERIZATION	BAT	RNA	0.03	0.284111	0	0	0.403965	23.4484
GOBP_MRNA_METABOLIC_PROCESS	BAT	RNA	0	0	0	0	0.403729	3.37934
GOBP_SECOND_MESSENGER_MEDIATED_SIGNALING	BAT	RNA	0.0002	0.11085	0	0	0.403533	22.5235
GOBP_FC_RECEPTOR_SIGNALING_PATHWAY	BAT	RNA	0.0178	0.250798	0.0001	0.0266667	0.400776	1.74564
GOBP_PLASMA_MEMBRANE_ORGANIZATION	BAT	RNA	0.0421	0.307025	0.0001	0.0266667	0.400161	21.9524
GOBP_CELL_CELL_JUNCTION_ORGANIZATION	BAT	RNA	0.0177	0.250798	0.0003	0.048	0.398817	3.58407
GOBP_CYTOSKELETON_DEPENDENT_INTRACELLULAR_TRANSPORT	BAT	RNA	0.0312	0.285564	0	0	0.397409	1.20858
GOBP_SISTER_CHROMATID_SEGREGATION	BAT	RNA	0.0173	0.250492	0.0001	0.0266667	0.397077	1.66495
GOBP_CONNECTIVE_TISSUE_DEVELOPMENT	BAT	RNA	0.0002	0.11085	0	0	0.395898	20.6633
GOBP_REGULATION_OF_RELEASE_OF_SEQUESTERED_CALCIUM_ION_INTO_CYTOSOL	BAT	RNA	0.0487	0.320088	0	0	0.395777	22.8344
GOBP_MICROTUBULE_CYTOSKELETON_ORGANIZATION	BAT	RNA	0	0	0	0	0.39566	0.994944
GOBP_CILIUM_ORGANIZATION	BAT	RNA	0.0045	0.212266	0	0	0.39417	1.56448
GOBP_SODIUM_ION_TRANSMEMBRANE_TRANSPORT	BAT	RNA	0.0012	0.190029	0	0	0.39355	20.5782
GOBP_POSITIVE_REGULATION_OF_B_CELL_ACTIVATION	BAT	RNA	0.0013	0.19214	0.0001	0.0266667	0.391615	5.09767
GOBP_FEMALE_SEX_DIFFERENTIATION	BAT	RNA	0.0164	0.247166	0	0	0.39115	21.0676
GOBP_REGULATION_OF_RNA_SPLICING	BAT	RNA	0.0234	0.264248	0.0002	0.04	0.386096	2.07233
GOBP_ENDOPLASMIC_RETICULUM_TO_GOLGI_VESICLE_MEDIATED_TRANSPORT	BAT	RNA	0.0206	0.252322	0	0	0.385604	3.00511
GOBP_SUPRAMOLECULAR_FIBER_ORGANIZATION	BAT	RNA	0	0	0	0	0.384518	23.5239
GOBP_POST_TRANSLATIONAL_PROTEIN_MODIFICATION	BAT	RNA	0.0025	0.205278	0	0	0.383763	23.7009
GOBP_MALE_SEX_DIFFERENTIATION	BAT	RNA	0.0384	0.30281	0.0002	0.04	0.383208	22.1652
GOBP_ENDOSOMAL_TRANSPORT	BAT	RNA	0.0181	0.250798	0	0	0.381921	1.54447
GOBP_SYNAPSE_ASSEMBLY	BAT	RNA	0.0098	0.235556	0.0002	0.04	0.381531	21.1687
GOBP_OSSIFICATION	BAT	RNA	0	0	0	0	0.381153	21.4525
GOBP_CELLULAR_AMINO_ACID_BIOSYNTHETIC_PROCESS	BAT	RNA	0.0043	0.211847	0.0001	0.0266667	0.380306	19.9104
GOBP_RESPONSE_TO_NUTRIENT	BAT	RNA	0.0293	0.284111	0	0	0.379366	22.2677
GOBP_REGULATION_OF_PHOSPHATIDYLINOSITOL_3_KINASE_SIGNALING	BAT	RNA	0.0187	0.251005	0.0002	0.04	0.378298	21.049
GOBP_SEX_DIFFERENTIATION	BAT	RNA	0.0074	0.230227	0	0	0.376201	21.986
GOBP_PROTEIN_PHOSPHOPANTETHEINYLATION	BAT	RNA	0.0181	0.250798	0	0	0.375141	0.811349
GOBP_CARDIAC_CHAMBER_MORPHOGENESIS	BAT	RNA	0.0095	0.235556	0	0	0.374925	22.053
GOBP_ELECTRON_TRANSPORT_CHAIN	BAT	RNA	0.0028	0.20692	0	0	0.374692	5.51153
GOBP_REGULATION_OF_TRANSMEMBRANE_TRANSPORT	BAT	RNA	0	0	0	0	0.37338	21.698
GOBP_LIPID_MODIFICATION	BAT	RNA	0	0	0	0	0.371453	7.09078
GOBP_ORGANELLE_ASSEMBLY	BAT	RNA	0	0	0	0	0.371351	1.25155
GOBP_CALCIUM_ION_TRANSMEMBRANE_TRANSPORT	BAT	RNA	0.001	0.18475	0	0	0.369013	22.0608
GOBP_PROTEIN_CONTAINING_COMPLEX_LOCALIZATION	BAT	RNA	0.0194	0.251005	0	0	0.368616	1.92438
GOBP_REGULATION_OF_SYNAPSE_STRUCTURE_OR_ACTIVITY	BAT	RNA	0.0188	0.251005	0	0	0.368127	21.5149
GOBP_SENSORY_SYSTEM_DEVELOPMENT	BAT	RNA	0.0138	0.242323	0	0	0.367861	22.3212
GOBP_NUCLEIC_ACID_PHOSPHODIESTER_BOND_HYDROLYSIS	BAT	RNA	0.0037	0.210331	0	0	0.367154	3.55475
GOBP_REGULATION_OF_SIGNAL_TRANSDUCTION_BY_P53_CLASS_MEDIATOR	BAT	RNA	0.0034	0.209383	0.0002	0.04	0.366608	2.87524
GOBP_ACTIN_FILAMENT_BASED_PROCESS	BAT	RNA	0	0	0	0	0.366571	23.1165
GOBP_PROTEIN_ACETYLATION	BAT	RNA	0.0064	0.228522	0	0	0.366118	5.0996
GOBP_RESPONSE_TO_BMP	BAT	RNA	0.005	0.217353	0.0001	0.0266667	0.365784	20.3658
GOBP_DNA_REPAIR	BAT	RNA	0.0039	0.210885	0	0	0.364954	1.87937
GOBP_APPENDAGE_MORPHOGENESIS	BAT	RNA	0.0011	0.187592	0.0003	0.048	0.36301	21.7587
GOBP_REGULATION_OF_CHROMOSOME_ORGANIZATION	BAT	RNA	0.0034	0.209383	0	0	0.362718	2.00639
GOBP_PROTEIN_MODIFICATION_BY_SMALL_PROTEIN_REMOVAL	BAT	RNA	0.0159	0.245996	0	0	0.359809	2.65336
GOBP_CELL_CELL_SIGNALING_BY_WNT	BAT	RNA	0.0018	0.19953	0	0	0.358734	23.5519
GOBP_CYTOSKELETON_ORGANIZATION	BAT	RNA	0	0	0	0	0.356359	0.175926
GOBP_PROTEIN_AUTOPHOSPHORYLATION	BAT	RNA	0.0482	0.318034	0	0	0.353841	0.511269
GOBP_MICROTUBULE_BASED_PROCESS	BAT	RNA	0.0003	0.13302	0	0	0.353175	0.680151
GOBP_ORGANELLE_LOCALIZATION	BAT	RNA	0.0002	0.11085	0	0	0.352399	2.44855
GOBP_GOLGI_VESICLE_TRANSPORT	BAT	RNA	0.0316	0.286325	0	0	0.352175	2.39459
GOBP_REGULATION_OF_CELLULAR_PROTEIN_CATABOLIC_PROCESS	BAT	RNA	0.0337	0.291847	0	0	0.35045	2.25037
GOBP_PROTEIN_POLYMERIZATION	BAT	RNA	0.0094	0.235556	0	0	0.350117	23.487
GOBP_CELLULAR_LIPID_CATABOLIC_PROCESS	BAT	RNA	0	0	0	0	0.349272	7.44522
GOBP_CELL_PROJECTION_ASSEMBLY	BAT	RNA	0.0114	0.235556	0	0	0.348793	0.901357
GOBP_INOSITOL_LIPID_MEDIATED_SIGNALING	BAT	RNA	0.0061	0.228522	0	0	0.347168	21.01
GOBP_VIRAL_LIFE_CYCLE	BAT	RNA	0.0085	0.23459	0	0	0.346221	0.276113
GOBP_SYNAPSE_ORGANIZATION	BAT	RNA	0.02	0.251592	0	0	0.345539	22.7695
GOBP_NEPHRON_DEVELOPMENT	BAT	RNA	0.0476	0.317859	0.0002	0.04	0.345351	21.0157
GOBP_CIRCULATORY_SYSTEM_PROCESS	BAT	RNA	0	0	0	0	0.345255	21.5211
GOBP_RIBONUCLEOSIDE_TRIPHOSPHATE_METABOLIC_PROCESS	BAT	RNA	0.0179	0.250798	0.0003	0.048	0.344969	6.77242
GOBP_ACTOMYOSIN_STRUCTURE_ORGANIZATION	BAT	RNA	0.001	0.18475	0	0	0.344753	23.7969
GOBP_MUSCLE_ADAPTATION	BAT	RNA	0.0002	0.11085	0	0	0.344595	22.1303
GOBP_POSITIVE_REGULATION_OF_FAT_CELL_DIFFERENTIATION	BAT	RNA	0.0281	0.283171	0.0002	0.04	0.344103	21.4422
GOBP_PROTEIN_CONTAINING_COMPLEX_DISASSEMBLY	BAT	RNA	0.0046	0.212462	0	0	0.342973	2.99708
GOBP_REGULATION_OF_NEURON_DIFFERENTIATION	BAT	RNA	0.0041	0.211388	0.0003	0.048	0.340766	20.0495
GOBP_ESTABLISHMENT_OF_ORGANELLE_LOCALIZATION	BAT	RNA	0.0158	0.245996	0	0	0.339286	2.51031
GOBP_RNA_CATABOLIC_PROCESS	BAT	RNA	0.02	0.251592	0	0	0.339105	3.17964
GOBP_REGULATION_OF_MRNA_METABOLIC_PROCESS	BAT	RNA	0.0482	0.318034	0	0	0.338072	1.21211
GOBP_SODIUM_ION_TRANSPORT	BAT	RNA	0.0001	0.0739	0	0	0.336882	20.1912
GOBP_CYTOSOLIC_CALCIUM_ION_TRANSPORT	BAT	RNA	0.0438	0.308573	0	0	0.336121	22.4967
GOBP_HEART_MORPHOGENESIS	BAT	RNA	0.0066	0.228522	0	0	0.33487	22.7446
GOBP_SKELETAL_SYSTEM_MORPHOGENESIS	BAT	RNA	0.0347	0.295884	0	0	0.334238	21.8898
GOBP_CALCIUM_ION_TRANSPORT	BAT	RNA	0.0006	0.166275	0	0	0.333674	21.9625
GOBP_POSITIVE_REGULATION_OF_TRANSMEMBRANE_TRANSPORT	BAT	RNA	0.0115	0.235556	0	0	0.33367	22.4635
GOBP_ANIMAL_ORGAN_MORPHOGENESIS	BAT	RNA	0	0	0	0	0.331193	22.575
GOBP_RNA_PROCESSING	BAT	RNA	0	0	0	0	0.330774	4.11018
GOBP_RESPONSE_TO_ACTIVITY	BAT	RNA	0.0253	0.27073	0.0002	0.04	0.328379	21.5196
GOBP_NEGATIVE_REGULATION_OF_LIPID_METABOLIC_PROCESS	BAT	RNA	0.0051	0.217437	0.0003	0.048	0.327953	7.68185
GOBP_CARDIAC_MUSCLE_TISSUE_DEVELOPMENT	BAT	RNA	0.0015	0.195618	0	0	0.326894	22.8815
GOBP_RESPONSE_TO_HEAT	BAT	RNA	0.0392	0.30281	0.0002	0.04	0.325875	22.9665
GOBP_PROTEIN_ACYLATION	BAT	RNA	0.0116	0.235556	0.0003	0.048	0.325705	5.4122
GOBP_REGULATION_OF_SUPRAMOLECULAR_FIBER_ORGANIZATION	BAT	RNA	0.0469	0.316714	0	0	0.324715	0.565906
GOBP_REGULATION_OF_MUSCLE_ADAPTATION	BAT	RNA	0.0013	0.19214	0	0	0.324273	22.093
GOBP_MODIFICATION_DEPENDENT_MACROMOLECULE_CATABOLIC_PROCESS	BAT	RNA	0	0	0	0	0.323991	2.82928
GOBP_MITOTIC_CELL_CYCLE	BAT	RNA	0.0001	0.0739	0	0	0.323742	1.38812
GOBP_PHOSPHATIDYLINOSITOL_3_KINASE_SIGNALING	BAT	RNA	0.0238	0.264931	0.0002	0.04	0.319786	21.0425
GOBP_EMBRYONIC_ORGAN_MORPHOGENESIS	BAT	RNA	0.0146	0.245454	0.0001	0.0266667	0.319598	21.754
GOBP_CELL_SUBSTRATE_ADHESION	BAT	RNA	0.0359	0.300341	0	0	0.319072	23.8621
GOBP_REGULATION_OF_MEMBRANE_POTENTIAL	BAT	RNA	0.0002	0.11085	0	0	0.317601	22.0788
GOBP_CELL_SURFACE_RECEPTOR_SIGNALING_PATHWAY_INVOLVED_IN_CELL_CELL_SIGNALING	BAT	RNA	0.0011	0.187592	0	0	0.314757	23.141
GOBP_CELL_JUNCTION_ASSEMBLY	BAT	RNA	0.0376	0.30281	0	0	0.314477	0.52881
GOBP_CELLULAR_PROTEIN_CATABOLIC_PROCESS	BAT	RNA	0.0003	0.13302	0	0	0.313865	2.73477
GOBP_BIOMINERALIZATION	BAT	RNA	0.0027	0.20641	0	0	0.313086	19.9255
GOBP_CELL_CYCLE_PHASE_TRANSITION	BAT	RNA	0.0144	0.245454	0	0	0.309398	1.50541
GOBP_CELL_JUNCTION_ORGANIZATION	BAT	RNA	0.0067	0.228522	0	0	0.308889	0.233072
GOBP_CHROMOSOME_SEGREGATION	BAT	RNA	0.0035	0.209716	0.0002	0.04	0.307282	2.88656
GOBP_CARDIAC_MUSCLE_CELL_DIFFERENTIATION	BAT	RNA	0.0157	0.245996	0	0	0.307192	22.2495
GOBP_ALPHA_AMINO_ACID_METABOLIC_PROCESS	BAT	RNA	0.0061	0.228522	0.0001	0.0266667	0.306766	20.5166
GOBP_CELL_FATE_COMMITMENT	BAT	RNA	0.0141	0.242323	0	0	0.306607	21.2627
GOBP_CELLULAR_MACROMOLECULE_CATABOLIC_PROCESS	BAT	RNA	0.0002	0.11085	0	0	0.306198	2.75019
GOBP_PROTEIN_TARGETING	BAT	RNA	0.0044	0.212061	0	0	0.305794	5.56326
GOBP_LIPID_CATABOLIC_PROCESS	BAT	RNA	0.0001	0.0739	0	0	0.305511	7.67532
GOBP_CELL_DIVISION	BAT	RNA	0.0023	0.203964	0	0	0.305266	2.96811
GOBP_VESICLE_ORGANIZATION	BAT	RNA	0.0263	0.275033	0	0	0.304743	3.29965
GOBP_REGULATION_OF_CYTOSKELETON_ORGANIZATION	BAT	RNA	0.027	0.278414	0	0	0.303586	1.16904
GOBP_POSITIVE_REGULATION_OF_ORGANELLE_ORGANIZATION	BAT	RNA	0.0261	0.274236	0	0	0.303243	1.94019
GOBP_EMBRYONIC_MORPHOGENESIS	BAT	RNA	0.0033	0.209031	0	0	0.302632	22.6242
GOBP_ENDOMEMBRANE_SYSTEM_ORGANIZATION	BAT	RNA	0.0112	0.235556	0	0	0.302351	1.81736
GOBP_CHROMOSOME_ORGANIZATION	BAT	RNA	0	0	0	0	0.302042	3.23225
GOBP_TISSUE_MORPHOGENESIS	BAT	RNA	0.0046	0.212462	0	0	0.301968	23.0477
GOBP_BIOLOGICAL_ADHESION	BAT	RNA	0	0	0	0	0.30191	23.0268
GOBP_SENSORY_ORGAN_DEVELOPMENT	BAT	RNA	0.0026	0.205864	0	0	0.300584	21.8951
GOBP_CELLULAR_PROTEIN_CONTAINING_COMPLEX_ASSEMBLY	BAT	RNA	0.0003	0.13302	0	0	0.299078	2.5221
GOBP_ORGAN_GROWTH	BAT	RNA	0.0012	0.190029	0	0	0.298801	20.4153
GOBP_PEPTIDYL_LYSINE_MODIFICATION	BAT	RNA	0.0023	0.203964	0	0	0.29845	4.76394
GOBP_BIOLOGICAL_PROCESS_INVOLVED_IN_SYMBIOTIC_INTERACTION	BAT	RNA	0.0002	0.11085	0	0	0.297401	2.21936
GOBP_OSTEOBLAST_DIFFERENTIATION	BAT	RNA	0.0072	0.230227	0.0002	0.04	0.292548	20.4803
GOBP_HEART_DEVELOPMENT	BAT	RNA	0.0009	0.181391	0	0	0.292348	23.35
GOBP_CELLULAR_COMPONENT_MORPHOGENESIS	BAT	RNA	0.0005	0.158357	0	0	0.291876	22.9317
GOBP_INTRACELLULAR_TRANSPORT	BAT	RNA	0	0	0	0	0.29098	3.06401
GOBP_PROTEIN_CATABOLIC_PROCESS	BAT	RNA	0.0011	0.187592	0	0	0.288867	2.59288
GOBP_REGULATION_OF_PROTEIN_CATABOLIC_PROCESS	BAT	RNA	0.0218	0.25689	0	0	0.288844	1.8812
GOBP_CELL_CYCLE_PROCESS	BAT	RNA	0.0003	0.13302	0	0	0.288195	1.99933
GOBP_DNA_METABOLIC_PROCESS	BAT	RNA	0.0027	0.20641	0	0	0.286485	2.21686
GOBP_INTRACELLULAR_PROTEIN_TRANSPORT	BAT	RNA	0	0	0	0	0.286075	3.51842
GOBP_METAL_ION_TRANSPORT	BAT	RNA	0.0003	0.13302	0	0	0.286	22.2148
GOBP_MORPHOGENESIS_OF_AN_EPITHELIUM	BAT	RNA	0.0397	0.304264	0	0	0.283703	23.2665
GOBP_MACROMOLECULE_CATABOLIC_PROCESS	BAT	RNA	0	0	0	0	0.283069	2.5726
GOBP_CELL_CELL_ADHESION	BAT	RNA	0.0055	0.225806	0	0	0.279882	23.303
GOBP_NCRNA_METABOLIC_PROCESS	BAT	RNA	0.0187	0.251005	0	0	0.279504	3.44187
GOBP_MITOCHONDRION_ORGANIZATION	BAT	RNA	0.0005	0.158357	0	0	0.279265	4.91068
GOBP_REGULATION_OF_ORGANELLE_ORGANIZATION	BAT	RNA	0.0089	0.23459	0	0	0.277381	1.52866
GOBP_PROTEIN_CONTAINING_COMPLEX_SUBUNIT_ORGANIZATION	BAT	RNA	0.0001	0.0739	0	0	0.275303	2.61293
GOBP_PROTEIN_MODIFICATION_BY_SMALL_PROTEIN_CONJUGATION_OR_REMOVAL	BAT	RNA	0.0066	0.228522	0	0	0.275154	2.52158
GOBP_PATTERN_SPECIFICATION_PROCESS	BAT	RNA	0.0138	0.242323	0.0001	0.0266667	0.274805	21.7546
GOBP_REGULATION_OF_MUSCLE_CELL_DIFFERENTIATION	BAT	RNA	0.0266	0.276607	0	0	0.274747	22.1764
GOBP_PROTEIN_MODIFICATION_BY_SMALL_PROTEIN_CONJUGATION	BAT	RNA	0.0136	0.24121	0	0	0.274028	2.25377
GOBP_DEVELOPMENTAL_GROWTH	BAT	RNA	0.0049	0.217266	0	0	0.2737	22.9532
GOBP_CHROMATIN_ORGANIZATION	BAT	RNA	0.0014	0.193988	0	0	0.27177	3.35956
GOBP_ENERGY_DERIVATION_BY_OXIDATION_OF_ORGANIC_COMPOUNDS	BAT	RNA	0.0123	0.240812	0	0	0.270284	5.80319
GOBP_TAXIS	BAT	RNA	0.0008	0.17736	0	0	0.269586	22.5975
GOBP_CELL_CYCLE	BAT	RNA	0.0001	0.0739	0	0	0.268123	1.86801
GOBP_CELL_MORPHOGENESIS_INVOLVED_IN_DIFFERENTIATION	BAT	RNA	0.0371	0.30281	0	0	0.267526	23.4283
GOBP_ESTABLISHMENT_OF_PROTEIN_LOCALIZATION_TO_ORGANELLE	BAT	RNA	0.0284	0.283616	0	0	0.264736	2.97722
GOBP_REGULATION_OF_CELL_PROJECTION_ORGANIZATION	BAT	RNA	0.0388	0.30281	0	0	0.261215	23.5013
GOBP_ORGANIC_ACID_BIOSYNTHETIC_PROCESS	BAT	RNA	0.0005	0.158357	0	0	0.259909	21.3266
GOBP_NEURON_PROJECTION_GUIDANCE	BAT	RNA	0.0117	0.235556	0	0	0.259554	22.5647
GOBP_COVALENT_CHROMATIN_MODIFICATION	BAT	RNA	0.021	0.25441	0	0	0.25946	4.17014
GOBP_CELL_MORPHOGENESIS	BAT	RNA	0.033	0.288908	0	0	0.259115	23.8819
GOBP_POSITIVE_REGULATION_OF_IMMUNE_RESPONSE	BAT	RNA	0.0165	0.247166	0	0	0.258275	0.947311
GOBP_CELLULAR_MONOVALENT_INORGANIC_CATION_HOMEOSTASIS	BAT	RNA	0.0307	0.284515	0.0003	0.048	0.258253	20.8276
GOBP_AMIDE_BIOSYNTHETIC_PROCESS	BAT	RNA	0.0051	0.217437	0	0	0.25676	2.95992
GOBP_CELLULAR_RESPONSE_TO_NITROGEN_COMPOUND	BAT	RNA	0.011	0.235556	0	0	0.256	22.8026
GOBP_REGULATION_OF_CYTOSOLIC_CALCIUM_ION_CONCENTRATION	BAT	RNA	0.0292	0.284111	0	0	0.253755	21.9709
GOBP_POSITIVE_REGULATION_OF_GTPASE_ACTIVITY	BAT	RNA	0.0125	0.240812	0	0	0.251324	3.4579
GOBP_CELLULAR_MACROMOLECULE_LOCALIZATION	BAT	RNA	0.0028	0.20692	0	0	0.248835	2.31492
GOBP_ESTABLISHMENT_OF_PROTEIN_LOCALIZATION	BAT	RNA	0.0003	0.13302	0	0	0.248506	3.02567
GOBP_CYTOKINE_PRODUCTION	BAT	RNA	0.0134	0.24121	0	0	0.246498	22.7498
GOBP_PEPTIDE_BIOSYNTHETIC_PROCESS	BAT	RNA	0.0213	0.255255	0	0	0.246182	2.94385
GOBP_REGULATION_OF_ION_TRANSPORT	BAT	RNA	0.0002	0.11085	0	0	0.245205	22.6352
GOBP_TRANSMEMBRANE_RECEPTOR_PROTEIN_SERINE_THREONINE_KINASE_SIGNALING_PATHWAY	BAT	RNA	0.0133	0.24121	0	0	0.242777	21.6096
GOBP_EMBRYONIC_ORGAN_DEVELOPMENT	BAT	RNA	0.0442	0.308573	0	0	0.241103	22.4955
GOBP_UROGENITAL_SYSTEM_DEVELOPMENT	BAT	RNA	0.0462	0.316519	0	0	0.240106	21.576
GOBP_REGULATION_OF_TRANSMEMBRANE_RECEPTOR_PROTEIN_SERINE_THREONINE_KINASE_SIGNALING_PATHWAY	BAT	RNA	0.029	0.284111	0	0	0.239305	20.891
GOBP_ANATOMICAL_STRUCTURE_FORMATION_INVOLVED_IN_MORPHOGENESIS	BAT	RNA	0.0019	0.200586	0	0	0.235196	22.8838
GOBP_INORGANIC_ION_TRANSMEMBRANE_TRANSPORT	BAT	RNA	0.0007	0.172433	0	0	0.233467	22.6069
GOBP_SENSORY_PERCEPTION	BAT	RNA	0.0005	0.158357	0	0	0.232614	6.89142
GOBP_REGULATION_OF_IMMUNE_RESPONSE	BAT	RNA	0.0125	0.240812	0	0	0.229962	0.180279
GOBP_REGULATION_OF_GTPASE_ACTIVITY	BAT	RNA	0.0474	0.31748	0	0	0.228414	3.31948
GOBP_CELLULAR_RESPONSE_TO_EXTERNAL_STIMULUS	BAT	RNA	0.0437	0.308573	0	0	0.226941	22.2164
GOBP_CELL_CELL_SIGNALING	BAT	RNA	0.0108	0.235556	0	0	0.226486	23.327
GOBP_INFLAMMATORY_RESPONSE	BAT	RNA	0.0002	0.11085	0	0	0.222943	21.1013
GOBP_POSITIVE_REGULATION_OF_ION_TRANSPORT	BAT	RNA	0.0327	0.287682	0	0	0.222863	23.6092
GOBP_CATION_TRANSPORT	BAT	RNA	0	0	0	0	0.220212	22.1947
GOBP_CIRCULATORY_SYSTEM_DEVELOPMENT	BAT	RNA	0.0049	0.217266	0	0	0.219603	22.6946
GOBP_EPITHELIUM_DEVELOPMENT	BAT	RNA	0.0467	0.316714	0	0	0.215726	23.0984
GOBP_RESPONSE_TO_EXTRACELLULAR_STIMULUS	BAT	RNA	0.0406	0.304837	0	0	0.215519	23.2736
GOBP_REGULATION_OF_TRANSPORT	BAT	RNA	0.011	0.235556	0	0	0.214224	23.3619
GOBP_RESPONSE_TO_MECHANICAL_STIMULUS	BAT	RNA	0.0446	0.308994	0	0	0.212613	22.3598
GOBP_POSITIVE_REGULATION_OF_TRANSPORT	BAT	RNA	0.0169	0.248128	0	0	0.212595	23.7379
GOBP_RESPONSE_TO_NITROGEN_COMPOUND	BAT	RNA	0.0117	0.235556	0	0	0.211693	23.4196
GOBP_RESPONSE_TO_ABIOTIC_STIMULUS	BAT	RNA	0.0481	0.318034	0	0	0.210265	0.00581578
GOBP_GROWTH	BAT	RNA	0.0406	0.304837	0	0	0.210051	23.5083
GOBP_POSITIVE_REGULATION_OF_DEVELOPMENTAL_PROCESS	BAT	RNA	0.0017	0.198363	0	0	0.208072	22.3491
GOBP_REGULATION_OF_ANATOMICAL_STRUCTURE_MORPHOGENESIS	BAT	RNA	0.0481	0.318034	0	0	0.20771	22.8823
GOBP_LOCOMOTION	BAT	RNA	0.0065	0.228522	0	0	0.206232	22.9231
GOBP_NEGATIVE_REGULATION_OF_MULTICELLULAR_ORGANISMAL_PROCESS	BAT	RNA	0	0	0	0	0.201812	21.7688
GOBP_REPRODUCTION	BAT	RNA	0.0498	0.321885	0	0	0.197887	22.7929
GOBP_RESPONSE_TO_OXYGEN_CONTAINING_COMPOUND	BAT	RNA	0.0173	0.250492	0	0	0.191606	23.6805
GOBP_REGULATION_OF_CELL_DIFFERENTIATION	BAT	RNA	0.0031	0.208264	0	0	0.187912	22.6567
GOBP_TUBE_DEVELOPMENT	BAT	RNA	0.0119	0.235556	0	0	0.186186	22.3545
GOBP_ION_HOMEOSTASIS	BAT	RNA	0.0001	0.0739	0	0	0.185561	21.6781
GOBP_RESPONSE_TO_ENDOGENOUS_STIMULUS	BAT	RNA	0.0141	0.242323	0	0	0.185303	23.1535
GOBP_CELLULAR_ION_HOMEOSTASIS	BAT	RNA	0	0	0	0	0.183232	21.3714
GOBP_METAL_ION_HOMEOSTASIS	BAT	RNA	0.0003	0.13302	0	0	0.183206	21.9838
GOBP_ORGANIC_ACID_CATABOLIC_PROCESS	BAT	RNA	0.0058	0.228522	0	0	0.178847	6.24254
GOBP_HUMORAL_IMMUNE_RESPONSE	BAT	RNA	0.0052	0.217517	0	0	0.17575	20.7535
GOBP_NEGATIVE_REGULATION_OF_DEVELOPMENTAL_PROCESS	BAT	RNA	0.0002	0.11085	0	0	0.17066	21.5478
GOBP_POSITIVE_REGULATION_OF_MULTICELLULAR_ORGANISMAL_PROCESS	BAT	RNA	0.0106	0.235556	0	0	0.166903	22.8468
GOBP_ORGANOPHOSPHATE_BIOSYNTHETIC_PROCESS	BAT	RNA	0.0161	0.245996	0	0	0.166228	5.85746
GOBP_RESPONSE_TO_METAL_ION	BAT	RNA	0.0149	0.245454	0	0	0.164006	21.5602
GOBP_CELLULAR_HOMEOSTASIS	BAT	RNA	0.001	0.18475	0	0	0.163035	22.2762
GOBP_ENZYME_LINKED_RECEPTOR_PROTEIN_SIGNALING_PATHWAY	BAT	RNA	0.0144	0.245454	0	0	0.161625	23.0113
GOBP_TUBE_MORPHOGENESIS	BAT	RNA	0.0117	0.235556	0	0	0.160431	21.8774
GOBP_RESPONSE_TO_GROWTH_FACTOR	BAT	RNA	0.0488	0.320088	0	0	0.159565	22.5191
GOBP_DIVALENT_INORGANIC_CATION_HOMEOSTASIS	BAT	RNA	0.005	0.217353	0	0	0.158172	22.2249
GOBP_MONONUCLEAR_CELL_DIFFERENTIATION	BAT	RNA	0.0109	0.235556	0.0002	0.04	0.156463	20.216
GOBP_LEUKOCYTE_MIGRATION	BAT	RNA	0.0411	0.305767	0	0	0.15509	22.7165
GOBP_REGULATION_OF_MULTICELLULAR_ORGANISMAL_DEVELOPMENT	BAT	RNA	0	0	0	0	0.153266	21.8333
GOBP_REGULATION_OF_VASCULATURE_DEVELOPMENT	BAT	RNA	0.0463	0.316519	0.0002	0.04	0.149529	20.8208
GOBP_TRANSMEMBRANE_TRANSPORT	BAT	RNA	0.0039	0.210885	0	0	0.14618	23.0271
GOBP_NEGATIVE_REGULATION_OF_CELL_DIFFERENTIATION	BAT	RNA	0.0008	0.17736	0	0	0.141279	21.0209
GOBP_SMALL_MOLECULE_BIOSYNTHETIC_PROCESS	BAT	RNA	0.0043	0.211847	0	0	0.141091	21.5588
GOBP_NEGATIVE_REGULATION_OF_CELL_POPULATION_PROLIFERATION	BAT	RNA	0.0326	0.287682	0	0	0.140661	22.5276
GOBP_VASCULATURE_DEVELOPMENT	BAT	RNA	0.0283	0.283616	0	0	0.140509	21.9493
GOBP_HOMEOSTATIC_PROCESS	BAT	RNA	0.0009	0.181391	0	0	0.134388	22.7789
GOBP_CHEMICAL_HOMEOSTASIS	BAT	RNA	0	0	0	0	0.1311	21.8155
GOBP_ORGANIC_HYDROXY_COMPOUND_METABOLIC_PROCESS	BAT	RNA	0.0075	0.230227	0.0001	0.0266667	0.103778	19.4954
GOBP_G_PROTEIN_COUPLED_RECEPTOR_SIGNALING_PATHWAY	BAT	RNA	0	0	0	0	0.0982008	8.06544
GOBP_SMALL_MOLECULE_CATABOLIC_PROCESS	BAT	RNA	0.0336	0.291847	0	0	0.090211	5.52459
GOBP_ORGANOPHOSPHATE_METABOLIC_PROCESS	BAT	RNA	0.0496	0.321885	0	0	0.0798759	4.31012
GOBP_SMALL_MOLECULE_METABOLIC_PROCESS	BAT	RNA	0.0071	0.230227	0	0	0.0788133	0.6311
GOBP_CELLULAR_LIPID_METABOLIC_PROCESS	BAT	RNA	0.0319	0.286325	0	0	0.0787995	4.64747
GOBP_LIPID_METABOLIC_PROCESS	BAT	RNA	0.0007	0.172433	0	0	0.0595302	5.29198
GOBP_REGULATION_OF_LIPID_METABOLIC_PROCESS	BAT	RNA	0.0248	0.269284	0.0003	0.048	0.0535226	1.43969
GOBP_PEPTIDYL_ASPARAGINE_MODIFICATION	KDN	RNA	0.0001	0.0871667	0	0	0.895055	20.6922
GOBP_CELLULAR_RESPONSE_TO_ZINC_ION	KDN	RNA	0	0	0	0	0.849008	5.91042
GOBP_REGULATION_OF_PROTEIN_LOCALIZATION_TO_CHROMOSOME_TELOMERIC_REGION	KDN	RNA	0.0002	0.13075	0	0	0.833956	20.5971
GOBP_REGULATION_OF_ESTABLISHMENT_OF_PROTEIN_LOCALIZATION_TO_CHROMOSOME	KDN	RNA	0.0013	0.226633	0	0	0.820454	20.9123
GOBP_SERINE_PHOSPHORYLATION_OF_STAT_PROTEIN	KDN	RNA	0	0	0	0	0.766688	9.86038
GOBP_NATURAL_KILLER_CELL_ACTIVATION_INVOLVED_IN_IMMUNE_RESPONSE	KDN	RNA	0	0	0	0	0.762853	9.92376
GOBP_REGULATION_OF_PEPTIDYL_SERINE_PHOSPHORYLATION_OF_STAT_PROTEIN	KDN	RNA	0	0	0	0	0.754334	9.76114
GOBP_DETOXIFICATION_OF_INORGANIC_COMPOUND	KDN	RNA	0	0	0	0	0.752996	5.62247
GOBP_AMINO_ACID_ACTIVATION	KDN	RNA	0.0002	0.13075	0	0	0.737794	20.6367
GOBP_ESTABLISHMENT_OF_PROTEIN_LOCALIZATION_TO_CHROMOSOME	KDN	RNA	0.0085	0.290556	0	0	0.69121	22.0013
GOBP_CELLULAR_RESPONSE_TO_OSMOTIC_STRESS	KDN	RNA	0.0298	0.36586	0	0	0.682534	20.5205
GOBP_KERATINIZATION	KDN	RNA	0	0	0	0	0.676233	10.9564
GOBP_POSITIVE_REGULATION_OF_TELOMERASE_RNA_LOCALIZATION_TO_CAJAL_BODY	KDN	RNA	0.0062	0.274797	0.0001	0.0366	0.674452	20.9022
GOBP_MITOTIC_SPINDLE_ASSEMBLY	KDN	RNA	0.0003	0.1569	0	0	0.673117	22.4665
GOBP_VASCULAR_ASSOCIATED_SMOOTH_MUSCLE_CONTRACTION	KDN	RNA	0.0082	0.290556	0	0	0.673036	20.4434
GOBP_FORELIMB_MORPHOGENESIS	KDN	RNA	0.01	0.299242	0.0001	0.0366	0.645184	22.9279
GOBP_TRANSCRIPTION_PREINITIATION_COMPLEX_ASSEMBLY	KDN	RNA	0.0013	0.226633	0	0	0.624951	21.0144
GOBP_ZINC_ION_HOMEOSTASIS	KDN	RNA	0	0	0	0	0.618441	6.06544
GOBP_STRESS_RESPONSE_TO_METAL_ION	KDN	RNA	0	0	0	0	0.611461	5.2829
GOBP_TELOMERASE_RNA_LOCALIZATION	KDN	RNA	0.0161	0.325378	0.0001	0.0366	0.605279	21.3689
GOBP_PROTEIN_AUTOUBIQUITINATION	KDN	RNA	0.0006	0.196125	0	0	0.594046	0.979656
GOBP_RNA_METHYLATION	KDN	RNA	0.0031	0.253328	0	0	0.594029	22.0759
GOBP_CELLULAR_SENESCENCE	KDN	RNA	0.0016	0.232444	0	0	0.588945	22.3805
GOBP_MRNA_3_END_PROCESSING	KDN	RNA	0	0	0	0	0.582158	21.9919
GOBP_RNA_3_END_PROCESSING	KDN	RNA	0	0	0	0	0.575664	22.2948
GOBP_RESPONSE_TO_IONIZING_RADIATION	KDN	RNA	0.0002	0.13075	0	0	0.561117	22.0781
GOBP_ANTIGEN_PROCESSING_AND_PRESENTATION_OF_EXOGENOUS_PEPTIDE_ANTIGEN_VIA_MHC_CLASS_I	KDN	RNA	0	0	0	0	0.549733	21.0783
GOBP_RESPONSE_TO_LEUKEMIA_INHIBITORY_FACTOR	KDN	RNA	0.0049	0.266529	0	0	0.548304	21.6114
GOBP_PROTEIN_N_LINKED_GLYCOSYLATION	KDN	RNA	0	0	0	0	0.542314	19.4538
GOBP_RNA_POLYADENYLATION	KDN	RNA	0.0084	0.290556	0	0	0.540049	21.6517
GOBP_ROOF_OF_MOUTH_DEVELOPMENT	KDN	RNA	0.0017	0.233974	0	0	0.532764	23.2337
GOBP_DNA_GEOMETRIC_CHANGE	KDN	RNA	0.0001	0.0871667	0	0	0.528779	0.661139
GOBP_RECOMBINATIONAL_REPAIR	KDN	RNA	0.0001	0.0871667	0	0	0.520752	0.704178
GOBP_REGULATION_OF_TRANSLATIONAL_INITIATION	KDN	RNA	0.0202	0.335978	0	0	0.520724	21.7537
GOBP_NUCLEOSOME_ORGANIZATION	KDN	RNA	0.0022	0.239708	0	0	0.52025	23.7809
GOBP_ANTIGEN_PROCESSING_AND_PRESENTATION_OF_PEPTIDE_ANTIGEN_VIA_MHC_CLASS_I	KDN	RNA	0.0003	0.1569	0	0	0.518057	20.3404
GOBP_RIBONUCLEOPROTEIN_COMPLEX_SUBUNIT_ORGANIZATION	KDN	RNA	0.0008	0.2092	0	0	0.497987	21.742
GOBP_PROTEIN_LOCALIZATION_TO_CHROMOSOME	KDN	RNA	0.008	0.290556	0	0	0.497249	22.1391
GOBP_POSITIVE_REGULATION_OF_TELOMERE_MAINTENANCE	KDN	RNA	0.0122	0.307505	0.0001	0.0366	0.494516	22.708
GOBP_SPINDLE_ASSEMBLY	KDN	RNA	0.0107	0.299242	0	0	0.492731	22.4779
GOBP_COPII_COATED_VESICLE_BUDDING	KDN	RNA	0	0	0	0	0.489223	17.9582
GOBP_VASCULAR_ENDOTHELIAL_GROWTH_FACTOR_RECEPTOR_SIGNALING_PATHWAY	KDN	RNA	0.0151	0.32426	0.0001	0.0366	0.48571	21.2291
GOBP_REGULATION_OF_HEMATOPOIETIC_PROGENITOR_CELL_DIFFERENTIATION	KDN	RNA	0.0013	0.226633	0	0	0.484769	19.9256
GOBP_DETECTION_OF_STIMULUS_INVOLVED_IN_SENSORY_PERCEPTION	KDN	RNA	0	0	0	0	0.482248	10.1127
GOBP_RIBONUCLEOPROTEIN_COMPLEX_BIOGENESIS	KDN	RNA	0	0	0	0	0.478886	21.8086
GOBP_CILIARY_BASAL_BODY_PLASMA_MEMBRANE_DOCKING	KDN	RNA	0.0007	0.203389	0	0	0.47268	23.7354
GOBP_REGULATION_OF_CHOLESTEROL_BIOSYNTHETIC_PROCESS	KDN	RNA	0.041	0.403959	0	0	0.472561	21.0201
GOBP_REGULATION_OF_TELOMERE_MAINTENANCE	KDN	RNA	0.0125	0.307505	0	0	0.472433	22.8632
GOBP_REGULATION_OF_HEMATOPOIETIC_STEM_CELL_DIFFERENTIATION	KDN	RNA	0.0127	0.307505	0	0	0.47197	20.0442
GOBP_ATP_DEPENDENT_CHROMATIN_REMODELING	KDN	RNA	0.0367	0.392775	0.0001	0.0366	0.468877	23.2498
GOBP_VESICLE_TARGETING_TO_FROM_OR_WITHIN_GOLGI	KDN	RNA	0	0	0	0	0.467377	18.1287
GOBP_PROTEIN_DNA_COMPLEX_SUBUNIT_ORGANIZATION	KDN	RNA	0.0018	0.23535	0	0	0.466897	23.0087
GOBP_DNA_CONFORMATION_CHANGE	KDN	RNA	0	0	0	0	0.463856	0.677289
GOBP_REGULATION_OF_DNA_RECOMBINATION	KDN	RNA	0.0135	0.311965	0.0001	0.0366	0.46196	23.1411
GOBP_RETROGRADE_VESICLE_MEDIATED_TRANSPORT_GOLGI_TO_ENDOPLASMIC_RETICULUM	KDN	RNA	0.0001	0.0871667	0	0	0.460822	20.6093
GOBP_CELL_AGING	KDN	RNA	0.006	0.274797	0.0001	0.0366	0.460504	22.5283
GOBP_NCRNA_TRANSCRIPTION	KDN	RNA	0.0004	0.174333	0	0	0.460345	21.4962
GOBP_ANTIGEN_PROCESSING_AND_PRESENTATION_OF_PEPTIDE_ANTIGEN	KDN	RNA	0	0	0	0	0.460264	20.8093
GOBP_MITOTIC_SPINDLE_ORGANIZATION	KDN	RNA	0.005	0.266529	0	0	0.459454	23.0511
GOBP_VESICLE_BUDDING_FROM_MEMBRANE	KDN	RNA	0	0	0	0	0.456201	17.932
GOBP_TRNA_METABOLIC_PROCESS	KDN	RNA	0.0002	0.13075	0	0	0.454617	22.059
GOBP_NEGATIVE_REGULATION_OF_CELL_CYCLE_G2_M_PHASE_TRANSITION	KDN	RNA	0.0068	0.277348	0	0	0.454065	22.1627
GOBP_RIBOSOME_BIOGENESIS	KDN	RNA	0.0001	0.0871667	0	0	0.45333	21.7782
GOBP_REGULATION_OF_TRANSCRIPTION_FROM_RNA_POLYMERASE_II_PROMOTER_IN_RESPONSE_TO_HYPOXIA	KDN	RNA	0.0167	0.325899	0	0	0.452414	20.3279
GOBP_POSITIVE_REGULATION_OF_CHROMOSOME_ORGANIZATION	KDN	RNA	0.0002	0.13075	0	0	0.451052	23.0024
GOBP_SNRNA_TRANSCRIPTION	KDN	RNA	0.0134	0.311965	0	0	0.448351	21.5199
GOBP_FC_RECEPTOR_SIGNALING_PATHWAY	KDN	RNA	0.0005	0.186786	0	0	0.444701	22.0205
GOBP_PROTEIN_LOCALIZATION_TO_CELL_JUNCTION	KDN	RNA	0.0309	0.368477	0	0	0.441583	21.5955
GOBP_REGULATION_OF_CHROMATIN_ORGANIZATION	KDN	RNA	0.001	0.217917	0	0	0.439917	22.4122
GOBP_RNA_SPLICING_VIA_TRANSESTERIFICATION_REACTIONS	KDN	RNA	0	0	0	0	0.439162	22.0955
GOBP_REGULATION_OF_DNA_TEMPLATED_TRANSCRIPTION_IN_RESPONSE_TO_STRESS	KDN	RNA	0.0047	0.266529	0	0	0.438783	20.0128
GOBP_RNA_SPLICING	KDN	RNA	0.0001	0.0871667	0	0	0.4372	22.3179
GOBP_NCRNA_METABOLIC_PROCESS	KDN	RNA	0	0	0	0	0.435082	22.0286
GOBP_VESICLE_TARGETING	KDN	RNA	0.0002	0.13075	0	0	0.434421	18.0958
GOBP_NEGATIVE_REGULATION_OF_CELLULAR_PROTEIN_LOCALIZATION	KDN	RNA	0.0057	0.271009	0.0001	0.0366	0.433327	19.3647
GOBP_FC_EPSILON_RECEPTOR_SIGNALING_PATHWAY	KDN	RNA	0.0053	0.266529	0	0	0.429321	21.9429
GOBP_CHROMATIN_ASSEMBLY_OR_DISASSEMBLY	KDN	RNA	0.003	0.253065	0	0	0.428428	0.209924
GOBP_REGULATION_OF_RESPONSE_TO_DNA_DAMAGE_STIMULUS	KDN	RNA	0.0006	0.196125	0	0	0.428337	22.2874
GOBP_ACTIVATION_OF_INNATE_IMMUNE_RESPONSE	KDN	RNA	0.0039	0.2615	0	0	0.424484	21.5389
GOBP_REGULATION_OF_DNA_TEMPLATED_TRANSCRIPTION_ELONGATION	KDN	RNA	0.0344	0.38613	0.0001	0.0366	0.423679	22.0372
GOBP_POSITIVE_REGULATION_OF_DNA_METABOLIC_PROCESS	KDN	RNA	0.0013	0.226633	0	0	0.423244	22.8095
GOBP_REGULATION_OF_STEM_CELL_DIFFERENTIATION	KDN	RNA	0.0026	0.242821	0	0	0.421885	20.0585
GOBP_RRNA_METABOLIC_PROCESS	KDN	RNA	0	0	0	0	0.421414	22.179
GOBP_MEMBRANE_DOCKING	KDN	RNA	0	0	0	0	0.421079	23.2022
GOBP_DOUBLE_STRAND_BREAK_REPAIR	KDN	RNA	0.0004	0.174333	0	0	0.419497	0.00697629
GOBP_CELLULAR_RESPONSE_TO_HEAT	KDN	RNA	0.009	0.290556	0	0	0.417463	21.0286
GOBP_NATURAL_KILLER_CELL_ACTIVATION	KDN	RNA	0	0	0	0	0.417256	9.98924
GOBP_NCRNA_PROCESSING	KDN	RNA	0	0	0	0	0.415613	22.3457
GOBP_MULTI_ORGANISM_LOCALIZATION	KDN	RNA	0.0021	0.238761	0	0	0.412735	19.4637
GOBP_DNA_DEPENDENT_DNA_REPLICATION	KDN	RNA	0.0238	0.342951	0	0	0.410234	23.2458
GOBP_MICROTUBULE_CYTOSKELETON_ORGANIZATION_INVOLVED_IN_MITOSIS	KDN	RNA	0.0057	0.271009	0	0	0.407264	23.3456
GOBP_RNA_PROCESSING	KDN	RNA	0	0	0	0	0.404732	22.1766
GOBP_REGULATION_OF_DNA_METABOLIC_PROCESS	KDN	RNA	0.0001	0.0871667	0	0	0.403658	22.5201
GOBP_SPINDLE_ORGANIZATION	KDN	RNA	0.0082	0.290556	0	0	0.402279	23.1768
GOBP_MRNA_PROCESSING	KDN	RNA	0	0	0	0	0.402065	22.277
GOBP_REGULATION_OF_ORGANELLE_ASSEMBLY	KDN	RNA	0.0083	0.290556	0	0	0.401051	23.2806
GOBP_REGULATION_OF_MRNA_PROCESSING	KDN	RNA	0.0182	0.330507	0	0	0.400899	21.6366
GOBP_ANTIGEN_PROCESSING_AND_PRESENTATION	KDN	RNA	0.0002	0.13075	0	0	0.390892	20.3739
GOBP_REGULATION_OF_SMALL_GTPASE_MEDIATED_SIGNAL_TRANSDUCTION	KDN	RNA	0.0006	0.196125	0	0	0.389585	22.7625
GOBP_GOLGI_ORGANIZATION	KDN	RNA	0.0036	0.2615	0	0	0.388341	20.1183
GOBP_DNA_REPAIR	KDN	RNA	0.0001	0.0871667	0	0	0.386293	23.3499
GOBP_DNA_REPLICATION	KDN	RNA	0.002	0.237727	0	0	0.386077	23.2073
GOBP_MONOCARBOXYLIC_ACID_CATABOLIC_PROCESS	KDN	RNA	0	0	0	0	0.38368	12.2715
GOBP_REGULATION_OF_HISTONE_MODIFICATION	KDN	RNA	0.0485	0.415828	0	0	0.383435	22.1358
GOBP_TRNA_PROCESSING	KDN	RNA	0.0189	0.333284	0.0001	0.0366	0.382887	23.1249
GOBP_REGULATION_OF_MRNA_METABOLIC_PROCESS	KDN	RNA	0	0	0	0	0.382605	21.4921
GOBP_TELOMERE_ORGANIZATION	KDN	RNA	0.0073	0.280449	0	0	0.381359	23.5925
GOBP_MAINTENANCE_OF_CELL_NUMBER	KDN	RNA	0.049	0.415869	0	0	0.381146	22.3945
GOBP_REGULATION_OF_RECEPTOR_SIGNALING_PATHWAY_VIA_STAT	KDN	RNA	0	0	0	0	0.380152	9.8845
GOBP_MACROMOLECULE_METHYLATION	KDN	RNA	0.0022	0.239708	0	0	0.379502	22.0612
GOBP_RESPONSE_TO_ZINC_ION	KDN	RNA	0	0	0	0	0.377972	4.30653
GOBP_INNATE_IMMUNE_RESPONSE_ACTIVATING_SIGNAL_TRANSDUCTION	KDN	RNA	0.04	0.403313	0	0	0.375625	21.6915
GOBP_RAS_PROTEIN_SIGNAL_TRANSDUCTION	KDN	RNA	0.0013	0.226633	0	0	0.375389	22.3753
GOBP_MITOCHONDRIAL_TRANSLATION	KDN	RNA	0.0127	0.307505	0	0	0.368788	20.5022
GOBP_DNA_RECOMBINATION	KDN	RNA	0.0002	0.13075	0	0	0.368626	0.79987
GOBP_METHYLATION	KDN	RNA	0.0034	0.2615	0	0	0.366084	22.3235
GOBP_POSITIVE_REGULATION_OF_RESPONSE_TO_BIOTIC_STIMULUS	KDN	RNA	0.0093	0.293006	0	0	0.3656	21.9207
GOBP_RESPONSE_TO_HEAT	KDN	RNA	0.0066	0.277348	0	0	0.364919	20.7875
GOBP_ENDOPLASMIC_RETICULUM_TO_GOLGI_VESICLE_MEDIATED_TRANSPORT	KDN	RNA	0	0	0	0	0.364872	19.2957
GOBP_RNA_LOCALIZATION	KDN	RNA	0.003	0.253065	0	0	0.364715	21.5608
GOBP_ESTABLISHMENT_OF_TISSUE_POLARITY	KDN	RNA	0.004	0.2615	0	0	0.36288	21.4709
GOBP_RESPONSE_TO_TOPOLOGICALLY_INCORRECT_PROTEIN	KDN	RNA	0	0	0	0	0.362451	18.9015
GOBP_GLYCOSYLATION	KDN	RNA	0.0001	0.0871667	0	0	0.36161	19.0516
GOBP_REGULATION_OF_MRNA_CATABOLIC_PROCESS	KDN	RNA	0.0015	0.230735	0	0	0.361328	21.315
GOBP_CELL_SUBSTRATE_JUNCTION_ORGANIZATION	KDN	RNA	0.0373	0.392775	0	0	0.360965	22.5888
GOBP_ENDOPLASMIC_RETICULUM_UNFOLDED_PROTEIN_RESPONSE	KDN	RNA	0	0	0	0	0.358108	18.8181
GOBP_PROTEIN_PHOSPHOPANTETHEINYLATION	KDN	RNA	0.0019	0.236595	0	0	0.35737	20.8286
GOBP_PROTEIN_MODIFICATION_BY_SMALL_PROTEIN_REMOVAL	KDN	RNA	0	0	0	0	0.356099	20.9537
GOBP_REGULATION_OF_RESPONSE_TO_BIOTIC_STIMULUS	KDN	RNA	0.0005	0.186786	0	0	0.354489	22.281
GOBP_PROTEIN_FOLDING	KDN	RNA	0	0	0	0	0.352659	19.6508
GOBP_SMALL_GTPASE_MEDIATED_SIGNAL_TRANSDUCTION	KDN	RNA	0.0008	0.2092	0	0	0.351283	22.3296
GOBP_MITOCHONDRIAL_GENE_EXPRESSION	KDN	RNA	0.0076	0.283599	0	0	0.349516	20.8758
GOBP_DNA_INTEGRITY_CHECKPOINT	KDN	RNA	0.0102	0.299242	0	0	0.34865	1.27761
GOBP_CELLULAR_RESPONSE_TO_CHEMICAL_STRESS	KDN	RNA	0.0004	0.174333	0	0	0.346256	20.9602
GOBP_CELLULAR_RESPONSE_TO_ABIOTIC_STIMULUS	KDN	RNA	0.0014	0.228813	0	0	0.346202	21.4685
GOBP_MALE_SEX_DIFFERENTIATION	KDN	RNA	0.0057	0.271009	0	0	0.344893	0.491045
GOBP_REGULATION_OF_CHROMOSOME_ORGANIZATION	KDN	RNA	0.001	0.217917	0	0	0.343085	23.1917
GOBP_BIOLOGICAL_PROCESS_INVOLVED_IN_INTERACTION_WITH_HOST	KDN	RNA	0.0056	0.271009	0	0	0.341357	22.7012
GOBP_GOLGI_VESICLE_TRANSPORT	KDN	RNA	0	0	0	0	0.339678	20.2885
GOBP_REGULATION_OF_ANIMAL_ORGAN_MORPHOGENESIS	KDN	RNA	0.0045	0.266529	0	0	0.339223	21.1841
GOBP_REGULATION_OF_CELL_CYCLE_G2_M_PHASE_TRANSITION	KDN	RNA	0.0008	0.2092	0	0	0.339075	23.2661
GOBP_POSITIVE_REGULATION_OF_GTPASE_ACTIVITY	KDN	RNA	0.0003	0.1569	0	0	0.336536	22.4631
GOBP_RNA_MODIFICATION	KDN	RNA	0.0001	0.0871667	0	0	0.334435	23.2991
GOBP_PEPTIDE_BIOSYNTHETIC_PROCESS	KDN	RNA	0	0	0	0	0.331495	21.1015
GOBP_POST_TRANSLATIONAL_PROTEIN_MODIFICATION	KDN	RNA	0.0012	0.224143	0	0	0.330926	22.8263
GOBP_GLYCOPROTEIN_METABOLIC_PROCESS	KDN	RNA	0	0	0	0	0.321738	19.1992
GOBP_B_CELL_PROLIFERATION	KDN	RNA	0.0025	0.24213	0.0001	0.0366	0.320144	7.97555
GOBP_MRNA_METABOLIC_PROCESS	KDN	RNA	0	0	0	0	0.316492	21.5609
GOBP_CELLULAR_RESPONSE_TO_TOPOLOGICALLY_INCORRECT_PROTEIN	KDN	RNA	0	0	0	0	0.315253	19.035
GOBP_DNA_METABOLIC_PROCESS	KDN	RNA	0	0	0	0	0.314149	23.2975
GOBP_REGULATION_OF_CELLULAR_RESPONSE_TO_STRESS	KDN	RNA	0	0	0	0	0.312669	21.2594
GOBP_HEMATOPOIETIC_PROGENITOR_CELL_DIFFERENTIATION	KDN	RNA	0.0247	0.34415	0	0	0.308897	20.0943
GOBP_POSTTRANSCRIPTIONAL_REGULATION_OF_GENE_EXPRESSION	KDN	RNA	0.0005	0.186786	0	0	0.308211	21.1684
GOBP_CELLULAR_RESPONSE_TO_OXYGEN_LEVELS	KDN	RNA	0.0051	0.266529	0	0	0.307996	19.2272
GOBP_NON_CANONICAL_WNT_SIGNALING_PATHWAY	KDN	RNA	0.0029	0.252783	0	0	0.306864	21.4585
GOBP_REGULATION_OF_CELLULAR_AMIDE_METABOLIC_PROCESS	KDN	RNA	0.005	0.266529	0	0	0.306287	21.4451
GOBP_GLYCOPROTEIN_BIOSYNTHETIC_PROCESS	KDN	RNA	0.0031	0.253328	0	0	0.305509	19.3638
GOBP_NEGATIVE_REGULATION_OF_CELL_CYCLE_PHASE_TRANSITION	KDN	RNA	0.01	0.299242	0	0	0.305395	23.8986
GOBP_RESPONSE_TO_TEMPERATURE_STIMULUS	KDN	RNA	0.0347	0.38613	0.0001	0.0366	0.305367	20.8468
GOBP_REGULATION_OF_CELL_CYCLE_PHASE_TRANSITION	KDN	RNA	0	0	0	0	0.304916	23.9279
GOBP_NEGATIVE_REGULATION_OF_CELL_CYCLE_PROCESS	KDN	RNA	0.003	0.253065	0	0	0.303863	23.7648
GOBP_CELL_CYCLE_G2_M_PHASE_TRANSITION	KDN	RNA	0.0013	0.226633	0	0	0.302197	23.3521
GOBP_RESPONSE_TO_ENDOPLASMIC_RETICULUM_STRESS	KDN	RNA	0	0	0	0	0.299793	19.6531
GOBP_REGULATION_OF_CELL_CYCLE_G1_S_PHASE_TRANSITION	KDN	RNA	0.0203	0.335978	0	0	0.298658	0.303929
GOBP_CELLULAR_RESPONSE_TO_DNA_DAMAGE_STIMULUS	KDN	RNA	0.0001	0.0871667	0	0	0.296737	22.9491
GOBP_CHROMOSOME_ORGANIZATION	KDN	RNA	0	0	0	0	0.296736	23.4238
GOBP_SISTER_CHROMATID_SEGREGATION	KDN	RNA	0.0067	0.277348	0	0	0.296037	0.148902
GOBP_CELL_CYCLE_PHASE_TRANSITION	KDN	RNA	0	0	0	0	0.295201	23.5544
GOBP_PROTEIN_LOCALIZATION_TO_NUCLEUS	KDN	RNA	0.0077	0.283599	0	0	0.294769	20.4931
GOBP_CILIUM_ORGANIZATION	KDN	RNA	0.004	0.2615	0	0	0.293504	23.6144
GOBP_NEGATIVE_REGULATION_OF_MITOTIC_CELL_CYCLE	KDN	RNA	0.0111	0.299242	0	0	0.29291	0.163492
GOBP_MORPHOGENESIS_OF_A_POLARIZED_EPITHELIUM	KDN	RNA	0.0121	0.307505	0	0	0.292461	21.3652
GOBP_ENDOSOMAL_TRANSPORT	KDN	RNA	0.0418	0.406242	0	0	0.292417	22.9235
GOBP_PROTEIN_POLYUBIQUITINATION	KDN	RNA	0.0077	0.283599	0	0	0.292181	22.8608
GOBP_POSITIVE_REGULATION_OF_HYDROLASE_ACTIVITY	KDN	RNA	0.0003	0.1569	0	0	0.290945	21.9791
GOBP_AMIDE_BIOSYNTHETIC_PROCESS	KDN	RNA	0.0001	0.0871667	0	0	0.290592	21.1784
GOBP_REGULATION_OF_LEUKOCYTE_MIGRATION	KDN	RNA	0.0048	0.266529	0	0	0.28844	18.5289
GOBP_CELLULAR_RESPONSE_TO_COPPER_ION	KDN	RNA	0.0003	0.1569	0	0	0.287448	6.96564
GOBP_PROTEIN_IMPORT	KDN	RNA	0.0051	0.266529	0	0	0.285464	19.8584
GOBP_REGULATION_OF_PROTEIN_BINDING	KDN	RNA	0.0345	0.38613	0	0	0.284893	19.8984
GOBP_MITOTIC_CELL_CYCLE	KDN	RNA	0	0	0	0	0.28317	23.6334
GOBP_CELL_PROJECTION_ASSEMBLY	KDN	RNA	0.0009	0.213955	0	0	0.282382	22.7961
GOBP_CHROMATIN_ORGANIZATION	KDN	RNA	0.0005	0.186786	0	0	0.27942	23.1705
GOBP_PROTEIN_LOCALIZATION_TO_CELL_PERIPHERY	KDN	RNA	0.0435	0.410659	0	0	0.277792	19.5366
GOBP_NUCLEAR_TRANSPORT	KDN	RNA	0.0318	0.372901	0	0	0.277282	21.1929
GOBP_CELL_CYCLE_G1_S_PHASE_TRANSITION	KDN	RNA	0.0289	0.364591	0	0	0.276987	23.4785
GOBP_MODIFICATION_DEPENDENT_MACROMOLECULE_CATABOLIC_PROCESS	KDN	RNA	0.0041	0.2615	0	0	0.274774	21.6039
GOBP_RESPONSE_TO_DSRNA	KDN	RNA	0	0	0	0	0.274332	10.352
GOBP_POSITIVE_REGULATION_OF_PEPTIDYL_SERINE_PHOSPHORYLATION	KDN	RNA	0.0003	0.1569	0	0	0.274254	11.042
GOBP_CELL_DIVISION	KDN	RNA	0	0	0	0	0.274123	0.28395
GOBP_PEPTIDE_METABOLIC_PROCESS	KDN	RNA	0.0001	0.0871667	0	0	0.274057	20.6462
GOBP_ORGANELLE_ASSEMBLY	KDN	RNA	0.0004	0.174333	0	0	0.272881	23.1651
GOBP_POSITIVE_REGULATION_OF_CELL_ADHESION	KDN	RNA	0.0493	0.415869	0	0	0.271682	22.9972
GOBP_POSITIVE_REGULATION_OF_CELL_CYCLE_PROCESS	KDN	RNA	0.0247	0.34415	0	0	0.271076	0.329944
GOBP_ANATOMICAL_STRUCTURE_HOMEOSTASIS	KDN	RNA	0.0176	0.328743	0	0	0.266877	22.7354
GOBP_REGULATION_OF_CELL_CYCLE_PROCESS	KDN	RNA	0	0	0	0	0.266311	23.699
GOBP_REGULATION_OF_MITOTIC_CELL_CYCLE	KDN	RNA	0	0	0	0	0.265429	0.110254
GOBP_MONOSACCHARIDE_METABOLIC_PROCESS	KDN	RNA	0	0	0	0	0.265221	13.5703
GOBP_REGULATION_OF_CELLULAR_PROTEIN_LOCALIZATION	KDN	RNA	0.0039	0.2615	0	0	0.264466	20.358
GOBP_REGULATION_OF_GTPASE_ACTIVITY	KDN	RNA	0.0052	0.266529	0	0	0.26435	22.6641
GOBP_REGULATION_OF_RESPONSE_TO_STRESS	KDN	RNA	0	0	0	0	0.262424	21.8325
GOBP_CELLULAR_PROTEIN_CONTAINING_COMPLEX_ASSEMBLY	KDN	RNA	0.0056	0.271009	0	0	0.261869	21.503
GOBP_CELL_CYCLE	KDN	RNA	0	0	0	0	0.258678	23.418
GOBP_BIOLOGICAL_PROCESS_INVOLVED_IN_SYMBIOTIC_INTERACTION	KDN	RNA	0	0	0	0	0.258568	21.744
GOBP_REGULATION_OF_CELLULAR_PROTEIN_CATABOLIC_PROCESS	KDN	RNA	0.0475	0.415426	0	0	0.258442	20.2067
GOBP_GLUCOSE_METABOLIC_PROCESS	KDN	RNA	0	0	0.0001	0.0366	0.257898	13.6124
GOBP_NUCLEAR_CHROMOSOME_SEGREGATION	KDN	RNA	0.0062	0.274797	0	0	0.25786	0.95535
GOBP_UROGENITAL_SYSTEM_DEVELOPMENT	KDN	RNA	0.0073	0.280449	0	0	0.256723	22.5773
GOBP_CELLULAR_CARBOHYDRATE_METABOLIC_PROCESS	KDN	RNA	0	0	0	0	0.256634	15.1787
GOBP_RESPONSE_TO_OXYGEN_LEVELS	KDN	RNA	0.0155	0.32426	0	0	0.256535	20.0419
GOBP_NUCLEIC_ACID_PHOSPHODIESTER_BOND_HYDROLYSIS	KDN	RNA	0.0141	0.31247	0	0	0.25356	1.61404
GOBP_POSITIVE_REGULATION_OF_CELL_CYCLE	KDN	RNA	0.0194	0.333284	0	0	0.252218	0.384833
GOBP_CELLULAR_PROTEIN_CATABOLIC_PROCESS	KDN	RNA	0.0016	0.232444	0	0	0.250864	21.6013
GOBP_NUCLEOSIDE_DIPHOSPHATE_METABOLIC_PROCESS	KDN	RNA	0.0162	0.325378	0	0	0.249766	17.2381
GOBP_RNA_CATABOLIC_PROCESS	KDN	RNA	0.0024	0.241385	0	0	0.249143	21.1849
GOBP_ESTABLISHMENT_OF_ORGANELLE_LOCALIZATION	KDN	RNA	0.008	0.290556	0	0	0.243688	19.6825
GOBP_ORGANELLE_LOCALIZATION	KDN	RNA	0.0334	0.384828	0	0	0.243173	21.4324
GOBP_CELL_CYCLE_PROCESS	KDN	RNA	0.0001	0.0871667	0	0	0.242336	23.6366
GOBP_CARBOHYDRATE_CATABOLIC_PROCESS	KDN	RNA	0.0011	0.221269	0	0	0.239697	15.5877
GOBP_CHROMOSOME_SEGREGATION	KDN	RNA	0.0114	0.304194	0	0	0.238862	1.80077
GOBP_PROTEIN_MODIFICATION_BY_SMALL_PROTEIN_CONJUGATION_OR_REMOVAL	KDN	RNA	0.0042	0.2615	0	0	0.238023	22.1845
GOBP_REGULATION_OF_CELL_CYCLE	KDN	RNA	0.0001	0.0871667	0	0	0.237739	23.7182
GOBP_PROTEIN_LOCALIZATION_TO_ORGANELLE	KDN	RNA	0.011	0.299242	0	0	0.237236	21.0186
GOBP_PROTEIN_CATABOLIC_PROCESS	KDN	RNA	0.0029	0.252783	0	0	0.236647	21.4217
GOBP_ATP_METABOLIC_PROCESS	KDN	RNA	0.0024	0.241385	0	0	0.235186	17.2911
GOBP_CELLULAR_MACROMOLECULE_CATABOLIC_PROCESS	KDN	RNA	0.0002	0.13075	0	0	0.234772	21.6713
GOBP_POSITIVE_REGULATION_OF_CELLULAR_PROTEIN_LOCALIZATION	KDN	RNA	0.0342	0.38613	0	0	0.233454	20.0526
GOBP_RECEPTOR_SIGNALING_PATHWAY_VIA_STAT	KDN	RNA	0.0005	0.186786	0	0	0.230707	8.39947
GOBP_REGULATION_OF_PROTEIN_CATABOLIC_PROCESS	KDN	RNA	0.0226	0.339649	0	0	0.228333	20.2581
GOBP_NEGATIVE_REGULATION_OF_CELL_CYCLE	KDN	RNA	0.0236	0.342856	0	0	0.228174	23.7021
GOBP_ENERGY_DERIVATION_BY_OXIDATION_OF_ORGANIC_COMPOUNDS	KDN	RNA	0.0088	0.290556	0.0001	0.0366	0.226731	16.3953
GOBP_MICROTUBULE_CYTOSKELETON_ORGANIZATION	KDN	RNA	0.0082	0.290556	0	0	0.226304	0.0754359
GOBP_EXOCYTOSIS	KDN	RNA	0.0158	0.325331	0	0	0.22574	22.2369
GOBP_REGULATION_OF_CATABOLIC_PROCESS	KDN	RNA	0.003	0.253065	0	0	0.224199	20.6983
GOBP_ESTABLISHMENT_OF_PROTEIN_LOCALIZATION	KDN	RNA	0	0	0	0	0.223419	21.4913
GOBP_REGULATION_OF_CELLULAR_CATABOLIC_PROCESS	KDN	RNA	0.0105	0.299242	0	0	0.220413	20.7961
GOBP_CELLULAR_MACROMOLECULE_LOCALIZATION	KDN	RNA	0.0001	0.0871667	0	0	0.217814	20.8568
GOBP_INTRACELLULAR_TRANSPORT	KDN	RNA	0.0001	0.0871667	0	0	0.217795	20.9595
GOBP_ESTABLISHMENT_OF_PROTEIN_LOCALIZATION_TO_ORGANELLE	KDN	RNA	0.0025	0.24213	0	0	0.217729	19.9152
GOBP_INTRACELLULAR_PROTEIN_TRANSPORT	KDN	RNA	0.0007	0.203389	0	0	0.21616	20.8226
GOBP_VASCULATURE_DEVELOPMENT	KDN	RNA	0.0495	0.416061	0	0	0.215832	21.7316
GOBP_POSITIVE_REGULATION_OF_CATALYTIC_ACTIVITY	KDN	RNA	0.0076	0.283599	0	0	0.215457	22.1599
GOBP_CARBOHYDRATE_DERIVATIVE_BIOSYNTHETIC_PROCESS	KDN	RNA	0.0083	0.290556	0	0	0.213552	20.0603
GOBP_GENERATION_OF_PRECURSOR_METABOLITES_AND_ENERGY	KDN	RNA	0	0	0	0	0.212072	16.2113
GOBP_REGULATION_OF_ORGANELLE_ORGANIZATION	KDN	RNA	0.0239	0.342951	0	0	0.211427	22.1628
GOBP_REGULATION_OF_CELLULAR_LOCALIZATION	KDN	RNA	0.01	0.299242	0	0	0.21123	20.2121
GOBP_REGULATION_OF_CELLULAR_COMPONENT_BIOGENESIS	KDN	RNA	0.0401	0.403313	0	0	0.210142	22.3715
GOBP_MACROMOLECULE_CATABOLIC_PROCESS	KDN	RNA	0.0009	0.213955	0	0	0.210127	21.3892
GOBP_CELLULAR_AMIDE_METABOLIC_PROCESS	KDN	RNA	0.0038	0.2615	0	0	0.209986	21.0464
GOBP_IMPORT_INTO_CELL	KDN	RNA	0.0012	0.224143	0.0001	0.0366	0.209853	11.8907
GOBP_REGULATION_OF_HYDROLASE_ACTIVITY	KDN	RNA	0.018	0.330507	0	0	0.209495	21.8921
GOBP_PROTEIN_CONTAINING_COMPLEX_SUBUNIT_ORGANIZATION	KDN	RNA	0.0048	0.266529	0	0	0.208517	21.2453
GOBP_RESPONSE_TO_STEROID_HORMONE	KDN	RNA	0.029	0.364591	0	0	0.208431	19.1334
GOBP_RESPONSE_TO_INSULIN	KDN	RNA	0.0043	0.2615	0.0001	0.0366	0.206107	19.698
GOBP_RESPONSE_TO_GROWTH_FACTOR	KDN	RNA	0.0097	0.299242	0	0	0.205745	21.4884
GOBP_ENDOMEMBRANE_SYSTEM_ORGANIZATION	KDN	RNA	0.0018	0.23535	0	0	0.205504	19.4744
GOBP_RESPONSE_TO_ABIOTIC_STIMULUS	KDN	RNA	0.0065	0.277348	0	0	0.20542	20.6552
GOBP_RESPONSE_TO_CYTOKINE	KDN	RNA	0.0117	0.305955	0	0	0.203841	21.0461
GOBP_POSITIVE_REGULATION_OF_GENE_EXPRESSION	KDN	RNA	0.0087	0.290556	0	0	0.203799	20.2474
GOBP_POSITIVE_REGULATION_OF_NUCLEOBASE_CONTAINING_COMPOUND_METABOLIC_PROCESS	KDN	RNA	0.0036	0.2615	0	0	0.202748	22.7441
GOBP_SMALL_MOLECULE_CATABOLIC_PROCESS	KDN	RNA	0	0	0	0	0.19986	13.9814
GOBP_TUBE_DEVELOPMENT	KDN	RNA	0.0069	0.277348	0	0	0.199367	22.2695
GOBP_ORGANONITROGEN_COMPOUND_BIOSYNTHETIC_PROCESS	KDN	RNA	0.0019	0.236595	0	0	0.19214	20.5461
GOBP_APOPTOTIC_SIGNALING_PATHWAY	KDN	RNA	0.0132	0.310973	0	0	0.192035	19.4517
GOBP_POSITIVE_REGULATION_OF_MOLECULAR_FUNCTION	KDN	RNA	0.033	0.383533	0	0	0.190828	21.9258
GOBP_CIRCULATORY_SYSTEM_DEVELOPMENT	KDN	RNA	0.0218	0.33859	0	0	0.190388	22.4906
GOBP_TUBE_MORPHOGENESIS	KDN	RNA	0.0454	0.412226	0	0	0.189928	22.2593
GOBP_POSITIVE_REGULATION_OF_BIOSYNTHETIC_PROCESS	KDN	RNA	0.0195	0.333284	0	0	0.188828	22.3196
GOBP_PROTEIN_LOCALIZATION_TO_MEMBRANE	KDN	RNA	0.011	0.299242	0	0	0.187192	19.0737
GOBP_REGULATION_OF_INTRACELLULAR_SIGNAL_TRANSDUCTION	KDN	RNA	0.0041	0.2615	0	0	0.186451	21.8556
GOBP_APOPTOTIC_PROCESS	KDN	RNA	0.0017	0.233974	0	0	0.186287	20.6322
GOBP_REGULATION_OF_CELL_DEATH	KDN	RNA	0.0032	0.253576	0	0	0.185779	20.5972
GOBP_REGULATION_OF_RESPONSE_TO_EXTERNAL_STIMULUS	KDN	RNA	0.0474	0.415426	0	0	0.184781	21.9836
GOBP_CELLULAR_RESPONSE_TO_HORMONE_STIMULUS	KDN	RNA	0.0026	0.242821	0	0	0.181464	19.5814
GOBP_HUMORAL_IMMUNE_RESPONSE	KDN	RNA	0.0029	0.252783	0	0	0.180639	12.2183
GOBP_REGULATION_OF_SMALL_MOLECULE_METABOLIC_PROCESS	KDN	RNA	0.0052	0.266529	0	0	0.179097	18.5587
GOBP_RESPONSE_TO_HORMONE	KDN	RNA	0.001	0.217917	0	0	0.177318	19.7665
GOBP_POSITIVE_REGULATION_OF_CELL_DEATH	KDN	RNA	0.0232	0.340831	0	0	0.174978	20.6396
GOBP_CARBOHYDRATE_METABOLIC_PROCESS	KDN	RNA	0.0001	0.0871667	0	0	0.166429	14.5976
GOBP_CELL_MIGRATION	KDN	RNA	0.0337	0.384828	0	0	0.162255	23.1534
GOBP_CARBOHYDRATE_DERIVATIVE_METABOLIC_PROCESS	KDN	RNA	0.0016	0.232444	0	0	0.160178	19.3411
GOBP_BEHAVIOR	KDN	RNA	0.0002	0.13075	0	0	0.159376	16.2257
GOBP_RESPONSE_TO_ENDOGENOUS_STIMULUS	KDN	RNA	0.001	0.217917	0	0	0.15833	20.3981
GOBP_REGULATION_OF_PROTEOLYSIS	KDN	RNA	0.0438	0.411977	0	0	0.152881	19.963
GOBP_RHYTHMIC_PROCESS	KDN	RNA	0.0299	0.36586	0.0001	0.0366	0.148071	16.8656
GOBP_ORGANIC_ACID_TRANSPORT	KDN	RNA	0.001	0.217917	0	0	0.147338	13.0072
GOBP_ORGANIC_ANION_TRANSPORT	KDN	RNA	0.0001	0.0871667	0.0001	0.0366	0.144826	12.0844
GOBP_NEGATIVE_REGULATION_OF_CELL_POPULATION_PROLIFERATION	KDN	RNA	0.0345	0.38613	0.0001	0.0366	0.141426	20.0786
GOBP_MEMBRANE_ORGANIZATION	KDN	RNA	0.0072	0.280449	0	0	0.132586	18.8598
GOBP_LIPID_LOCALIZATION	KDN	RNA	0.0007	0.203389	0	0	0.132187	13.8182
GOBP_NEGATIVE_REGULATION_OF_NERVOUS_SYSTEM_DEVELOPMENT	KDN	RNA	0.009	0.290556	0	0	0.128829	8.85004
GOBP_ORGANOPHOSPHATE_METABOLIC_PROCESS	KDN	RNA	0.0027	0.243466	0	0	0.124636	18.6446
GOBP_NUCLEOBASE_CONTAINING_SMALL_MOLECULE_METABOLIC_PROCESS	KDN	RNA	0.0226	0.339649	0	0	0.120232	17.6022
GOBP_SMALL_MOLECULE_METABOLIC_PROCESS	KDN	RNA	0	0	0	0	0.117424	17.4347
GOBP_MONOCARBOXYLIC_ACID_METABOLIC_PROCESS	KDN	RNA	0.0002	0.13075	0	0	0.117379	15.3131
GOBP_ORGANIC_ACID_METABOLIC_PROCESS	KDN	RNA	0.0022	0.239708	0	0	0.113573	17.1795
GOBP_FATTY_ACID_METABOLIC_PROCESS	KDN	RNA	0.0145	0.318634	0	0	0.11108	15.4249
GOBP_CATION_TRANSPORT	KDN	RNA	0	0	0	0	0.106232	12.2471
GOBP_SYNAPTIC_SIGNALING	KDN	RNA	0.0002	0.13075	0.0001	0.0366	0.105986	15.5789
GOBP_REGULATION_OF_TRANS_SYNAPTIC_SIGNALING	KDN	RNA	0.0201	0.335978	0.0001	0.0366	0.105139	16.0399
GOBP_RESPONSE_TO_NITROGEN_COMPOUND	KDN	RNA	0.008	0.290556	0	0	0.10478	19.2199
GOBP_INORGANIC_ION_TRANSMEMBRANE_TRANSPORT	KDN	RNA	0.0003	0.1569	0	0	0.100392	11.5759
GOBP_CATION_TRANSMEMBRANE_TRANSPORT	KDN	RNA	0.0005	0.186786	0	0	0.0991302	12.0738
GOBP_SMALL_MOLECULE_BIOSYNTHETIC_PROCESS	KDN	RNA	0.007	0.277348	0	0	0.097359	16.6021
GOBP_TRANSMEMBRANE_TRANSPORT	KDN	RNA	0	0	0	0	0.0949053	13.9435
GOBP_ANION_TRANSMEMBRANE_TRANSPORT	KDN	RNA	0.0011	0.221269	0	0	0.0947766	12.4186
GOBP_HOMEOSTATIC_PROCESS	KDN	RNA	0.0335	0.384828	0	0	0.0883796	20.0409
GOBP_SENSORY_PERCEPTION	KDN	RNA	0.0229	0.339802	0	0	0.0853672	10.6605
GOBP_PEPTIDYL_SERINE_MODIFICATION	KDN	RNA	0.0026	0.242821	0	0	0.0842574	16.3221
GOBP_LIPID_METABOLIC_PROCESS	KDN	RNA	0.0089	0.290556	0	0	0.0783592	18.2869
GOBP_NERVOUS_SYSTEM_PROCESS	KDN	RNA	0.0001	0.0871667	0	0	0.0726673	15.696
GOBP_CHEMICAL_HOMEOSTASIS	KDN	RNA	0.0016	0.232444	0	0	0.0683517	16.5442
GOBP_PROTEIN_PHOSPHORYLATION	KDN	RNA	0.0273	0.356473	0	0	0.0626212	19.9963
GOBP_ION_HOMEOSTASIS	KDN	RNA	0.0199	0.335732	0	0	0.0589619	16.4618
GOBP_CELL_CELL_SIGNALING	KDN	RNA	0.0055	0.271009	0	0	0.0475013	17.2714
GOBP_RESPONSE_TO_TYPE_I_INTERFERON	KDN	RNA	0.0021	0.238761	0	0	0.0305218	6.26378
GOBP_CELLULAR_RESPONSE_TO_COPPER_ION	TLM	RNA	0	0	0	0	0.845193	8.77991
GOBP_SENSORY_PERCEPTION_OF_SMELL	TLM	RNA	0	0	0	0	0.835314	15.8161
GOBP_REGULATION_OF_MYELINATION	TLM	RNA	0.001	0.143583	0	0	0.823951	4.55548
GOBP_RESPONSE_TO_COPPER_ION	TLM	RNA	0	0	0	0	0.793121	8.6723
GOBP_DETOXIFICATION_OF_INORGANIC_COMPOUND	TLM	RNA	0	0	0	0	0.788794	8.54081
GOBP_ZINC_ION_HOMEOSTASIS	TLM	RNA	0	0	0	0	0.783242	8.00483
GOBP_DETECTION_OF_CHEMICAL_STIMULUS	TLM	RNA	0	0	0	0	0.75995	15.3618
GOBP_SENSORY_PERCEPTION_OF_CHEMICAL_STIMULUS	TLM	RNA	0	0	0	0	0.754136	15.8003
GOBP_AXONEME_ASSEMBLY	TLM	RNA	0.0005	0.123071	0	0	0.727128	1.69092
GOBP_THIOESTER_METABOLIC_PROCESS	TLM	RNA	0.0033	0.210589	0	0	0.726878	4.42093
GOBP_CELLULAR_RESPONSE_TO_CADMIUM_ION	TLM	RNA	0	0	0	0	0.711149	9.37504
GOBP_RESPONSE_TO_TYPE_I_INTERFERON	TLM	RNA	0	0	0	0	0.686445	18.6792
GOBP_DE_NOVO_PROTEIN_FOLDING	TLM	RNA	0.0004	0.114867	0	0	0.674278	20.9175
GOBP_STRESS_RESPONSE_TO_METAL_ION	TLM	RNA	0	0	0	0	0.660184	8.15105
GOBP_MICROTUBULE_BUNDLE_FORMATION	TLM	RNA	0.0031	0.210589	0	0	0.657447	1.60983
GOBP_DETOXIFICATION	TLM	RNA	0.0006	0.129225	0	0	0.654589	6.87945
GOBP_REGULATION_OF_MICROTUBULE_POLYMERIZATION_OR_DEPOLYMERIZATION	TLM	RNA	0.0082	0.264831	0.0001	0.0454333	0.648972	3.65371
GOBP_RESPONSE_TO_CADMIUM_ION	TLM	RNA	0	0	0	0	0.640076	8.82624
GOBP_CELLULAR_RESPONSE_TO_ZINC_ION	TLM	RNA	0	0	0	0	0.63532	8.37682
GOBP_TRNA_METABOLIC_PROCESS	TLM	RNA	0.0009	0.140973	0	0	0.634559	2.88077
GOBP_VIRAL_GENE_EXPRESSION	TLM	RNA	0.0001	0.0574333	0	0	0.597382	6.15429
GOBP_RESPONSE_TO_ZINC_ION	TLM	RNA	0.0003	0.10338	0.0001	0.0454333	0.592739	7.56836
GOBP_CHAPERONE_MEDIATED_PROTEIN_FOLDING	TLM	RNA	0	0	0	0	0.591669	20.8192
GOBP_CELLULAR_RESPIRATION	TLM	RNA	0.0262	0.348457	0	0	0.588657	5.99818
GOBP_TRIGLYCERIDE_METABOLIC_PROCESS	TLM	RNA	0.0197	0.326376	0	0	0.582958	6.03251
GOBP_DETECTION_OF_STIMULUS_INVOLVED_IN_SENSORY_PERCEPTION	TLM	RNA	0	0	0	0	0.576354	15.6857
GOBP_CELLULAR_TRANSITION_METAL_ION_HOMEOSTASIS	TLM	RNA	0.0006	0.129225	0	0	0.574475	7.66082
GOBP_MITOCHONDRIAL_TRANSLATION	TLM	RNA	0.0165	0.315272	0	0	0.566777	3.91726
GOBP_NEURON_PROJECTION_EXTENSION	TLM	RNA	0.019	0.321181	0	0	0.566167	4.90993
GOBP_NUCLEOSIDE_BISPHOSPHATE_METABOLIC_PROCESS	TLM	RNA	0.0256	0.348457	0	0	0.555235	4.4201
GOBP_STEROL_BIOSYNTHETIC_PROCESS	TLM	RNA	0.0417	0.353845	0	0	0.550872	4.24572
GOBP_NEUROTRANSMITTER_SECRETION	TLM	RNA	0.0251	0.348457	0	0	0.549043	4.73305
GOBP_PROTEIN_FOLDING	TLM	RNA	0	0	0	0	0.547489	21.6979
GOBP_TRANSITION_METAL_ION_HOMEOSTASIS	TLM	RNA	0.0005	0.123071	0	0	0.540694	7.74307
GOBP_MITOCHONDRIAL_GENE_EXPRESSION	TLM	RNA	0.0163	0.315272	0	0	0.529774	2.88105
GOBP_DEVELOPMENTAL_GROWTH_INVOLVED_IN_MORPHOGENESIS	TLM	RNA	0.019	0.321181	0	0	0.525729	5.31911
GOBP_INORGANIC_ANION_TRANSPORT	TLM	RNA	0.0446	0.364198	0	0	0.524501	6.06419
GOBP_AXON_EXTENSION	TLM	RNA	0.0353	0.350981	0.0001	0.0454333	0.516875	3.89235
GOBP_ENDOPLASMIC_RETICULUM_UNFOLDED_PROTEIN_RESPONSE	TLM	RNA	0.0012	0.147686	0.0001	0.0454333	0.509657	19.8817
GOBP_RNA_MODIFICATION	TLM	RNA	0.0403	0.352277	0	0	0.494736	3.91032
GOBP_CILIUM_ORGANIZATION	TLM	RNA	0	0	0	0	0.467019	1.22857
GOBP_DEVELOPMENTAL_CELL_GROWTH	TLM	RNA	0.0395	0.352277	0	0	0.462383	4.60461
GOBP_ALCOHOL_BIOSYNTHETIC_PROCESS	TLM	RNA	0.0383	0.350981	0	0	0.461853	3.50197
GOBP_POSITIVE_REGULATION_OF_INTRACELLULAR_TRANSPORT	TLM	RNA	0.0395	0.352277	0	0	0.461663	3.86182
GOBP_REGULATION_OF_MRNA_SPLICING_VIA_SPLICEOSOME	TLM	RNA	0.0011	0.145792	0.0001	0.0454333	0.459192	18.8981
GOBP_ATP_METABOLIC_PROCESS	TLM	RNA	0.0041	0.233112	0	0	0.459018	6.49195
GOBP_RESPONSE_TO_TOPOLOGICALLY_INCORRECT_PROTEIN	TLM	RNA	0	0	0	0	0.458491	20.6824
GOBP_MICROTUBULE_POLYMERIZATION_OR_DEPOLYMERIZATION	TLM	RNA	0.0356	0.350981	0.0001	0.0454333	0.453917	3.04626
GOBP_SULFUR_COMPOUND_METABOLIC_PROCESS	TLM	RNA	0.0278	0.350501	0	0	0.45387	3.96243
GOBP_POSITIVE_REGULATION_OF_NERVOUS_SYSTEM_DEVELOPMENT	TLM	RNA	0.019	0.321181	0	0	0.451532	3.12419
GOBP_MICROTUBULE_BASED_TRANSPORT	TLM	RNA	0.0035	0.215375	0	0	0.427688	0.292595
GOBP_NUCLEOBASE_CONTAINING_SMALL_MOLECULE_METABOLIC_PROCESS	TLM	RNA	0.0342	0.350981	0	0	0.417189	4.10168
GOBP_TRANSPORT_ALONG_MICROTUBULE	TLM	RNA	0.0295	0.350501	0.0001	0.0454333	0.414573	23.6501
GOBP_REGULATION_OF_TRANS_SYNAPTIC_SIGNALING	TLM	RNA	0.0117	0.284774	0	0	0.411868	4.96886
GOBP_POSITIVE_REGULATION_OF_ESTABLISHMENT_OF_PROTEIN_LOCALIZATION	TLM	RNA	0.0478	0.366808	0	0	0.407554	3.70748
GOBP_PROTEIN_TARGETING_TO_MEMBRANE	TLM	RNA	0.0118	0.284774	0	0	0.403736	3.83667
GOBP_ESTABLISHMENT_OF_PROTEIN_LOCALIZATION_TO_MEMBRANE	TLM	RNA	0.0307	0.350981	0	0	0.396916	3.00365
GOBP_DETECTION_OF_STIMULUS	TLM	RNA	0	0	0	0	0.394506	16.1851
GOBP_CELLULAR_RESPONSE_TO_TOPOLOGICALLY_INCORRECT_PROTEIN	TLM	RNA	0.0011	0.145792	0.0001	0.0454333	0.393012	20.7493
GOBP_REGULATION_OF_MRNA_PROCESSING	TLM	RNA	0.0009	0.140973	0.0001	0.0454333	0.384677	19.3734
GOBP_RNA_LOCALIZATION	TLM	RNA	0.0015	0.161531	0.0001	0.0454333	0.373516	20.9042
GOBP_REGULATION_OF_RNA_SPLICING	TLM	RNA	0.0003	0.10338	0	0	0.371968	18.4967
GOBP_MICROTUBULE_BASED_MOVEMENT	TLM	RNA	0.0029	0.208196	0.0001	0.0454333	0.363933	0.607756
GOBP_EXOCYTOSIS	TLM	RNA	0.0064	0.247213	0	0	0.360078	4.29155
GOBP_ORGANELLE_LOCALIZATION	TLM	RNA	0.0201	0.32672	0	0	0.351864	2.65706
GOBP_ORGANELLE_ASSEMBLY	TLM	RNA	0.0045	0.233112	0	0	0.345523	1.33069
GOBP_PROTEIN_TARGETING	TLM	RNA	0.0288	0.350501	0	0	0.34292	2.81139
GOBP_RNA_SPLICING_VIA_TRANSESTERIFICATION_REACTIONS	TLM	RNA	0	0	0	0	0.335675	20.9822
GOBP_PROTEIN_CONTAINING_COMPLEX_LOCALIZATION	TLM	RNA	0.0046	0.233112	0	0	0.334183	22.1276
GOBP_MICROTUBULE_BASED_PROCESS	TLM	RNA	0.0007	0.134011	0	0	0.329468	1.00092
GOBP_AXON_DEVELOPMENT	TLM	RNA	0.0372	0.350981	0	0	0.320461	4.47998
GOBP_ESTABLISHMENT_OF_PROTEIN_LOCALIZATION_TO_ORGANELLE	TLM	RNA	0.036	0.350981	0	0	0.310655	2.25342
GOBP_INTRACELLULAR_PROTEIN_TRANSPORT	TLM	RNA	0.0004	0.114867	0	0	0.310312	2.34306
GOBP_INTRACELLULAR_TRANSPORT	TLM	RNA	0	0	0	0	0.306667	2.39223
GOBP_SMALL_MOLECULE_METABOLIC_PROCESS	TLM	RNA	0.0429	0.357918	0	0	0.306169	3.59189
GOBP_PROTEIN_LOCALIZATION_TO_ENDOPLASMIC_RETICULUM	TLM	RNA	0.0054	0.237938	0	0	0.304362	5.38151
GOBP_RNA_SPLICING	TLM	RNA	0	0	0	0	0.300255	21.0528
GOBP_ANATOMICAL_STRUCTURE_HOMEOSTASIS	TLM	RNA	0.0016	0.162165	0.0001	0.0454333	0.291167	22.5224
GOBP_PROTEIN_CONTAINING_COMPLEX_SUBUNIT_ORGANIZATION	TLM	RNA	0.032	0.350981	0	0	0.288004	3.14408
GOBP_ESTABLISHMENT_OF_PROTEIN_LOCALIZATION	TLM	RNA	0.0008	0.13784	0	0	0.282207	2.23963
GOBP_MRNA_PROCESSING	TLM	RNA	0.0004	0.114867	0	0	0.265344	22.7775
GOBP_CELLULAR_MACROMOLECULE_LOCALIZATION	TLM	RNA	0.0152	0.313832	0	0	0.24774	2.15272
GOBP_WOUND_HEALING	TLM	RNA	0.0335	0.350981	0	0	0.235241	22.5622
GOBP_PROCESS_UTILIZING_AUTOPHAGIC_MECHANISM	TLM	RNA	0.04	0.352277	0	0	0.22921	1.59339
GOBP_SENSORY_PERCEPTION	TLM	RNA	0	0	0	0	0.21912	16.6589
GOBP_CIRCULATORY_SYSTEM_DEVELOPMENT	TLM	RNA	0.0002	0.08615	0	0	0.213063	22.4699
GOBP_CELLULAR_RESPONSE_TO_NITROGEN_COMPOUND	TLM	RNA	0.0374	0.350981	0	0	0.202127	0.579978
GOBP_RNA_PROCESSING	TLM	RNA	0.0058	0.237938	0	0	0.201945	23.6199
GOBP_G_PROTEIN_COUPLED_RECEPTOR_SIGNALING_PATHWAY	TLM	RNA	0	0	0.0001	0.0454333	0.185307	16.6693
GOBP_REPRODUCTION	TLM	RNA	0.0046	0.233112	0	0	0.167294	0.694795
GOBP_NEGATIVE_REGULATION_OF_CELL_DEATH	TLM	RNA	0	0	0	0	0.165799	21.0195
GOBP_CHEMICAL_HOMEOSTASIS	TLM	RNA	0.0049	0.237938	0	0	0.162127	6.01478
GOBP_APOPTOTIC_SIGNALING_PATHWAY	TLM	RNA	0.0471	0.366808	0.0001	0.0454333	0.155226	22.9419
GOBP_REGULATION_OF_PROTEIN_PHOSPHORYLATION	TLM	RNA	0.029	0.350501	0	0	0.142493	23.2758
GOBP_CELL_CYCLE_PROCESS	TLM	RNA	0.0327	0.350981	0	0	0.138019	1.18226
GOBP_REGULATION_OF_CELL_DEATH	TLM	RNA	0	0	0	0	0.131686	20.9845
GOBP_APOPTOTIC_PROCESS	TLM	RNA	0	0	0	0	0.126839	21.4526
GOBP_CYTOKINE_MEDIATED_SIGNALING_PATHWAY	TLM	RNA	0.0082	0.264831	0.0001	0.0454333	0.110504	21.5926
GOBP_POSITIVE_REGULATION_OF_CELL_POPULATION_PROLIFERATION	TLM	RNA	0.0017	0.162728	0	0	0.0889562	20.4793
GOBP_REGULATION_OF_IMMUNE_SYSTEM_PROCESS	TLM	RNA	0.0011	0.145792	0	0	0.0716353	0.324296
GOBP_RESPONSE_TO_CYTOKINE	TLM	RNA	0.0032	0.210589	0	0	0.0631592	23.9737
GOBP_NEGATIVE_REGULATION_OF_BIOSYNTHETIC_PROCESS	TLM	RNA	0.0032	0.210589	0	0	0.0533211	23.5758
GOBP_NEGATIVE_REGULATION_OF_NUCLEOBASE_CONTAINING_COMPOUND_METABOLIC_PROCESS	TLM	RNA	0.0055	0.237938	0	0	0.0530142	0.154689
GOBP_CELL_POPULATION_PROLIFERATION	TLM	RNA	0	0	0	0	0.049101	20.2335
GOBP_NEGATIVE_REGULATION_OF_CELL_KILLING	MUS	RNA	0	0	0	0	0.985501	21.8025
GOBP_NEGATIVE_REGULATION_OF_LEUKOCYTE_MEDIATED_CYTOTOXICITY	MUS	RNA	0	0	0	0	0.985501	21.8025
GOBP_NEGATIVE_REGULATION_OF_LYMPHOCYTE_MEDIATED_IMMUNITY	MUS	RNA	0	0	0	0	0.974286	21.5732
GOBP_NEGATIVE_REGULATION_OF_LEUKOCYTE_MEDIATED_IMMUNITY	MUS	RNA	0	0	0	0	0.973258	21.6547
GOBP_NEGATIVE_REGULATION_OF_ADAPTIVE_IMMUNE_RESPONSE	MUS	RNA	0	0	0	0	0.966058	21.5034
GOBP_ALPHA_BETA_T_CELL_PROLIFERATION	MUS	RNA	0	0	0	0	0.961358	22.0993
GOBP_ANTIGEN_PROCESSING_AND_PRESENTATION_OF_ENDOGENOUS_ANTIGEN	MUS	RNA	0.0001	0.0535	0	0	0.960992	22.1624
GOBP_ANTIGEN_PROCESSING_AND_PRESENTATION_OF_ENDOGENOUS_PEPTIDE_ANTIGEN	MUS	RNA	0.0001	0.0535	0	0	0.957329	22.1362
GOBP_REGULATION_OF_SUBSTRATE_ADHESION_DEPENDENT_CELL_SPREADING	MUS	RNA	0	0	0	0	0.948945	1.46373
GOBP_HUMORAL_IMMUNE_RESPONSE_MEDIATED_BY_CIRCULATING_IMMUNOGLOBULIN	MUS	RNA	0	0	0	0	0.934158	21.633
GOBP_POSITIVE_REGULATION_OF_ANTIGEN_RECEPTOR_MEDIATED_SIGNALING_PATHWAY	MUS	RNA	0.0017	0.143605	0	0	0.93133	22.3967
GOBP_REGULATION_OF_CELL_MORPHOGENESIS_INVOLVED_IN_DIFFERENTIATION	MUS	RNA	0	0	0	0	0.927449	1.7117
GOBP_POSITIVE_REGULATION_OF_CELL_MORPHOGENESIS_INVOLVED_IN_DIFFERENTIATION	MUS	RNA	0	0	0	0	0.923518	1.89398
GOBP_RESPIRATORY_ELECTRON_TRANSPORT_CHAIN	MUS	RNA	0.0001	0.0535	0	0	0.904472	6.38061
GOBP_OXIDATIVE_PHOSPHORYLATION	MUS	RNA	0.0001	0.0535	0	0	0.902191	6.68068
GOBP_COMPLEMENT_ACTIVATION	MUS	RNA	0	0	0	0	0.895937	21.8013
GOBP_NEGATIVE_REGULATION_OF_INNATE_IMMUNE_RESPONSE	MUS	RNA	0.0001	0.0535	0	0	0.894541	22.4678
GOBP_LYMPHOCYTE_COSTIMULATION	MUS	RNA	0	0	0	0	0.894205	22.1906
GOBP_B_CELL_RECEPTOR_SIGNALING_PATHWAY	MUS	RNA	0	0	0	0	0.893192	22.3091
GOBP_DENDRITIC_CELL_DIFFERENTIATION	MUS	RNA	0	0	0	0	0.89114	21.6823
GOBP_RNA_MODIFICATION	MUS	RNA	0	0	0	0	0.890635	7.9829
GOBP_REGULATION_OF_MYELOID_LEUKOCYTE_MEDIATED_IMMUNITY	MUS	RNA	0.0003	0.0963	0	0	0.882916	22.7489
GOBP_ESTABLISHMENT_OF_ENDOTHELIAL_BARRIER	MUS	RNA	0	0	0	0	0.880609	0.618663
GOBP_INTERFERON_GAMMA_PRODUCTION	MUS	RNA	0	0	0	0	0.877681	22.1517
GOBP_NEGATIVE_REGULATION_OF_INTERLEUKIN_6_PRODUCTION	MUS	RNA	0.0001	0.0535	0	0	0.877391	21.6345
GOBP_REGULATION_OF_COMPLEMENT_ACTIVATION	MUS	RNA	0	0	0	0	0.871868	21.8383
GOBP_INFLAMMATORY_RESPONSE_TO_ANTIGENIC_STIMULUS	MUS	RNA	0	0	0.0001	0.0281667	0.87165	22.1728
GOBP_REGULATION_OF_PROTEIN_AUTOPHOSPHORYLATION	MUS	RNA	0.0121	0.189822	0.0002	0.04225	0.868421	23.6921
GOBP_MITOCHONDRIAL_RESPIRATORY_CHAIN_COMPLEX_ASSEMBLY	MUS	RNA	0.0013	0.1391	0	0	0.864434	6.53741
GOBP_REGULATION_OF_LEUKOCYTE_DEGRANULATION	MUS	RNA	0.0005	0.114643	0	0	0.862811	22.794
GOBP_FATTY_ACYL_COA_BIOSYNTHETIC_PROCESS	MUS	RNA	0.0001	0.0535	0	0	0.862379	22.8815
GOBP_DENDRITIC_CELL_MIGRATION	MUS	RNA	0.0037	0.1605	0.0002	0.04225	0.857312	22.7375
GOBP_NEGATIVE_REGULATION_OF_IMMUNE_RESPONSE	MUS	RNA	0	0	0	0	0.852966	21.9687
GOBP_POSITIVE_REGULATION_OF_INTERFERON_GAMMA_PRODUCTION	MUS	RNA	0	0	0	0	0.849505	21.8932
GOBP_MAST_CELL_ACTIVATION	MUS	RNA	0.0001	0.0535	0	0	0.848832	22.6989
GOBP_DENDRITIC_SPINE_DEVELOPMENT	MUS	RNA	0	0	0	0	0.84594	1.44967
GOBP_POSITIVE_REGULATION_OF_CELL_SUBSTRATE_ADHESION	MUS	RNA	0	0	0	0	0.841026	0.893342
GOBP_POSITIVE_REGULATION_OF_CYTOKINE_PRODUCTION_INVOLVED_IN_IMMUNE_RESPONSE	MUS	RNA	0	0	0	0	0.835194	22.2494
GOBP_CORTICAL_ACTIN_CYTOSKELETON_ORGANIZATION	MUS	RNA	0.0033	0.155779	0.0001	0.0281667	0.832028	0.0654178
GOBP_T_CELL_MEDIATED_CYTOTOXICITY	MUS	RNA	0	0	0	0	0.83035	22.3428
GOBP_CELLULAR_RESPIRATION	MUS	RNA	0	0	0	0	0.83015	6.17669
GOBP_NATURAL_KILLER_CELL_ACTIVATION	MUS	RNA	0	0	0	0	0.829595	22.9723
GOBP_REGULATION_OF_B_CELL_RECEPTOR_SIGNALING_PATHWAY	MUS	RNA	0.0001	0.0535	0	0	0.828454	22.4878
GOBP_NEGATIVE_REGULATION_OF_RESPONSE_TO_BIOTIC_STIMULUS	MUS	RNA	0	0	0	0	0.82649	22.6418
GOBP_ACTIVATION_OF_GTPASE_ACTIVITY	MUS	RNA	0.0001	0.0535	0	0	0.825105	23.6573
GOBP_REGULATION_OF_ANTIGEN_RECEPTOR_MEDIATED_SIGNALING_PATHWAY	MUS	RNA	0	0	0	0	0.820318	22.5163
GOBP_MATURE_B_CELL_DIFFERENTIATION	MUS	RNA	0	0	0	0	0.818714	22.0058
GOBP_NEGATIVE_REGULATION_OF_B_CELL_ACTIVATION	MUS	RNA	0	0	0	0	0.818529	22.1828
GOBP_SKELETAL_MUSCLE_CONTRACTION	MUS	RNA	0.0013	0.1391	0.0001	0.0281667	0.817385	8.55066
GOBP_B_CELL_MEDIATED_IMMUNITY	MUS	RNA	0	0	0	0	0.817354	21.6674
GOBP_NEGATIVE_REGULATION_OF_LEUKOCYTE_PROLIFERATION	MUS	RNA	0	0	0	0	0.815697	22.2008
GOBP_REGULATION_OF_T_CELL_RECEPTOR_SIGNALING_PATHWAY	MUS	RNA	0	0	0	0	0.813275	22.5456
GOBP_MAST_CELL_ACTIVATION_INVOLVED_IN_IMMUNE_RESPONSE	MUS	RNA	0.0042	0.1605	0.0002	0.04225	0.813176	23.0793
GOBP_REGULATION_OF_B_CELL_MEDIATED_IMMUNITY	MUS	RNA	0.0001	0.0535	0	0	0.81143	21.9867
GOBP_REGULATION_OF_T_CELL_MEDIATED_CYTOTOXICITY	MUS	RNA	0.0003	0.0963	0	0	0.808235	22.2458
GOBP_LIPOPOLYSACCHARIDE_MEDIATED_SIGNALING_PATHWAY	MUS	RNA	0.0144	0.195864	0.0002	0.04225	0.80801	23.8097
GOBP_POSITIVE_REGULATION_OF_CELL_MATRIX_ADHESION	MUS	RNA	0.0005	0.114643	0	0	0.806649	0.492368
GOBP_REGULATION_OF_HUMORAL_IMMUNE_RESPONSE	MUS	RNA	0	0	0	0	0.806311	21.5561
GOBP_ANTIGEN_PROCESSING_AND_PRESENTATION_OF_EXOGENOUS_PEPTIDE_ANTIGEN_VIA_MHC_CLASS_I	MUS	RNA	0	0	0	0	0.80543	22.7691
GOBP_INTERLEUKIN_12_PRODUCTION	MUS	RNA	0.006	0.163089	0	0	0.804257	22.6199
GOBP_HUMORAL_IMMUNE_RESPONSE	MUS	RNA	0	0	0	0	0.803215	21.734
GOBP_TRANSLATIONAL_INITIATION	MUS	RNA	0.0042	0.1605	0.0002	0.04225	0.802276	0.954846
GOBP_REGULATION_OF_LAMELLIPODIUM_ORGANIZATION	MUS	RNA	0.0078	0.171345	0.0002	0.04225	0.801575	0.214095
GOBP_MONOCYTE_DIFFERENTIATION	MUS	RNA	0.004	0.1605	0	0	0.799191	23.194
GOBP_POSITIVE_REGULATION_OF_CELL_SUBSTRATE_JUNCTION_ORGANIZATION	MUS	RNA	0.0049	0.1605	0.0001	0.0281667	0.798698	0.408541
GOBP_REGULATION_OF_NATURAL_KILLER_CELL_MEDIATED_IMMUNITY	MUS	RNA	0	0	0	0	0.796712	22.624
GOBP_REGULATION_OF_CD4_POSITIVE_ALPHA_BETA_T_CELL_DIFFERENTIATION	MUS	RNA	0.0002	0.08025	0	0	0.792634	21.5297
GOBP_MATURE_B_CELL_DIFFERENTIATION_INVOLVED_IN_IMMUNE_RESPONSE	MUS	RNA	0	0	0.0001	0.0281667	0.79158	21.9108
GOBP_POSITIVE_REGULATION_OF_ACTIN_FILAMENT_BUNDLE_ASSEMBLY	MUS	RNA	0.0397	0.247489	0.0002	0.04225	0.79106	0.438527
GOBP_EPHRIN_RECEPTOR_SIGNALING_PATHWAY	MUS	RNA	0.0002	0.08025	0.0001	0.0281667	0.779398	2.02129
GOBP_ANTIGEN_RECEPTOR_MEDIATED_SIGNALING_PATHWAY	MUS	RNA	0	0	0	0	0.779076	22.3778
GOBP_REGULATION_OF_B_CELL_ACTIVATION	MUS	RNA	0	0	0	0	0.776296	22.0807
GOBP_NEGATIVE_REGULATION_OF_ANTIGEN_RECEPTOR_MEDIATED_SIGNALING_PATHWAY	MUS	RNA	0.0048	0.1605	0.0001	0.0281667	0.770636	22.9656
GOBP_B_CELL_DIFFERENTIATION	MUS	RNA	0	0	0	0	0.770144	22.3464
GOBP_MITOCHONDRIAL_GENE_EXPRESSION	MUS	RNA	0	0	0.0001	0.0281667	0.76918	7.74932
GOBP_ADAPTIVE_IMMUNE_RESPONSE	MUS	RNA	0	0	0	0	0.768671	22.0337
GOBP_NATURAL_KILLER_CELL_MEDIATED_IMMUNITY	MUS	RNA	0	0	0	0	0.768233	22.4581
GOBP_PHAGOCYTOSIS_RECOGNITION	MUS	RNA	0	0	0	0	0.767363	22.0381
GOBP_CORTICAL_CYTOSKELETON_ORGANIZATION	MUS	RNA	0.0049	0.1605	0	0	0.764036	23.9363
GOBP_NEGATIVE_REGULATION_OF_LYMPHOCYTE_ACTIVATION	MUS	RNA	0	0	0	0	0.761829	22.0121
GOBP_REGULATION_OF_PHAGOCYTOSIS	MUS	RNA	0.0001	0.0535	0	0	0.760334	23.3639
GOBP_REGULATION_OF_LYMPHOCYTE_DIFFERENTIATION	MUS	RNA	0	0	0	0	0.760265	21.922
GOBP_REGULATION_OF_DEFENSE_RESPONSE_TO_VIRUS_BY_VIRUS	MUS	RNA	0.0073	0.171345	0.0002	0.04225	0.756424	22.9949
GOBP_CD4_POSITIVE_ALPHA_BETA_T_CELL_DIFFERENTIATION	MUS	RNA	0.0001	0.0535	0	0	0.754056	21.7854
GOBP_POSITIVE_REGULATION_OF_INTERLEUKIN_2_PRODUCTION	MUS	RNA	0.0027	0.149431	0	0	0.75321	22.5444
GOBP_FATTY_ACYL_COA_METABOLIC_PROCESS	MUS	RNA	0.0003	0.0963	0	0	0.750361	23.1926
GOBP_LYMPHOCYTE_ACTIVATION_INVOLVED_IN_IMMUNE_RESPONSE	MUS	RNA	0	0	0	0	0.749591	22.1201
GOBP_REGULATION_OF_T_CELL_MEDIATED_IMMUNITY	MUS	RNA	0	0	0	0	0.748995	22.0382
GOBP_POSITIVE_REGULATION_OF_T_CELL_MEDIATED_CYTOTOXICITY	MUS	RNA	0.003	0.150469	0.0001	0.0281667	0.747263	22.4093
GOBP_B_CELL_ACTIVATION	MUS	RNA	0	0	0	0	0.747199	22.2308
GOBP_ACTIVATION_OF_IMMUNE_RESPONSE	MUS	RNA	0	0	0	0	0.745509	22.6291
GOBP_ALPHA_BETA_T_CELL_ACTIVATION	MUS	RNA	0	0	0	0	0.744406	21.9184
GOBP_ADAPTIVE_IMMUNE_RESPONSE_BASED_ON_SOMATIC_RECOMBINATION_OF_IMMUNE_RECEPTORS_BUILT_FROM_IMMUNOGLOBULIN_SUPERFAMILY_DOMAINS	MUS	RNA	0	0	0	0	0.74393	21.8261
GOBP_ENDODERM_DEVELOPMENT	MUS	RNA	0.0097	0.181029	0	0	0.743662	1.59142
GOBP_POSITIVE_REGULATION_OF_PRODUCTION_OF_MOLECULAR_MEDIATOR_OF_IMMUNE_RESPONSE	MUS	RNA	0	0	0	0	0.742583	21.9735
GOBP_MULTICELLULAR_ORGANISMAL_MOVEMENT	MUS	RNA	0.0013	0.1391	0.0002	0.04225	0.741715	8.23006
GOBP_IMMUNE_RESPONSE_REGULATING_SIGNALING_PATHWAY	MUS	RNA	0	0	0	0	0.741219	22.6627
GOBP_POSITIVE_REGULATION_OF_ORGANELLE_ASSEMBLY	MUS	RNA	0.0171	0.199479	0.0002	0.04225	0.740328	2.30416
GOBP_LYSOSOME_LOCALIZATION	MUS	RNA	0.0134	0.194588	0	0	0.740199	0.299218
GOBP_POSITIVE_REGULATION_OF_CD4_POSITIVE_ALPHA_BETA_T_CELL_DIFFERENTIATION	MUS	RNA	0.0105	0.183179	0.0001	0.0281667	0.738511	22.0779
GOBP_CELL_KILLING	MUS	RNA	0	0	0	0	0.738004	22.7542
GOBP_NEGATIVE_REGULATION_OF_T_CELL_PROLIFERATION	MUS	RNA	0.002	0.145909	0	0	0.737389	22.1165
GOBP_POSITIVE_REGULATION_OF_PHAGOCYTOSIS	MUS	RNA	0.0021	0.146543	0	0	0.737175	23.4971
GOBP_REGULATION_OF_MONOOXYGENASE_ACTIVITY	MUS	RNA	0.0236	0.21769	0.0002	0.04225	0.736954	0.306259
GOBP_INTERFERON_GAMMA_MEDIATED_SIGNALING_PATHWAY	MUS	RNA	0.0001	0.0535	0	0	0.735287	22.838
GOBP_LYMPHOCYTE_MEDIATED_IMMUNITY	MUS	RNA	0	0	0	0	0.733359	22.0003
GOBP_CELLULAR_EXTRAVASATION	MUS	RNA	0.0056	0.163089	0	0	0.732685	23.5286
GOBP_REGULATION_OF_B_CELL_PROLIFERATION	MUS	RNA	0	0	0	0	0.730689	22.2336
GOBP_LEUKOCYTE_MEDIATED_CYTOTOXICITY	MUS	RNA	0	0	0	0	0.730317	22.6302
GOBP_RESPONSE_TO_INTERLEUKIN_4	MUS	RNA	0.0083	0.174544	0.0002	0.04225	0.729402	22.8044
GOBP_REGULATION_OF_T_CELL_DIFFERENTIATION	MUS	RNA	0	0	0	0	0.728788	21.7547
GOBP_T_CELL_ACTIVATION_INVOLVED_IN_IMMUNE_RESPONSE	MUS	RNA	0	0	0	0	0.728715	22.2104
GOBP_MONONUCLEAR_CELL_DIFFERENTIATION	MUS	RNA	0	0	0	0	0.728433	22.2737
GOBP_POSITIVE_REGULATION_OF_WNT_SIGNALING_PATHWAY	MUS	RNA	0	0	0	0	0.728185	0.270172
GOBP_POSITIVE_REGULATION_OF_B_CELL_ACTIVATION	MUS	RNA	0	0	0	0	0.728101	22.2138
GOBP_LAMELLIPODIUM_ORGANIZATION	MUS	RNA	0.0054	0.1605	0.0001	0.0281667	0.726734	0.796452
GOBP_LYMPHOCYTE_ACTIVATION	MUS	RNA	0	0	0	0	0.726594	22.3429
GOBP_MEMBRANE_INVAGINATION	MUS	RNA	0.0001	0.0535	0	0	0.726023	23.2326
GOBP_POSITIVE_REGULATION_OF_DEPHOSPHORYLATION	MUS	RNA	0.0036	0.1605	0	0	0.72584	0.110534
GOBP_REGULATION_OF_LYMPHOCYTE_ACTIVATION	MUS	RNA	0	0	0	0	0.725723	22.2004
GOBP_REGULATION_OF_LEUKOCYTE_MEDIATED_IMMUNITY	MUS	RNA	0	0	0	0	0.724865	22.5968
GOBP_ANTIMICROBIAL_HUMORAL_RESPONSE	MUS	RNA	0.0009	0.131318	0.0001	0.0281667	0.724009	21.5391
GOBP_ALPHA_BETA_T_CELL_DIFFERENTIATION	MUS	RNA	0	0	0	0	0.723976	21.7296
GOBP_REGULATION_OF_ALPHA_BETA_T_CELL_ACTIVATION	MUS	RNA	0	0	0	0	0.723353	21.7584
GOBP_INTEGRIN_MEDIATED_SIGNALING_PATHWAY	MUS	RNA	0.0007	0.124833	0	0	0.723081	23.8761
GOBP_REGULATION_OF_LYMPHOCYTE_MEDIATED_IMMUNITY	MUS	RNA	0	0	0	0	0.722091	22.2893
GOBP_REGULATION_OF_LEUKOCYTE_MEDIATED_CYTOTOXICITY	MUS	RNA	0	0	0	0	0.718698	22.7787
GOBP_T_CELL_DIFFERENTIATION_INVOLVED_IN_IMMUNE_RESPONSE	MUS	RNA	0.0002	0.08025	0	0	0.718628	21.9359
GOBP_REGULATION_OF_PHOSPHOPROTEIN_PHOSPHATASE_ACTIVITY	MUS	RNA	0.0004	0.107	0	0	0.717889	0.0483694
GOBP_REGULATION_OF_ALPHA_BETA_T_CELL_DIFFERENTIATION	MUS	RNA	0	0	0	0	0.716238	21.346
GOBP_PHAGOCYTOSIS	MUS	RNA	0	0	0	0	0.716082	23.2941
GOBP_NEURON_PROJECTION_EXTENSION_INVOLVED_IN_NEURON_PROJECTION_GUIDANCE	MUS	RNA	0.004	0.1605	0.0002	0.04225	0.715523	1.64381
GOBP_REGULATION_OF_CELL_KILLING	MUS	RNA	0.0005	0.114643	0	0	0.713283	22.9783
GOBP_CYTOKINE_PRODUCTION_INVOLVED_IN_IMMUNE_RESPONSE	MUS	RNA	0.0002	0.08025	0	0	0.712031	22.6541
GOBP_B_CELL_PROLIFERATION	MUS	RNA	0	0	0	0	0.708892	22.09
GOBP_POSITIVE_REGULATION_OF_LYMPHOCYTE_DIFFERENTIATION	MUS	RNA	0	0	0	0	0.708579	22.3242
GOBP_FATTY_ACID_BETA_OXIDATION	MUS	RNA	0	0	0	0	0.70682	6.87456
GOBP_FC_RECEPTOR_MEDIATED_STIMULATORY_SIGNALING_PATHWAY	MUS	RNA	0	0	0	0	0.706409	22.8735
GOBP_FATTY_ACID_DERIVATIVE_BIOSYNTHETIC_PROCESS	MUS	RNA	0.0021	0.146543	0	0	0.7058	23.4498
GOBP_INTERLEUKIN_1_PRODUCTION	MUS	RNA	0.0002	0.08025	0	0	0.705408	22.7256
GOBP_POSITIVE_REGULATION_OF_CANONICAL_WNT_SIGNALING_PATHWAY	MUS	RNA	0.0003	0.0963	0	0	0.704217	0.603348
GOBP_AXON_EXTENSION	MUS	RNA	0.0067	0.168023	0.0001	0.0281667	0.704163	1.83351
GOBP_THYMIC_T_CELL_SELECTION	MUS	RNA	0.0014	0.140437	0.0002	0.04225	0.704161	22.2669
GOBP_LEUKOCYTE_PROLIFERATION	MUS	RNA	0	0	0	0	0.703649	22.3059
GOBP_REGULATION_OF_PROTEIN_DEPHOSPHORYLATION	MUS	RNA	0.0013	0.1391	0	0	0.701973	0.314434
GOBP_POSITIVE_REGULATION_OF_CELL_ACTIVATION	MUS	RNA	0	0	0	0	0.701789	22.5141
GOBP_T_CELL_RECEPTOR_SIGNALING_PATHWAY	MUS	RNA	0	0	0	0	0.701133	22.6019
GOBP_REGULATION_OF_PRODUCTION_OF_MOLECULAR_MEDIATOR_OF_IMMUNE_RESPONSE	MUS	RNA	0	0	0	0	0.698002	22.2553
GOBP_REGULATION_OF_CD4_POSITIVE_ALPHA_BETA_T_CELL_ACTIVATION	MUS	RNA	0.0005	0.114643	0	0	0.696444	22.018
GOBP_POSITIVE_REGULATION_OF_PEPTIDYL_TYROSINE_PHOSPHORYLATION	MUS	RNA	0.0004	0.107	0	0	0.69589	23.5977
GOBP_POSITIVE_REGULATION_OF_AXONOGENESIS	MUS	RNA	0.0023	0.14766	0	0	0.695076	2.91017
GOBP_REGULATION_OF_IMMUNE_RESPONSE	MUS	RNA	0	0	0	0	0.694961	22.6281
GOBP_CELL_ACTIVATION_INVOLVED_IN_IMMUNE_RESPONSE	MUS	RNA	0	0	0	0	0.694323	23.0246
GOBP_ANTIGEN_PROCESSING_AND_PRESENTATION_OF_PEPTIDE_ANTIGEN_VIA_MHC_CLASS_I	MUS	RNA	0.0008	0.1284	0	0	0.69376	23.15
GOBP_CD4_POSITIVE_ALPHA_BETA_T_CELL_ACTIVATION	MUS	RNA	0	0	0	0	0.693548	22.1215
GOBP_SUBSTRATE_ADHESION_DEPENDENT_CELL_SPREADING	MUS	RNA	0	0	0	0	0.692202	2.12691
GOBP_POSITIVE_REGULATION_OF_T_CELL_MEDIATED_IMMUNITY	MUS	RNA	0.0006	0.120375	0	0	0.692086	22.3161
GOBP_B_CELL_ACTIVATION_INVOLVED_IN_IMMUNE_RESPONSE	MUS	RNA	0	0	0	0	0.692071	22.0794
GOBP_REGULATION_OF_CELL_ACTIVATION	MUS	RNA	0	0	0	0	0.688506	22.4156
GOBP_RESPONSE_TO_ACID_CHEMICAL	MUS	RNA	0.0012	0.137571	0	0	0.6879	22.7861
GOBP_CELL_MIGRATION_INVOLVED_IN_SPROUTING_ANGIOGENESIS	MUS	RNA	0.02	0.206798	0.0001	0.0281667	0.687205	5.20083
GOBP_INTERLEUKIN_1_BETA_PRODUCTION	MUS	RNA	0.0008	0.1284	0	0	0.686998	22.7227
GOBP_POSITIVE_REGULATION_OF_MYELOID_LEUKOCYTE_DIFFERENTIATION	MUS	RNA	0.0134	0.194588	0.0001	0.0281667	0.686986	23.6736
GOBP_POSITIVE_REGULATION_OF_ALPHA_BETA_T_CELL_ACTIVATION	MUS	RNA	0.0001	0.0535	0	0	0.686429	21.7454
GOBP_T_CELL_SELECTION	MUS	RNA	0	0	0	0	0.686203	22.0476
GOBP_PRODUCTION_OF_MOLECULAR_MEDIATOR_OF_IMMUNE_RESPONSE	MUS	RNA	0	0	0	0	0.683816	22.0211
GOBP_MYELOID_LEUKOCYTE_MEDIATED_IMMUNITY	MUS	RNA	0	0	0	0	0.683239	23.426
GOBP_NEUTROPHIL_MIGRATION	MUS	RNA	0.0001	0.0535	0	0	0.682165	22.7978
GOBP_NEGATIVE_REGULATION_OF_LEUKOCYTE_CELL_CELL_ADHESION	MUS	RNA	0.0001	0.0535	0	0	0.682014	22.2821
GOBP_MYELOID_LEUKOCYTE_ACTIVATION	MUS	RNA	0	0	0	0	0.681207	23.2701
GOBP_REGULATION_OF_LEUKOCYTE_DIFFERENTIATION	MUS	RNA	0	0	0	0	0.680072	22.4067
GOBP_REGULATION_OF_LYMPHOCYTE_MIGRATION	MUS	RNA	0.01	0.181665	0	0	0.679955	22.834
GOBP_REGULATION_OF_IMMUNE_EFFECTOR_PROCESS	MUS	RNA	0	0	0	0	0.678302	22.5903
GOBP_GRANULOCYTE_MIGRATION	MUS	RNA	0.0001	0.0535	0	0	0.677287	23.037
GOBP_LEUKOCYTE_DIFFERENTIATION	MUS	RNA	0	0	0	0	0.677233	22.7227
GOBP_T_CELL_DIFFERENTIATION	MUS	RNA	0	0	0	0	0.676626	22.113
GOBP_LEUKOCYTE_MEDIATED_IMMUNITY	MUS	RNA	0	0	0	0	0.675134	22.8766
GOBP_POSITIVE_REGULATION_OF_IMMUNE_RESPONSE	MUS	RNA	0	0	0	0	0.674925	22.8009
GOBP_POSITIVE_REGULATION_OF_HEMOPOIESIS	MUS	RNA	0.0002	0.08025	0	0	0.673549	22.8541
GOBP_POSITIVE_REGULATION_OF_PLASMA_MEMBRANE_BOUNDED_CELL_PROJECTION_ASSEMBLY	MUS	RNA	0.0084	0.174544	0	0	0.673476	0.19522
GOBP_POSITIVE_REGULATION_OF_GTPASE_ACTIVITY	MUS	RNA	0	0	0	0	0.671518	0.116578
GOBP_POSITIVE_REGULATION_OF_IMMUNE_SYSTEM_PROCESS	MUS	RNA	0	0	0	0	0.669934	22.8876
GOBP_POSITIVE_REGULATION_OF_SMALL_GTPASE_MEDIATED_SIGNAL_TRANSDUCTION	MUS	RNA	0.0463	0.253623	0	0	0.669872	1.219
GOBP_IMMUNOGLOBULIN_PRODUCTION	MUS	RNA	0	0	0	0	0.668373	21.5386
GOBP_CERAMIDE_METABOLIC_PROCESS	MUS	RNA	0.0435	0.248247	0.0002	0.04225	0.668276	0.578664
GOBP_RESPONSE_TO_ETHANOL	MUS	RNA	0.0003	0.0963	0	0	0.667577	23.0634
GOBP_NEUTROPHIL_CHEMOTAXIS	MUS	RNA	0.0007	0.124833	0	0	0.667117	22.6918
GOBP_POSITIVE_REGULATION_OF_LEUKOCYTE_MEDIATED_IMMUNITY	MUS	RNA	0	0	0	0	0.661696	22.7394
GOBP_REGULATION_OF_LEUKOCYTE_PROLIFERATION	MUS	RNA	0	0	0	0	0.661201	22.2994
GOBP_NEGATIVE_REGULATION_OF_IMMUNE_EFFECTOR_PROCESS	MUS	RNA	0	0	0	0	0.660986	22.5437
GOBP_REGULATION_OF_PEPTIDYL_TYROSINE_PHOSPHORYLATION	MUS	RNA	0.0001	0.0535	0	0	0.660564	23.2736
GOBP_NEGATIVE_REGULATION_OF_CELL_CELL_ADHESION	MUS	RNA	0	0	0	0	0.659399	22.4042
GOBP_RESPONSE_TO_TYPE_I_INTERFERON	MUS	RNA	0.0024	0.148154	0.0001	0.0281667	0.658715	22.295
GOBP_T_CELL_ACTIVATION	MUS	RNA	0	0	0	0	0.658552	22.4244
GOBP_STEROL_BIOSYNTHETIC_PROCESS	MUS	RNA	0.0033	0.155779	0	0	0.658271	0.564252
GOBP_DEFENSE_RESPONSE_TO_BACTERIUM	MUS	RNA	0	0	0	0	0.658058	22.1568
GOBP_NEGATIVE_REGULATION_OF_PROTEIN_BINDING	MUS	RNA	0.003	0.150469	0	0	0.657754	0.187769
GOBP_NEGATIVE_REGULATION_OF_CELL_ACTIVATION	MUS	RNA	0	0	0	0	0.657265	22.0873
GOBP_LEUKOCYTE_CELL_CELL_ADHESION	MUS	RNA	0	0	0	0	0.656195	22.7573
GOBP_REGULATION_OF_INNATE_IMMUNE_RESPONSE	MUS	RNA	0	0	0	0	0.656121	23.2903
GOBP_REGULATION_OF_IMMUNOGLOBULIN_PRODUCTION	MUS	RNA	0.0006	0.120375	0.0001	0.0281667	0.65583	21.6972
GOBP_REGULATION_OF_T_CELL_ACTIVATION	MUS	RNA	0	0	0	0	0.654927	22.2348
GOBP_POSITIVE_REGULATION_OF_CELL_KILLING	MUS	RNA	0.0001	0.0535	0	0	0.654286	23.0328
GOBP_REGULATION_OF_DEPHOSPHORYLATION	MUS	RNA	0	0	0	0	0.654179	0.867414
GOBP_LIPID_OXIDATION	MUS	RNA	0	0	0	0	0.653047	6.36423
GOBP_POSITIVE_REGULATION_OF_ENDOTHELIAL_CELL_PROLIFERATION	MUS	RNA	0.0062	0.163089	0	0	0.652282	3.67481
GOBP_GRANULOCYTE_CHEMOTAXIS	MUS	RNA	0.001	0.13375	0	0	0.651938	22.9213
GOBP_REGULATION_OF_CELL_PROJECTION_ASSEMBLY	MUS	RNA	0.0007	0.124833	0	0	0.651562	0.39308
GOBP_CELL_ACTIVATION	MUS	RNA	0	0	0	0	0.651307	22.8784
GOBP_POSITIVE_REGULATION_OF_IMMUNE_EFFECTOR_PROCESS	MUS	RNA	0	0	0	0	0.650025	22.7308
GOBP_T_CELL_MEDIATED_IMMUNITY	MUS	RNA	0.0002	0.08025	0	0	0.64882	22.0577
GOBP_POSITIVE_REGULATION_OF_ENDOCYTOSIS	MUS	RNA	0.0293	0.228284	0.0001	0.0281667	0.648633	0.810773
GOBP_MEMBRANE_LIPID_BIOSYNTHETIC_PROCESS	MUS	RNA	0.0343	0.242502	0	0	0.648169	0.0439357
GOBP_REGULATION_OF_ACUTE_INFLAMMATORY_RESPONSE	MUS	RNA	0.0155	0.19907	0.0002	0.04225	0.647563	23.2342
GOBP_REGULATION_OF_GLIOGENESIS	MUS	RNA	0.0461	0.253392	0.0002	0.04225	0.647411	1.83628
GOBP_REGULATION_OF_PHOSPHATASE_ACTIVITY	MUS	RNA	0.0005	0.114643	0	0	0.647227	0.864807
GOBP_POSITIVE_REGULATION_OF_LEUKOCYTE_CELL_CELL_ADHESION	MUS	RNA	0	0	0	0	0.645947	22.5828
GOBP_REGULATION_OF_RESPONSE_TO_BIOTIC_STIMULUS	MUS	RNA	0	0	0	0	0.645632	23.2425
GOBP_RESPONSE_TO_INTERFERON_GAMMA	MUS	RNA	0	0	0	0	0.641758	22.8234
GOBP_TUMOR_NECROSIS_FACTOR_MEDIATED_SIGNALING_PATHWAY	MUS	RNA	0.0012	0.137571	0	0	0.639757	22.8301
GOBP_FC_RECEPTOR_SIGNALING_PATHWAY	MUS	RNA	0	0	0	0	0.638263	23.3505
GOBP_FATTY_ACID_CATABOLIC_PROCESS	MUS	RNA	0.0001	0.0535	0	0	0.637487	6.4733
GOBP_TUMOR_NECROSIS_FACTOR_SUPERFAMILY_CYTOKINE_PRODUCTION	MUS	RNA	0.0001	0.0535	0	0	0.636256	22.6965
GOBP_REGULATION_OF_STEROID_BIOSYNTHETIC_PROCESS	MUS	RNA	0.0156	0.19907	0	0	0.635253	0.800122
GOBP_REGULATION_OF_ALCOHOL_BIOSYNTHETIC_PROCESS	MUS	RNA	0.0242	0.21911	0	0	0.634453	0.62429
GOBP_PROTEIN_CONTAINING_COMPLEX_LOCALIZATION	MUS	RNA	0.0006	0.120375	0	0	0.634153	4.62019
GOBP_REGULATION_OF_PROTEIN_LOCALIZATION_TO_CELL_PERIPHERY	MUS	RNA	0.0174	0.199479	0.0001	0.0281667	0.63253	1.86134
GOBP_POSITIVE_REGULATION_OF_CELL_PROJECTION_ORGANIZATION	MUS	RNA	0.0013	0.1391	0	0	0.631024	1.16362
GOBP_REGULATION_OF_ADAPTIVE_IMMUNE_RESPONSE	MUS	RNA	0	0	0	0	0.628582	22.425
GOBP_REGULATION_OF_IMMUNE_SYSTEM_PROCESS	MUS	RNA	0	0	0	0	0.628357	22.9095
GOBP_NEGATIVE_REGULATION_OF_PROTEIN_CONTAINING_COMPLEX_ASSEMBLY	MUS	RNA	0.0346	0.242502	0.0001	0.0281667	0.626956	2.29997
GOBP_PLATELET_DERIVED_GROWTH_FACTOR_RECEPTOR_SIGNALING_PATHWAY	MUS	RNA	0.0414	0.247612	0	0	0.62678	1.9438
GOBP_REGULATION_OF_CELL_SUBSTRATE_ADHESION	MUS	RNA	0	0	0	0	0.625278	1.34513
GOBP_ANTIGEN_PROCESSING_AND_PRESENTATION	MUS	RNA	0	0	0	0	0.625162	23.6194
GOBP_FOCAL_ADHESION_ASSEMBLY	MUS	RNA	0.0137	0.194588	0	0	0.623288	2.25705
GOBP_POSITIVE_REGULATION_OF_CELL_CELL_ADHESION	MUS	RNA	0	0	0	0	0.622383	22.6395
GOBP_REGULATION_OF_ANIMAL_ORGAN_MORPHOGENESIS	MUS	RNA	0.0201	0.206798	0	0	0.621415	3.10337
GOBP_POSITIVE_REGULATION_OF_CELL_DEVELOPMENT	MUS	RNA	0.0006	0.120375	0	0	0.620867	1.38718
GOBP_IMMUNE_EFFECTOR_PROCESS	MUS	RNA	0	0	0	0	0.619899	23.1275
GOBP_HOMOTYPIC_CELL_CELL_ADHESION	MUS	RNA	0.0274	0.224863	0.0001	0.0281667	0.619366	0.202016
GOBP_MYELOID_LEUKOCYTE_DIFFERENTIATION	MUS	RNA	0.0003	0.0963	0	0	0.617844	23.9699
GOBP_CELL_SUBSTRATE_JUNCTION_ORGANIZATION	MUS	RNA	0.0035	0.1605	0	0	0.617752	1.99787
GOBP_REGULATION_OF_GTPASE_ACTIVITY	MUS	RNA	0	0	0	0	0.6166	0.566807
GOBP_REGULATION_OF_ACTIN_FILAMENT_BUNDLE_ASSEMBLY	MUS	RNA	0.0036	0.1605	0	0	0.616581	1.28789
GOBP_POSITIVE_T_CELL_SELECTION	MUS	RNA	0.0015	0.141618	0.0002	0.04225	0.616365	22.1158
GOBP_REGULATION_OF_CELL_MORPHOGENESIS	MUS	RNA	0	0	0	0	0.616052	1.82378
GOBP_INTERLEUKIN_6_PRODUCTION	MUS	RNA	0.0004	0.107	0	0	0.615693	21.9579
GOBP_TYPE_I_INTERFERON_PRODUCTION	MUS	RNA	0.0141	0.195091	0	0	0.615341	23.895
GOBP_NEGATIVE_REGULATION_OF_CELL_PROJECTION_ORGANIZATION	MUS	RNA	0.0062	0.163089	0	0	0.614645	0.452278
GOBP_REGULATION_OF_CELL_SHAPE	MUS	RNA	0.0015	0.141618	0	0	0.614475	1.70365
GOBP_NEGATIVE_REGULATION_OF_CYTOKINE_PRODUCTION	MUS	RNA	0	0	0	0	0.614015	23.6821
GOBP_POSITIVE_REGULATION_OF_CELL_ADHESION	MUS	RNA	0	0	0	0	0.611475	23.6653
GOBP_ACUTE_INFLAMMATORY_RESPONSE	MUS	RNA	0.0046	0.1605	0	0	0.611432	23.1359
GOBP_INNATE_IMMUNE_RESPONSE	MUS	RNA	0	0	0	0	0.60885	22.9327
GOBP_HOMOPHILIC_CELL_ADHESION_VIA_PLASMA_MEMBRANE_ADHESION_MOLECULES	MUS	RNA	0.0183	0.20116	0.0001	0.0281667	0.608487	4.20396
GOBP_REGULATION_OF_CELL_SUBSTRATE_JUNCTION_ORGANIZATION	MUS	RNA	0.005	0.1605	0.0001	0.0281667	0.606742	1.49859
GOBP_NON_CANONICAL_WNT_SIGNALING_PATHWAY	MUS	RNA	0.0361	0.243403	0.0001	0.0281667	0.604885	2.73203
GOBP_PLATELET_AGGREGATION	MUS	RNA	0.0444	0.248247	0	0	0.604863	0.313085
GOBP_POSITIVE_REGULATION_OF_TUMOR_NECROSIS_FACTOR_SUPERFAMILY_CYTOKINE_PRODUCTION	MUS	RNA	0.0028	0.1498	0.0002	0.04225	0.602772	22.3714
GOBP_SOMATIC_DIVERSIFICATION_OF_IMMUNE_RECEPTORS	MUS	RNA	0.0076	0.171345	0.0001	0.0281667	0.602463	22.3015
GOBP_IMMUNOGLOBULIN_PRODUCTION_INVOLVED_IN_IMMUNOGLOBULIN_MEDIATED_IMMUNE_RESPONSE	MUS	RNA	0.0076	0.171345	0.0001	0.0281667	0.60212	22.3658
GOBP_ANTIGEN_PROCESSING_AND_PRESENTATION_OF_PEPTIDE_ANTIGEN	MUS	RNA	0	0	0	0	0.60184	23.5877
GOBP_LEUKOCYTE_MIGRATION	MUS	RNA	0	0	0	0	0.601707	23.1309
GOBP_T_CELL_PROLIFERATION	MUS	RNA	0	0	0	0	0.600898	22.4006
GOBP_REGULATION_OF_RESPONSE_TO_CYTOKINE_STIMULUS	MUS	RNA	0.0015	0.141618	0	0	0.600094	23.3406
GOBP_REGULATION_OF_CELL_CELL_ADHESION	MUS	RNA	0	0	0	0	0.599798	22.8551
GOBP_REGULATION_OF_MYELOID_LEUKOCYTE_DIFFERENTIATION	MUS	RNA	0.0046	0.1605	0	0	0.596401	23.3793
GOBP_RECEPTOR_SIGNALING_PATHWAY_VIA_STAT	MUS	RNA	0.0074	0.171345	0	0	0.596178	23.418
GOBP_POSITIVE_REGULATION_OF_RESPONSE_TO_BIOTIC_STIMULUS	MUS	RNA	0.0004	0.107	0	0	0.595879	23.5023
GOBP_REGULATION_OF_ORGANELLE_ASSEMBLY	MUS	RNA	0.0351	0.243403	0.0001	0.0281667	0.594998	2.46612
GOBP_NEGATIVE_REGULATION_OF_IMMUNE_SYSTEM_PROCESS	MUS	RNA	0	0	0	0	0.594554	22.5866
GOBP_POSITIVE_REGULATION_OF_EPITHELIAL_CELL_PROLIFERATION	MUS	RNA	0.0002	0.08025	0	0	0.593858	3.66214
GOBP_ACTIN_FILAMENT_BUNDLE_ORGANIZATION	MUS	RNA	0.002	0.145909	0	0	0.59235	1.24324
GOBP_REGULATION_OF_SMALL_GTPASE_MEDIATED_SIGNAL_TRANSDUCTION	MUS	RNA	0.0001	0.0535	0	0	0.591865	1.23045
GOBP_POSITIVE_REGULATION_OF_NEUROGENESIS	MUS	RNA	0.0234	0.217092	0	0	0.591719	1.74208
GOBP_MACROAUTOPHAGY	MUS	RNA	0.0115	0.187515	0	0	0.590953	4.14738
GOBP_REGULATION_OF_REGULATED_SECRETORY_PATHWAY	MUS	RNA	0.0165	0.199479	0	0	0.590591	23.8561
GOBP_STRESS_FIBER_ASSEMBLY	MUS	RNA	0.0287	0.227704	0.0001	0.0281667	0.590476	1.67426
GOBP_EXOCYTOSIS	MUS	RNA	0	0	0	0	0.588871	0.331859
GOBP_T_CELL_DIFFERENTIATION_IN_THYMUS	MUS	RNA	0.0084	0.174544	0	0	0.588837	23.304
GOBP_ATP_METABOLIC_PROCESS	MUS	RNA	0.0001	0.0535	0	0	0.588522	6.17517
GOBP_NEGATIVE_REGULATION_OF_NEURON_PROJECTION_DEVELOPMENT	MUS	RNA	0.0254	0.220362	0	0	0.588161	1.07894
GOBP_REGULATION_OF_ACTIN_FILAMENT_ORGANIZATION	MUS	RNA	0.0008	0.1284	0	0	0.587784	1.65745
GOBP_REGULATION_OF_ACTIN_FILAMENT_LENGTH	MUS	RNA	0.0056	0.163089	0	0	0.587087	1.60969
GOBP_RESPONSE_TO_BACTERIUM	MUS	RNA	0	0	0	0	0.586779	22.8311
GOBP_RAS_PROTEIN_SIGNAL_TRANSDUCTION	MUS	RNA	0.0004	0.107	0	0	0.585503	0.999079
GOBP_CELL_CELL_JUNCTION_ORGANIZATION	MUS	RNA	0.0022	0.147125	0	0	0.584845	3.35903
GOBP_SMALL_GTPASE_MEDIATED_SIGNAL_TRANSDUCTION	MUS	RNA	0	0	0	0	0.584136	0.979451
GOBP_REGULATION_OF_CELL_PROJECTION_ORGANIZATION	MUS	RNA	0.0002	0.08025	0	0	0.58391	1.25111
GOBP_FC_EPSILON_RECEPTOR_SIGNALING_PATHWAY	MUS	RNA	0.0003	0.0963	0	0	0.583303	22.8485
GOBP_REGULATION_OF_HEMOPOIESIS	MUS	RNA	0	0	0	0	0.5826	22.9158
GOBP_REGULATION_OF_MONONUCLEAR_CELL_MIGRATION	MUS	RNA	0.0243	0.21911	0	0	0.582099	23.7412
GOBP_NEGATIVE_REGULATION_OF_DEFENSE_RESPONSE	MUS	RNA	0	0	0	0	0.581628	22.8546
GOBP_PLATELET_ACTIVATION	MUS	RNA	0.0092	0.175786	0	0	0.581068	0.233149
GOBP_RESPONSE_TO_ALCOHOL	MUS	RNA	0.0002	0.08025	0	0	0.580509	23.0724
GOBP_REGULATION_OF_RAS_PROTEIN_SIGNAL_TRANSDUCTION	MUS	RNA	0.0041	0.1605	0	0	0.580261	1.60277
GOBP_ACTIVATION_OF_INNATE_IMMUNE_RESPONSE	MUS	RNA	0.0026	0.149036	0	0	0.57915	23.3338
GOBP_ACTIN_MEDIATED_CELL_CONTRACTION	MUS	RNA	0.0052	0.1605	0.0002	0.04225	0.578534	6.6069
GOBP_FATTY_ACID_DERIVATIVE_METABOLIC_PROCESS	MUS	RNA	0.0077	0.171345	0	0	0.578356	23.2775
GOBP_LYMPHOCYTE_MIGRATION	MUS	RNA	0.0006	0.120375	0	0	0.577649	22.6599
GOBP_NEURON_PROJECTION_EXTENSION	MUS	RNA	0.0251	0.220139	0.0001	0.0281667	0.576492	1.87391
GOBP_POSITIVE_REGULATION_OF_HYDROLASE_ACTIVITY	MUS	RNA	0	0	0	0	0.575867	0.299766
GOBP_REGULATION_OF_ENDOCYTOSIS	MUS	RNA	0.0185	0.20116	0	0	0.573786	0.440444
GOBP_RHO_PROTEIN_SIGNAL_TRANSDUCTION	MUS	RNA	0.0139	0.195091	0	0	0.573473	1.80173
GOBP_POSITIVE_REGULATION_OF_LEUKOCYTE_PROLIFERATION	MUS	RNA	0	0	0	0	0.572734	22.4469
GOBP_REGULATION_OF_SYNAPSE_STRUCTURE_OR_ACTIVITY	MUS	RNA	0.0005	0.114643	0	0	0.572135	1.77175
GOBP_REGULATION_OF_PROTEIN_BINDING	MUS	RNA	0.0133	0.194588	0	0	0.571161	0.898123
GOBP_ELECTRON_TRANSPORT_CHAIN	MUS	RNA	0.0013	0.1391	0.0002	0.04225	0.571012	5.34552
GOBP_ACTIN_FILAMENT_ORGANIZATION	MUS	RNA	0	0	0	0	0.5704	1.43619
GOBP_RESPONSE_TO_WOUNDING	MUS	RNA	0	0	0	0	0.570035	0.936147
GOBP_DEFENSE_RESPONSE_TO_OTHER_ORGANISM	MUS	RNA	0	0	0	0	0.569381	23.036
GOBP_INNATE_IMMUNE_RESPONSE_ACTIVATING_SIGNAL_TRANSDUCTION	MUS	RNA	0.0082	0.174544	0.0001	0.0281667	0.568731	23.1676
GOBP_POSITIVE_REGULATION_OF_ADAPTIVE_IMMUNE_RESPONSE	MUS	RNA	0.0001	0.0535	0	0	0.567267	22.7704
GOBP_STEROID_BIOSYNTHETIC_PROCESS	MUS	RNA	0.0084	0.174544	0	0	0.566749	1.11604
GOBP_RECEPTOR_MEDIATED_ENDOCYTOSIS	MUS	RNA	0	0	0	0	0.565437	23.8569
GOBP_REGULATION_OF_EXOCYTOSIS	MUS	RNA	0.0386	0.244874	0	0	0.565342	0.583569
GOBP_POSITIVE_REGULATION_OF_ERK1_AND_ERK2_CASCADE	MUS	RNA	0.0036	0.1605	0	0	0.564989	22.9423
GOBP_CELL_CELL_JUNCTION_ASSEMBLY	MUS	RNA	0.0118	0.187515	0.0002	0.04225	0.561917	3.44375
GOBP_TRANSFORMING_GROWTH_FACTOR_BETA_RECEPTOR_SIGNALING_PATHWAY	MUS	RNA	0.0004	0.107	0	0	0.561464	2.70683
GOBP_MORPHOGENESIS_OF_A_BRANCHING_STRUCTURE	MUS	RNA	0.0103	0.181665	0	0	0.5603	2.21944
GOBP_ENDOCYTOSIS	MUS	RNA	0	0	0	0	0.559923	0.305566
GOBP_RESPONSE_TO_MECHANICAL_STIMULUS	MUS	RNA	0.0091	0.175786	0	0	0.559647	0.943901
GOBP_REGULATION_OF_VESICLE_MEDIATED_TRANSPORT	MUS	RNA	0.0001	0.0535	0	0	0.559471	0.638467
GOBP_REGULATION_OF_NEURON_PROJECTION_DEVELOPMENT	MUS	RNA	0	0	0	0	0.559448	2.05939
GOBP_ALCOHOL_BIOSYNTHETIC_PROCESS	MUS	RNA	0.016	0.19907	0	0	0.559119	0.839756
GOBP_CELL_JUNCTION_ASSEMBLY	MUS	RNA	0	0	0	0	0.557386	3.51426
GOBP_WOUND_HEALING	MUS	RNA	0	0	0	0	0.55676	0.968165
GOBP_CONNECTIVE_TISSUE_DEVELOPMENT	MUS	RNA	0.0005	0.114643	0	0	0.555816	1.76655
GOBP_REGULATION_OF_CELLULAR_COMPONENT_BIOGENESIS	MUS	RNA	0	0	0	0	0.555593	2.08728
GOBP_ACTIN_POLYMERIZATION_OR_DEPOLYMERIZATION	MUS	RNA	0.0036	0.1605	0	0	0.555321	1.60039
GOBP_POSITIVE_REGULATION_OF_PROTEIN_LOCALIZATION_TO_MEMBRANE	MUS	RNA	0.0162	0.199479	0.0002	0.04225	0.554786	23.4753
GOBP_COAGULATION	MUS	RNA	0.0005	0.114643	0	0	0.554748	0.598002
GOBP_REGULATION_OF_CELL_DEVELOPMENT	MUS	RNA	0.0002	0.08025	0	0	0.553871	1.79508
GOBP_EXTERNAL_ENCAPSULATING_STRUCTURE_ORGANIZATION	MUS	RNA	0	0	0	0	0.553406	2.84302
GOBP_REGULATION_OF_CHROMATIN_ORGANIZATION	MUS	RNA	0.0094	0.177494	0.0001	0.0281667	0.552017	2.26646
GOBP_CELL_SUBSTRATE_ADHESION	MUS	RNA	0.0002	0.08025	0	0	0.551229	1.85021
GOBP_REGULATION_OF_CHROMOSOME_ORGANIZATION	MUS	RNA	0.0103	0.181665	0	0	0.550756	4.57977
GOBP_REGULATION_OF_DEFENSE_RESPONSE	MUS	RNA	0	0	0	0	0.550335	23.6012
GOBP_CYTOKINE_PRODUCTION	MUS	RNA	0	0	0	0	0.548838	23.6672
GOBP_POSTSYNAPSE_ORGANIZATION	MUS	RNA	0.0019	0.145214	0	0	0.548213	0.616363
GOBP_PROTEIN_AUTOPHOSPHORYLATION	MUS	RNA	0.0003	0.0963	0	0	0.547199	23.9251
GOBP_ENDOTHELIAL_CELL_PROLIFERATION	MUS	RNA	0.0008	0.1284	0	0	0.545703	3.5685
GOBP_POSITIVE_REGULATION_OF_CYTOKINE_PRODUCTION	MUS	RNA	0	0	0	0	0.54514	23.0116
GOBP_RESPONSE_TO_TRANSFORMING_GROWTH_FACTOR_BETA	MUS	RNA	0.0007	0.124833	0	0	0.544881	2.26133
GOBP_POSITIVE_REGULATION_OF_I_KAPPAB_KINASE_NF_KAPPAB_SIGNALING	MUS	RNA	0.007	0.170082	0	0	0.544197	23.7098
GOBP_INTERLEUKIN_2_PRODUCTION	MUS	RNA	0.003	0.150469	0	0	0.542551	22.9615
GOBP_LEUKOCYTE_CHEMOTAXIS	MUS	RNA	0.0005	0.114643	0	0	0.542443	23.4303
GOBP_REGULATION_OF_SUPRAMOLECULAR_FIBER_ORGANIZATION	MUS	RNA	0.0002	0.08025	0	0	0.541036	1.90717
GOBP_REGULATION_OF_CELL_ADHESION_MEDIATED_BY_INTEGRIN	MUS	RNA	0.0421	0.247941	0	0	0.539978	23.5108
GOBP_TELENCEPHALON_DEVELOPMENT	MUS	RNA	0.0085	0.174544	0	0	0.539944	3.67998
GOBP_CYTOKINE_MEDIATED_SIGNALING_PATHWAY	MUS	RNA	0	0	0	0	0.539944	23.5955
GOBP_STEROL_METABOLIC_PROCESS	MUS	RNA	0.0075	0.171345	0	0	0.539923	0.926891
GOBP_POSITIVE_REGULATION_OF_NERVOUS_SYSTEM_DEVELOPMENT	MUS	RNA	0.0224	0.213371	0	0	0.539786	2.18778
GOBP_REGULATION_OF_WNT_SIGNALING_PATHWAY	MUS	RNA	0.0032	0.155636	0	0	0.539269	0.7353
GOBP_POSITIVE_REGULATION_OF_RESPONSE_TO_EXTERNAL_STIMULUS	MUS	RNA	0	0	0	0	0.539149	23.9851
GOBP_REGULATION_OF_PROTEIN_POLYMERIZATION	MUS	RNA	0.0238	0.21828	0	0	0.5386	1.42324
GOBP_LIPID_STORAGE	MUS	RNA	0.0249	0.219585	0.0001	0.0281667	0.538374	23.4508
GOBP_REGULATION_OF_CALCIUM_ION_TRANSMEMBRANE_TRANSPORT	MUS	RNA	0.0205	0.207943	0	0	0.537494	23.5425
GOBP_RESPONSE_TO_BIOTIC_STIMULUS	MUS	RNA	0	0	0	0	0.536489	23.3188
GOBP_REGULATION_OF_CELL_ADHESION	MUS	RNA	0	0	0	0	0.53581	0.105563
GOBP_CELL_CELL_SIGNALING_BY_WNT	MUS	RNA	0.0021	0.146543	0	0	0.534408	1.63865
GOBP_POSITIVE_REGULATION_OF_CELLULAR_COMPONENT_BIOGENESIS	MUS	RNA	0.0028	0.1498	0	0	0.533878	1.63793
GOBP_REGULATION_OF_CELL_JUNCTION_ASSEMBLY	MUS	RNA	0.0043	0.1605	0	0	0.533858	2.41204
GOBP_MULTI_MULTICELLULAR_ORGANISM_PROCESS	MUS	RNA	0	0	0	0	0.53357	23.9704
GOBP_REGULATION_OF_LEUKOCYTE_MIGRATION	MUS	RNA	0.0025	0.148611	0	0	0.533396	23.4689
GOBP_POSITIVE_REGULATION_OF_CHROMOSOME_ORGANIZATION	MUS	RNA	0.0251	0.220139	0.0002	0.04225	0.532615	3.62309
GOBP_DEFENSE_RESPONSE	MUS	RNA	0	0	0	0	0.532331	23.4213
GOBP_POSITIVE_REGULATION_OF_CYSTEINE_TYPE_ENDOPEPTIDASE_ACTIVITY	MUS	RNA	0.0074	0.171345	0	0	0.53231	0.60241
GOBP_MONONUCLEAR_CELL_MIGRATION	MUS	RNA	0.0022	0.147125	0	0	0.53194	23.5556
GOBP_RESPONSE_TO_IONIZING_RADIATION	MUS	RNA	0.0166	0.199479	0.0002	0.04225	0.531674	0.798587
GOBP_TRANSCRIPTION_INITIATION_FROM_RNA_POLYMERASE_II_PROMOTER	MUS	RNA	0.0083	0.174544	0	0	0.531663	4.75622
GOBP_POSITIVE_REGULATION_OF_CYTOSKELETON_ORGANIZATION	MUS	RNA	0.0373	0.244665	0	0	0.529502	1.01545
GOBP_POSITIVE_REGULATION_OF_LEUKOCYTE_MIGRATION	MUS	RNA	0.0399	0.247489	0.0001	0.0281667	0.528949	23.7366
GOBP_REGULATION_OF_CELL_MATRIX_ADHESION	MUS	RNA	0.0232	0.217092	0	0	0.527863	1.22039
GOBP_FOREBRAIN_DEVELOPMENT	MUS	RNA	0.0006	0.120375	0	0	0.526712	3.39971
GOBP_MORPHOGENESIS_OF_AN_EPITHELIUM	MUS	RNA	0	0	0	0	0.524547	2.56052
GOBP_GLIOGENESIS	MUS	RNA	0.0256	0.220903	0	0	0.523386	1.97418
GOBP_NEPHRON_DEVELOPMENT	MUS	RNA	0.0203	0.207525	0	0	0.52328	1.69843
GOBP_REGULATION_OF_METAL_ION_TRANSPORT	MUS	RNA	0.0071	0.170082	0	0	0.522487	0.136994
GOBP_ESTABLISHMENT_OF_ORGANELLE_LOCALIZATION	MUS	RNA	0.0251	0.220139	0	0	0.521742	1.69685
GOBP_POSITIVE_REGULATION_OF_ORGANELLE_ORGANIZATION	MUS	RNA	0.0001	0.0535	0	0	0.521509	2.33619
GOBP_MITOCHONDRION_ORGANIZATION	MUS	RNA	0.0006	0.120375	0	0	0.52111	5.43033
GOBP_CELL_MORPHOGENESIS_INVOLVED_IN_DIFFERENTIATION	MUS	RNA	0	0	0	0	0.51976	2.95962
GOBP_SECOND_MESSENGER_MEDIATED_SIGNALING	MUS	RNA	0.0077	0.171345	0	0	0.519264	1.90057
GOBP_POSITIVE_REGULATION_OF_ACTIN_FILAMENT_POLYMERIZATION	MUS	RNA	0.0276	0.224863	0	0	0.518707	0.246643
GOBP_REGULATION_OF_PROTEIN_CONTAINING_COMPLEX_ASSEMBLY	MUS	RNA	0.0203	0.207525	0	0	0.517594	2.13831
GOBP_EPITHELIAL_CELL_DEVELOPMENT	MUS	RNA	0.0059	0.163089	0	0	0.517308	1.37802
GOBP_POSITIVE_REGULATION_OF_DEFENSE_RESPONSE	MUS	RNA	0.0019	0.145214	0	0	0.516858	0.0202352
GOBP_ORGANELLE_LOCALIZATION	MUS	RNA	0.0063	0.163089	0	0	0.515513	2.79202
GOBP_MYELOID_LEUKOCYTE_MIGRATION	MUS	RNA	0.0057	0.163089	0	0	0.515331	23.7925
GOBP_REGULATION_OF_ACTIN_FILAMENT_BASED_PROCESS	MUS	RNA	0.0014	0.140437	0	0	0.514444	1.59111
GOBP_REGULATION_OF_INTRACELLULAR_PROTEIN_TRANSPORT	MUS	RNA	0.0011	0.135808	0	0	0.514365	0.405285
GOBP_AMEBOIDAL_TYPE_CELL_MIGRATION	MUS	RNA	0	0	0	0	0.51373	1.93229
GOBP_REGULATION_OF_INFLAMMATORY_RESPONSE	MUS	RNA	0.0011	0.135808	0	0	0.513086	23.8566
GOBP_BLOOD_VESSEL_ENDOTHELIAL_CELL_MIGRATION	MUS	RNA	0.0129	0.194588	0	0	0.511456	3.79219
GOBP_REGULATION_OF_PROTEIN_LOCALIZATION_TO_MEMBRANE	MUS	RNA	0.0291	0.227832	0	0	0.509728	0.922221
GOBP_REGULATION_OF_HYDROLASE_ACTIVITY	MUS	RNA	0	0	0	0	0.509304	0.853625
GOBP_IMMUNE_SYSTEM_DEVELOPMENT	MUS	RNA	0	0	0	0	0.507321	23.512
GOBP_PEPTIDYL_TYROSINE_MODIFICATION	MUS	RNA	0.0005	0.114643	0	0	0.506953	23.3761
GOBP_CELL_CELL_ADHESION	MUS	RNA	0	0	0	0	0.505898	0.196705
GOBP_TISSUE_MIGRATION	MUS	RNA	0.0004	0.107	0	0	0.505874	2.27492
GOBP_ESTABLISHMENT_OR_MAINTENANCE_OF_CELL_POLARITY	MUS	RNA	0.0295	0.228404	0	0	0.505694	1.63366
GOBP_POSITIVE_REGULATION_OF_PEPTIDASE_ACTIVITY	MUS	RNA	0.0025	0.148611	0	0	0.505507	1.14446
GOBP_REGULATION_OF_LEUKOCYTE_CHEMOTAXIS	MUS	RNA	0.0335	0.24217	0.0001	0.0281667	0.505324	23.6329
GOBP_DNA_TEMPLATED_TRANSCRIPTION_INITIATION	MUS	RNA	0.0179	0.200906	0	0	0.505166	4.68862
GOBP_REGULATION_OF_BODY_FLUID_LEVELS	MUS	RNA	0.0013	0.1391	0	0	0.503756	1.02216
[truncated: 1,110 more rows]
