# Supplementary material for: Multitissue Circadian Proteome Atlas of WT and Per1−/−/Per2−/− Mice
Source: Mol Cell Proteomics. 2023 Nov 7;22(12):100675. doi: 10.1016/j.mcpro.2023.100675 (PMC10750102; doi:10.1016/j.mcpro.2023.100675)
Supplement: Supplementary Table 6 [file mmc6.xlsx]

## Sheet: A_WT_RobustCycler
Uniprot ID	Gene-Symbol	WT_SCN					WT_TLM					WT_LIV					WT_GBD					WT_BAT					WT_KDN					WT_HEA					WT_MUS
		ARS_p value	JTK_p value	meta2d_p value	meta2d_phase	meta2d_rAMP	ARS_p value	JTK_p value	meta2d_p value	meta2d_phase	meta2d_rAMP	ARS_p value	JTK_p value	meta2d_p value	meta2d_phase	meta2d_rAMP	ARS_p value	JTK_p value	meta2d_p value	meta2d_phase	meta2d_rAMP	ARS_p value	JTK_p value	meta2d_p value	meta2d_phase	meta2d_rAMP	ARS_p value	JTK_p value	meta2d_p value	meta2d_phase	meta2d_rAMP	ARS_p value	JTK_p value	meta2d_p value	meta2d_phase	meta2d_rAMP	ARS_p value	JTK_p value	meta2d_p value	meta2d_phase	meta2d_rAMP
Q6P3D0	Nudt16																										0.00361692	0.000695051	7.93e-05	16.2649	0.100648
E9Q6J5	Bod1l																					7.25e-05	0.00553193	7.32e-06	21.4821	0.271398
O54946	Dnajb6											0.000662286	0.000226128	1.86e-06	22.4222	0.270603
Q3UE37	Ube2z											0.000249383	0.00389554	7.37e-06	23.3046	0.147477
Q60902	Eps15l1											0.000211741	0.000839054	1.57e-06	23.5854	0.164201
Q6NXJ0	Wwc2																					0.000173797	0.00104855	1.86e-06	22.4152	0.247516
Q6PE15	Abhd10											0.00393932	0.00553193	0.000448304	23.3693	0.134269
Q80Y81	Elac2																					0.00132708	0.00776166	0.000126754	10.2549	0.14958
Q8BY87	Usp47																															0.00112644	0.00776166	0.000249608	14.8736	0.0949748
Q8K1L5	Ppp1r11																					0.00399175	0.0092635	0.000624372	19.1286	0.0947278
Q8K1N4	Spats2																										9.4e-05	0.00776166	9.27e-06	10.6639	0.0912692
Q8K2Y9	Ccm2											0.000172998	0.0018589	2.35e-06	23.6644	0.155815
Q8R409	Hexim1											0.000176393	0.000226128	3.61e-07	0.339263	0.122711
Q91VM3	Wdr45																0.00631739	0.00228387	0.000342985	18.0481	0.0964384
Q91WG5	Prkag2											6.38e-05	0.00125805	5.35e-07	22.4961	0.368744
Q920P5	Ak5	0.00765173	0.00776166	0.00118265	11.9363	0.154472
Q923Q2	Stard13											0.00393166	0.00776166	0.000545982	6.29318	0.070103
Q9CPQ3	Tomm22											2.25e-05	0.0018589	2.7e-07	22.833	0.241155
Q9DBU6	Rsrc1											0.000831351	0.000551048	7.27e-06	24.1299	0.238311
Q9JI11	Stk4											8.46e-05	0.00389554	2.07e-06	24.2701	0.149472
Q9Z255	Ube2a											0.000161934	0.00155847	1.66e-06	22.5333	0.306661
Q9D071	Mms19											0.000280717	0.00228387	5.9e-06	23.2336	0.303561
Q7TMB3	Ppp1r3c																																				0.000794927	0.000695051	8.37e-06	20.6871	0.301195
Q80W21	Gstm7											0.000344456	0.00553193	1.72e-05	21.5805	0.191229
P47754	Capza2											0.000187091	0.000141008	2.3e-07	22.4515	0.181727
Q9D0M3	Cyc1	0.00596189	0.00776166	0.000701389	10.8565	0.138395																0.00107701	0.00389554	5.14e-05	8.79644	0.158031
Q9CXJ4	Abcb8																					0.000278813	0.000551048	1.55e-06	9.22532	0.232323
P20060	Hexb											0.000368601	0.00553193	1.8e-05	24.0356	0.154219
Q9QYA2	Tomm40																					0.000990846	0.00125805	1.22e-05	9.49886	0.1483
Q8C5P7	Tdrp																					0.000961923	0.00389554	4.84e-05	22.1244	0.146926
P00405	Mtco2																					0.00122124	0.0018589	3.5e-05	8.40123	0.17043
P03888	Mtnd1																					0.00162215	0.00125805	2.86e-05	10.633	0.267092
Q9WTQ8	Timm23																					0.000399682	0.00270884	1.11e-05	9.86607	0.236313
Q9EP82	Wdr4						0.00144979	0.00270884	6.01e-05	10.0771	0.159801	0.00989835	0.00776166	0.00149817	23.0429	0.127659
E9Q555	Rnf213																															0.000739169	0.0018589	2.31e-05	15.2195	0.121218
Q5SWT3	Slc25a35																					0.000622933	0.00270884	1.65e-05	9.5848	0.226338
Q9CQW0	Emc6																0.000269245	0.00553193	1.88e-05	3.3953	0.176863
Q99MN9	Pccb																					9.14e-05	0.000839054	7.03e-07	9.47843	0.119243
Q91WK0	Lrrfip2																					0.000611019	0.00471374	2.99e-05	22.354	0.223294
Q3UL36	Arglu1																					0.000202192	0.0018589	3.73e-06	22.4565	0.402664
Q8BHG9	Cggbp1											1.02e-06	2.38e-05	1.24e-10	23.4666	0.164893
Q80XS6	Samd4b											5.7e-05	0.000453552	1.61e-07	23.7787	0.180345
Q9DD02	Hikeshi																					7.54e-05	0.00125805	1.46e-06	11.0621	0.279646
Q9DCE5	Pak1ip1											0.000323522	0.000839054	2.25e-06	23.012	0.211202
P28474	Adh5											0.00433259	0.00664679	0.000327946	13.2068	0.139796
Q80U78	Pum1											0.000431517	0.000356055	1.94e-06	0.687596	0.0729931
P48024	Eif1																					0.000889216	0.00664679	6.45e-05	20.9899	0.242379
Q8BUE4	Aifm2																															0.000521754	0.0018589	1.45e-05	17.9862	0.0758885
A2AJ15	Man1b1																0.0011871	0.00776166	8.45e-05	1.53672	0.237385
B2RY56	Rbm25																0.00014501	0.00471374	5.56e-06	0.011675	0.0986145
O09106	Hdac1																0.00279829	0.00125805	8.17e-05	6.38583	0.215407
P18760	Cfl1																8.38e-05	0.000839054	7.01e-07	5.41644	0.285385
P26618	Pdgfra																0.00582567	0.00553193	0.00058128	2.19543	0.257582
P27046	Man2a1																0.000677729	0.00270884	3.02e-05	1.26419	0.151643
P35282	Rab21																0.00211423	0.00155847	6.19e-05	3.62329	0.192992
P41731	Cd63																0.00184702	0.00125805	5.23e-05	3.40808	0.575742
P54775	Psmc4																0.000172992	0.0018589	3.16e-06	16.3593	0.166622
P61600	Naa20																0.00398025	0.00389554	0.000301673	3.99283	0.247291
P63147	Ube2b																0.000182472	0.00228387	9.91e-06	16.6766	0.208631
P70441	Slc9a3r1																9.81e-05	0.000839054	1.35e-06	16.2187	0.119467
Q07968	F13b																0.00887114	0.00553193	0.00148035	17.6576	0.252051
Q3THG9	Aarsd1																0.00320374	0.0018589	0.000224821	17.6017	0.112583
Q3UKJ7	Smu1																0.00253665	0.00776166	0.000380853	4.45334	0.11095
Q3UV55	Nr1d1											1.61e-07	0.00104855	9.03e-10	8.30961	0.649455	3.79e-05	0.000141008	4.51e-08	8.80952	0.541048	5.85e-07	6.89e-07	2.45e-12	9.18737	0.60537	0.00269906	0.00389554	0.000143503	9.45625	0.26428
Q4KMM3	Oxr1																0.000545912	0.00471374	3.98e-05	18.3174	0.0825391
Q5XJY5	Arcn1																0.00862317	0.00104855	0.000279448	3.54294	0.0819963
Q61189	Clns1a																0.0015073	0.00270884	6.6e-05	18.2932	0.152337
Q62348	Tsn																7.49e-05	0.00553193	3.96e-06	1.368	0.136401
Q6PHS6	Snx13																0.000115124	0.0018589	1.36e-06	0.112255	0.188573
Q80X41	Vrk1																0.000783647	0.00553193	7.13e-05	6.79136	0.16778
Q8BI08	Mal2																0.00257742	0.00270884	9.57e-05	2.59469	0.398983
Q8BJ71	Nup93																0.00426727	0.0092635	0.000541365	1.71038	0.13028
Q8C3F2	Fam120c																7.69e-05	0.00330219	3.64e-06	4.34035	0.332044
Q8R087	B4galt7																0.00495882	0.00553193	0.000478829	0.528869	0.294238
Q8R1I1	Uqcr10																0.0098116	0.00471374	0.00118686	5.34408	0.602373
Q91V04	Tram1																0.00068045	0.00389554	3.49e-05	19.7055	0.180405
Q91X58	Zfand2b																0.00423237	0.00330219	0.000333965	17.4391	0.17335
Q9CQU3	Rer1																0.000943661	0.00270884	2.74e-05	1.74015	0.25463
Q9D727																	0.00464493	0.00125805	0.000127265	16.2956	0.176737
Q9DBZ5	Eif3k																6.24e-05	0.0018589	1.18e-06	5.69091	0.356373
Q9JKW0	Arl6ip1																7.15e-05	0.00389554	2.99e-06	3.5596	0.328111
Q9R0M4	Podxl																0.00215583	0.00553193	0.000165056	3.47655	0.5156
Q9Z1N5	Ddx39b																0.00321338	0.00330219	0.000199218	4.61214	0.125512
B1AVZ0	Uprt																															0.00326925	0.00776166	0.000571828	15.7572	0.0912282
O09110	Map2k3																															0.00239378	0.00330219	0.000114755	14.391	0.100741
O35386	Phyh																															0.000846399	0.00776166	9.11e-05	7.82966	0.233728
O35387	Hax1																															0.00116844	0.00389554	6.25e-05	15.4546	0.115325
O35593	Psmd14																															0.000864927	0.0092635	0.00012701	16.2116	0.0861076
O35864	Cops5																															0.000242098	0.00389554	1.45e-05	18.1923	0.115599
O70548	Tcap																															9.6e-07	6.35e-08	7.63e-13	14.8557	0.300118
O88543	Cops3																															0.00145461	0.00776166	0.000161294	15.8506	0.0743511
O89090	Sp1																										9.19e-05	0.00389554	4.61e-06	5.16928	0.184989	0.00146292	0.00228387	8.14e-05	16.4067	0.186973
P05132	Prkaca																															0.00273797	0.000356055	2.36e-05	15.1272	0.103013
P11798	Camk2a																															0.00507871	0.00664679	0.000569271	21.2541	0.0976855
P16045	Lgals1																															0.000279745	0.00776166	4.54e-05	15.4004	0.209639
P35564	Canx																															0.00770529	0.00776166	0.00133567	15.4474	0.139074
P61022	Chp1																															4.08e-06	0.00776166	1.11e-06	15.3528	0.11992
P62257	Ube2h																															0.00247127	0.00776166	0.000297484	15.9625	0.199079
P63038	Hspd1																															0.000286745	0.00389554	2.22e-05	4.55739	0.183571
P70255	Nfic											0.00309735	0.0018589	9.94e-05	23.0274	0.169169																0.00738896	0.00389554	0.000560852	14.8957	0.205741
P83741	Wnk1																															0.000154423	0.00228387	5.14e-06	15.6887	0.130174
P84089	Erh																															0.00467725	0.00330219	0.000344675	13.9615	0.129106
Q3UMC0	Spata5																															0.000102984	0.00125805	1.6e-06	17.1754	0.111662
Q3V009	Tmed1																															0.00157559	0.00776166	0.000168851	16.6852	0.137284
Q60575	Kif1b																															0.00171113	0.00389554	0.000140049	18.2183	0.109382
Q60996	Ppp2r5c																															0.00625445	0.00776166	0.000885607	16.0639	0.137774
Q61749	Eif2b4																															0.00528455	0.00389554	0.000538738	16.7031	0.117023
Q66JS6	Eif3j2																															0.000569478	0.00270884	2.82e-05	15.0752	0.189628
Q6NZF1	Zc3h11a																															0.00148632	0.00471374	0.00020951	14.8907	0.225735
Q6NZJ6	Eif4g1																															0.00582158	0.00776166	0.000815134	15.1912	0.0921635
Q6PAR5	Gapvd1																															9.83e-05	8.62e-05	1.13e-07	15.9815	0.0954124
Q6WKZ7	Nostrin																															0.00564136	0.0092635	0.000840413	15.5427	0.205902
Q6ZWX6	Eif2s1						0.00621406	0.00776166	0.000837948	9.65373	0.0820182																					0.00252725	0.0092635	0.000377733	16.0087	0.0821346
Q78YY6	Dnajc15																															0.00153466	0.00125805	3.46e-05	14.9913	0.160767
Q7TSI3	Ppp6r1																															0.000199065	0.00125805	3.37e-06	16.4046	0.142609
Q7TSY8	Sgo2																															4.51e-05	0.00664679	1.39e-05	15.1891	0.34186
Q80UW8	Polr2e																															0.00436783	0.00776166	0.000975429	14.2864	0.149295
Q80X90	Flnb																															0.00342224	0.00553193	0.000356671	14.858	0.0780262
Q8BI84	Mia3																															0.000115976	0.00553193	1.96e-05	14.4575	0.0944449
Q8BKC5	Ipo5																															0.00824728	0.00270884	0.0005313	16.3631	0.112838
Q8BMA6	Srp68																															0.0030026	0.00776166	0.000424842	15.563	0.122812
Q8BWW9	Pkn2																															0.0020142	0.00471374	0.000147189	13.7531	0.0823646
Q8BX70	Vps13c																															0.00143798	0.00776166	0.000155902	16.4903	0.10938
Q8C7X2	Emc1																															0.00949461	0.00664679	0.00121774	15.3933	0.0545731
Q8C9S4	Ccdc186																															0.000987738	0.00776166	0.000106184	16.4122	0.183268
Q8CGC7	Eprs1																															0.00577882	0.00228387	0.000271219	14.5287	0.0728957
Q8CHP8	Pgp																															0.00727249	0.00776166	0.00117207	14.8878	0.070367
Q8R395	Commd5											0.000714729	0.00471374	3.71e-05	23.3412	0.11841																4.67e-05	0.0092635	1.42e-05	14.8413	0.16427
Q91WE1	Snx15																															0.00811674	0.00228387	0.000532911	16.4973	0.221224
Q91WK2	Eif3h																															6.14e-05	0.00553193	1.06e-05	16.9159	0.142832
Q91ZU6	Dst																															0.000153795	0.00776166	1.8e-05	15.5683	0.0826111
Q920E5	Fdps																															0.00283741	0.00553193	0.000386326	15.1334	0.144268
Q99JY3	Gimap4																															0.00382741	0.00553193	0.000304361	14.699	0.0594792
Q99M51	Nck1											0.000232101	0.000839054	1.56e-06	0.0517413	0.10967																0.00370496	0.00270884	0.000209349	15.9323	0.104925
Q9CQ20	Mid1ip1																															0.000135978	0.000551048	8.12e-07	15.0534	0.255064
Q9CQZ1	Hsbp1																															0.00167352	0.00553193	0.000159587	15.8108	0.249668
Q9CWU9	Nup37																															0.00210869	0.00776166	0.000253754	20.4804	0.180402
Q9CXX9	Cuedc2																															0.00201708	0.00553193	0.000158425	14.7721	0.176621
Q9DCV3	Dgat2																															0.000206079	0.000356055	7.83e-07	19.2269	0.219479
Q9JK23	Psmg1																															0.00138513	0.00553193	0.00012543	15.0772	0.088606
Q9JMH9	Myo18a																															0.000185561	0.00471374	1.21e-05	15.2027	0.0983263
Q9QXZ0	Macf1																															8e-05	0.00776166	7.51e-06	15.6223	0.068857
Q9QZD9	Eif3i																															0.000204041	0.0018589	4.12e-06	15.4913	0.0801709
Q9R1P0	Psma4																															0.00055766	0.00125805	1.02e-05	15.2986	0.130997
Q9Z1Z2	Strap																															0.00191521	0.00155847	5.19e-05	15.5049	0.0676983
Q9Z2W1	Stk25																															0.00265582	0.00389554	0.000178706	15.259	0.185185
P15105	Glul																										0.00899078	0.00389554	0.000719491	21.1357	0.178274
Q3UJU9	Rmdn3																										0.000810007	0.0092635	0.000110691	13.747	0.0579518
Q5H8C4	Vps13a																										0.00106228	0.00553193	8.63e-05	15.5287	0.138585
Q9CXW2	Mrps22																										0.00103229	0.00776166	0.000123928	8.76845	0.0661223
Q8CDN6	Txnl1											0.000351465	0.00553193	1.42e-05	0.143481	0.102986											0.00176377	0.00270884	6.33e-05	13.0274	0.0433281
Q925B0	Pawr																										0.00186398	0.00776166	0.000292691	3.97057	0.0959092
O88643	Pak1																										0.00225397	0.00553193	0.000162536	13.3918	0.0862614
Q8VE22	Mrps23																										0.00127135	0.00776166	9.8e-05	12.6668	0.07422
Q9CXF4	Tbc1d15																										0.00110983	0.000226128	3.68e-06	12.3076	0.0478149
Q8BSQ9	Pbrm1																										0.00157231	0.00330219	6.34e-05	12.8724	0.0583724
P97372	Psme2																										0.0090851	0.00776166	0.00153855	17.7094	0.115946
Q9CZ83	Mrpl55																										0.00389688	0.00330219	0.000218045	8.5131	0.0794168
P05480	Src																										0.00611313	0.00228387	0.000413685	16.8732	0.0984703
Q80T14	Fras1																										0.00113556	0.000291092	6.1e-06	7.63189	0.105786
P53996	Cnbp																					5.21e-05	0.000695051	2.32e-07	23.6986	0.439157	0.00443197	0.0018589	0.000177502	3.38391	0.394322
Q8CAS9	Parp9																										0.000112942	0.0018589	2.05e-06	15.8062	0.10377
Q7TSH6	Scaf4																										0.00291339	0.00553193	0.000392419	1.49071	0.199833
Q9DC33	Hmg20a																										0.000186488	0.000839054	2.27e-06	5.92951	0.346204
Q80U56	Avl9																										0.00444418	0.00270884	0.000225817	3.37574	0.0947411
Q8BQM4	Heatr3																										0.00277606	0.000183568	1.54e-05	19.4391	0.172199
Q9CQJ4	Rnf2																										0.00283883	0.00776166	0.000310498	15.738	0.106332
Q9JKP5	Mbnl1																										0.000904568	0.00664679	0.000126956	3.10064	0.190767
P97431	Irf6											0.00101412	0.00228387	2.01e-05	1.4917	0.185146											0.000771517	0.000356055	3.64e-06	9.38172	0.0648131
Q9ESP1	Sdf2l1																										0.00747053	0.00776166	0.000936089	2.01605	0.135742
Q8K3C3	Lzic											0.00331007	0.00553193	0.000279968	0.313147	0.13265											0.00199191	0.00389554	0.000112089	13.3676	0.0800111
Q9EPW0	Inpp4a																										0.000100356	0.000695051	1.02e-06	17.0665	0.0940477
Q8BHD8	Pcmtd2																					0.00028956	0.00389554	1.34e-05	7.52119	0.159578	0.000290897	0.00125805	2.82e-06	10.6397	0.145922
Q9JJK5	Herpud1																										1.69e-05	0.0018589	1.85e-07	13.5727	0.179132
Q9CQP0	Mrpl33																										0.00209036	0.00553193	0.000166275	7.51362	0.1811
Q9CQF8	Mrpl57																										0.00565582	0.0018589	0.000247383	5.72485	0.0857396
Q8CG50	Rab43																										0.000528198	0.00155847	1.46e-05	15.5726	0.124288
Q3KNM2	Marchf5																										0.000700243	8.62e-05	1.11e-06	14.7287	0.151253
Q3UFY7	Nt5c3b																										0.00176578	0.00471374	9.66e-05	10.1813	0.0653454
Q9D1Q1	Mphosph6											0.00103933	0.00776166	9.25e-05	2.29468	0.121109											3.97e-05	0.00125805	5.51e-07	9.13339	0.145832
Q8R0J4	Tmem134																										0.00831865	0.00389554	0.000616518	7.69102	0.193009
Q8BVK9	Sp110																										0.00166114	0.00389554	0.000126199	13.8096	0.0853105
Q8R344	Ccdc12																										0.000220823	0.00104855	2.14e-06	8.97865	0.0800874
Q60925	Dbp											1.27e-06	1.73e-05	1.22e-10	10.9351	0.988208											1.44e-05	1.4e-06	1.9e-10	10.9042	0.502464
A6X942	Sh2d4b																										0.000341711	0.0092635	5.06e-05	18.1006	0.286725
Q8R4E4	Myoz3																																				0.000687495	0.00125805	9.86e-06	21.2671	0.110234
Q91VR5	Ddx1																																				0.00989365	0.00553193	0.00110201	11.1964	0.143953
Q9WTX5	Skp1																																				0.00683292	0.00776166	0.000664457	13.1209	0.181016
Q9Z2M7	Pmm2																																				0.00900996	0.00389554	0.000693692	10.618	0.173894
Q8BJY1	Psmd5																																				0.00983452	0.00125805	0.000281329	12.2048	0.198905
P60670	Nploc4																																				0.00598928	0.0018589	0.000203074	10.9109	0.106876
Q9CZS1	Aldh1b1																																				0.00860192	0.00270884	0.000495758	10.0685	0.276721
Q9DCC4	Pycr3																																				0.00320097	0.00125805	6.99e-05	13.0538	0.199298
Q9CQ06	Mrpl24																																				0.00117857	0.00155847	2.96e-05	10.7801	0.223215
Q9CQA9	Ntpcr																																				2.85e-05	0.000839054	2.23e-07	15.6047	0.222795
P35285	Rab22a						0.00181913	0.00389554	0.000113593	7.31286	0.0613915																										0.00387245	0.00776166	0.000370955	13.4178	0.147083
Q99N84	Mrps18b																																				0.00127225	0.00330219	4.92e-05	10.8994	0.303597
Q9DB10	Smdt1																																				0.00337626	0.00389554	0.000196875	10.8048	0.413138
Q60597	Ogdh																					0.00651298	0.00553193	0.000651404	9.15546	0.102316
Q64521	Gpd2																					0.000275525	0.000291092	8.57e-07	5.53862	0.141021
P50544	Acadvl																					0.000808553	0.00389554	4.48e-05	9.37391	0.16331
Q99MR8	Mccc1																					0.00638166	0.000839054	0.000148363	9.73313	0.100822
Q8CGK3	Lonp1																					0.00199896	0.00471374	0.00012754	9.6152	0.0782315
P05064	Aldoa																					0.00354094	0.00776166	0.000380908	23.0781	0.249252
P58281	Opa1																					0.00247325	0.000551048	2.21e-05	7.44162	0.131123
Q61316	Hspa4																					0.00046525	0.00776166	4.02e-05	22.923	0.157025
Q60864	Stip1																					0.000212093	0.00553193	1.37e-05	23.2753	0.202538
Q9Z0X1	Aifm1																					0.001828	0.00553193	0.000183965	5.78535	0.116674
P52825	Cpt2											0.000667236	0.00776166	4.87e-05	11.6047	0.109386						0.00272412	0.000839054	4.6e-05	8.96621	0.147928
P80314	Cct2																					0.0010482	0.00389554	4.42e-05	23.0383	0.116533
Q924X2	Cpt1b																					0.00209354	0.00270884	7.77e-05	9.94793	0.201155
Q8BIJ6	Iars2																					0.00118243	0.0092635	9.85e-05	10.5959	0.181738
Q80UG5	Septin9																					0.000407326	0.00389554	1.53e-05	23.9698	0.133975
Q6AW69	Cgnl1																					0.000404449	0.00776166	7.72e-05	21.3362	0.226635
P06728	Apoa4																					0.000526615	0.000356055	1.85e-06	22.6456	0.211368
Q8JZN5	Acad9																					0.00150234	0.0018589	3.87e-05	9.55998	0.192297
Q9Z0R4	Itsn1																					1.13e-05	0.00270884	2.52e-07	21.6045	0.159725
Q7TMK9	Syncrip																					0.000768668	0.00155847	1.91e-05	1.70017	0.122979
Q70FJ1	Akap9																					2.01e-05	0.00553193	8.03e-07	22.9857	0.109509
Q11011	Npepps																					0.000994896	0.00553193	6.04e-05	10.1766	0.125721
Q9DC69	Ndufa9																					0.00331454	0.00270884	0.000158555	8.91516	0.181469
Q99NB1	Acss1																					0.00535655	0.00389554	0.000358593	10.4774	0.172398
Q99MI1	Erc1																					0.000257219	0.0092635	2.95e-05	21.5966	0.115586
Q9EQH3	Vps35																					0.00205469	0.00270884	8.83e-05	10.5959	0.217062
P48962	Slc25a4																					0.000814493	0.0018589	2.63e-05	9.54144	0.234642
P14152	Mdh1																					0.000582962	0.00270884	1.89e-05	22.1945	0.187197
Q60823	Akt2																					0.000334605	0.00270884	1.37e-05	9.6838	0.220497
Q8BGD9	Eif4b																					0.000262193	0.00389554	9.96e-06	22.4029	0.141468
Q9CXI0	Coq5											0.000107148	0.00776166	4.9e-06	24.174	0.185958						0.000371353	0.00125805	5.49e-06	10.983	0.177909
Q921S7	Mrpl37																					0.00675736	0.00553193	0.000756495	9.57657	0.173142
Q8BWM0	Ptges2											0.00040595	0.00776166	2.05e-05	22.3935	0.187336						1.8e-05	0.000551048	5.22e-08	9.21266	0.156987
Q8K2Q9	Shtn1																					0.00509221	0.00776166	0.000753831	22.7947	0.175707
A3KMP2	Ttc38											0.000127662	0.00776166	7.02e-06	22.0593	0.192115						0.00166435	0.00776166	0.000144369	10.9595	0.172445
P70268	Pkn1						0.00115246	0.00776166	0.000122656	10.5809	0.125774											0.000112286	0.00776166	1.51e-05	21.4507	0.096701
A6X935	Itih4																					0.000926985	0.00553193	6.09e-05	20.9821	0.159471
Q3ULF4	Spg7																					0.00182819	0.00776166	0.000171226	11.2306	0.104935
Q14C51	Ptcd3																					0.00906738	0.00389554	0.000672105	9.37485	0.133727
Q8CHG3	Gcc2																					0.00119344	0.00776166	0.000147287	20.3183	0.131312
P20108	Prdx3																					9.27e-06	0.00389554	2.15e-07	9.7505	0.104145
P01942	Hba																					0.000163686	0.000356055	5.93e-07	21.7548	0.293276
Q71RI9	Kyat3																					0.000191053	0.00125805	2.07e-06	9.80676	0.145765
Q8CCJ3	Ufl1																					0.00292513	0.00389554	0.000168768	10.9512	0.16888
Q60930	Vdac2																					0.00020851	0.00664679	1.39e-05	7.68226	0.191807
O35855	Bcat2																					0.00038286	0.00553193	2.03e-05	10.4159	0.203724
P63330	Ppp2ca																					0.00127147	0.00553193	8.54e-05	22.235	0.787289
O08756	Hsd17b10																					0.00132722	0.00776166	8.94e-05	11.3033	0.115931
O08739	Ampd3																					0.00561562	0.00389554	0.000407782	8.79657	0.138437
Q9JIG7	Ccdc22																					6.96e-06	0.00125805	6.51e-08	21.8037	0.132421
O70400	Pdlim1																					0.000301653	0.0018589	5.84e-06	20.8022	0.142658
Q9Z2Z6	Slc25a20																					0.000634138	0.00125805	8.08e-06	9.91446	0.282354
O89032	Sh3pxd2a																					0.00030171	0.00270884	1.05e-05	6.97754	0.0990999
Q9WV69	Dmtn																					0.000536594	0.00553193	3.52e-05	21.6126	0.26888
Q9EP89	Lactb																					0.000264828	0.00270884	5.85e-06	8.91149	0.192582
Q99J39	Mlycd																					0.000483141	0.00776166	3.28e-05	10.2194	0.249304
Q9CWG8	Ndufaf7																					0.00111808	0.0018589	3.41e-05	9.75289	0.144554
P53994	Rab2a																					0.000670557	0.0018589	1.67e-05	9.91776	0.214356
Q3UHX2	Pdap1																					4.98e-05	0.00553193	1.69e-06	22.8737	0.260322
Q60737	Csnk2a1											0.00102757	0.00104855	1.33e-05	22.5538	0.163585						0.000695578	0.00389554	3.52e-05	9.90055	0.187813
P61205	Arf3																					0.000152936	0.00664679	9.75e-06	10.0702	0.300604
Q8R0Y8	Slc25a42																					0.00963315	0.00776166	0.00122081	10.6307	0.219275
Q9ERS2	Ndufa13																					0.00383172	0.00155847	0.000120219	8.8868	0.165945
Q791T5	Mtch1																					0.000157617	0.0018589	2.28e-06	10.2346	0.191161
P25911	Lyn																					0.00205815	0.0092635	0.000270062	10.7462	0.184583
Q5DTM8	Rnf20																					2.45e-05	0.00125805	4.2e-07	22.0302	0.200212
Q9CSN1	Snw1																					0.000175467	0.00270884	4.86e-06	22.1878	0.107782
P60229	Eif3e																					0.00354046	0.00776166	0.000379118	10.2435	0.152318
Q6PD03	Ppp2r5a																					0.00154646	0.00330219	6.85e-05	9.57641	0.155393
Q91YP0	L2hgdh																					0.000798373	0.00125805	1.16e-05	10.7759	0.169446
Q68FF6	Git1																					0.000224818	0.00776166	2.34e-05	21.9171	0.137453
A6X8Z5	Arhgap31																					3.71e-05	0.00553193	4.64e-06	22.3159	0.0980714
Q9DBG6	Rpn2																					0.00210112	0.0018589	4.91e-05	9.80575	0.24469
P63325	Rps10																					0.000120192	0.00553193	6.88e-06	23.0322	0.376456
P29699	Ahsg																					0.00509825	0.00270884	0.000183076	21.744	0.389578
Q9EPB5	Serhl											9e-05	0.00776166	5.09e-06	22.3566	0.175381						0.00308764	0.00776166	0.000327337	10.91	0.163086
Q61249	Igbp1																					0.000253751	0.0092635	2.14e-05	22.4664	0.131365
P70122	Sbds																					0.00772988	0.00471374	0.000645341	1.61434	0.0997831
P22892	Ap1g1																					0.00157733	0.00776166	0.000168763	10.7138	0.217799
Q9R0E2	Plod1																					0.00161531	0.00776166	0.000144711	10.0046	0.125881
Q8C165	Pm20d1																					0.00150601	0.00270884	3.9e-05	9.01784	0.161269
Q8BGC4	Zadh2																					2.45e-05	0.00553193	8.29e-07	10.2563	0.180052
Q7TNC4	Luc7l2																					4.7e-05	0.00776166	4.83e-06	23.3343	0.137253
Q8BWW4	Larp4																					0.00480609	0.0092635	0.000623151	1.11237	0.105588
Q06138	Cab39											0.000450447	0.00553193	2.08e-05	22.8175	0.216436						0.00313531	0.00776166	0.000326348	9.16676	0.112105
Q8BYM8	Cars2																					7.24e-05	0.0018589	1.28e-06	9.92188	0.206367
Q9CQ54	Ndufc2																					0.00238213	0.0018589	5.78e-05	9.18725	0.174376
Q791V5	Mtch2																					0.000601224	0.00389554	2.03e-05	9.27351	0.247796
Q8K019	Bclaf1																					1.37e-05	0.000551048	5.43e-08	22.4534	0.260961
O88441	Mtx2																					5.94e-05	0.00270884	1.24e-06	9.84396	0.229016
Q9D6J5	Ndufb8																					0.00288583	0.00664679	0.000263781	9.46524	0.133814
O55042	Snca																					0.00149202	0.00270884	4.71e-05	22.1813	0.259481
Q8WTY4	Ciapin1																					4.02e-05	0.00389554	1.79e-06	22.3209	0.244001
O54984	Get3																					0.00019479	0.00270884	6.29e-06	10.1855	0.166484
Q9D0L4	Adck1																					0.000133939	0.000551048	7.53e-07	8.77494	0.254778
Q69ZX8	Ablim3																					0.00126389	0.00155847	1.93e-05	22.5348	0.200929
Q64442	Sord																					0.00499595	0.00270884	0.000216576	22.8334	0.24322
P28658	Atxn10																					0.00259263	0.00553193	0.00020962	11.2832	0.205694
Q80XQ2	Tbc1d5																					0.00460242	0.00330219	0.000238394	11.1311	0.136563
P11152	Lpl																					0.00228806	0.00471374	0.000147182	15.02	0.186129
Q6DFV3	Arhgap21																					0.00111753	0.00553193	7.71e-05	22.8971	0.132316
Q5SUF2	Luc7l3																					2.22e-06	0.00553193	1.5e-07	22.2233	0.236638
Q62419	Sh3gl1																					0.000672359	0.00330219	3.82e-05	22.5333	0.235979
P58389	Ptpa																					0.000390505	0.00125805	4.63e-06	11.2432	0.151342
Q62523	Zyx																					0.000126253	0.00776166	9.99e-06	22.3641	0.198451
Q8C2E7	Washc5																					0.00176612	0.00776166	0.000182847	10.6988	0.200171
Q8R370	Ushbp1																					1.87e-05	0.00270884	2.49e-07	23.0343	0.169258
Q9CQS4	Slc25a46																					0.000713093	0.00330219	2.37e-05	10.5503	0.189378
Q9JIF0	Prmt1											0.000156501	0.0018589	2.19e-06	24.0042	0.300946						0.000186711	0.00270884	6.27e-06	9.57332	0.394336
Q80TP3	Ubr5																					0.000185735	0.00776166	1.09e-05	10.6525	0.190534
Q1W617	Shroom4																					6.53e-05	0.00270884	3.93e-06	21.3075	0.0931328
P35283	Rab12																					0.000759799	0.00553193	5.09e-05	10.2389	0.221078
Q8CI78	Rmnd1																					0.000307177	0.0018589	5.54e-06	9.54226	0.208158
B9EKI3	Tmf1																					0.000380266	0.00125805	5.55e-06	22.0958	0.275644
Q91XD2	Lims2																					0.000139161	0.00125805	1.4e-06	21.3431	0.344462
Q61508	Ecm1																					0.002133	0.00776166	0.000252847	19.0851	0.0867923
Q5HZI9	Slc25a51																					0.000965073	0.0018589	1.57e-05	9.08182	0.212651
Q9R0Q6	Arpc1a																					0.00127648	0.00553193	8.12e-05	11.212	0.17789
Q8K2T8	Paf1						0.00116172	0.0092635	0.0001543	10.4472	0.099147	0.00530334	0.00553193	0.000490192	0.828232	0.0948316						3.18e-05	0.0018589	3.99e-07	22.7315	0.18239
P56501	Ucp3																					0.00266597	0.00389554	0.000123109	8.98877	0.226945
P53995	Anapc1																					0.000485529	0.00776166	4.83e-05	11.6489	0.179001
Q8C0K5	Slc25a16																					0.00323255	0.0018589	9.07e-05	9.58991	0.267187
Q9Z2A5	Ate1																					1.45e-05	0.00471374	5.46e-07	22.4044	0.290014
Q925N0	Sfxn5																					0.00051031	0.00553193	2.87e-05	8.94582	0.257717
Q924K8	Mta3																					0.00440874	0.00776166	0.000481996	23.6694	0.116814
Q923Z3	Mto1																					0.00014588	0.0018589	2.04e-06	10.1225	0.222192
Q3TQB2	Foxred1																					0.00381371	0.00553193	0.000312139	9.6933	0.220099
Q9CPS6	Hint3											0.000632865	0.00330219	2.55e-05	22.704	0.203985						0.00100233	0.00270884	3.52e-05	10.0251	0.115988
Q3TCN2	Plbd2																					0.000687472	0.00776166	5.79e-05	10.8415	0.167194
Q8CI04	Cog3											0.000878214	0.0018589	1.92e-05	23.4806	0.160675						0.00606503	0.00776166	0.000715778	9.88609	0.149587
P12815	Pdcd6																					0.000320162	0.0018589	6.08e-06	10.5227	0.298094
P24472	Gsta4																					0.00030861	0.00776166	3.22e-05	9.74504	0.154963
Q9QYI4	Dnajb12																					6.69e-05	0.00389554	1.8e-06	23.0183	0.255136
Q8BGX2	Timm29											0.00076559	0.0018589	1.53e-05	22.9542	0.118079						0.000144982	0.00664679	8.71e-06	8.86117	0.206359
Q6IRU5	Cltb																					0.00177689	0.00776166	0.000312136	20.9334	0.171809
Q91ZE0	Tmlhe																					0.00256107	0.00389554	0.000131671	10.2488	0.181913
Q9CQC9	Sar1b																					0.000435451	0.00155847	7.99e-06	10.1178	0.257378
O35609	Scamp3																					0.000566245	0.00553193	3.55e-05	21.8094	0.196159
Q61211	Eif2d																					6.32e-05	0.00270884	1.19e-06	22.3729	0.149588
Q8BX94	Osbpl2																					0.000982246	0.00776166	7.83e-05	11.0666	0.128325
Q62203	Sf3a2																					0.00266201	0.00389554	0.000133136	22.6021	0.30719
Q8BL86	Mblac2																					0.00212673	0.00389554	0.000117951	8.86875	0.0989156
Q8VDI7	Ubac1																					4.01e-06	5.17e-05	1.03e-09	21.9774	0.225841
Q99ME2	Wdr6																					9.43e-05	0.000839054	7.91e-07	12.1901	0.218767
Q99LN9	Dohh																					0.00506823	0.00389554	0.000440756	6.08521	0.10138
Q0P5W1	Vps8																					0.000680643	0.0092635	7.28e-05	11.348	0.232528
Q8CC21	Ttc19																					0.000687541	0.000141008	1.17e-06	11.1901	0.23519
O55026	Entpd2																					0.00262957	0.00776166	0.000256275	10.1536	0.229206
O88393	Tgfbr3																					0.0031502	0.00553193	0.000245045	12.9973	0.153601
Q8VCL2	Sco2																					0.00261516	0.00270884	9.07e-05	9.42272	0.134137
Q8BZ36	Rint1																					0.00372676	0.00471374	0.000260846	10.4406	0.204492
Q9WVD5	Slc25a15																					0.000679505	0.00389554	2.54e-05	11.1387	0.187151
P03921	Mtnd5																					9.72e-05	0.000226128	1.89e-07	10.1394	0.262092
Q9DC04	Rgs3																					0.00088444	0.00553193	5.5e-05	8.23468	0.172591
Q8VDL4	Adpgk																					4.6e-06	0.000551048	1.27e-08	11.706	0.219598
Q9ET26	Rnf114																					9.17e-06	0.00553193	6.92e-07	21.6792	0.290621
Q3UFS0	Zyg11b																					0.00102621	0.00776166	8.6e-05	10.6272	0.207309
Q91X20	Ash2l																					0.000193661	0.00553193	1.05e-05	9.71469	0.171019
P58854	Tubgcp3																					0.000682454	0.00776166	4.11e-05	10.6082	0.207561
Q8VE62	Paip1																					0.00059246	0.00270884	1.43e-05	12.1736	0.230277
Q9CRB8	Mtfp1																					0.000471609	0.00553193	2.4e-05	9.1366	0.248676
Q91XU3	Pip4k2c																					0.00796166	0.00776166	0.00108175	10.8868	0.132294
Q80VJ2	Sra1																					5.11e-06	0.00776166	5.47e-07	22.0069	0.471827
Q5SSL4	Abr											0.0006022	0.00104855	6.26e-06	22.9212	0.197411						0.0051512	0.00776166	0.000581849	9.89374	0.163346
P62331	Arf6																					0.000979114	0.00270884	2.92e-05	9.72381	0.278559
Q62219	Tgfb1i1																					0.000257759	0.0092635	3.26e-05	22.2672	0.252924
Q8BP71	Rbfox2																					1.14e-05	0.00553193	6.41e-07	21.737	0.180361
Q3UFF7	Lyplal1																					4.13e-05	0.00553193	2.88e-06	10.2928	0.209192
Q80YS6	Afap1																					0.000152405	0.000551048	1.06e-06	23.0378	0.693823
Q99K95	Rtf2																					4.24e-06	0.00776166	4.54e-07	22.8194	0.346288
Q8CIF4	Btd																					0.00204376	0.00389554	0.000102137	10.6572	0.0834373
Q8C0J6	Sowahc																					0.000237736	0.00553193	1.68e-05	22.3717	0.188766
Q8BXQ2	Pigt																					0.000868046	0.00125805	1.29e-05	10.2965	0.195954
P50295	Nat2																					0.00105557	0.00776166	0.000107406	11.1967	0.195003
Q9JMD0	Znf207																					0.000827247	0.00664679	5.01e-05	0.219512	0.100531
Q9D8H7	Oma1																					0.00216739	0.00389554	0.000110863	8.77407	0.134237
Q9D289	Trappc6b																					6.7e-05	0.00389554	2.13e-06	11.4871	0.270079
Q91Y86	Mapk8																					0.000238713	0.00270884	1.09e-05	20.9382	0.426347
Q810U5	Ccdc50																					2.6e-05	0.00330219	1.16e-06	20.9837	0.285274
Q9JHS3	Lamtor2											0.000294336	0.000839054	2.26e-06	22.6277	0.149823						0.000104907	0.00228387	1.65e-06	10.6732	0.174156
Q8R105	Vps37c																					0.00593446	0.00471374	0.000474415	22.838	0.148039
P29595	Nedd8																					0.000219934	0.00776166	2.07e-05	21.7032	0.405517
Q99JY4	Trabd																					0.000285731	0.00389554	9.45e-06	9.98533	0.207371
P70188	Kifap3																					0.000571907	0.00776166	3.37e-05	10.5361	0.209564
Q6ZPS6	Ankib1																					0.000253615	0.00389554	9.03e-06	9.76205	0.131139
Q7TN29	Smap2																					2.4e-05	0.00270884	7.63e-07	21.5243	0.2429
Q8BMI3	Gga3																					0.000265929	0.00471374	1.31e-05	21.76	0.154059
Q9D7J4	Cox20																					0.000585408	0.00270884	1.56e-05	6.91063	0.181859
P58742	Aaas																					0.00951301	0.00776166	0.00127078	10.7899	0.12368
Q9ET66	Pi16																					0.000508776	0.00389554	1.9e-05	21.1362	0.19972
Q8BUY9	Pggt1b																					0.000489119	0.00125805	6.4e-06	10.2256	0.244752
Q9Z1P8	Angptl4																					0.00141202	0.00389554	9.62e-05	1.98888	0.619591
Q9R088	Tk2																					0.000617232	0.00471374	2.37e-05	10.8367	0.189759
Q9JM93	Arl6ip4																					0.000203291	0.00553193	8.59e-06	23.8414	0.135978
Q8K126	Mtrf1																					1.43e-05	0.000356055	2.99e-08	11.0582	0.152945
O88622	Parg																					7.99e-05	0.00553193	7.4e-06	23.2722	0.236109
Q8VHN8	Nudt16l1																					0.00112982	0.000839054	1.48e-05	10.4977	0.258698
Q3UMB5	Smcr8																					0.00773651	0.00553193	0.000711462	21.5658	0.16041
P16056	Met																					0.000643669	0.00553193	6.86e-05	19.7113	0.191133
P59048	Pdrg1																					6.93e-05	0.00389554	1.86e-06	23.7063	0.088888
Q91X51	Gorasp1																					3.75e-05	0.00389554	9.21e-07	22.0861	0.278778
Q3TMW1	Ccdc102a																					0.000113342	0.000551048	5.45e-07	21.4316	0.353905
Q9CQ71	Rpa3																					0.00177603	0.00330219	7.78e-05	9.07677	0.139497
P19258	Mpv17																					0.00870249	0.00776166	0.000991402	9.64671	0.162523
Q99LJ1	Fuca1																					0.00275751	0.00471374	0.00018434	10.0091	0.26556
P32443	Meox2																					9.1e-07	0.00553193	4.96e-08	22.1744	0.39015
Q99KW9	Itfg1																					0.000583326	0.00776166	4.31e-05	11.4103	0.229099
Q9ES97	Rtn3																					0.00201358	0.00389554	0.000104941	9.57807	0.255507
Q9R210	Tfeb																					6.76e-05	0.00553193	3.26e-06	22.4107	0.148939
Q91YX5	Lpgat1																					0.00152547	0.0092635	0.000159183	11.8053	0.263286
P56135	Atp5mf																					0.00788691	0.00553193	0.00065056	10.3441	0.189157
Q9JLC6	Tef																					1.25e-07	2.75e-06	2.63e-12	15.1594	0.446452
Q64373	Bcl2l1																					0.000618088	0.00389554	3.8e-05	12.0225	0.149431
Q8BHN7																						0.000333679	0.00389554	1.11e-05	23.7692	0.0976162
Q5U680	Slc25a26																					0.00409031	0.00553193	0.000300078	10.6189	0.194232
Q9DB96	Ngdn																					8.16e-06	0.00330219	3.51e-07	23.8898	0.249065
Q69ZZ6	Tmcc1																					3.03e-05	1.73e-05	5.26e-09	20.5783	0.369729
Q14DQ1	Fam219b																					0.00393208	0.00776166	0.000534512	21.2754	0.338289
Q9Z2S7	Tsc22d3											1.07e-05	0.000551048	1.18e-07	20.5154	0.228376						0.000932713	0.00553193	8.69e-05	19.2687	0.165512
Q5RJ54	Zscan26																					0.000765556	0.00553193	4.26e-05	22.4674	0.167714
Q9CY02	Ahsp																					0.000689464	0.00389554	2.95e-05	21.7824	0.419135
P28033	Cebpb																					0.00139013	0.00776166	0.000132691	22.8382	0.430061
Q9Z2M6	Ubl3																					0.0079102	0.00776166	0.00104337	12.3753	0.122892
Q3UN90	Lyrm9																					0.00126005	0.000551048	1.02e-05	12.1258	0.0907
Q62481	Vps72																					1.49e-05	0.00389554	6.34e-07	22.0569	0.335707
Q9D799	Mtfmt																					0.000845229	0.0092635	9.4e-05	10.3121	0.200111
Q8K1J5	Sde2																					0.00468633	0.00553193	0.000363088	22.4507	0.414431
Q8CFD4	Snx8																					0.00243755	0.00389554	0.000114713	11.3329	0.165605
Q9WVS7	Map2k5																					0.000263219	0.0092635	1.72e-05	11.3496	0.245011
Q9D6K7	Ttc33																					0.000766934	0.00553193	6.36e-05	21.8203	0.257632
P23950	Zfp36l1																					4.03e-05	0.00553193	1.8e-06	24.0457	0.32179
P06798	Hoxa4																					0.00522435	0.00776166	0.000585184	22.8233	0.159973
Q8BM75	Arid5b																					0.000110525	0.00776166	9.81e-06	22.9301	0.375005
Q9D938	Tmem160																					0.000516521	0.00553193	2.56e-05	21.5213	0.183991
Q3TDK6	Rogdi																					0.00654751	0.000839054	0.000138173	10.416	0.224304
Q9QZU9	Ube2l6																					0.00117895	0.000551048	1.09e-05	21.0697	0.232302
A3KGV1	Odf2																					4.17e-05	0.00553193	2.07e-06	22.0242	0.523037
Q8K201	Kct2																					0.000377448	0.00553193	2.23e-05	10.356	0.288815
O35683	Ndufa1																					0.000323185	0.0018589	6.7e-06	9.77183	0.230445
P29533	Vcam1																					2.74e-06	0.00155847	4.77e-08	21.8895	0.248103
Q9D8T4	Tvp23b																					0.00104911	0.00553193	6.02e-05	12.1559	0.334024
P01592	Jchain																					0.00279321	0.00553193	0.000349278	21.0216	0.352748
Q923U0	Tom1l1											0.00273352	0.000226128	1.1e-05	22.6431	0.211087						0.00222479	0.00776166	0.000168448	11.2161	0.19916
Q9JJ48	Zc3h8																					6.64e-06	0.00155847	4.94e-08	22.7685	0.475554
Q91WD1	Polr3d																					0.000305245	0.0018589	5.02e-06	24.0242	0.321104
Q80V24	Vgll4																					0.0044053	0.00553193	0.000482996	8.22242	0.185346
A6H619	Phrf1																					0.000158239	0.00125805	2.79e-06	22.0007	0.520233
Q99J45	Nrbp1											0.00221434	0.00776166	0.000211266	23.4821	0.197885						0.000211151	0.00553193	1.89e-05	11.5401	0.232436
Q6ZWQ7	Spcs3																					0.00273089	0.00125805	4.79e-05	10.5481	0.241055
Q3TTA7	Cblb																					0.00241697	0.00125805	3.92e-05	21.5933	0.608281
Q6R2P8	Neil2																					0.00158195	0.00553193	0.000128743	9.54106	0.159789
O35973	Per1											0.000265343	0.00553193	2.15e-05	18.7309	0.326865						7.65e-06	0.0018589	1.35e-07	18.4858	0.26715
Q9D2V8	Mfsd10																					0.000729239	0.00776166	6.34e-05	12.2076	0.201793
Q68FE8	Znf280d																					0.00797292	0.0092635	0.00121804	22.9691	0.297786
O08849	Rgs2																					0.00651403	0.00125805	0.000151586	1.79608	0.247708
Q9CSP9	Ttc14																					8.28e-06	0.00104855	7.67e-08	22.7275	0.32655
Q9DB70	Fundc1											0.000947743	0.0092635	7.45e-05	22.972	0.283807						0.0012904	0.00389554	6.13e-05	11.2235	0.286712
Q6PB51	Ccdc117																					0.00166231	0.00471374	0.000129106	20.0822	0.203912
Q8R1P4	Atg10																					0.000731344	0.00330219	3.58e-05	12.4166	0.137427
Q8VHQ4	Rab40c																					0.000198823	0.00389554	8.07e-06	10.6664	0.293341
P12960	Cntn1	0.0096487	0.00125805	0.000295316	10.0605	0.0836312
O08749	Dld	0.00846198	0.00389554	0.000637435	11.1587	0.0939859	0.00108511	0.00125805	2.43e-05	22.1506	0.187102
Q9R1T4	Septin6	0.00721824	0.00471374	0.000585918	11.085	0.117781
P11627	L1cam	0.00307387	0.00389554	0.000165629	11.044	0.0926441
Q8JZQ2	Afg3l2	0.00650301	0.00228387	0.000296196	7.55249	0.0953916
P68510	Ywhah	0.000502273	0.000551048	3.8e-06	9.74747	0.0854406
Q60634	Flot2	0.00765629	0.000551048	0.000103443	10.2632	0.112787
Q00612	G6pdx	0.00394075	0.00553193	0.000294572	23.0531	0.146254
P28650	Adss1	0.00911748	0.00389554	0.000757389	22.1744	0.157654
Q60931	Vdac3	0.00153771	0.000356055	7.62e-06	10.3341	0.186624
Q8BFZ9	Erlin2	0.000524817	5.17e-05	4.39e-07	11.4084	0.0684346
P15331	Prph	0.00307032	0.00553193	0.000234144	22.5138	0.249605
P97797	Sirpa	0.00461958	0.00776166	0.000510372	10.8037	0.100106
P63213	Gng2	0.00451389	0.00155847	0.000118396	10.9886	0.195257
Q8C729	Fam126b	0.00129081	8.62e-05	1.86e-06	11.2608	0.112176
P47809	Map2k4	0.00680809	0.000113621	2.24e-05	9.89528	0.154762
Q7TME0	Plppr4	0.000206558	0.000356055	7.13e-07	11.6226	0.0949778
P51125	Cast	0.00663237	0.00270884	0.00029462	23.4605	0.184095
Q9QZX7	Srr	0.00430095	0.00664679	0.000369265	11.5697	0.134249
Q99JW2	Acy1	0.00919757	0.00389554	0.000699522	0.062948	0.136997
Q9D924	Isca1	0.00238897	0.0018589	5.35e-05	10.8697	0.109829
Q6P5F6	Slc39a10	0.00137554	0.00270884	4.31e-05	11.0486	0.129412
O70507	Hcn4	0.00753121	0.0092635	0.00107576	0.449432	0.170298
Q920M7	Syt17	0.000205096	0.000141008	2.39e-07	10.8581	0.130648
Q8BIG7	Comtd1	0.00350036	0.00330219	0.000167905	11.9624	0.143257
P51910	Apod	0.00177561	0.00776166	0.000159519	22.9854	0.221726
E9PZ19	Igsf9b	0.00259407	0.00330219	0.000114588	8.98611	0.102477
Q501J7	Phactr4	0.00552671	0.00389554	0.000328549	23.3535	0.148357
P35455	Avp	0.00140833	0.00553193	9.53e-05	10.7767	0.450142
A2AI08	Tprn	0.00403597	0.00389554	0.00026544	21.6379	0.195536
Q571I9	Aldh16a1	0.00639506	0.0018589	0.00024784	24.108	0.222978
Q62241	Snrpc	0.000731482	0.00553193	0.000101253	20.6243	0.117516
Q3UMR0	Ankrd27	0.00496085	0.00776166	0.000493575	0.42697	0.114847
Q8R1F0	D8Ertd738e	0.00481134	0.0018589	0.00019331	23.5767	0.163638
Q9CWI3	Bccip	0.00790368	0.00776166	0.000987623	22.9479	0.278642						0.00141842	0.00776166	0.000110339	23.3016	0.184314
Q9R1C0	Taf7	0.000730376	0.00776166	5.33e-05	23.4809	0.195802
B2RVL6	Zcchc24	0.00542939	0.00553193	0.000588673	23.2184	0.231796
P97817	Cdr2	0.000229412	0.00228387	4.3e-06	1.72454	0.146464
P61809	Cdk5r1	0.000812376	0.0018589	1.8e-05	10.9468	0.165256
P30875	Sstr2	0.00346202	0.00553193	0.000268883	11.3526	0.301658
Q8BH04	Pck2						0.00141423	0.0092635	0.00013567	11.1728	0.0991029	0.00320452	0.00553193	0.000264159	23.8041	0.0955022
P63300	Selenow						3.07e-05	0.000839054	1.46e-07	22.8905	0.347399
Q8BI72	Cdkn2aip						0.000883502	0.0018589	2.02e-05	10.0572	0.090217
Q64444	Ca4						0.00450445	0.00389554	0.00026818	8.21958	0.076343
Q99LC2	Cstf1						0.00440607	0.0092635	0.000759593	9.36711	0.0824188
Q8BMQ2	Gtf3c4						0.00152335	0.00776166	0.000142326	10.7231	0.13918
P28271	Aco1						0.000439081	0.00228387	1.06e-05	11.2817	0.0682515
Q8CF93	Galnt13						0.00848648	0.00553193	0.000981059	10.7366	0.152115
O08605	Mknk1						0.0042515	0.00330219	0.000231144	10.4517	0.173016
Q8K3I4	Myrip						0.000716125	0.00553193	4.04e-05	24.0199	0.12495
O55222	Ilk						0.00151915	0.0092635	0.000205507	11.4462	0.132197
Q9CZU3	Mtrex						0.0010552	0.00125805	1.84e-05	10.1497	0.0966036
Q8CAB8	Castor2						0.000145831	0.00125805	1.43e-06	11.2886	0.107379
Q5SVL6	Rap1gap2						0.000664737	0.00125805	8.55e-06	8.65537	0.0494077
Q7TSH4	Ccp110						0.00123753	0.0092635	0.000178979	21.4804	0.0945146
Q99J36	Thumpd1						0.00665201	0.0018589	0.000249639	10.3972	0.0879486	0.00058889	0.00270884	1.74e-05	23.6342	0.11143
P43136	Nr2f6						0.00208213	0.00776166	0.000164077	10.9049	0.154088
Q9WUM3	Coro1b						0.00540691	0.00389554	0.000330869	22.6236	0.11977
Q6P4U0	Thsd7b						0.00711269	0.00664679	0.000654837	23.1112	0.253378
P97390	Vps45						0.0019084	0.00553193	0.000132588	10.5731	0.0744961
Q9ER69	Wtap						0.00737796	0.00664679	0.000718286	11.8111	0.0695654
Q7TQF7	Amph						0.00151929	0.00553193	9.24e-05	23.0486	0.101715
Q8JZX4	Rbm17						0.00955074	0.00776166	0.00124905	9.82031	0.0508019
O54834	Arhgap6						0.000326061	0.00155847	7.39e-06	6.18971	0.104234
Q9QYB1	Clic4						0.000573715	0.00553193	3.35e-05	11.3572	0.1241
Q9WUK2	Eif4h						0.000246108	0.00389554	7.37e-06	22.9966	0.167597
Q6PDL0	Dync1li2						0.000124516	0.00553193	6.64e-06	21.0903	0.0734704
Q922R5	Ppp4r3b						0.00309709	0.00664679	0.000339422	1.21992	0.103429
Q60676	Ppp5c						0.000874212	0.0018589	1.81e-05	20.7001	0.0498177
Q810D6	Grwd1						0.000189823	0.000551048	1.21e-06	10.522	0.135025
Q69ZR9	Tasor						0.0011027	0.00389554	4.36e-05	8.44361	0.0616447	0.000276134	0.00389554	8.53e-06	23.5218	0.206568
Q99K74	Med24						0.00112561	0.000453552	6.9e-06	8.91592	0.090631
Q99LI9	Clp1						0.00071326	0.000695051	7.32e-06	9.31387	0.146592
O08582	Gtpbp1						0.00263512	0.00471374	0.00023304	10.3141	0.0600393
Q6A026	Pds5a						0.0042019	0.00776166	0.00066557	9.84268	0.131063
Q8VCV1	Abhd17c						0.000503636	0.0018589	9.42e-06	9.77028	0.117458
Q921X9	Pdia5						0.000423326	0.00389554	1.94e-05	10.3558	0.285109
Q9ERF3	Wdr61						0.00667513	0.00270884	0.000337628	12.0687	0.0445177
P68033	Actc1						0.000518578	0.00155847	9.55e-06	10.9166	0.124244
Q9WVK4	Ehd1						0.000658429	0.00389554	3.36e-05	11.0187	0.0619706
Q9D6Z0	Alkbh7						0.00317737	0.000839054	4.5e-05	22.7151	0.155789
P62046	Lrch1						0.000629153	0.00389554	3.24e-05	1.83745	0.0892022
Q9D868	Ppih						0.0033532	0.00270884	0.000138396	11.6233	0.0858208
Q9D0W5	Ppil1						0.00586517	0.00664679	0.000600715	21.8981	0.123158
Q8R367	Rerg						0.000712594	0.0092635	6.02e-05	0.93149	0.0792854
Q9DBA9	Gtf2h1						0.00231807	0.00155847	5.02e-05	10.4881	0.136266
Q80U22	Rusc2						0.000182273	0.000453552	8.29e-07	21.6151	0.157088
P63011	Rab3a						0.00198206	0.00389554	0.000114904	8.6119	0.105009
Q5U4C3	Scaf1						0.000198392	0.000453552	1.09e-06	9.42588	0.0762577
P56375	Acyp2						0.000241502	0.000839054	1.71e-06	21.6239	0.147563
Q921P9	Tceal1						0.00334465	0.0092635	0.000393881	10.7071	0.0671836
Q8BG18	Necab1						0.00171641	0.00553193	0.000166391	7.06598	0.14467
Q99PU7	Bap1						0.000919831	0.00776166	6.21e-05	11.3344	0.182533
Q922L6	Nelfcd						0.000192809	9.65e-06	2.5e-08	9.85376	0.106699
Q6PFX7	Nyap1						0.00302759	0.000551048	3.78e-05	1.50227	0.0732697
Q6P8I6	Cox11						0.000658286	0.0018589	1.47e-05	23.8466	0.108296
P37172	Acvr1						0.00724802	0.00553193	0.000880407	10.2737	0.127918
Q80VJ3	Dnph1						0.00463242	0.00330219	0.000259883	10.3131	0.110042
Q8CG79	Tp53bp2						0.000356643	0.00553193	3.86e-05	21.1756	0.0862812
P52795	Efnb1						0.000173857	0.00228387	3.58e-06	8.68517	0.118371
Q9CYR0	Ssbp1						0.00344818	0.00270884	0.000174682	21.9934	0.144684
Q9D136	Ogfod3						0.000458151	0.000141008	7.63e-07	22.9941	0.154148
Q99JX7	Nxf1						0.00215456	0.000183568	8.13e-06	10.3015	0.0546102	0.000181618	0.0018589	2.59e-06	0.782379	0.128948
P57784	Snrpa1						0.000551211	0.00270884	1.43e-05	10.5181	0.101333
P62715	Ppp2cb						0.00368284	0.000226128	2.13e-05	9.02283	0.0898232
Q9JLZ3	Auh						0.00408677	0.00553193	0.000586138	21.4516	0.176692
Q9CZ00	Dbndd1						0.00238339	0.00553193	0.000201824	23.8766	0.211783
P08551	Nefl						0.00465437	0.00553193	0.000392183	20.9091	0.0960151
Q9QYR6	Map1a						0.00155523	0.0018589	4.08e-05	21.8919	0.107893
Q9JMK2	Csnk1e						0.000107354	0.00155847	1.53e-06	0.962927	0.067294
Q9Z1S5	Septin3						0.000248088	0.000695051	1.4e-06	2.65019	0.0717477
Q148V7	Relch						0.000839516	0.00270884	2.41e-05	9.17159	0.0331435
Q8BRJ3	Rell2						0.00637374	0.0092635	0.000941167	21.5084	0.195899
P04117	Fabp4						0.00385844	0.00389554	0.000198002	1.67874	0.182116
Q62384	Zpr1						0.00225916	0.00553193	0.000152007	10.6697	0.100161
Q80WV7	Srrm3						0.00204495	0.0018589	5.05e-05	23.4139	0.193537
Q3TAS6	Emc10						3.65e-05	0.000839054	2.19e-07	23.7956	0.233759
Q9D882	Fam241b						0.00203418	0.00664679	0.000212005	9.32724	0.094695
Q9WU42	Ncor2						0.00159592	0.000453552	1.11e-05	24.1878	0.0546535
Q8VBY2	Camkk1						0.000867626	0.00553193	4.91e-05	20.7361	0.0614375
P08508	Fcgr3						0.00248124	0.00664679	0.000265905	9.10945	0.059719
P40142	Tkt											0.00276197	0.00389554	0.000130681	10.1923	0.135794
P54869	Hmgcs2											0.00015416	0.000551048	9.59e-07	10.4806	0.16839
Q922J3	Clip1											0.00261534	0.00270884	9.88e-05	23.1273	0.0882191
Q9Z2V4	Pck1											0.0061358	0.00553193	0.000865783	15.5397	0.191566
O88428	Papss2											5.66e-05	0.000695051	3.39e-07	21.3639	0.135126
P35505	Fah											7.5e-05	0.000551048	4.09e-07	21.2097	0.101227
P27659	Rpl3											0.000170606	0.00776166	7.59e-06	10.8027	0.238129
Q8K4L3	Svil											0.000769257	0.0092635	7.3e-05	1.19473	0.0606431
Q6ZQ58	Larp1											3.28e-05	0.000291092	8.08e-08	0.116509	0.138559
Q91XD4	Ftcd											0.00242001	0.00471374	0.000185421	17.0926	0.0775387
Q9JHS4	Clpx											0.000813766	0.00389554	4.78e-05	4.38697	0.138074
P06745	Gpi											0.000153532	0.000551048	7.91e-07	9.31526	0.168212
P39054	Dnm2											0.00173398	0.00270884	7.62e-05	23.9998	0.0860299
P70335	Rock1											0.000116332	0.000141008	2.05e-07	0.499325	0.0684619
Q8BVI4	Qdpr											4.27e-05	0.000551048	2.4e-07	20.9095	0.146199
Q02248	Ctnnb1											0.00279825	0.0092635	0.00034595	24.4577	0.0929643
Q8K1R3	Pnpt1											0.00158316	0.00270884	5.41e-05	22.7261	0.0828619
Q80X19	Col14a1											0.00818676	0.00389554	0.00077755	5.25086	0.124199
Q9JL35	Hmgn5											1.48e-05	0.000141008	1.4e-08	23.6638	0.298228
P63101	Ywhaz											0.000225992	0.00776166	1.11e-05	10.8221	0.166756
Q8VCN5	Cth											5.68e-06	0.00125805	4.2e-08	20.6904	0.227763
Q9Z1T1	Ap3b1											0.00456203	0.00664679	0.000328275	0.952413	0.0788216
Q9CVB6	Arpc2											0.00154568	0.0018589	3.73e-05	22.836	0.142222
Q920B9	Supt16h											0.00258778	0.00664679	0.000253765	24.3074	0.11925
Q8BH86	Dglucy											0.00455623	0.00664679	0.000503762	20.9327	0.0568598
Q64487	Ptprd											4.36e-05	0.000839054	3.26e-07	20.9581	0.129407
Q6NZC7	Sec23ip											0.00575172	0.00553193	0.000507608	23.931	0.0754693
Q9QUJ7	Acsl4											0.0025659	0.00776166	0.000280163	22.3266	0.227903
Q99KC8	Vwa5a											0.000257464	0.000839054	1.97e-06	23.5511	0.0987035
Q8CGF7	Tcerg1											0.000201422	0.00553193	7.09e-06	0.465453	0.133874
P23492	Pnp											0.000336194	0.000356055	1.25e-06	22.6429	0.17598
Q8C5H8	Nadk2											0.00221267	0.00270884	7.9e-05	21.9874	0.106944
A2A8L5	Ptprf											0.00244706	0.00125805	4.88e-05	23.1644	0.104544
O35711	Ppfibp2											0.00143593	0.00228387	3.92e-05	0.0627558	0.046613
Q9DBL1	Acadsb											0.00148215	0.000291092	8.27e-06	20.5408	0.112104
Q91XT4	Sec16b											3.91e-05	0.00270884	7e-07	24.0378	0.147329
Q9CZD3	Gars1											0.00129977	0.0092635	0.00017831	9.01708	0.101526
Q9WVL0	Gstz1											0.000490656	0.00776166	3.36e-05	22.4277	0.132513
Q3UZZ6	Sult1d1											0.00154989	0.00389554	7.94e-05	22.0615	0.343016
Q80YR5	Safb2											0.000101788	0.000141008	1.21e-07	23.6833	0.0983028
P19783	Cox4i1											1.16e-06	5.17e-05	2.62e-10	11.0178	0.181321
Q62383	Supt6h											0.000329147	0.0018589	7.17e-06	0.61617	0.100935
P42567	Eps15											0.000185077	0.00125805	2.17e-06	23.5497	0.170823
O88532	Zfr											1.07e-05	3.03e-05	2.38e-09	0.313217	0.105464
Q9WV80	Snx1											0.000324188	0.00330219	8.07e-06	0.317352	0.0663518
O09012	Pex5											0.000760581	0.00389554	2.74e-05	22.4473	0.163625
Q91X91	Qprt											2.38e-06	4.1e-05	5.13e-10	22.4257	0.0989981
Q8CH18	Ccar1											0.000236209	0.00389554	6.22e-06	0.468116	0.123186
P32921	Wars1											4.34e-05	0.000356055	1.75e-07	23.8297	0.130522
Q9DB05	Napa											0.000135285	0.00270884	3.63e-06	22.7911	0.155036
Q80YR4	Znf598											0.00027618	0.000839054	2.85e-06	23.8736	0.103191
Q6PB44	Ptpn23											0.00143196	0.00270884	6.28e-05	0.423199	0.0853345
Q8R1Q8	Dync1li1											6.81e-05	0.00330219	1.41e-06	23.642	0.124821
Q61584	Fxr1											0.00211575	0.00228387	7.1e-05	22.3535	0.0761225
Q91YR7	Prpf6											0.000500881	0.00228387	1.65e-05	3.04203	0.0566415
P62270	Rps18											0.000222847	0.0092635	1.63e-05	10.8426	0.136201
O08663	Metap2											6.93e-05	0.000839054	4.06e-07	22.9172	0.200583
O35423	Agxt											0.00906055	0.00776166	0.0011866	23.3264	0.282658
Q61210	Arhgef1											0.00214836	0.000839054	2.74e-05	1.01129	0.0660316
P23506	Pcmt1											0.00122741	0.00776166	0.000131872	23.9831	0.139192
Q9WUB3	Pygm											0.00410383	0.00270884	0.000200542	24.4023	0.141442
Q00915	Rbp1											0.000397222	3.03e-05	1.86e-07	24.5015	0.303832
Q9Z1J3	Nfs1											0.00181123	0.00553193	9.27e-05	22.583	0.0943366
Q9D1P4	Chordc1											0.000769142	0.00776166	6.15e-05	22.8007	0.113242
Q8C0D5	Efl1											0.0013904	0.00776166	0.000124727	0.477904	0.0644184
Q7TT37	Elp1											0.00176557	0.00270884	5.87e-05	23.8686	0.181442
Q6A4J8	Usp7											0.000808781	0.00125805	1.28e-05	23.4928	0.18393
Q9EQJ9	Magi3											0.00757643	0.00155847	0.000225369	1.17492	0.0569694
P84099	Rpl19											0.000591142	0.000839054	5.39e-06	10.2934	0.293236
Q9CSH3	Dis3											0.000267847	8.62e-05	2.06e-07	0.60939	0.119018
Q63932	Map2k2											0.00217336	0.0092635	0.000238351	22.7478	0.086318
Q3UJB9	Edc4											0.000175347	0.000226128	3.77e-07	23.7461	0.111152
Q8VCU1	Ces3b											0.000856655	0.0018589	1.96e-05	9.95255	0.157728
Q80U93	Nup214											0.00354348	0.00664679	0.000366533	1.92646	0.0816871
Q9JLV6	Pnkp											0.000524594	0.00471374	2.37e-05	24.2737	0.110125
Q8BMP6	Acbd3											5.48e-05	0.000356055	1.36e-07	22.9827	0.225745
P43883	Plin2											0.00197688	0.00553193	0.000180359	3.78376	0.290029
Q60967	Papss1											0.000266148	0.00270884	5.51e-06	0.41752	0.171739
Q91YN5	Uap1											0.000681029	0.00330219	2.68e-05	22.2206	0.0913652
P0DOV2	Ifi204											0.000111549	0.00104855	8.66e-07	0.315771	0.144588
Q8C0E2	Vps26b											0.0002538	0.00389554	7.75e-06	23.6084	0.168411
Q8K268	Abcf3											0.000875047	0.00228387	2.2e-05	23.6705	0.175803
O35250	Exoc7											0.000259955	0.0018589	3.42e-06	23.8879	0.144207
P63242	Eif5a											0.00286578	0.00471374	0.000180794	24.318	0.0959556
P27641	Xrcc5											0.000593796	0.00389554	2.35e-05	24.1358	0.126909
Q08943	Ssrp1											0.000983213	0.00389554	4.38e-05	23.7246	0.1271
Q9WTQ5	Akap12											0.000115413	0.000551048	5.56e-07	0.748369	0.103336
Q9JLI8	Sart3											0.00137914	0.00270884	3.94e-05	0.291725	0.138586
Q8R1S4	Mtss1											4.01e-06	3.03e-05	1.46e-09	19.9866	0.178765
Q9Z1F9	Uba2											0.00020323	0.00155847	3.18e-06	1.32316	0.0794727
Q60855	Ripk1											0.000138976	0.000356055	4.78e-07	23.7071	0.130858
Q8VC19	Alas1											0.000246231	0.00270884	1.52e-05	14.6504	0.392174
Q3THE2	Myl12b											0.000113905	0.000839054	1.01e-06	23.2726	0.150758
Q91YJ2	Snx4											0.000808254	0.000839054	7.38e-06	23.6109	0.106775
Q9D1M0	Sec13											0.00134187	0.00471374	7.13e-05	23.378	0.15446
Q9QZS3	Numb											0.00359466	0.0092635	0.000490577	23.1622	0.0956797
Q61187	Tsg101											0.00188518	0.00776166	0.00015802	23.574	0.17855
Q91W86	Vps11											0.00166021	0.00389554	7.81e-05	23.743	0.191526
A2AQ19	Rtf1											0.000222928	0.000551048	1.1e-06	0.204674	0.0934949
Q9QYJ3	Dnajb1											7.6e-06	9.65e-06	4.75e-10	22.447	0.139033
Q3TDN2	Faf2											0.000473705	0.00776166	2.82e-05	10.5155	0.226738
P48437	Prox1											0.000116651	0.000839054	7.29e-07	23.2773	0.195377
Q61823	Pdcd4											0.000114544	0.000141008	2.52e-07	4.13648	0.344248
P21550	Eno3											0.00221687	0.00553193	0.000218219	0.374779	0.100862
Q8K0L9	Zbtb20											0.00205199	0.00270884	8.74e-05	22.605	0.173527
O08583	Alyref											0.002449	0.00553193	0.000165102	0.970155	0.0983913
P09602	Hmgn2											0.00726383	0.000839054	0.00015628	11.6985	0.759975
P61164	Actr1a											0.000628994	0.00270884	1.54e-05	23.6719	0.124201
Q9Z1B3	Plcb1											0.00132625	0.00104855	2.7e-05	23.5031	0.0898821
Q99LC9	Pex6											0.00140378	0.00471374	7e-05	22.7716	0.115137
Q9QYY8	Spast											0.000908743	0.00228387	2.46e-05	0.292877	0.0796126
Q8R570	Snap47											0.000962544	0.00553193	5.46e-05	22.6596	0.195266
Q99M31	Hspa14											0.000373144	0.000839054	3.77e-06	0.366265	0.116155
Q6PIP5	Nudcd1											6.15e-05	0.00553193	1.71e-06	23.8858	0.311304
Q6PEE2	Ctif											0.00522829	0.00553193	0.000524049	22.6639	0.101687
P54103	Dnajc2											0.00140361	0.00389554	5.3e-05	0.872969	0.0996608
Q99LB6	Mat2b											0.000124686	8.62e-05	1.09e-07	22.8458	0.120758
Q8BH57	Wdr48											0.00306682	0.00553193	0.000209859	22.635	0.139644
Q99JR8	Smarcd2											0.000204487	0.00776166	1.21e-05	23.4915	0.113034
Q6P549	Inppl1											0.00399839	0.0092635	0.000542465	23.9088	0.0902287
Q3UHD6	Snx27											0.00170915	0.0092635	0.000139136	23.422	0.159476
B2RRE7	Otud4											0.00672682	0.00776166	0.000793477	1.78	0.0784291
O88851	Rbbp9											0.00017185	0.000839054	1.19e-06	23.0113	0.118675
Q9QY06	Myo9b											0.00119213	0.00270884	3.54e-05	0.0044341	0.170859
P24788	Cdk11b											0.000174606	0.00389554	4.85e-06	24.3875	0.150998
Q7TMW6	Ciao3											6.89e-05	0.000551048	2.2e-07	22.879	0.135038
Q61235	Sntb2											0.00405148	0.00776166	0.000476324	23.7948	0.133509
Q9QXD8	Limd1											0.000160886	0.00104855	2.08e-06	23.9049	0.108736
P23589	Ca5a											0.000540996	0.00776166	4.31e-05	21.6501	0.146962
P70697	Urod											0.000278589	0.00104855	2.58e-06	22.5116	0.289507
A2BH40	Arid1a											0.00223714	0.00330219	0.000101896	1.18784	0.0997188
Q922P9	Glyr1											0.00147786	0.00664679	9.47e-05	23.6737	0.103496
Q8BVW0	Ganc											0.000979571	0.00553193	5.13e-05	24.1404	0.164685
Q8R4X3	Rbm12											2.95e-05	0.000141008	3.15e-08	24.3228	0.118351
Q8VDQ8	Sirt2											0.00127378	0.00664679	8.49e-05	23.5497	0.0963225
P83882	Rpl36a											0.000440877	0.0018589	7.83e-06	10.3454	0.31529
Q03311	Bche											0.000363897	0.00553193	1.59e-05	23.667	0.241333
Q8CCF0	Prpf31											0.000758352	0.00155847	1.3e-05	1.44641	0.0983388
Q9CPQ1	Cox6c											8.97e-05	0.000551048	4.97e-07	11.4283	0.185085
Q9D7G0	Prps1											0.000527168	0.0018589	1.06e-05	21.3643	0.146903
Q6NVE8	Wdr44											0.000107621	0.000356055	2.97e-07	22.8444	0.206987
P62141	Ppp1cb											0.000367005	0.00776166	2.1e-05	23.1474	0.229998
Q9CQF3	Nudt21											0.000400288	0.00776166	2.45e-05	1.53411	0.0935058
Q9QZM0	Ubqln2											0.000146384	0.00270884	2.83e-06	22.9339	0.319788
Q11136	Pepd											0.00681143	0.00553193	0.000562088	22.5578	0.171458
Q99LI7	Cstf3											0.00018966	0.00270884	4.3e-06	0.179503	0.154041
O88531	Ppt1											0.008171	0.00776166	0.00113535	8.65113	0.118346
O88545	Cops6											0.00216576	0.00389554	0.000135922	22.4342	0.208583
Q91XU0	Wrnip1											2.93e-05	0.00125805	3.2e-07	3.45208	0.0893014
Q6P9R4	Arhgef18											0.000577258	0.00553193	2.49e-05	24.0482	0.0761725
Q9R078	Prkab1											0.000194377	0.00104855	1.66e-06	22.0185	0.158093
Q0VGB7	Ppp4r2											0.000135783	0.00125805	1.19e-06	23.8825	0.143225
O88958	Gnpda1											8.61e-05	0.0018589	1.01e-06	22.238	0.286607
P61082	Ube2m											0.00843573	0.0092635	0.00121875	22.4639	0.0736553
O54879	Hmgb3											0.00318673	0.00776166	0.00032816	0.348159	0.115649
Q8JZM7	Cdc73											4.97e-05	0.000551048	1.67e-07	23.6638	0.126861
Q99MD6	Txnrd3											0.000857024	0.00125805	1.13e-05	23.1916	0.132193
P31750	Akt1											0.00145919	0.00553193	0.000102437	23.8237	0.149339
Q9R182	Angptl3											0.000385546	0.000839054	5.38e-06	18.778	0.195046
Q62426	Cstb											0.00481853	0.0018589	0.000131133	11.9531	0.571742
Q9D2N9	Vps33a											0.00243628	0.00553193	0.000225291	23.0235	0.108161
Q60739	Bag1											0.00230549	0.000551048	2.09e-05	1.05734	0.161118
Q8R001	Mapre2											0.000776282	0.00125805	1.01e-05	23.2169	0.212628
O35343	Kpna4											0.000934229	0.00553193	5.04e-05	22.9888	0.187084
Q8R2M2	Dnttip2											0.000877397	0.00228387	1.9e-05	0.884729	0.0896927
P97770	Thumpd3											0.00313961	0.00270884	0.000124869	0.279752	0.109703
P58137	Acot8											0.00293361	0.00776166	0.000290214	23.0398	0.112498
Q8CFI0	Nedd4l											3.57e-05	0.00389554	9.9e-07	0.533364	0.186901
Q9CQL1	Magohb											0.000140347	0.00553193	6.7e-06	9.54292	0.119531
Q9WV03	Fam50a											0.00153246	0.00389554	6.59e-05	23.6274	0.131775
Q8CHQ0	Fbxo4											0.0013751	0.00776166	0.000115866	23.2735	0.171354
Q7TN98	Cpeb4											0.000318128	0.00553193	1.35e-05	7.24924	0.0987013
Q5ND29	Rilp											9.98e-05	0.000551048	3.49e-07	23.1666	0.172768
P97863	Nfib											0.0013464	0.00553193	8.12e-05	23.5945	0.118751
Q91VN6	Ddx41											0.000187788	0.000453552	8.49e-07	0.654494	0.127578
Q9ERE7	Mesd											0.000290979	0.000839054	2.03e-06	23.5847	0.226234
Q3UVG3	Fam91a1											0.00645627	0.0092635	0.000762847	23.3346	0.133329
Q69ZL1	Fgd6											0.000409625	0.00270884	1.31e-05	1.249	0.089971
P84244	H3-3a											0.000652918	0.00228387	1.49e-05	10.8646	0.913536
Q9D898	Arpc5l											0.00342199	0.00155847	0.000119127	0.384701	0.0796331
P18608	Hmgn1											0.00369826	0.00389554	0.000173389	11.4494	0.759557
Q9D1C8	Vps28											0.000111647	0.000551048	4.5e-07	23.5152	0.268065
P54923	Adprh											0.00121695	0.00776166	0.000115484	23.9625	0.158152
Q9CR95	Necap1											6.17e-05	0.00125805	5.28e-07	11.5094	0.333695
Q9QYI5	Dnajb2											0.000210176	0.00228387	3.85e-06	23.5599	0.173856
Q9R020	Zranb2											3.67e-05	3.03e-05	8.33e-09	22.8707	0.208724
Q99MZ3	Mlxipl											0.000149485	0.000839054	1.09e-06	0.89006	0.157447
P63280	Ube2i											0.00101762	0.00228387	3.14e-05	23.3304	0.134811
B7ZMP1	Xpnpep3											0.000774812	0.00330219	2.29e-05	23.0035	0.0760062
Q8BIP0	Dars2											0.00176973	0.000839054	1.93e-05	22.5635	0.133255
Q6P3A8	Bckdhb											0.00143882	0.00553193	0.000126101	21.3035	0.159523
P63073	Eif4e											0.00310181	0.00270884	0.000136659	22.675	0.174695
Q91Z31	Ptbp2											0.00227636	0.00553193	0.000193689	9.80523	0.168597
Q3USJ8	Fchsd2											0.00284389	0.00270884	0.000107351	22.4644	0.107781
A2AWP8	Arhgef10l											0.00492702	0.00553193	0.000429824	23.4687	0.139284
Q99K70	Rragc											0.000304646	0.00553193	1.24e-05	22.8609	0.330444
Q8K3A9	Mepce											0.0015473	0.000226128	5.25e-06	1.58972	0.0863855
Q8R3I3	Cog6											0.00144148	0.00553193	7.48e-05	23.4644	0.160448
Q9QZ08	Nagk											0.00017757	0.00471374	5.31e-06	23.72	0.159123
Q8R519	Acmsd											0.00333327	0.00389554	0.00019654	22.0881	0.429162
Q6P2L6	Nsd3											0.00164804	0.00330219	7.72e-05	1.12056	0.0935222
P45481	Crebbp											6.98e-05	0.000551048	2.7e-07	1.60486	0.079348
Q9D8L5	Ccdc91											0.00151725	0.00228387	3.96e-05	23.1296	0.110908
Q9Z2A0	Pdpk1											0.000407497	0.00471374	1.29e-05	23.3187	0.181774
Q7TNE3	Spag7											0.000101417	0.000453552	3.4e-07	0.813394	0.154013
Q9DBU3	Riok3											0.00612556	0.00553193	0.000604075	24.0367	0.103591
P98083	Shc1											2.59e-05	0.000839054	1.32e-07	22.2619	0.0953259
Q91WM1	Strbp											0.00181843	0.00270884	5.23e-05	23.4498	0.127068
O35218	Cpsf2											0.00352434	0.00330219	0.000130106	1.36694	0.107057
Q8JZV7	Amdhd2											0.000467789	0.000453552	2.38e-06	20.6684	0.0997262
Q9D0I8	Mrto4											0.00696791	0.00270884	0.000367403	22.5611	0.09803
Q8CEC6	Ppwd1											2.71e-05	0.000356055	5.99e-08	0.0713303	0.163583
Q3UYV9	Ncbp1											0.00631217	0.00776166	0.000801264	23.5227	0.285723
Q9DBA6	Tysnd1											0.00557862	0.0092635	0.000744865	21.4393	0.0724776
A2RSY6	Trmt1l											0.000582347	0.000226128	1.48e-06	23.248	0.180866
Q6P5G6	Ubxn7											0.000160488	0.00776166	9.62e-06	23.9428	0.203822
Q66JV4	Rbm12b2											4.64e-05	0.000183568	6.81e-08	0.105402	0.118687
Q91ZP3	Lpin1											0.000428022	0.00270884	2.52e-05	15.9727	0.426869
Q8C6G8	Wdr26											0.000956589	0.00776166	6.43e-05	22.8722	0.177336
Q6PCM2	Ints6											0.00237317	0.00471374	0.000185144	2.90742	0.062034
O88845	Akap10											0.00206824	0.000695051	2.12e-05	22.5149	0.0663806
Q8C767	Ppp1r3b											5.09e-07	0.000291092	9.89e-10	19.6475	0.300937
Q8JZY2	Commd10											0.00122719	0.00389554	5.6e-05	23.5279	0.222743
P20065	Tmsb4x											0.0029167	0.000141008	9.32e-06	10.9629	0.882214
Q9DCB8	Isca2											0.000194009	0.00389554	5.8e-06	22.9944	0.121881
P62075	Timm13											0.00127962	0.00553193	8.2e-05	20.8673	0.17631
Q8BZ03	Prkd2											0.00208346	0.0092635	0.00017991	0.27692	0.133084
Q9JKC8	Ap3m1											0.00992038	0.00270884	0.000480105	23.4563	0.153612
E9Q5K9	Ythdc1											0.00386871	0.00776166	0.000501619	2.61494	0.0385932
Q9D8N2	Dennd10											0.000537769	0.00155847	9.18e-06	0.0559173	0.192197
Q8CHU3	Epn2											3.15e-05	0.0018589	4.5e-07	0.628566	0.190783
Q9DB16	Cab39l											0.000679206	0.000839054	6.42e-06	22.2671	0.222305
Q8R0F3	Sumf1											0.00229271	0.00776166	0.000203555	23.4596	0.0874102
O88653	Lamtor3											0.000305512	0.00125805	4.49e-06	23.467	0.112488
Q8K114	Ints9											0.00137986	0.0018589	3.01e-05	24.0058	0.183222
P70121	Zhx1											0.000390295	0.00471374	1.59e-05	0.26002	0.161786
Q9DC28	Csnk1d											0.00164614	0.0018589	3.8e-05	23.8284	0.216277
Q8QZV7	IntS13											0.00169256	0.00553193	0.000118593	0.3909	0.0665186
Q91WN1	Dnajc9											3.4e-05	0.000356055	8.03e-08	0.387499	0.260437
P27661	H2ax											0.00539982	0.00553193	0.000411036	11.0005	0.944008
Q8C4J7	Tbl3											0.000630879	0.00125805	9.51e-06	23.9765	0.166413
Q8R0J7	Vps37b											0.00177557	0.00776166	0.000145606	0.35303	0.123617
Q9CY18	Snx7											0.000707356	0.00553193	3.17e-05	23.6934	0.213948
Q3UM18	Lsg1											0.000925289	0.000839054	7.46e-06	0.0513925	0.133652
Q8BFQ4	Wdr82											0.000363156	0.00776166	1.73e-05	23.8246	0.229816
Q91VU7	Pus7											0.000100122	0.00155847	1.22e-06	0.474559	0.109243
Q9CQG1	Chac2											0.000197266	0.00776166	1.02e-05	22.8518	0.19177
Q9Z2X2	Psmd10											0.00841491	0.00664679	0.00102917	0.269247	0.0836021
Q9R1R2	Trim3											0.000177122	0.00104855	1.62e-06	23.727	0.0867352
Q9Z2X8	Keap1											0.000255246	0.00125805	2.44e-06	22.2732	0.186603
Q8CES0	Naa30											0.00207532	0.000183568	7.93e-06	22.5403	0.11432
Q9DCR2	Ap3s1											0.00230336	0.00389554	0.000116207	23.5929	0.208024
P97865	Pex7											0.000233186	0.000141008	3.14e-07	22.3019	0.260873
Q9JKY0	Cnot9											0.000972634	0.0018589	2.01e-05	23.5179	0.233405
Q2NL51	Gsk3a											0.0014218	0.00389554	5.9e-05	22.4613	0.13757
Q91YI4	Arrb2											0.00211601	0.00776166	0.00017641	23.5086	0.158167
O88520	Shoc2											0.00139865	0.0092635	0.000249408	22.002	0.0665712
P08680	Alas2											0.00383974	0.00389554	0.000273958	3.6374	0.15273
A2A4P0	Dhx8											0.000131569	0.000291092	3.55e-07	22.9783	0.139589
P58058	Nadk											0.00167434	0.00776166	0.000140786	22.2347	0.138573
P97765	Wbp2											0.00224633	0.00776166	0.000211222	23.4003	0.342831
Q3TYA6	Mphosph8											0.00236285	8.62e-05	4.27e-06	22.8191	0.0842015
Q00724	Rbp4											0.00651686	0.00270884	0.000277698	11.6046	0.549976
Q3UHX9	Spout1											0.000356626	0.0018589	5.63e-06	22.8748	0.117326
Q02614	Sap30bp											0.00116755	0.00389554	4.63e-05	0.184669	0.102954
Q8CEI1	Bola3											0.000365014	0.000839054	3.72e-06	23.0631	0.211579
Q5KU39	Vps41											0.000817759	0.000839054	7.4e-06	23.523	0.183368
Q923D4	Sf3b5											0.00062698	0.00471374	2.96e-05	0.0584395	0.14198
Q9CXK8	Nip7											0.00125854	0.00776166	0.000141753	22.7202	0.159413
Q8VD62	Bles03											0.000644881	0.00125805	1.01e-05	0.726476	0.0744899
Q63810	Ppp3r1											0.000321581	0.00553193	1.29e-05	22.6159	0.346372
Q8BX09	Rbbp5											0.00104642	0.00330219	3.11e-05	24.1114	0.155732
O08586	Pten											0.000350448	0.00270884	6.78e-06	23.7487	0.21838
Q8C1D8	Iws1											0.00129628	0.00389554	6.88e-05	0.256183	0.0887407
Q6ZPT1	Klhl9											0.000139272	0.0018589	1.74e-06	22.127	0.252735
Q8R2T8	Gtf3c5											0.000323305	0.00553193	1.49e-05	23.6885	0.136234
Q920Q6	Msi2											0.000259353	0.000226128	5.98e-07	22.9117	0.216682
P47955	Rplp1											0.00309275	0.00270884	0.000122327	22.9475	0.179834
Q8BHA3	Dtd2											0.000469013	0.000839054	3.77e-06	23.9378	0.136084
Q9D0C4	Trmt5											0.000814469	0.000695051	5.4e-06	22.988	0.14598
Q9R207	Nbn											0.00018831	0.0092635	1.65e-05	23.7369	0.143706
Q9WUK4	Rfc2											0.000841196	0.00330219	2.73e-05	0.208966	0.083408
Q9CWZ3	Rbm8a											1.41e-05	0.00125805	9.44e-08	23.6961	0.316731
Q8CGR7	Upp2											7.94e-06	6.35e-08	7.27e-12	14.1403	0.948681
P70389	Igfals											0.000231812	0.00553193	9.82e-06	21.8994	0.305389
Q9D1K2	Atp6v1f											0.000383785	0.00270884	9.51e-06	23.232	0.16915
Q8K2V1	Ppp4r1											0.0012583	0.00389554	5.63e-05	24.3113	0.163037
Q9JI90	Rnf14											0.000254059	0.00776166	1.74e-05	23.7499	0.288722
Q923B0	Ggact											0.00846362	0.00664679	0.000883581	22.3888	0.0820028
Q9QYF9	Ndrg3											0.00219595	0.00389554	0.000114391	22.8587	0.170878
Q9CX80	Cygb											0.0008844	0.00776166	6.14e-05	0.252509	0.178926
Q8CE50	Snx30											0.000647247	0.00270884	1.49e-05	22.7691	0.150426
P62307	Snrpf											0.00432941	0.00776166	0.000439002	11.0632	0.228515
P61971	Nutf2											0.000737191	0.00776166	4.61e-05	23.4988	0.156792
Q62406	Irak1											0.000561553	0.0092635	4.3e-05	23.9817	0.131108
Q921E6	Eed											0.000295123	0.000356055	1.21e-06	23.5866	0.182552
Q9EST3	Eif4enif1											0.00419003	0.00228387	0.000179616	0.0789289	0.120011
Q8K2Q0	Commd9											0.000562624	0.00104855	7.97e-06	0.0571568	0.104479
Q8VDM1	Zgpat											0.00103351	0.00270884	2.89e-05	0.256061	0.109493
Q7TQK4	Exosc3											0.00354443	0.0092635	0.000386884	23.3927	0.154293
Q8R349	Cdc16											0.0023927	0.00776166	0.000202533	23.4903	0.233997
Q9CZG3	Commd8											2.87e-05	4.1e-05	9.52e-09	23.038	0.168621
Q91WS7	Depdc7											0.00246466	0.00125805	5.01e-05	0.000910689	0.130342
Q9CR63	Cox16											0.000325379	0.00776166	1.79e-05	22.7318	0.204076
Q9D0B5	Tstd3											0.00042705	0.00389554	1.57e-05	22.8277	0.206568
Q61206	Pafah1b2											8.13e-05	3.03e-05	2.16e-08	10.245	0.329643
Q9CXG3	Ppil4											0.000158926	0.000291092	3.61e-07	23.7525	0.196423
Q8BNV1	Trmt2a											0.00188527	0.000551048	1.62e-05	23.2044	0.0931683
Q9CRC9	Gnpda2											0.00083151	0.00553193	4.44e-05	23.3756	0.170551
Q80SY6	Adal											0.000791976	0.0018589	1.54e-05	1.55004	0.108787
P53762	Arnt											6.4e-05	0.00104855	3.91e-07	23.3338	0.230316
Q8R0X2	Cacul1											0.000412964	0.00228387	8.91e-06	23.3189	0.245246
Q9DCF9	Ssr3											0.00101763	0.00104855	1.21e-05	10.7213	0.329672
P11859	Agt											0.00328373	0.00553193	0.00027033	23.6641	0.148991
D3Z4S3	Ptrhd1											0.000197809	0.00776166	1.27e-05	24.3276	0.156896
Q3TT38	Ilrun											0.00377163	0.00270884	0.000159643	22.0037	0.16335
P98063	Bmp1											0.00126549	0.00553193	7.56e-05	23.8102	0.130611
Q3TYS2	Cybc1											0.00130755	0.00553193	8.48e-05	23.9016	0.272271
P03930	Mtatp8											3.23e-05	0.000141008	3.12e-08	10.8531	0.363269
Q9D920	Borcs5											0.00410876	0.00270884	0.000152979	23.2945	0.118904
Q9D0M0	Exosc7											0.00603176	0.0092635	0.000761041	22.954	0.129934
Q9WTU0	Phf2											0.00170173	0.00125805	2.65e-05	23.6057	0.0953153
Q9D937												0.00499087	0.00125805	0.000113854	0.878788	0.0992653
Q922M3	Kctd10											0.000367105	0.00389554	1.17e-05	22.5598	0.16085
Q9EQ21	Hamp											1e-06	5.17e-05	2.51e-10	21.5966	0.44073
Q8JZU6	Pxdc1											5.76e-05	0.00270884	1.12e-06	23.0262	0.196426
Q61062	Dvl3											5.43e-05	0.0018589	5.2e-07	23.5337	0.139096
Q9CYF5	Rcc1l											0.00357344	0.00270884	0.000140657	23.6777	0.159001
Q9CY21	Bud23											0.000322196	0.000291092	8.74e-07	22.6408	0.0924812
O88874	Ccnk											0.000228076	0.000356055	6.67e-07	23.443	0.20306
P56183	Rrp1											1.08e-05	8.62e-05	5.88e-09	23.5937	0.124188
O08919	Numbl											0.000488496	0.00553193	3.74e-05	12.625	0.592652
O88939	Zbtb7a											0.000154988	0.00330219	3.49e-06	24.2074	0.151961
Q922Q2	Riok1											0.0015496	0.00270884	5.83e-05	0.64227	0.114982
O55239	Nnmt											0.00155942	0.00776166	0.000178927	21.5258	0.538998
Q7TPE5	Slc7a6os											0.00353549	0.00553193	0.000287445	22.7013	0.109255
Q923G2	Polr2h											0.00019324	0.0018589	2.66e-06	22.8729	0.266642
O08785	Clock											6.16e-05	0.00330219	1.36e-06	1.07054	0.173028
Q9D9H8												0.00051709	0.0092635	3.82e-05	0.318391	0.182131
Q9R0M5	Tpk1											0.00077818	0.00270884	2.17e-05	22.5486	0.207115
Q8C8T8	Tsr2											8.52e-05	0.000226128	1.39e-07	22.9185	0.21771
Q8VI33	Taf9											0.00135214	0.00125805	2.65e-05	0.438614	0.122977
Q9D0T2	Dusp12											0.000854334	0.00270884	2.01e-05	23.5768	0.156435
Q3UHB1	Nt5dc3											0.000369693	0.000226128	8.67e-07	22.5207	0.217729
Q9CZH3	Psmg3											0.000104767	0.000839054	6.66e-07	23.5925	0.136024
Q9CQ79	Txndc9											0.00550777	0.00553193	0.00049347	20.7366	0.190736
Q9D8Z2	Triap1											0.00408173	0.00471374	0.000245153	23.4452	0.173955
Q91V80	Apof											0.00244946	0.0018589	7.53e-05	23.4309	0.201861
P82343	Renbp											0.000166064	0.00776166	7.87e-06	23.6368	0.278032
Q3SXB8	Colec11											0.000451455	0.000291092	1.74e-06	0.712689	0.15707
P55104	Inhbc											0.00812558	0.0092635	0.001552	0.61389	0.177953
B1AZP2	Dlgap4											0.000764163	0.00553193	4.15e-05	0.198237	0.144997
Q8C5R2	Proser2											0.000499334	0.0018589	9.2e-06	23.7784	0.158986
Q8CAA7	Pgm2l1											0.000790228	0.00270884	2.13e-05	23.1393	0.166553
Q9CRA7	Dmac2l											0.000889351	0.00553193	3.95e-05	22.4369	0.174605
Q9QXA5	Lsm4											0.000206407	0.0018589	3.24e-06	23.2107	0.11736
O55236	Rngtt											0.00255349	0.00389554	0.000138136	0.157663	0.147158
O54804	Chka											1.03e-05	0.000226128	1.6e-08	0.577566	0.363245
Q8BGZ4	Cdc23											0.00226378	0.00776166	0.000191441	0.0544982	0.264929
Q8R3P6	Ints14											0.00154375	0.00270884	3.99e-05	0.256061	0.248479
Q8CIL4												0.00135595	0.00664679	8.25e-05	23.3684	0.17021
Q9DBS2	Tprg1l											0.00305927	0.0092635	0.000340723	0.253332	0.118071
Q6ZWY8	Tmsb10											0.00208356	0.00125805	3.89e-05	10.8925	0.917663
Q8BXK9	Clic5											0.00867344	0.00553193	0.000907853	22.1829	0.192859
Q5NCF2	Trappc1											0.000533406	0.00270884	1.39e-05	22.463	0.264355
Q78IS1	Tmed3											0.000524361	0.00553193	2.56e-05	24.0628	0.377844
Q6XBJ3	Onecut2											0.00257808	0.00389554	0.000139637	23.9189	0.105546
P62488	Polr2g											0.000164781	0.000356055	6.08e-07	22.6239	0.207308
Q61333	Tnfaip2											8.39e-05	0.000839054	5.64e-07	1.13204	0.298546
Q9CRA9	Fgfr1op2											0.00225224	0.00389554	0.000105017	23.6638	0.065144
Q8C0E3	Trim47											0.00507893	0.00389554	0.000266106	23.0922	0.209656
Q8BIF0	Cd99l2											0.00190772	0.00270884	5.92e-05	23.4597	0.354894
O55091	Impact											0.00131167	0.00155847	2.36e-05	1.16882	0.104116
Q8JZZ6	Ammecr1l											0.000942534	0.00330219	2.98e-05	22.3435	0.201546
O88796	Rpp30											0.000449719	0.000839054	4.09e-06	23.931	0.130432
Q91WQ5	Taf5l											0.000738332	0.00330219	2.44e-05	23.739	0.111769
Q9CPZ8	Cmc1											0.000780135	0.000226128	2.91e-06	20.9519	0.187206
Q64321	Zbtb7b											0.0006538	0.000695051	5.03e-06	9.57693	0.168306
Q9R0Z9	Dlc1											0.00126155	0.00330219	3.91e-05	2.30286	0.158365
P97784	Cry1											2.16e-05	0.000226128	3.01e-08	23.3562	0.481238
Q80TQ2	Cyld											0.000152433	0.00389554	3.8e-06	23.0931	0.223153
Q8JZU0	Nudt13											0.000863212	0.00270884	1.88e-05	22.8503	0.138241
Q3UMW8	Cln5											0.00228365	0.0092635	0.000273688	0.0252537	0.174557
P58544	Btbd1											0.000610272	0.00471374	2.36e-05	23.3339	0.147451
Q8BHN5	Rbm45											0.000179862	8.62e-05	1.62e-07	0.139922	0.108828
Q9CQP2	Trappc2											0.000719303	0.00776166	5e-05	23.185	0.222672
Q9CR80	Fam32a											0.0024413	0.00553193	0.000175323	23.3665	0.129759
Q9CR25	Dph2											0.00821447	0.00389554	0.00059873	21.7741	0.0873782
Q99LM9	Tada1											8.94e-05	0.00553193	5.95e-06	23.8162	0.19123
Q9CR02	Tma16											0.000177901	0.00125805	1.83e-06	23.1692	0.187628
Q9JJG9	Noa1											0.00328567	0.00389554	0.00015832	22.7616	0.142675
Q9DCB1	Hmgn3											0.00407974	0.00553193	0.00030892	11.1241	0.332555
Q8BL95	Cfap298											9.1e-06	0.000551048	2.64e-08	23.2775	0.383873
Q3V3Q7	Pacs2											2.23e-05	0.00776166	8.24e-07	22.964	0.232108
Q9QZM2	Polg2											0.00026776	0.000356055	8.97e-07	22.0075	0.268579
Q91VL8	Terf2ip											4.85e-06	0.000113621	3.2e-09	0.0362114	0.177648
P11404	Fabp3											0.00571387	0.000839054	9.01e-05	23.1525	0.201244
P81122	Irs2											2.5e-06	0.000113621	2e-09	3.50826	0.263939
Q99JX1	Taf11											0.000259373	0.00270884	5.86e-06	0.650844	0.237124
O70361	Per3											0.00271228	0.00776166	0.000444009	14.9049	0.208069
Q80ZM7	Gtf2a2											3.87e-05	0.00125805	2.75e-07	23.7278	0.229535
Q811B5	Prr3											0.0026433	0.000356055	1.8e-05	22.9616	0.102074
Q8VDV8	Mitd1											0.000794507	0.0018589	1.41e-05	0.132405	0.149098
Q69ZX6	Morc2a											0.000205472	0.00471374	8.76e-06	23.5308	0.198045
Q9CQE6	Asf1a											0.000141399	0.0018589	1.75e-06	23.9315	0.326874
Q6ZQ93	Usp34											0.000507688	0.0018589	8.4e-06	23.7326	0.262023
Q80YA3	Ddhd1											0.000436711	0.000356055	1.71e-06	23.7838	0.15572
Q3UEN2	Shld2											0.00423851	0.0092635	0.000604919	19.1598	0.163325
Q8C460	Eri3											0.000406485	0.00389554	1.16e-05	22.8679	0.375751
Q8BXL7	Arfrp1											0.00100902	0.00270884	5.46e-05	22.5056	0.128666
Q3UD01	Atxn7l3b											0.00744909	0.00270884	0.00042234	23.2763	0.170018
Q8C5K5												0.00131578	0.0018589	2.91e-05	23.2995	0.217086
Q80U44	Zfyve16											0.000262673	0.00125805	2.81e-06	22.7161	0.191353
O88907	Pias1											0.000143844	0.00155847	2.47e-06	1.01451	0.167481
Q9D684	Rin2											0.00411182	0.0018589	0.000129047	23.4052	0.369647
Q6NXM2	Rcbtb1											0.00388517	0.0092635	0.000575565	22.482	0.269186
P28798	Grn											0.00027607	0.000839054	2.53e-06	21.7454	0.277651
Q9CRB0	Snx24											0.00016046	0.000551048	7.45e-07	22.8297	0.208973
Q8BPB5	Efemp1											0.000736193	0.00471374	3.54e-05	11.8876	0.541996
Q9JLR9	Higd1a											0.00214413	0.000695051	2.39e-05	23.2903	0.229501
Q921D4	Med6											8.38e-05	0.00776166	4.33e-06	0.742471	0.23943
Q8BR92	Palm2											3.85e-05	0.00553193	1.49e-06	0.747938	0.297519
Q9CX48	Zcchc10											3.22e-06	0.0018589	2.82e-08	24.0625	0.288675
Q9JIS3	Smco4											0.00396103	0.00228387	0.000147598	10.5044	0.483511
O89114	Dnajb5											0.00154765	0.0092635	0.000220231	22.8207	0.140219

## Sheet: B_DKO_RobustCycler
Uniprot ID	Gene-Symbol	DKO_SCN					DKO_TLM					DKO_LIV					DKO_GBD					DKO_BAT					DKO_KDN					DKO_HEA					DKO_MUS
		ARS_p value	JTK_p value	meta2d_p value	meta2d_phase	meta2d_rAMP	ARS_p value	JTK_p value	meta2d_p value	meta2d_phase	meta2d_rAMP	ARS_p value	JTK_p value	meta2d_p value	meta2d_phase	meta2d_rAMP	ARS_p value	JTK_p value	meta2d_p value	meta2d_phase	meta2d_rAMP	ARS_p value	JTK_p value	meta2d_p value	meta2d_phase	meta2d_rAMP	ARS_p value	JTK_p value	meta2d_p value	meta2d_phase	meta2d_rAMP	ARS_p value	JTK_p value	meta2d_p value	meta2d_phase	meta2d_rAMP	ARS_p value	JTK_p value	meta2d_p value	meta2d_phase	meta2d_rAMP
O89017	Lgmn																0.000442689	0.00330219	1.38e-05	9.58478	0.332178
P05367	Saa2																0.000989892	0.00270884	4.23e-05	0.57709	0.809941
Q8CIB5	Fermt2																0.00354153	0.00471374	0.00027314	20.0991	0.26078
Q8K2C9	Hacd3																0.000628238	0.000839054	8.99e-06	9.73322	0.549662
Q8R086	Suox																0.000714976	0.00776166	5.18e-05	9.68685	0.418805
Q91WP6	Serpina3n																0.000130546	0.00776166	7.56e-06	24.107	0.301746
Q9CR70	Lage3																0.00071823	0.00389554	2.83e-05	23.3539	0.148511
Q61768	Kif5b																															0.00837028	0.00776166	0.00135465	2.42915	0.0535907
P15626	Gstm2																															0.00247982	0.00389554	0.000151825	17.801	0.135025
P40630	Tfam																															0.00127014	0.00553193	8.34e-05	8.54056	0.0940534
P56395	Cyb5a																															0.00334485	0.00664679	0.000460944	19.1983	0.0820614
Q8R2U0	Seh1l																															0.00464302	0.00471374	0.000351686	21.9149	0.0366526
Q61133	Gstt2																															0.000786388	0.0018589	1.96e-05	17.6596	0.128488
Q6P3D0	Nudt16																															0.00459327	0.00776166	0.000626977	21.5141	0.10399
Q9R013	Ctsf																															0.00314975	0.00389554	0.000334198	17.0903	0.15187
Q8C0C0	Zhx2																															0.00565794	0.00553193	0.000436473	22.4096	0.0747339
Q91V36	Nrbp2																															0.00179251	0.00389554	9.95e-05	18.718	0.153499
Q8BYY4	Ttc39b																															0.00187966	0.00664679	0.000248731	18.421	0.0777533
A2AWA9	Rabgap1																										0.00141707	0.00553193	0.000153021	18.7166	0.0587111
B2RUR8	Otud7b						0.000220388	0.00155847	2.53e-06	23.0815	0.0588655																0.000251139	0.00664679	4.6e-05	17.8729	0.0853672
E9Q6J5	Bod1l																										6.6e-05	0.00270884	1.76e-06	17.4274	0.0733447
O35551	Rabep1																										0.00331286	0.00664679	0.000425223	17.7526	0.0656087
O35625	Axin1																										0.000279529	4.1e-05	2.42e-07	17.0848	0.0713993
O54790	Mafg																										2.16e-06	0.000551048	1.27e-08	17.7417	0.209244
O54946	Dnajb6																										0.000858075	0.00664679	0.000199037	19.2193	0.111917
O88685	Psmc3																										0.000563738	0.00664679	4e-05	17.8792	0.04444
O88952	Lin7c																										0.00352218	0.00776166	0.000494164	18.2222	0.0510244
P09242	Alpl																										0.00604353	0.0092635	0.00157368	17.2209	0.106513
P12970	Rpl7a																										0.00239689	0.00776166	0.000450056	5.24348	0.0875602
P21981	Tgm2																										0.00183019	0.00776166	0.000272763	19.3823	0.102321
P30415	Nktr																										2.25e-05	0.000113621	4.18e-08	19.0265	0.140654
P42128	Foxk1																										0.00530838	0.00228387	0.000219394	16.8637	0.0829869
P43135	Nr2f2																										0.000406336	0.00664679	4.76e-05	5.1594	0.129543
P47226	Tes																										1.29e-05	0.00270884	4.65e-07	17.4491	0.118024
P56542	Dnase2																										0.000198744	0.000839054	2.37e-06	17.2746	0.106683
P58802	Tbc1d10a																										0.00231965	0.00270884	0.000119213	18.1787	0.0558764
P59672	Anks1a																										0.000507896	0.00228387	1.53e-05	17.9258	0.0607025
P62827	Ran																										0.000105635	0.0092635	2.2e-05	6.10187	0.0771873
P70677	Casp3																										0.00911399	0.00776166	0.00142714	17.7994	0.0799418
P84075	Hpca																										0.00159018	0.000839054	2.89e-05	17.0582	0.216679
P97864	Casp7																										0.00856228	0.00664679	0.00122237	17.3581	0.0794198
Q2M3X8	Phactr1																										0.00029681	0.000695051	3.11e-06	18.4884	0.127386
Q3T9X0	Slc2a9																										0.00289752	0.0018589	0.000146719	17.4035	0.128122
Q3TPX4	Exoc5																										0.00503662	0.00228387	0.000231408	18.3701	0.0377593
Q3U3Q1	Ulk3																										7.85e-05	0.00155847	1.28e-06	3.91117	0.077379
Q3UE37	Ube2z																										3.09e-05	0.00389554	1.02e-06	6.07124	0.140129
Q3UQ28	Pxdn																										8.38e-05	0.00155847	2.19e-06	5.89004	0.0933134
Q3UU96	Cdc42bpa																										0.000814463	0.00776166	8.13e-05	17.115	0.0764482
Q5DQR4	Stxbp5l																										0.000100914	0.0018589	1.61e-06	18.478	0.132767
Q5DTU0	Afap1l2																										7.75e-05	0.00330219	2.27e-06	16.9738	0.0816231
Q5U4F6	Dync2i2																										0.000863858	0.0092635	0.000268722	18.3101	0.158201
Q5YD48	A1cf																										0.00220045	0.00776166	0.000197621	20.9942	0.0586617
Q60803	Traf3																										0.00869082	0.00270884	0.000548649	19.9038	0.0936299
Q60902	Eps15l1																										2.76e-05	0.00389554	1.47e-06	18.3434	0.100671
Q62433	Ndrg1																										0.00406124	0.00776166	0.000589697	17.0223	0.103225
Q69ZW3	Ehbp1																										0.00177094	0.00270884	9.28e-05	15.5434	0.0878002
Q6NXJ0	Wwc2																										0.000561425	0.00664679	6.42e-05	18.2398	0.0560613
Q6P6L0	Filip1l																										0.00170392	0.00553193	0.000171849	18.9225	0.0992235
Q6P9Q6	Fkbp15																										0.000251774	0.00270884	1.19e-05	17.0732	0.0653371
Q6PD10	Ip6k1																										6.83e-06	0.00553193	2.67e-07	16.3552	0.1456
Q6PE15	Abhd10																										4.44e-05	0.0018589	1.06e-06	17.7231	0.0897377
Q6PFD9	Nup98																										0.000283081	0.00228387	1.31e-05	16.6215	0.0508
Q6WKZ8	Ubr2																										3.04e-05	0.0092635	2.68e-06	5.97391	0.194978
Q7M729	Scn4b																										3.74e-05	0.0018589	6.81e-07	17.1089	0.150816
Q7TNE1	Sugct																										0.000597463	0.00664679	6.22e-05	18.3927	0.0662292
Q7TQH0	Atxn2l						0.000116233	0.00553193	4.29e-06	22.1467	0.0357082																0.000127146	0.00776166	1.22e-05	16.9302	0.0948532
Q80Y81	Elac2																										0.00294468	0.00389554	0.000203972	6.80852	0.0629088
Q80YR9	Rbm12b1																										5e-05	0.00553193	3.09e-06	17.9189	0.118943
Q80ZS3	Mrps26																										1.45e-05	0.0018589	2.05e-07	18.8327	0.110892
Q8BFR4	Gns																										0.00295286	0.00471374	0.00036216	18.1362	0.0780671
Q8BG79	Cwf19l2																										4.92e-05	0.000551048	2.51e-07	17.303	0.0943374
Q8BGA9	Oxa1l																										6.77e-06	0.000141008	8.96e-09	5.88575	0.10246
Q8BJ03	Cox15																										0.00127598	0.00270884	5.25e-05	7.98122	0.168065
Q8BJM3	R3hcc1l																										0.000127606	0.00389554	5.34e-06	17.7731	0.16479
Q8BQM8	Eml5																										0.00455831	0.00389554	0.000319923	15.3529	0.130954
Q8BU03	Pwp2																										0.000139325	6.89e-05	1.52e-07	6.26227	0.172563
Q8BY87	Usp47																										0.000222616	0.000839054	2.09e-06	14.8753	0.0848292
Q8BZ47	Znf609																										0.00379777	0.000291092	4.43e-05	20.8012	0.259672
Q8C1B1	Camsap2																										0.000290954	0.00776166	2.55e-05	18.1969	0.100909
Q8C3W1																											0.000148382	0.000226128	5.84e-07	17.6923	0.11158
Q8JZL3	Thtpa																										0.00760642	0.00389554	0.000605567	16.7164	0.0699927
Q8JZR0	Acsl5																										0.00380888	0.00389554	0.000283706	7.7372	0.0698654
Q8K1L5	Ppp1r11																										0.000129823	0.00155847	3.91e-06	16.855	0.116513
Q8K1N4	Spats2																										0.000231001	0.000839054	2.32e-06	16.8046	0.0805409
Q8K2Y9	Ccm2																										0.000195862	0.00776166	1.62e-05	16.6181	0.129212
Q8K3K8	Optn																										0.000129711	0.00776166	2.17e-05	16.7983	0.128613						0.00126383	0.00270884	4.47e-05	24.3018	0.114693
Q8R1N4	Nudcd3																										0.00477383	0.00389554	0.000328081	20.0724	0.056806
Q8R361	Rab11fip5																										0.00157281	0.0092635	0.000216767	18.1814	0.0726272
Q8R3Q2	Ppp6r2																										0.0014411	0.00389554	7.52e-05	16.725	0.10148
Q8R409	Hexim1																										0.000124773	0.00125805	2.01e-06	16.1417	0.089706
Q8R574	Prpsap2																										0.00430393	0.00330219	0.00025248	4.96607	0.0669134
Q8VCD5	Med17																										0.00572211	0.00553193	0.000676036	17.9387	0.0516155
Q8VDC1	Fyco1																										4.31e-05	0.000141008	7.06e-08	17.3274	0.0869012
Q8VDS8	Stx18																										0.000687188	0.0018589	1.93e-05	3.20395	0.0791892
Q8VHC3	Selenom																										0.00130044	0.00776166	0.000115861	16.6646	0.102379
Q8VHQ3	Ppp1r16b																										5.52e-05	0.00776166	7.01e-06	18.5748	0.283366
Q8VIK5	Pear1																										6.64e-05	0.00155847	2.45e-06	15.2866	0.11507
Q91VM3	Wdr45						0.00185956	0.00330219	9.35e-05	12.255	0.0450523																0.00248943	0.00776166	0.000321374	7.27627	0.0543591
Q91WF7	Fig4																										0.0016969	0.000551048	1.61e-05	19.5008	0.0598463
Q91WG5	Prkag2																										2.32e-05	0.00553193	2.85e-06	18.0078	0.2555
Q91WL8	Wwox																										0.00137572	0.00664679	0.000125459	16.8864	0.0547556
Q91WR3	Ascc2																										0.000239127	0.0092635	2.9e-05	17.3371	0.123143
Q91WV0	Dr1																										0.000920569	0.00553193	7.97e-05	17.444	0.141317
Q91WZ8	Dtnbp1																										1.37e-05	0.00389554	4.19e-07	18.7029	0.120615
Q91YJ3	Thyn1																										0.000510986	0.00553193	0.00011275	19.4769	0.13456
Q91Z96	Bmp2k																										9.44e-05	0.00330219	3.87e-06	16.8653	0.110849
Q91ZM2	Sh2b1																										0.00689529	0.00776166	0.00129835	16.5374	0.0804354
Q920P5	Ak5						0.00293505	0.00553193	0.000256852	3.59519	0.10097																4.05e-05	0.000695051	3e-07	17.8101	0.143744
Q921C5	Bicd2																										4.05e-05	0.00155847	1.58e-06	16.5554	0.0574413
Q922R8	Pdia6																										1.44e-06	0.0092635	2.6e-07	5.12339	0.088298
Q923K4	Gtpbp3																										0.000234761	0.00389554	1.52e-05	19.2513	0.120033
Q923Q2	Stard13																										0.000378992	0.00664679	2.61e-05	6.85481	0.0988335
Q99J10	Ctu1																										0.000322414	0.0018589	1.17e-05	16.9663	0.122369
Q99JB2	Stoml2						0.000380557	0.0018589	1.03e-05	22.535	0.0584032																0.00617791	0.00155847	0.000276994	20.7049	0.102626
Q99LG1	Tmem51																										0.00013323	0.00553193	1.6e-05	17.7757	0.1552
Q99PG2	Ogfr																										0.00335226	0.00270884	0.000185339	7.25944	0.160697
Q9CPQ3	Tomm22																										0.00316417	0.00389554	0.000240686	17.3228	0.0776854
Q9CPU0	Glo1																										0.00386626	0.00471374	0.000364202	13.6821	0.0343186
Q9CQL7	Mrfap1																										0.00131682	0.00270884	6.52e-05	15.685	0.146496
Q9CQP3	Chchd5																										0.000252453	0.00553193	1.12e-05	2.78252	0.211611
Q9CQU5	Zwint																										0.000538027	0.0092635	0.000134093	17.4344	0.193535
Q9CR00	Psmd9																										0.000419776	0.00228387	2.69e-05	18.6451	0.068044
Q9CY58	Serbp1																										0.000365453	0.0092635	7.12e-05	18.8996	0.0844575
Q9CZB0	Sdhc	0.000625436	0.00389554	3.07e-05	18.7294	0.382648																					0.00250792	0.00776166	0.0003671	16.5438	0.171683
Q9D1G2	Pmvk																										8.06e-05	0.00389554	3.28e-06	17.3077	0.170255
Q9D211	Cdkn2aipnl																										0.00302707	0.00389554	0.000234827	16.7343	0.132156
Q9D338	Mrpl19																										0.00143254	0.00664679	0.000136547	17.2991	0.0680819
Q9D820	Prorsd1																										0.00536866	0.00104855	0.000145459	15.806	0.0592504
Q9DBG9	Tax1bp3																										4.79e-05	0.00125805	5.89e-07	16.605	0.122229
Q9DBU6	Rsrc1																										0.000204474	0.00270884	8.42e-06	17.2004	0.105879
Q9EP53	Tsc1																										6.59e-05	0.00776166	1.32e-05	18.577	0.0983806
Q9EP71	Rai14																										0.000652051	0.00553193	5.61e-05	18.4029	0.0724565
Q9ESN6	Trim2																										0.000511765	0.000839054	6.67e-06	17.8951	0.0767321
Q9JI11	Stk4																										0.00322213	0.00389554	0.000208277	19.8256	0.103613
Q9JJG0	Tacc2																										0.000114014	0.00471374	1.85e-05	17.5573	0.092243
Q9JLB9	Nectin3																										0.000691791	0.00553193	5.17e-05	18.1398	0.100924
Q9JMG7	Hdgfl3																										0.000467753	0.00664679	3.9e-05	15.7952	0.175184
Q9QYY0	Gab1																										0.000230815	0.0092635	3.04e-05	17.0844	0.0808892
Q9R0E1	Plod3																										0.000141092	0.00389554	5.88e-06	5.84146	0.120123
Q9R0I7	Ylpm1																										0.000226658	0.00155847	3.76e-06	17.991	0.0853324
Q9WV92	Epb41l3																										0.00104174	0.000356055	6.57e-06	18.6428	0.0806535
Q9WVQ1	Magi2																										0.00215092	0.00776166	0.000282393	17.141	0.0723731
Q9Z0P4	Palm																										0.00609768	0.00389554	0.000620175	16.9409	0.0651193
Q9Z0X0	Cdc42ep5																										0.0016346	0.00553193	0.000160756	17.7911	0.126648
Q9Z255	Ube2a																										0.000763644	0.0092635	0.000112908	16.797	0.0683387
Q9Z2H5	Epb41l1																										0.000618093	0.00155847	1.73e-05	16.1261	0.0605192
Q9WUA2	Farsb																																				0.00842079	0.00664679	0.00101071	2.19911	0.0681264
Q9CQJ6	Denr																																				0.00166578	0.00776166	0.000261129	18.8022	0.101545
Q8CG72	Adprs																																				0.00899895	0.0092635	0.00136275	0.22308	0.176398
Q9DB76	Emc9																																				0.00945555	0.00553193	0.00119506	6.1873	0.142059
Q9DCH6	Zfand6																																				0.00678406	0.0092635	0.00136578	19.5773	0.174326
Q9D071	Mms19																																				0.00710206	0.00776166	0.000890591	1.21639	0.196663
Q7TMB3	Ppp1r3c																																				0.00217041	0.00389554	0.000166039	1.92408	0.241844
Q9DBM2	Ehhadh																					0.00783326	0.00553193	0.00081938	18.3782	0.180741
P61202	Cops2																					0.00587123	0.0018589	0.00022161	19.8729	0.0920444
Q80W21	Gstm7																					0.00387618	0.00776166	0.000821721	16.9401	0.200632
Q99MZ7	Pecr																					0.00241654	0.00270884	0.000132459	17.5033	0.182076
Q9D394	Rufy3																					0.00194864	0.000551048	1.8e-05	19.4739	0.0923657
Q99J99	Mpst																					0.000212813	0.000226128	6.98e-07	19.6054	0.115762
P70452	Stx4																					0.00520739	0.00776166	0.000494166	0.303204	0.110904
Q9WV54	Asah1																					0.00298913	0.00553193	0.000342587	19.1744	0.105951
Q9WV68	Decr2																					0.00104727	0.00776166	0.000134677	18.7659	0.178649
Q8BKX1	Baiap2																					2.9e-05	0.00471374	2.52e-06	18.1455	0.101346
Q8VC52	Rbpms2																					0.00638683	0.00553193	0.00085778	22.0143	0.112306
Q9CQE5	Rgs10																					0.00715384	0.00389554	0.000511758	1.19215	0.0603867
Q9D6L8	Ppil3																					0.00107644	0.0018589	3.77e-05	20.7359	0.0849839
Q8VCG3	Wdr74																					0.000548292	0.00776166	5.42e-05	20.2464	0.112028
Q61025	Ift20																					0.000449491	0.00553193	7.93e-05	22.7118	0.0985226
Q8CC88	Vwa8	0.00496939	0.00776166	0.000716386	20.2852	0.148283
P47754	Capza2	0.00400483	0.00389554	0.000345044	7.12911	0.135252
Q9D8N0	Eef1g	7.94e-05	0.00776166	6.46e-06	6.3691	0.121238
Q9ESW4	Agk	0.00705501	0.00664679	0.000959625	18.9252	0.191536
Q9D0M3	Cyc1	0.00634649	0.00125805	0.000151656	21.7658	0.0953028
Q8K4G5	Ablim1	0.00304687	0.00471374	0.000270266	16.8888	0.167417
Q91ZV0	Mia2	0.00824531	0.00553193	0.000989425	18.7144	0.153855
Q0GA42	Cnnm1	0.00842768	0.00776166	0.00141081	20.6559	0.154918
Q03157	Aplp1	0.00165796	0.00104855	3.25e-05	14.5184	0.068463
O35066	Kif3c	0.00658371	0.0018589	0.000320207	17.8413	0.0780285
Q3UX10	Tubal3	0.00437838	0.00776166	0.000445739	16.8072	0.364091
Q9CXJ4	Abcb8	0.0018917	0.00776166	0.000236563	18.7266	0.184431
P20060	Hexb	0.00266071	0.00553193	0.000240925	16.9898	0.168558
Q61207	Psap	0.000514512	0.00125805	1.01e-05	17.2864	0.432987						0.00418511	0.00389554	0.00038225	18.8758	0.397863
Q8C163	Exog	3.57e-05	7.44e-06	2.94e-09	20.12	0.15516
Q3TW96	Uap1l1	0.000496426	0.00270884	2.1e-05	17.833	0.0647831
Q8VBZ3	Clptm1	0.00871154	0.00270884	0.000658169	17.9659	0.181001
P70696	H2bc1	0.00068811	0.00776166	7.38e-05	19.5777	0.326746
Q9QYA2	Tomm40	0.00719673	0.00389554	0.000619943	20.6102	0.189678
Q61112	Sdf4	0.00146637	0.00664679	0.000188664	21.2262	0.0810172
Q9QY81	Nup210	0.00930523	0.00553193	0.00129542	16.8421	0.129764
Q8C0L0	Tmx4	0.00854577	0.00471374	0.000875972	20.1371	0.209713
P18572	Bsg	0.000800283	0.00471374	6.67e-05	18.4106	0.141763
Q5FWH7	Slc39a12	0.00492975	0.000141008	2.66e-05	19.1249	0.244149
P53986	Slc16a1	0.00193816	0.00553193	0.000186645	16.7898	0.285731
Q3URS9	Ccdc51	3.16e-05	5.17e-05	2.36e-08	19.3223	0.172429
Q60928	Ggt1	0.00492843	0.00776166	0.000745426	16.6034	0.0967863
Q4VAE3	Tmem65	0.000290988	0.000356055	1.53e-06	18.7668	0.361977
Q8CAK1	Iba57	0.00517349	0.00553193	0.00051359	21.2111	0.121622
Q80X85	Mrps7	0.00206294	0.0018589	6.92e-05	20.0371	0.213795
Q9D4H2	Gcc1	0.000232906	0.00155847	2.71e-06	22.1164	0.0982764
P21995	Emb	0.00229847	0.00330219	0.000142357	16.2807	0.223955
P84104	Srsf3	6.93e-05	0.00776166	4.89e-06	7.14652	0.337358
A2RSX7	Tyw5	0.00711192	0.0092635	0.00112528	20.4462	0.161489
Q9DCV4	Rmdn1	0.00733007	0.00228387	0.000356272	21.0088	0.192956
Q99MP8	Brap	0.00344323	0.00471374	0.000281193	20.0345	0.164417
P26048	Gabra2	0.000396838	0.000839054	4.01e-06	19.4398	0.222087
P18581	Slc7a2	0.00558483	0.0092635	0.000904419	16.8333	0.301795
Q8R238	Sdsl	0.00205891	0.00553193	0.000188188	19.2921	0.0868209
Q69ZP3	Pnkd	0.000156161	0.000356055	6.39e-07	21.0385	0.0901397
Q6P4T1	Snx19	0.00280754	0.0092635	0.000369555	19.3652	0.138343
P70261	Pald1	0.00762921	0.00389554	0.000803911	17.6717	0.170082
Q8C3X2	Ccdc90b	0.0029456	0.00389554	0.000190881	16.9845	0.172755
Q3V132	Slc25a31	0.00196263	0.00776166	0.000233971	19.178	0.295033
Q8C5P7	Tdrp	0.000653804	0.0018589	4.08e-05	20.8467	0.148675
P00405	Mtco2	0.00144573	0.00125805	3.05e-05	19.4108	0.289367
Q9DCP2	Slc38a3	5.83e-05	0.000226128	1.65e-07	18.3536	0.277012
Q9ERA0	Tfcp2	0.00281045	0.00776166	0.00045564	19.2204	0.130399
O08530	S1pr1	0.000328889	0.00553193	2.29e-05	17.6111	0.328518
Q64512	Ptpn13	0.00285069	0.00776166	0.000285063	18.1316	0.189136
Q8VC31	Ccdc9	0.00477207	0.00776166	0.000771739	18.4581	0.10679
Q99JY8	Plpp3	0.000135109	0.000839054	1.37e-06	16.7356	0.254641
P03888	Mtnd1	0.00209072	0.0018589	6.8e-05	19.4837	0.289355
Q9WTQ8	Timm23	0.000150584	0.000551048	9.36e-07	19.6563	0.255344
P09925	Surf1	0.000719144	0.0018589	2.03e-05	19.0114	0.17756
Q3UHQ6	Dop1b	5.45e-06	0.00389554	2.15e-07	16.2053	0.457329
P07934	Phkg1	0.00545919	0.00553193	0.000682858	18.3127	0.18802
Q99J27	Slc33a1	0.00228517	0.00389554	0.000150428	19.8119	0.283759
Q9Z2B2	Slc25a14	0.00286151	0.00389554	0.000220502	17.3143	0.259538
Q9EPK2	Rp2	0.00404652	0.00553193	0.000524247	17.9269	0.178424
Q3U213	Serac1	0.00117441	0.00776166	0.000128424	18.321	0.279119
Q62313	Tgoln1	0.00202543	0.0092635	0.000378261	19.0834	0.126921
Q7TT15	Galnt17	0.00259226	0.00471374	0.000233463	18.452	0.263967
Q8K0V2	Dcun1d3	0.00798391	0.00270884	0.000508206	19.9235	0.206102
Q71FD5	Znrf2	0.000571035	0.00553193	4.58e-05	18.358	0.152946
Q3UBX0	Tmem109	0.000665384	0.00389554	3.18e-05	19.7694	0.247173
Q3TZX3	Slc25a33	0.00749352	8.62e-05	2.35e-05	20.4513	0.231955
Q9EP82	Wdr4	0.00538093	0.00270884	0.000235528	22.4391	0.231769
Q8BRG8	Tmem209	0.000837724	0.00553193	5.17e-05	19.8393	0.236175
Q3UXZ6	Fam81a	0.00311297	0.00553193	0.000249865	24.3338	0.190929
Q922H9	Znf330	0.00212409	0.0092635	0.000250992	19.763	0.188141
P40240	Cd9	0.00133682	0.00553193	0.000134175	16.6938	0.354909
Q9JMG3	Tmub1	0.00182422	0.00270884	9.14e-05	18.3417	0.141764
O35648	Cetn3	9.97e-05	0.00270884	7.6e-06	18.008	0.127916
Q80Y20	Alkbh8	0.000133366	7.44e-06	2.65e-08	17.0314	0.398318
Q5SYH2	Tmem199	0.000652254	0.00389554	2.25e-05	20.9621	0.186722
Q5XJY4	Parl	0.000836035	0.00389554	3.26e-05	17.2052	0.314631
Q9D8V0	Hm13	0.00200716	0.00553193	0.000180401	18.7489	0.321641	0.00589436	0.00125805	0.000148759	0.583403	0.127608
Q91VC9	Ghitm	0.000801818	0.00125805	1.7e-05	18.2623	0.317926
Q8K4L0	Ddx54	0.000113683	0.00776166	9.32e-06	15.988	0.516392
Q99J56	Derl1	0.00256343	0.00389554	0.000156509	15.5978	0.20551
Q31125	Slc39a7	0.00702607	0.00155847	0.000302413	18.6851	0.20286
Q920H4	Chrm5	0.000175551	0.0018589	3.16e-06	20.4175	0.286366
O08545	Efna3	0.000223544	0.000551048	1.25e-06	21.6941	0.208951
Q8VEK2	Rhbdd2	0.00260177	0.0018589	8.22e-05	19.5511	0.234153
E9Q555	Rnf213	0.00665347	0.00270884	0.000487057	18.289	0.293323
Q8BFZ2	Plppr1	0.00688608	0.0092635	0.00141306	18.8487	0.292126
P61804	Dad1	0.000766712	0.000356055	4.67e-06	18.7155	0.312019
Q5XG71	Utp20	0.00191687	0.00389554	0.000249569	16.7021	0.295305
Q6TEK5	Vkorc1l1	0.00075947	0.00553193	3.93e-05	18.4652	0.420919
Q80X45	Tmem167b	0.0043662	0.00389554	0.000310953	18.5305	0.256734
Q5SWT3	Slc25a35	0.00401308	0.0092635	0.000643446	16.1055	0.254295
Q8BH27	Megf9	0.00557447	0.0092635	0.00097286	18.6082	0.329413
Q8BGA2	Lhfpl2	0.000943872	0.00228387	3.01e-05	16.8512	0.39619
Q78T54	Vma21	8.39e-05	0.000839054	1.1e-06	18.6735	0.343978
Q8CGI1	Fam193a	0.00151774	0.000226128	9.24e-06	17.803	0.232491
P56671	Maz	0.00105864	0.0018589	3.52e-05	16.3933	0.197413
Q8C8S3	Tmem150c	0.000345787	4.1e-05	2.27e-07	20.2568	0.369447
Q9CQW0	Emc6	0.00245752	0.00471374	0.000173629	20.3387	0.257555
Q922S4	Pde2a						0.0057277	0.0092635	0.00104533	5.28484	0.0419148
Q99MN9	Pccb						0.00217474	0.00389554	0.000123592	10.1346	0.0498647
P14231	Atp1b2						0.00169929	0.00270884	7.1e-05	14.3981	0.061067
Q62376	Snrnp70						0.00299751	0.00776166	0.000328532	0.427219	0.0628018
Q80VL1	Tdrkh						0.000940725	0.000291092	3.84e-06	12.7766	0.0555014
Q80W04	Tmcc2						0.00216733	0.00553193	0.000144244	23.2038	0.0507306
P97384	Anxa11						9.9e-05	0.00155847	3.96e-06	7.30338	0.0730237
Q8CGP0	H2bu1						0.00595503	0.0018589	0.000193946	20.8224	0.131663
Q6P1I6	Psd2						0.00154198	0.0018589	4.33e-05	14.5522	0.0394856
P43276	H1-5						0.00554209	0.00776166	0.000604559	20.655	0.123115
Q8VHR5	Gatad2b						0.00608777	0.00776166	0.000705041	0.613409	0.0524091
Q9CYZ2	Tpd52l2						0.000431839	0.00471374	2.53e-05	3.79516	0.0783777
Q5BL07	Pex1						0.00234593	0.0092635	0.00027075	20.7754	0.0332194
Q91WK0	Lrrfip2						0.000544813	0.000141008	1.35e-06	2.83577	0.0468595
Q8C8T7	Elfn1						0.00194502	0.0092635	0.000184579	0.102841	0.0384962
Q9JJY3	Smpd3						0.00630441	0.00553193	0.000594575	2.73643	0.0422078
Q8BGD5	Cpt1c						0.00651631	0.00664679	0.000692476	9.08401	0.0440085
Q9Z280	Pld1						0.00253167	0.00776166	0.000204084	21.3464	0.0667965
Q99KP3	Cryl1						0.00177753	0.00270884	6.44e-05	24.1227	0.118328
Q9JLV1	Bag3						0.001608	0.0018589	5e-05	1.37919	0.0633456
Q80V26	Bpnt2						0.00371238	0.00228387	0.0001383	22.0155	0.0452857
Q9JLT4	Txnrd2						9.18e-05	0.000356055	2.73e-07	0.547202	0.126786
P62267	Rps23						0.00102043	0.00664679	6.52e-05	0.737203	0.103109
Q91WK1	Spryd4						0.000676701	0.0018589	1.27e-05	1.16676	0.0496727
Q8CCX5	Krt222						9.16e-05	0.000839054	6.95e-07	9.76945	0.0352137
Q3UNZ8	Cryzl2						0.00642638	0.0092635	0.00134091	5.92855	0.0834275
Q9CPX6	Atg3						0.000291673	0.0018589	4.22e-06	23.5813	0.0665777
P61290	Psme3						0.000395319	0.000226128	1.41e-06	2.26917	0.061212
Q9JJ43	Rbfox1						0.00459055	0.00776166	0.000424863	11.681	0.047794
P62900	Rpl31						0.000423143	0.00553193	1.59e-05	0.846653	0.0855112
Q8C145	Slc39a6						4.7e-05	3.03e-05	1.55e-08	14.3576	0.110958
Q9CQV1	Pam16						0.00890367	0.00553193	0.000853321	22.4013	0.0912059
P63250	Kcnj3						0.00301985	0.000551048	3.87e-05	2.42833	0.0400801
Q3UL36	Arglu1						0.00262319	0.00553193	0.000266135	0.150196	0.101221
Q810B8	Slitrk4						0.000357242	0.00155847	8.06e-06	23.8352	0.0858038
Q5GH67	Xkr4						6.77e-05	2.38e-05	2.16e-08	21.4822	0.090127
Q9R1X5	Abcc5						0.00329119	0.00104855	5.99e-05	10.6348	0.0470933
Q9CPU4	Mgst3						0.000286012	0.00125805	3.26e-06	0.450556	0.144838
Q9D3D0	Ttpal						0.000594137	0.00389554	2.42e-05	13.3901	0.0834799
Q3UR50	Vwa5b2						0.000973857	0.00471374	7.46e-05	13.6706	0.076519
P62309	Snrpg						0.000629888	0.00270884	1.93e-05	22.4561	0.0704668
Q9JLR1	Sec61a2						6.59e-05	0.0018589	1.32e-06	0.162944	0.125442
Q8BHG9	Cggbp1						0.00127948	0.0018589	2.71e-05	22.0236	0.068566
Q8C739	Fam110b						0.00359192	0.000839054	8.3e-05	0.209279	0.166398
Q8R1N0	Znf830						0.0019888	0.00104855	3.78e-05	2.15546	0.198314
Q505B7	Zbtb8os						0.000913933	0.00389554	5.03e-05	1.33111	0.0678981
Q8K409	Polb						0.000235856	0.00125805	5.09e-06	19.8901	0.0880823
Q80XS6	Samd4b						0.00267594	0.0092635	0.000397218	8.16418	0.0970405
Q6PFX8	Rimkla						0.00114348	0.00228387	2.81e-05	10.996	0.0850343
Q5SSK3	Tefm						0.000353121	0.000839054	3.12e-06	21.8495	0.108544
Q9DD02	Hikeshi						0.00261645	0.00776166	0.000244291	14.8253	0.0988893
Q9CR89	Ergic2						0.000219257	0.00330219	5.42e-06	22.7182	0.092701
Q8BKN5	Tubgcp5						7.4e-05	0.00330219	4.06e-06	13.2017	0.118635
O35682	Myadm						0.00016509	0.000839054	2.02e-06	21.1278	0.222906
Q7TMY7	Ipo8						0.00490193	0.00471374	0.000441306	13.2409	0.12216
O08791	Ebf3						0.00161024	0.00270884	7.02e-05	21.717	0.157604
Q9CRD4	Dbndd2						0.00423984	0.00776166	0.000644052	22.3727	0.0648224
Q8R3E3	Wipi1						0.00275339	0.00776166	0.000218971	13.6025	0.147808
Q9DCE5	Pak1ip1						0.00926015	0.0092635	0.00136978	23.7633	0.0665749
Q3TVI4	Hexim2						4.71e-05	0.000551048	2.85e-07	3.37151	0.134213
Q91ZB7	Mrgpre						0.00492055	0.00664679	0.000514622	15.2568	0.121684
Q3U284	Tmem231						0.00716761	0.00553193	0.000890831	1.47075	0.0876285
Q91X44	Gckr											0.00136492	0.00389554	6.35e-05	22.1064	0.0897209
P28474	Adh5											0.00962427	0.00776166	0.00131743	21.6516	0.0954684
Q8R4U0	Stab2											0.00891868	0.00228387	0.000538937	19.1321	0.103502
Q80U78	Pum1											0.00912022	0.00330219	0.000575497	8.74431	0.068452
Q9Z2G9	Htatip2											0.00302071	0.0018589	0.000107053	8.12351	0.120826
P48024	Eif1											0.00070824	0.00104855	1.03e-05	7.98604	0.119582
P01898	H2-Q10											0.000893303	0.000839054	1.04e-05	7.90078	0.147574
Q8BUE4	Aifm2											0.00117203	0.000839054	1.31e-05	9.22334	0.077732
Q9D0T1	Snu13											0.000677816	0.00389554	3.54e-05	21.9694	0.14136
Q8VHQ9	Acot11											0.000176052	0.000226128	4.55e-07	8.54325	0.191031
Q9QUH0	Glrx											0.00228764	0.00776166	0.000237445	9.29718	0.135376
P59808	Sash1											0.00846155	0.00664679	0.00112382	8.50028	0.0904628
Q60648	Gm2a											0.000787601	0.000453552	4.49e-06	9.03003	0.170903
P59481	Lman2l											0.00197006	0.00553193	0.000158648	9.9381	0.25227
Q3UPR7	Tmem102											0.00135267	0.00776166	0.000170967	8.93453	0.086451
O35632	Hyal2											0.00439809	0.00270884	0.000202166	21.7445	0.203957
Q8VHL5	Crygn											0.000522275	0.00553193	3.55e-05	7.45997	0.231325
Q921K8	Tcaf2											0.00183905	0.00776166	0.000189326	9.98691	0.178885
Q8CBG9	Rnf170											0.00702999	0.00553193	0.000743976	8.58791	0.243397
Q3U1G5	Isg20l2											0.00736622	0.00389554	0.000531785	20.8954	0.255535
O35738	Klf12											0.000108835	0.000226128	2.21e-07	21.0119	0.15266
Q8CFV4	Nrn1											0.000911788	0.000839054	1.47e-05	20.8195	0.251243
Q5SV77	Ggnbp2											0.00378104	0.0092635	0.000696789	8.55461	0.117692
Q9CR48	Dram2											0.00341273	0.00270884	0.00016062	9.02064	0.363379

## Sheet: C_String_RobustCycler
Mouse Model	Cluster_color	GO Process_term	Description	p_value	FDR	inputGenes
Wildtype	#FF0000	GO.0010467	gene expression	5.47e-69	1.11e-65	Polr3d,Sp1,Supt6,Prpf6,Paf1,Polr2e,Gtf2h1,Wtap,Rplp1,Prpf31,Rps18,Nxf1,Nelfcd,Rpl19,Cdc73,Sart3,Asf1a,Snrpf,Ccar1,Luc7l3,Polr2h,Snw1,Zfp36l1,Riok1,Ak6,Ppwd1,Skiv2l2,Fam208a,Ngdn,Eif3h,Eif3e,Ppil1,Iws1,Riok3,Tcerg1,Rpp30,Alyref,Sbds,Exosc7,Tada1,Gtf3c5,Clp1,Cstf3,Rtf1,Zc3h8,Ptbp2,Eif4e,Exosc3,Ncbp1,Smu1,Ikbkap,Pum1,Cnbp,Magohb,Thumpd1,Nudt21,Mphosph6,Lsm4,Rcbtb1,Dhx8,Zfp598,Ythdc1,Eif1,Rbm17,Dis3,…
Wildtype	#FF0000	GO.0034641	cellular nitrogen compound metabolic process	8.78e-58	8.89e-55	Polr3d,Sp1,Supt6,Prpf6,Paf1,Polr2e,Gtf2h1,Wtap,Rplp1,Prpf31,Rps18,Nelfcd,Rpl19,Cdc73,Sart3,Asf1a,Snrpf,Ccar1,Luc7l3,Polr2h,Snw1,Zfp36l1,Erh,Riok1,Ak6,Ppwd1,Skiv2l2,Fam208a,Ngdn,Eif3h,Eif3e,Ppil1,Iws1,Riok3,Tcerg1,Rpp30,Alyref,Sbds,Exosc7,Tsn,Tada1,Gtf3c5,Clp1,Cstf3,Rtf1,Zc3h8,Rtfdc1,Ptbp2,Eif4e,Exosc3,Ncbp1,Smu1,Ikbkap,Pum1,Mepce,Cnbp,Magohb,Thumpd1,Bccip,Nudt21,Mphosph6,Lsm4,Rcbtb1,Dhx8,Zfp598,Y…
Wildtype	#FF0000	GO.0006396	RNA processing	4.51e-52	3.04e-49	Supt6,Prpf6,Paf1,Wtap,Prpf31,Cdc73,Sart3,Snrpf,Luc7l3,Snw1,Zfp36l1,Riok1,Ppwd1,Skiv2l2,Ngdn,Ppil1,Iws1,Riok3,Rpp30,Alyref,Sbds,Exosc7,Clp1,Cstf3,Ptbp2,Exosc3,Ncbp1,Smu1,Ikbkap,Pum1,Magohb,Thumpd1,Nudt21,Mphosph6,Lsm4,Dhx8,Ythdc1,Rbm17,Dis3,Rbm8a,Ints9,Cpsf2,Rbm25,Luc7l2,Rrp1,Syncrip,Snrpc,Ddx1,Rsrc1,Strap,Trmt1l,Wbscr22,Ints6,Mbnl1,D2Wsu81e,Mrto4,Rbm8,Sf3b5,Phrf1,Zranb2,Ppih,Rngtt,Tsr2,Trmt2a,Cst…
Wildtype	#FF0000	GO.0016070	RNA metabolic process	6.99e-52	3.54e-49	Polr3d,Sp1,Supt6,Prpf6,Paf1,Polr2e,Gtf2h1,Wtap,Prpf31,Nelfcd,Cdc73,Sart3,Asf1a,Snrpf,Ccar1,Luc7l3,Polr2h,Snw1,Zfp36l1,Riok1,Ak6,Ppwd1,Skiv2l2,Fam208a,Ngdn,Eif3e,Ppil1,Iws1,Riok3,Tcerg1,Rpp30,Alyref,Sbds,Exosc7,Tsn,Tada1,Gtf3c5,Clp1,Cstf3,Rtf1,Zc3h8,Ptbp2,Exosc3,Ncbp1,Smu1,Ikbkap,Pum1,Mepce,Cnbp,Magohb,Thumpd1,Nudt21,Mphosph6,Lsm4,Rcbtb1,Dhx8,Ythdc1,Edc4,Rbm17,Dis3,Gtf3c4,Supt16,Bclaf1,Rbm8a,Dntti…
Wildtype	#FF0000	GO.0090304	nucleic acid metabolic process	5.33e-49	2.16e-46	Polr3d,Sp1,Supt6,Prpf6,Paf1,Polr2e,Gtf2h1,Wtap,Prpf31,Nelfcd,Cdc73,Sart3,Asf1a,Snrpf,Ccar1,Luc7l3,Polr2h,Snw1,Zfp36l1,Riok1,Ak6,Ppwd1,Skiv2l2,Fam208a,Ngdn,Eif3e,Ppil1,Iws1,Riok3,Tcerg1,Rpp30,Alyref,Sbds,Exosc7,Tsn,Tada1,Gtf3c5,Clp1,Cstf3,Rtf1,Zc3h8,Rtfdc1,Ptbp2,Exosc3,Ncbp1,Smu1,Ikbkap,Pum1,Mepce,Cnbp,Magohb,Thumpd1,Bccip,Nudt21,Mphosph6,Lsm4,Rcbtb1,Dhx8,Ythdc1,Edc4,Rbm17,Dis3,Gtf3c4,Supt16,Bclaf…
Wildtype	#FF0000	GO.0043170	macromolecule metabolic process	6.76e-45	2.28e-42	Polr3d,Sp1,Supt6,Prpf6,Paf1,Polr2e,Gtf2h1,Wtap,Rplp1,Prpf31,Rps18,Nxf1,Ppil4,Nelfcd,Rpl19,Cdc73,Sart3,Mknk1,Asf1a,Snrpf,Ccar1,Luc7l3,Polr2h,Snw1,Vrk1,Zfp36l1,Riok1,Ak6,Ppwd1,Skiv2l2,Fam208a,Ngdn,Eif3h,Eif3e,Ppil1,Iws1,Riok3,Tcerg1,Rpp30,Alyref,Sbds,Exosc7,Tsn,Tada1,Gtf3c5,Clp1,Cstf3,Rtf1,Zc3h8,Rtfdc1,Ptbp2,Eif4e,Rnf20,Exosc3,Ncbp1,Smu1,Ikbkap,Dph2,Pum1,Nrbp1,Mepce,Cnbp,Magohb,Thumpd1,Bccip,Nudt21…
Wildtype	#FF0000	GO.0006139	nucleobase-containing compound metabolic process	1.07e-44	3.09e-42	Polr3d,Sp1,Supt6,Prpf6,Paf1,Polr2e,Gtf2h1,Wtap,Prpf31,Nelfcd,Cdc73,Sart3,Asf1a,Snrpf,Ccar1,Luc7l3,Polr2h,Snw1,Zfp36l1,Erh,Riok1,Ak6,Ppwd1,Skiv2l2,Fam208a,Ngdn,Eif3e,Ppil1,Iws1,Riok3,Tcerg1,Rpp30,Alyref,Sbds,Exosc7,Tsn,Tada1,Gtf3c5,Clp1,Cstf3,Rtf1,Zc3h8,Rtfdc1,Ptbp2,Exosc3,Ncbp1,Smu1,Ikbkap,Pum1,Mepce,Cnbp,Magohb,Thumpd1,Bccip,Nudt21,Mphosph6,Lsm4,Rcbtb1,Dhx8,Ythdc1,Edc4,Rbm17,Dis3,Gtf3c4,Supt16,G…
Wildtype	#FF0000	GO.0016071	mRNA metabolic process	3.31e-43	8.37e-41	Sp1,Supt6,Prpf6,Paf1,Wtap,Prpf31,Cdc73,Sart3,Snrpf,Luc7l3,Snw1,Zfp36l1,Ppwd1,Skiv2l2,Eif3e,Ppil1,Iws1,Alyref,Exosc7,Clp1,Cstf3,Ptbp2,Exosc3,Ncbp1,Smu1,Magohb,Nudt21,Lsm4,Dhx8,Ythdc1,Edc4,Rbm17,Rbm8a,Cpsf2,Rbm25,Luc7l2,Syncrip,Snrpc,Ddx1,Rsrc1,Strap,Rqcd1,Polr2g,Mbnl1,Mrto4,Rbm8,Sf3b5,Phrf1,Zranb2,Ppih,Rngtt,Cstf1,Pus7,Snrpa1,Rbfox2,Ddx39b
Wildtype	#FF0000	GO.0006807	nitrogen compound metabolic process	3.24e-39	5.46e-37	Polr3d,Sp1,Supt6,Prpf6,Paf1,Polr2e,Gtf2h1,Wtap,Rplp1,Prpf31,Rps18,Ppil4,Nelfcd,Rpl19,Cdc73,Sart3,Mknk1,Asf1a,Snrpf,Ccar1,Luc7l3,Polr2h,Snw1,Vrk1,Zfp36l1,Erh,Riok1,Ak6,Ppwd1,Skiv2l2,Fam208a,Ngdn,Eif3h,Eif3e,Ppil1,Iws1,Riok3,Tcerg1,Rpp30,Alyref,Sbds,Exosc7,Tsn,Tada1,Gtf3c5,Clp1,Cstf3,Rtf1,Zc3h8,Rtfdc1,Ptbp2,Eif4e,Rnf20,Exosc3,Ncbp1,Smu1,Ikbkap,Dph2,Pum1,Nrbp1,Mepce,Cnbp,Magohb,Thumpd1,Bccip,Nudt21,…
Wildtype	#FF0000	GO.0006397	mRNA processing	1.64e-37	2.56e-35	Supt6,Prpf6,Paf1,Wtap,Prpf31,Cdc73,Sart3,Snrpf,Luc7l3,Snw1,Zfp36l1,Ppwd1,Skiv2l2,Ppil1,Iws1,Alyref,Clp1,Cstf3,Ptbp2,Ncbp1,Smu1,Magohb,Nudt21,Lsm4,Dhx8,Ythdc1,Rbm17,Rbm8a,Cpsf2,Rbm25,Luc7l2,Syncrip,Snrpc,Ddx1,Rsrc1,Strap,Mbnl1,Rbm8,Sf3b5,Phrf1,Zranb2,Ppih,Rngtt,Cstf1,Snrpa1,Rbfox2,Ddx39b
Wildtype	#FF0000	GO.0044237	cellular metabolic process	3.6e-37	5.2e-35	Polr3d,Sp1,Supt6,Prpf6,Paf1,Polr2e,Gtf2h1,Wtap,Rplp1,Prpf31,Rps18,Ppil4,Nelfcd,Rpl19,Cdc73,Sart3,Mknk1,Asf1a,Snrpf,Ccar1,Luc7l3,Polr2h,Snw1,Vrk1,Zfp36l1,Erh,Riok1,Ak6,Ppwd1,Skiv2l2,Fam208a,Ngdn,Eif3h,Eif3e,Ppil1,Iws1,Riok3,Tcerg1,Rpp30,Alyref,Sbds,Exosc7,Tsn,Tada1,Gtf3c5,Clp1,Cstf3,Rtf1,Zc3h8,Rtfdc1,Ptbp2,Eif4e,Rnf20,Exosc3,Ncbp1,Smu1,Ikbkap,Dph2,Pum1,Nrbp1,Mepce,Cnbp,Magohb,Thumpd1,Bccip,Nudt21,…
Wildtype	#FF0000	GO.0044238	primary metabolic process	1.43e-36	1.93e-34	Polr3d,Sp1,Supt6,Prpf6,Paf1,Polr2e,Gtf2h1,Wtap,Rplp1,Prpf31,Rps18,Ppil4,Nelfcd,Rpl19,Cdc73,Sart3,Mknk1,Asf1a,Snrpf,Ccar1,Luc7l3,Polr2h,Snw1,Vrk1,Zfp36l1,Erh,Riok1,Ak6,Ppwd1,Skiv2l2,Fam208a,Ngdn,Eif3h,Eif3e,Ppil1,Iws1,Riok3,Tcerg1,Rpp30,Alyref,Sbds,Exosc7,Tsn,Tada1,Gtf3c5,Clp1,Cstf3,Rtf1,Zc3h8,Rtfdc1,Ptbp2,Eif4e,Rnf20,Exosc3,Ncbp1,Smu1,Ikbkap,Dph2,Pum1,Nrbp1,Mepce,Cnbp,Magohb,Thumpd1,Bccip,Nudt21,…
Wildtype	#FF0000	GO.0022613	ribonucleoprotein complex biogenesis	2.59e-35	3.28e-33	Prpf6,Prpf31,Rps18,Cdc73,Sart3,Snrpf,Luc7l3,Snw1,Riok1,Ak6,Skiv2l2,Ngdn,Riok3,Sbds,Exosc7,Clp1,Ptbp2,Exosc3,Ncbp1,Heatr3,Nudt21,Mphosph6,Lsm4,Nip7,Ythdc1,Pak1ip1,Dis3,Eftud1,Eif4h,Luc7l2,Rrp1,Snrpc,Strap,Eif2s1,Rpl3,Wbscr22,Mbnl1,Mrto4,Tsr2,Rps10,Lsg1,Tbl3,Eif4b,Ddx39b,Taf9
Wildtype	#FF0000	GO.0071704	organic substance metabolic process	4.24e-35	5.05e-33	Polr3d,Sp1,Supt6,Prpf6,Paf1,Polr2e,Gtf2h1,Wtap,Rplp1,Prpf31,Rps18,Nxf1,Ppil4,Nelfcd,Rpl19,Cdc73,Sart3,Mknk1,Asf1a,Snrpf,Ccar1,Luc7l3,Polr2h,Snw1,Vrk1,Zfp36l1,Erh,Riok1,Ak6,Ppwd1,Skiv2l2,Fam208a,Ngdn,Eif3h,Eif3e,Ppil1,Iws1,Riok3,Tcerg1,Rpp30,Alyref,Sbds,Exosc7,Tsn,Tada1,Gtf3c5,Clp1,Cstf3,Rtf1,Zc3h8,Rtfdc1,Ptbp2,Eif4e,Rnf20,Exosc3,Ncbp1,Smu1,Ikbkap,Dph2,Pum1,Nrbp1,Mepce,Cnbp,Magohb,Thumpd1,Bccip,Nu…
Wildtype	#FF0000	GO.0008152	metabolic process	7.83e-33	8.81e-31	Polr3d,Sp1,Supt6,Prpf6,Paf1,Polr2e,Gtf2h1,Wtap,Rplp1,Prpf31,Rps18,Nxf1,Ppil4,Nelfcd,Rpl19,Cdc73,Sart3,Mknk1,Asf1a,Snrpf,Ccar1,Luc7l3,Polr2h,Snw1,Vrk1,Zfp36l1,Erh,Riok1,Ak6,Ppwd1,Skiv2l2,Fam208a,Ngdn,Eif3h,Eif3e,Ppil1,Iws1,Riok3,Tcerg1,Rpp30,Alyref,Sbds,Exosc7,Tsn,Tada1,Gtf3c5,Clp1,Cstf3,Rtf1,Zc3h8,Rtfdc1,Ptbp2,Eif4e,Rnf20,Exosc3,Ncbp1,Smu1,Ikbkap,Dph2,Pum1,Nrbp1,Mepce,Cnbp,Magohb,Thumpd1,Bccip,Nu…
Wildtype	#FF0000	GO.0008380	RNA splicing	2.74e-30	2.92e-28	Supt6,Prpf6,Wtap,Prpf31,Sart3,Snrpf,Luc7l3,Snw1,Ppwd1,Skiv2l2,Ppil1,Iws1,Alyref,Clp1,Ptbp2,Ncbp1,Smu1,Magohb,Lsm4,Dhx8,Ythdc1,Rbm17,Rbm8a,Rbm25,Luc7l2,Syncrip,Snrpc,Ddx1,Rsrc1,Strap,Mbnl1,Rbm8,Sf3b5,Zranb2,Ppih,Snrpa1,Rbfox2,Ddx39b
Wildtype	#FF0000	GO.0010468	regulation of gene expression	2e-26	2.03e-24	Sp1,Fxr1,Supt6,Prpf6,Paf1,Gtf2h1,Wtap,Rplp1,Ppil4,Nelfcd,Cdc73,Sart3,Mknk1,Asf1a,Ccar1,Snw1,Zfp36l1,Riok1,Ak6,Fam208a,Ngdn,Eif3e,Iws1,Tcerg1,Paip1,Exosc7,Tada1,Clp1,Rtf1,Zc3h8,Ptbp2,Eif4e,Rnf20,Exosc3,Ncbp1,Smu1,Ikbkap,Dph2,Pum1,Mepce,Cnbp,Magohb,Nudt21,Lsm4,Rcbtb1,Zfp598,Ythdc1,Edc4,Eif1,Rbm17,Supt16,Gtpbp1,Bclaf1,Rbm8a,Dnttip2,Eif5a,Eif4g1,Rbm25,H2afx,Hexim1,Syncrip,Taf7,Ddx1,Eif3k,Strap,Ash2l,…
Wildtype	#FF0000	GO.0022618	ribonucleoprotein complex assembly	1.56e-25	1.5e-23	Prpf6,Prpf31,Cdc73,Sart3,Snrpf,Luc7l3,Snw1,Ak6,Sbds,Clp1,Ptbp2,Ncbp1,Nudt21,Lsm4,Nip7,Ythdc1,Eftud1,Eif4h,Luc7l2,Snrpc,Strap,Eif2s1,Rpl3,Mbnl1,Mrto4,Rps10,Eif4b,Ddx39b,Taf9
Wildtype	#FF0000	GO.0044260	cellular macromolecule metabolic process	3.16e-22	2.78e-20	Polr3d,Sp1,Supt6,Paf1,Polr2e,Gtf2h1,Wtap,Rplp1,Rps18,Ppil4,Nelfcd,Rpl19,Cdc73,Mknk1,Asf1a,Ccar1,Polr2h,Snw1,Vrk1,Zfp36l1,Riok1,Ak6,Ppwd1,Skiv2l2,Fam208a,Eif3h,Eif3e,Ppil1,Iws1,Riok3,Tcerg1,Exosc7,Tada1,Gtf3c5,Rtf1,Zc3h8,Rtfdc1,Eif4e,Rnf20,Exosc3,Ncbp1,Ikbkap,Dph2,Nrbp1,Mepce,Cnbp,Magohb,Bccip,Lsm4,Rcbtb1,Zfp598,Edc4,Eif1,Rbm17,Dis3,Gtf3c4,Supt16,Bclaf1,Rbm8a,Dnttip2,Eftud1,Eif5a,Eif4g1,Eif4h,H2af…
Wildtype	#FF0000	GO.0034645	cellular macromolecule biosynthetic process	3.1e-19	2.62e-17	Polr3d,Sp1,Supt6,Paf1,Polr2e,Gtf2h1,Rplp1,Rps18,Nelfcd,Rpl19,Cdc73,Asf1a,Ccar1,Polr2h,Snw1,Ak6,Fam208a,Eif3h,Eif3e,Iws1,Tcerg1,Tada1,Gtf3c5,Rtf1,Zc3h8,Rtfdc1,Eif4e,Ikbkap,Cnbp,Rcbtb1,Zfp598,Eif1,Gtf3c4,Supt16,Bclaf1,Dnttip2,Eftud1,Eif5a,Eif4g1,Eif4h,Eif3j2,Hexim1,Taf7,Ddx1,Eif3k,Ash2l,Eif2s1,Rnf2,Ssrp1,Rpl3,Wbscr22,Rqcd1,Taf5l,Sp110,Polr2g,Larp4,Eif3i,Hdac1,Phrf1,Eed,Rpl36al,Galnt13,Rpl36a,Hmgb3,…
Wildtype	#FF0000	GO.0010608	posttranscriptional regulation of gene expression	1.27e-18	9.88e-17	Fxr1,Rplp1,Mknk1,Zfp36l1,Ngdn,Eif3e,Paip1,Clp1,Eif4e,Ncbp1,Dph2,Pum1,Nudt21,Zfp598,Ythdc1,Rbm8a,Eif5a,Eif4g1,Syncrip,Eif3k,Eif2s1,Rqcd1,Polr2g,Larp4,D2Wsu81e,Rbm8,Eif4enif1,Pus7,Ddx39b,Larp1
Wildtype	#FF0000	GO.0000398	mRNA splicing, via spliceosome	1.74e-18	1.31e-16	Prpf6,Prpf31,Sart3,Snrpf,Luc7l3,Snw1,Ppil1,Ptbp2,Ncbp1,Smu1,Lsm4,Dhx8,Ythdc1,Rbm17,Luc7l2,Snrpc,Rsrc1,Strap,Mbnl1,Sf3b5,Snrpa1,Ddx39b
Wildtype	#FF0000	GO.0009987	cellular process	3.8e-18	2.56e-16	Polr3d,Sp1,Fxr1,Supt6,Prpf6,Fam32a,Paf1,Polr2e,Gtf2h1,Wtap,Rplp1,Prpf31,Rps18,Ppil4,Nelfcd,Rpl19,Cdc73,Sart3,Mknk1,Asf1a,Snrpf,Ccar1,Luc7l3,Polr2h,Snw1,Vrk1,Zfp36l1,Erh,Riok1,Ak6,Ppwd1,Skiv2l2,Fam208a,Ngdn,Eif3h,Eif3e,Rogdi,Ppil1,Iws1,Riok3,Tcerg1,Rpp30,Alyref,Sbds,Exosc7,Tsn,Tada1,Gtf3c5,Clp1,Cstf3,Rtf1,Zc3h8,Rtfdc1,Ptbp2,Eif4e,Rnf20,Exosc3,Ncbp1,Smu1,Ikbkap,Dph2,Pum1,Nrbp1,Pdap1,Mepce,Cnbp,Mago…
Wildtype	#FF0000	GO.0034622	cellular protein-containing complex assembly	5.07e-18	3.31e-16	Prpf6,Prpf31,Cdc73,Sart3,Asf1a,Snrpf,Luc7l3,Snw1,Ak6,Sbds,Clp1,Ptbp2,Ncbp1,Nudt21,Lsm4,Nip7,Cct2,Ythdc1,Eftud1,Eif4h,Luc7l2,Snrpc,Taf7,Strap,Eif2s1,Rpl3,Mbnl1,Mrto4,Taf11,Rps10,Gtf2a2,Grwd1,H3f3a,Med6,Eif4b,Ddx39b,Taf9
Wildtype	#FF0000	GO.0044271	cellular nitrogen compound biosynthetic process	5.52e-18	3.49e-16	Polr3d,Sp1,Supt6,Paf1,Polr2e,Gtf2h1,Rplp1,Rps18,Nelfcd,Rpl19,Cdc73,Asf1a,Ccar1,Polr2h,Snw1,Erh,Ak6,Fam208a,Eif3h,Eif3e,Iws1,Tcerg1,Tada1,Gtf3c5,Rtf1,Zc3h8,Eif4e,Ikbkap,Cnbp,Rcbtb1,Zfp598,Eif1,Gtf3c4,Supt16,Bclaf1,Dnttip2,Eftud1,Eif5a,Eif4g1,Eif4h,Eif3j2,Hexim1,Taf7,Ddx1,Eif3k,Ash2l,Eif2s1,Rnf2,Ssrp1,Rpl3,Wbscr22,Rqcd1,Taf5l,Sp110,Polr2g,Larp4,Eif3i,Hdac1,Phrf1,Eed,Rpl36al,Rpl36a,Hmgb3,Eif2b4,Taf1…
Wildtype	#FF0000	GO.2000112	regulation of cellular macromolecule biosynthetic process	9.66e-18	5.92e-16	Sp1,Fxr1,Supt6,Prpf6,Paf1,Gtf2h1,Rplp1,Ppil4,Nelfcd,Cdc73,Mknk1,Asf1a,Ccar1,Snw1,Zfp36l1,Ak6,Fam208a,Ngdn,Eif3e,Iws1,Tcerg1,Paip1,Tada1,Rtf1,Zc3h8,Eif4e,Rnf20,Ncbp1,Ikbkap,Dph2,Pum1,Mepce,Cnbp,Cct2,Rcbtb1,Zfp598,Supt16,Bclaf1,Rbm8a,Dnttip2,Eif5a,Eif4g1,H2afx,Hexim1,Syncrip,Taf7,Ddx1,Eif3k,Strap,Ash2l,Eif2s1,Pdcd4,Rnf2,Ssrp1,Hax1,Wbscr22,Prkd2,Rqcd1,Taf5l,Sp110,Polr2g,Larp4,Hdac1,Rbm8,Eed,Prmt1,Ei…
Wildtype	#FF0000	GO.0006417	regulation of translation	3.06e-17	1.82e-15	Fxr1,Rplp1,Mknk1,Zfp36l1,Ngdn,Eif3e,Paip1,Eif4e,Ncbp1,Dph2,Pum1,Zfp598,Rbm8a,Eif5a,Eif4g1,Syncrip,Eif3k,Eif2s1,Rqcd1,Polr2g,Larp4,Rbm8,Eif4enif1,Pus7,Ddx39b,Larp1
Wildtype	#FF0000	GO.0060255	regulation of macromolecule metabolic process	5.02e-17	2.82e-15	Sp1,Fxr1,Supt6,Prpf6,Paf1,Gtf2h1,Wtap,Rplp1,Ppil4,Nelfcd,Cdc73,Sart3,Mknk1,Asf1a,Ccar1,Snw1,Zfp36l1,Riok1,Ak6,Fam208a,Ngdn,Eif3e,Iws1,Tcerg1,Paip1,Exosc7,Tada1,Clp1,Rtf1,Zc3h8,Rtfdc1,Ptbp2,Eif4e,Rnf20,Exosc3,Ncbp1,Smu1,Ikbkap,Dph2,Pum1,Mepce,Cnbp,Magohb,Bccip,Nudt21,Lsm4,Cct2,Rcbtb1,Zfp598,Ythdc1,Edc4,Eif1,Rbm17,Supt16,Gtpbp1,Bclaf1,Rbm8a,Dnttip2,Eif5a,Eif4g1,Rbm25,H2afx,Hexim1,Syncrip,Taf7,Ddx1,…
Wildtype	#FF0000	GO.1903311	regulation of mRNA metabolic process	1.36e-16	7.44e-15	Supt6,Paf1,Wtap,Cdc73,Snw1,Zfp36l1,Iws1,Rnf20,Ncbp1,Smu1,Pum1,Nudt21,Ythdc1,Gtpbp1,Rbm8a,Rbm25,Syncrip,Polr2g,Mbnl1,Rbm8,Rbfox2,Larp1
Wildtype	#FF0000	GO.0034470	ncRNA processing	4.02e-16	2.14e-14	Riok1,Skiv2l2,Ngdn,Riok3,Rpp30,Sbds,Exosc7,Clp1,Exosc3,Ncbp1,Ikbkap,Thumpd1,Mphosph6,Dis3,Ints9,Rrp1,Ddx1,Trmt1l,Wbscr22,Ints6,Mrto4,Tsr2,Pus7,Tbl3,Wdr4
Wildtype	#FF0000	GO.0034660	ncRNA metabolic process	2.65e-15	1.28e-13	Riok1,Skiv2l2,Ngdn,Riok3,Rpp30,Sbds,Exosc7,Clp1,Zc3h8,Exosc3,Ncbp1,Ikbkap,Mepce,Thumpd1,Mphosph6,Dis3,Ints9,Rrp1,Ddx1,Trmt1l,Wbscr22,Ints6,Mrto4,Tsr2,Pus7,Tbl3,Wdr4
Wildtype	#FF0000	GO.0051252	regulation of RNA metabolic process	4.3e-15	2.02e-13	Sp1,Supt6,Prpf6,Paf1,Gtf2h1,Wtap,Ppil4,Nelfcd,Cdc73,Asf1a,Ccar1,Snw1,Zfp36l1,Riok1,Ak6,Fam208a,Iws1,Tcerg1,Tada1,Rtf1,Zc3h8,Ptbp2,Rnf20,Ncbp1,Smu1,Ikbkap,Pum1,Mepce,Cnbp,Nudt21,Rcbtb1,Ythdc1,Rbm17,Supt16,Gtpbp1,Bclaf1,Rbm8a,Dnttip2,Rbm25,H2afx,Hexim1,Syncrip,Taf7,Ddx1,Strap,Ash2l,Pdcd4,Rnf2,Ssrp1,Hax1,Wbscr22,Prkd2,Rqcd1,Taf5l,Sp110,Polr2g,Mbnl1,Hdac1,Rbm8,Eed,Prmt1,Tsc22d3,Hmgb3,Taf11,Mphosph8,G…
Wildtype	#FF0000	GO.0050684	regulation of mRNA processing	5.04e-15	2.32e-13	Supt6,Paf1,Wtap,Cdc73,Snw1,Zfp36l1,Iws1,Rnf20,Ncbp1,Smu1,Nudt21,Ythdc1,Rbm8a,Rbm25,Mbnl1,Rbm8,Rbfox2
Wildtype	#FF0000	GO.0042254	ribosome biogenesis	5.42e-15	2.44e-13	Rps18,Riok1,Skiv2l2,Ngdn,Riok3,Sbds,Exosc7,Exosc3,Heatr3,Mphosph6,Nip7,Pak1ip1,Dis3,Eftud1,Rrp1,Rpl3,Wbscr22,Mrto4,Tsr2,Rps10,Lsg1,Tbl3
Wildtype	#FF0000	GO.0009058	biosynthetic process	1.64e-14	7.07e-13	Polr3d,Sp1,Supt6,Paf1,Polr2e,Gtf2h1,Rplp1,Rps18,Nelfcd,Rpl19,Cdc73,Asf1a,Ccar1,Polr2h,Snw1,Erh,Ak6,Fam208a,Eif3h,Eif3e,Iws1,Tcerg1,Tada1,Gtf3c5,Rtf1,Zc3h8,Rtfdc1,Eif4e,Ikbkap,Dph2,Cnbp,Rcbtb1,Zfp598,Eif1,Gtf3c4,Supt16,Bclaf1,Dnttip2,Eftud1,Eif5a,Eif4g1,Eif4h,Eif3j2,Hexim1,Car5a,Taf7,Ddx1,Eif3k,Ash2l,Eif2s1,Dohh,Rnf2,Ssrp1,Rpl3,Wbscr22,Rqcd1,Taf5l,Sp110,Polr2g,Larp4,Eif3i,Hdac1,Phrf1,Eed,Rpl36al,G…
Wildtype	#FF0000	GO.0010629	negative regulation of gene expression	1.92e-14	8.08e-13	Fxr1,Supt6,Paf1,Nelfcd,Cdc73,Snw1,Zfp36l1,Eif3e,Tcerg1,Exosc7,Clp1,Rtf1,Zc3h8,Ptbp2,Eif4e,Rnf20,Exosc3,Ncbp1,Pum1,Mepce,Cnbp,Magohb,Lsm4,Edc4,Bclaf1,Rbm8a,H2afx,Hexim1,Syncrip,Taf7,Strap,Eif2s1,Pdcd4,Rnf2,Rqcd1,Polr2g,D2Wsu81e,Mrto4,Hdac1,Rbm8,Eed,Eif4enif1,Tsc22d3,Mphosph8,Pus7,Whsc1l1,Rbfox2,Larp1
Wildtype	#FF0000	GO.0019219	regulation of nucleobase-containing compound metabolic process	2.13e-14	8.79e-13	Sp1,Supt6,Prpf6,Paf1,Gtf2h1,Wtap,Ppil4,Nelfcd,Cdc73,Asf1a,Ccar1,Snw1,Zfp36l1,Riok1,Ak6,Fam208a,Iws1,Tcerg1,Tada1,Rtf1,Zc3h8,Ptbp2,Rnf20,Exosc3,Ncbp1,Smu1,Ikbkap,Pum1,Mepce,Cnbp,Nudt21,Cct2,Rcbtb1,Ythdc1,Rbm17,Supt16,Gtpbp1,Bclaf1,Rbm8a,Dnttip2,Rbm25,H2afx,Hexim1,Syncrip,Taf7,Ddx1,Strap,Ash2l,Pdcd4,Rnf2,Ssrp1,Hax1,Wbscr22,Prkd2,Rqcd1,Taf5l,Sp110,Polr2g,Mbnl1,Hdac1,Rbm8,Eed,Prmt1,Tsc22d3,Hmgb3,Taf1…
Wildtype	#FF0000	GO.0044249	cellular biosynthetic process	2.34e-14	9.47e-13	Polr3d,Sp1,Supt6,Paf1,Polr2e,Gtf2h1,Rplp1,Rps18,Nelfcd,Rpl19,Cdc73,Asf1a,Ccar1,Polr2h,Snw1,Erh,Ak6,Fam208a,Eif3h,Eif3e,Iws1,Tcerg1,Tada1,Gtf3c5,Rtf1,Zc3h8,Rtfdc1,Eif4e,Ikbkap,Dph2,Cnbp,Rcbtb1,Zfp598,Eif1,Gtf3c4,Supt16,Bclaf1,Dnttip2,Eftud1,Eif5a,Eif4g1,Eif4h,Eif3j2,Hexim1,Taf7,Ddx1,Eif3k,Ash2l,Eif2s1,Rnf2,Ssrp1,Rpl3,Wbscr22,Rqcd1,Taf5l,Sp110,Polr2g,Larp4,Eif3i,Hdac1,Phrf1,Eed,Rpl36al,Galnt13,Rpl3…
Wildtype	#FF0000	GO.0006412	translation	3.88e-14	1.54e-12	Rplp1,Rps18,Rpl19,Eif3h,Eif3e,Eif4e,Zfp598,Eif1,Eftud1,Eif5a,Eif4g1,Eif4h,Eif3j2,Eif3k,Eif2s1,Rpl3,Larp4,Eif3i,Rpl36al,Rpl36a,Eif2b4,Eif4b,Larp1
Wildtype	#FF0000	GO.1901576	organic substance biosynthetic process	7.58e-14	2.95e-12	Polr3d,Sp1,Supt6,Paf1,Polr2e,Gtf2h1,Rplp1,Rps18,Nelfcd,Rpl19,Cdc73,Asf1a,Ccar1,Polr2h,Snw1,Erh,Ak6,Fam208a,Eif3h,Eif3e,Iws1,Tcerg1,Tada1,Gtf3c5,Rtf1,Zc3h8,Rtfdc1,Eif4e,Ikbkap,Cnbp,Rcbtb1,Zfp598,Eif1,Gtf3c4,Supt16,Bclaf1,Dnttip2,Eftud1,Eif5a,Eif4g1,Eif4h,Eif3j2,Hexim1,Car5a,Taf7,Ddx1,Eif3k,Ash2l,Eif2s1,Rnf2,Ssrp1,Rpl3,Wbscr22,Rqcd1,Taf5l,Sp110,Polr2g,Larp4,Eif3i,Hdac1,Phrf1,Eed,Rpl36al,Galnt13,Rpl…
Wildtype	#FF0000	GO.0006413	translational initiation	9.62e-14	3.68e-12	Eif3h,Eif3e,Eif4e,Eif1,Eif4g1,Eif4h,Eif3j2,Eif3k,Eif2s1,Eif3i,Eif2b4,Eif4b,Larp1
Wildtype	#FF0000	GO.0051171	regulation of nitrogen compound metabolic process	1.33e-13	4.88e-12	Sp1,Fxr1,Supt6,Prpf6,Paf1,Gtf2h1,Wtap,Rplp1,Ppil4,Nelfcd,Cdc73,Sart3,Mknk1,Asf1a,Ccar1,Snw1,Zfp36l1,Riok1,Ak6,Fam208a,Ngdn,Eif3e,Iws1,Tcerg1,Paip1,Tada1,Rtf1,Zc3h8,Ptbp2,Eif4e,Rnf20,Exosc3,Ncbp1,Smu1,Ikbkap,Dph2,Pum1,Mepce,Cnbp,Bccip,Nudt21,Cct2,Rcbtb1,Zfp598,Ythdc1,Rbm17,Supt16,Gtpbp1,Bclaf1,Rbm8a,Dnttip2,Eif5a,Eif4g1,Rbm25,H2afx,Hexim1,Syncrip,Taf7,Ddx1,Eif3k,Strap,Ash2l,Eif2s1,Pdcd4,Rnf2,Ssrp1…
Wildtype	#FF0000	GO.0044085	cellular component biogenesis	2.07e-13	7.47e-12	Prpf6,Paf1,Prpf31,Rps18,Cdc73,Sart3,Asf1a,Snrpf,Luc7l3,Snw1,Riok1,Ak6,Skiv2l2,Ngdn,Riok3,Sbds,Exosc7,Clp1,Ptbp2,Exosc3,Ncbp1,Bccip,Heatr3,Nudt21,Mphosph6,Lsm4,Nip7,Cct2,Ythdc1,Pak1ip1,Dis3,Eftud1,Eif4h,Luc7l2,Rrp1,Snrpc,Taf7,Strap,Eif2s1,Rpl3,Wbscr22,Mbnl1,Mrto4,Prmt1,Tsr2,Taf11,Rps10,Lsg1,Gtf2a2,Grwd1,Tbl3,H3f3a,Med6,Eif4b,Atxn10,Ddx39b,Taf9
Wildtype	#FF0000	GO.0080090	regulation of primary metabolic process	6.42e-13	2.28e-11	Sp1,Fxr1,Supt6,Prpf6,Paf1,Gtf2h1,Wtap,Rplp1,Ppil4,Nelfcd,Cdc73,Sart3,Mknk1,Asf1a,Ccar1,Snw1,Zfp36l1,Riok1,Ak6,Fam208a,Ngdn,Eif3e,Iws1,Tcerg1,Paip1,Tada1,Rtf1,Zc3h8,Ptbp2,Eif4e,Rnf20,Exosc3,Ncbp1,Smu1,Ikbkap,Dph2,Pum1,Mepce,Cnbp,Bccip,Nudt21,Cct2,Rcbtb1,Zfp598,Ythdc1,Rbm17,Supt16,Gtpbp1,Bclaf1,Rbm8a,Dnttip2,Eif5a,Eif4g1,Rbm25,H2afx,Hexim1,Syncrip,Taf7,Ddx1,Eif3k,Strap,Ash2l,Eif2s1,Pdcd4,Rnf2,Ssrp1…
Wildtype	#FF0000	GO.0031323	regulation of cellular metabolic process	2.25e-12	7.85e-11	Sp1,Fxr1,Supt6,Prpf6,Paf1,Gtf2h1,Wtap,Rplp1,Ppil4,Nelfcd,Cdc73,Sart3,Mknk1,Asf1a,Ccar1,Snw1,Zfp36l1,Riok1,Ak6,Fam208a,Ngdn,Eif3e,Iws1,Tcerg1,Paip1,Tada1,Rtf1,Zc3h8,Ptbp2,Eif4e,Rnf20,Exosc3,Ncbp1,Smu1,Ikbkap,Dph2,Pum1,Mepce,Cnbp,Bccip,Nudt21,Cct2,Rcbtb1,Zfp598,Ythdc1,Rbm17,Supt16,Gtpbp1,Bclaf1,Rbm8a,Dnttip2,Eif5a,Eif4g1,Rbm25,H2afx,Hexim1,Syncrip,Taf7,Ddx1,Eif3k,Strap,Ash2l,Eif2s1,Pdcd4,Rnf2,Ssrp1…
Wildtype	#FF0000	GO.0006401	RNA catabolic process	3.9e-12	1.34e-10	Zfp36l1,Skiv2l2,Eif3e,Exosc7,Exosc3,Ncbp1,Magohb,Lsm4,Edc4,Dis3,Rbm8a,Rqcd1,Polr2g,Mrto4,Rbm8
Wildtype	#FF0000	GO.0000956	nuclear-transcribed mRNA catabolic process	7.86e-12	2.65e-10	Zfp36l1,Eif3e,Exosc7,Exosc3,Ncbp1,Magohb,Lsm4,Edc4,Rbm8a,Rqcd1,Polr2g,Mrto4,Rbm8
Wildtype	#FF0000	GO.0043933	protein-containing complex subunit organization	2.07e-11	6.75e-10	Supt6,Prpf6,Paf1,Prpf31,Cdc73,Sart3,Asf1a,Snrpf,Luc7l3,Snw1,Ak6,Sbds,Clp1,Ptbp2,Ncbp1,Nudt21,Lsm4,Nip7,Cct2,Ythdc1,Supt16,Eftud1,Eif4h,Luc7l2,Snrpc,Taf7,Strap,Eif2s1,Rpl3,Mbnl1,Mrto4,Prmt1,Taf11,Rps10,Gtf2a2,Grwd1,H3f3a,Med6,Eif4b,Atxn10,Ddx39b,Taf9
Wildtype	#FF0000	GO.0065003	protein-containing complex assembly	3.6e-11	1.14e-09	Prpf6,Prpf31,Cdc73,Sart3,Asf1a,Snrpf,Luc7l3,Snw1,Ak6,Sbds,Clp1,Ptbp2,Ncbp1,Nudt21,Lsm4,Nip7,Cct2,Ythdc1,Eftud1,Eif4h,Luc7l2,Snrpc,Taf7,Strap,Eif2s1,Rpl3,Mbnl1,Mrto4,Prmt1,Taf11,Rps10,Gtf2a2,Grwd1,H3f3a,Med6,Eif4b,Atxn10,Ddx39b,Taf9
Wildtype	#FF0000	GO.0006351	transcription, DNA-templated	4.72e-11	1.47e-09	Polr3d,Sp1,Supt6,Paf1,Polr2e,Gtf2h1,Nelfcd,Cdc73,Asf1a,Ccar1,Polr2h,Snw1,Ak6,Fam208a,Iws1,Tcerg1,Tada1,Gtf3c5,Rtf1,Zc3h8,Ikbkap,Cnbp,Rcbtb1,Gtf3c4,Supt16,Bclaf1,Dnttip2,Hexim1,Taf7,Ddx1,Ash2l,Rnf2,Ssrp1,Wbscr22,Rqcd1,Taf5l,Sp110,Polr2g,Hdac1,Phrf1,Eed,Hmgb3,Taf11,Mphosph8,Gtf2a2,Wdr61,Whsc1l1,Med6,Taf9
Wildtype	#FF0000	GO.0006325	chromatin organization	5.59e-11	1.69e-09	Supt6,Paf1,Cdc73,Sart3,Asf1a,Vrk1,Ak6,Tada1,Rtf1,Rnf20,Rcbtb1,Gtf3c4,Supt16,H2afx,Ash2l,Rnf2,Wbscr22,Taf5l,Hdac1,Eed,Prmt1,Wdr61,Whsc1l1,Grwd1,H3f3a,Taf9
Wildtype	#FF0000	GO.0006403	RNA localization	1.18e-10	3.42e-09	Supt6,Prpf6,Nxf1,Zfp36l1,Iws1,Alyref,Exosc3,Ncbp1,Magohb,Cct2,Ythdc1,Rbm8a,Eif5a,Rbm8,Ddx39b
Wildtype	#FF0000	GO.0051028	mRNA transport	1.07e-09	3.06e-08	Supt6,Nxf1,Zfp36l1,Iws1,Alyref,Ncbp1,Magohb,Ythdc1,Rbm8a,Eif5a,Rbm8,Ddx39b
Wildtype	#FF0000	GO.0010605	negative regulation of macromolecule metabolic process	1.08e-09	3.06e-08	Fxr1,Supt6,Paf1,Nelfcd,Cdc73,Ccar1,Snw1,Zfp36l1,Ak6,Eif3e,Tcerg1,Exosc7,Clp1,Rtf1,Zc3h8,Ptbp2,Eif4e,Rnf20,Exosc3,Ncbp1,Pum1,Mepce,Cnbp,Magohb,Lsm4,Edc4,Bclaf1,Rbm8a,Eif4g1,H2afx,Hexim1,Syncrip,Taf7,Strap,Eif2s1,Pdcd4,Rnf2,Rqcd1,Polr2g,D2Wsu81e,Mrto4,Hdac1,Rbm8,Eed,Eif4enif1,Tsc22d3,Mphosph8,Pus7,Whsc1l1,Rbfox2,Larp1,Taf9
Wildtype	#FF0000	GO.0000245	spliceosomal complex assembly	1.1e-09	3.06e-08	Luc7l3,Ptbp2,Ncbp1,Lsm4,Ythdc1,Luc7l2,Snrpc,Mbnl1,Ddx39b
Wildtype	#FF0000	GO.0071840	cellular component organization or biogenesis	1.65e-09	4.51e-08	Supt6,Prpf6,Paf1,Prpf31,Rps18,Cdc73,Sart3,Asf1a,Snrpf,Luc7l3,Snw1,Vrk1,Riok1,Ak6,Skiv2l2,Ngdn,Riok3,Sbds,Exosc7,Tada1,Clp1,Rtf1,Ptbp2,Rnf20,Exosc3,Ncbp1,Asun,Bccip,Heatr3,Nudt21,Mphosph6,Lsm4,Nip7,Cct2,Rcbtb1,Ythdc1,Pak1ip1,Dis3,Gtf3c4,Supt16,Eftud1,Eif4g1,Eif4h,H2afx,Luc7l2,Rrp1,Snrpc,Taf7,Ddx1,Strap,Ash2l,Eif2s1,Rnf2,Hax1,Rpl3,Wbscr22,Taf5l,Mbnl1,Larp4,Mrto4,Hdac1,Eed,Prmt1,Tsr2,Hmgb3,Taf11,Rps…
Wildtype	#FF0000	GO.0006364	rRNA processing	1.76e-09	4.75e-08	Riok1,Skiv2l2,Ngdn,Riok3,Sbds,Exosc7,Exosc3,Mphosph6,Dis3,Rrp1,Wbscr22,Mrto4,Tsr2,Tbl3
Wildtype	#FF0000	GO.0043484	regulation of RNA splicing	2.43e-09	6.47e-08	Wtap,Snw1,Ptbp2,Ncbp1,Smu1,Ythdc1,Rbm17,Rbm8a,Rbm25,Mbnl1,Rbm8,Rbfox2
Wildtype	#FF0000	GO.0044267	cellular protein metabolic process	3.09e-09	8.12e-08	Paf1,Gtf2h1,Rplp1,Rps18,Ppil4,Rpl19,Cdc73,Mknk1,Vrk1,Zfp36l1,Riok1,Ak6,Ppwd1,Eif3h,Eif3e,Ppil1,Riok3,Tada1,Rtf1,Eif4e,Rnf20,Ikbkap,Dph2,Nrbp1,Zfp598,Eif1,Gtf3c4,Eftud1,Eif5a,Eif4g1,Eif4h,Eif3j2,Eif3k,Rsrc1,Ash2l,Eif2s1,Dohh,Rnf2,Rpl3,Prkd2,Taf5l,Larp4,Eif3i,Hdac1,Ppih,Eed,Prmt1,Rngtt,Rpl36al,Galnt13,Rpl36a,Eif2b4,Mphosph8,Wdr61,Whsc1l1,Med6,Eif4b,Larp1,Taf9
Wildtype	#FF0000	GO.0034654	nucleobase-containing compound biosynthetic process	5.65e-09	1.47e-07	Polr3d,Sp1,Supt6,Paf1,Polr2e,Gtf2h1,Nelfcd,Cdc73,Asf1a,Ccar1,Polr2h,Snw1,Erh,Ak6,Fam208a,Iws1,Tcerg1,Tada1,Gtf3c5,Rtf1,Zc3h8,Ikbkap,Cnbp,Rcbtb1,Gtf3c4,Supt16,Bclaf1,Dnttip2,Hexim1,Taf7,Ddx1,Ash2l,Rnf2,Ssrp1,Wbscr22,Rqcd1,Taf5l,Sp110,Polr2g,Hdac1,Phrf1,Eed,Hmgb3,Taf11,Mphosph8,Gtf2a2,Wdr61,Whsc1l1,Med6,Taf9
Wildtype	#FF0000	GO.0048024	regulation of mRNA splicing, via spliceosome	9.51e-09	2.41e-07	Wtap,Snw1,Ncbp1,Smu1,Ythdc1,Rbm8a,Rbm25,Mbnl1,Rbm8,Rbfox2
Wildtype	#FF0000	GO.0051276	chromosome organization	1.08e-08	2.71e-07	Supt6,Paf1,Cdc73,Sart3,Asf1a,Vrk1,Ak6,Tada1,Rtf1,Rnf20,Rcbtb1,Gtf3c4,Supt16,H2afx,Ddx1,Ash2l,Rnf2,Wbscr22,Taf5l,Hdac1,Eed,Prmt1,Hmgb3,Wdr61,Whsc1l1,Grwd1,H3f3a,Taf9
Wildtype	#FF0000	GO.0032786	positive regulation of DNA-templated transcription, elongation	1.11e-08	2.74e-07	Supt6,Paf1,Cdc73,Rtf1,Supt16,Wdr61,Ddx39b
Wildtype	#FF0000	GO.0032784	regulation of DNA-templated transcription, elongation	1.13e-08	2.75e-07	Supt6,Paf1,Cdc73,Iws1,Rtf1,Supt16,Wdr61,Ddx39b
Wildtype	#FF0000	GO.0071824	protein-DNA complex subunit organization	1.29e-08	3.1e-07	Supt6,Paf1,Sart3,Asf1a,Ak6,Supt16,Taf7,Taf11,Gtf2a2,Grwd1,H3f3a,Med6,Taf9
Wildtype	#FF0000	GO.0016570	histone modification	2.07e-08	4.75e-07	Paf1,Cdc73,Vrk1,Ak6,Tada1,Rtf1,Rnf20,Gtf3c4,Ash2l,Rnf2,Taf5l,Hdac1,Eed,Prmt1,Wdr61,Whsc1l1,Taf9
Wildtype	#FF0000	GO.0015931	nucleobase-containing compound transport	2.88e-08	6.2e-07	Supt6,Nxf1,Zfp36l1,Iws1,Alyref,Ncbp1,Magohb,Ythdc1,Rbm8a,Eif5a,Rbm8,Slc25a42,Ddx39b
Wildtype	#FF0000	GO.0031123	RNA 3'-end processing	3.14e-08	6.68e-07	Paf1,Cdc73,Exosc7,Clp1,Cstf3,Exosc3,Ncbp1,Nudt21,Cpsf2
Wildtype	#FF0000	GO.0010558	negative regulation of macromolecule biosynthetic process	3.93e-08	8.2e-07	Fxr1,Supt6,Paf1,Nelfcd,Cdc73,Ccar1,Snw1,Zfp36l1,Tcerg1,Rtf1,Zc3h8,Eif4e,Pum1,Mepce,Cnbp,Bclaf1,H2afx,Hexim1,Syncrip,Taf7,Strap,Eif2s1,Pdcd4,Rnf2,Rqcd1,Hdac1,Eed,Eif4enif1,Tsc22d3,Mphosph8,Pus7,Whsc1l1,Rbfox2,Larp1
Wildtype	#FF0000	GO.0000387	spliceosomal snRNP assembly	3.98e-08	8.21e-07	Prpf6,Prpf31,Sart3,Snrpf,Lsm4,Snrpc,Strap
Wildtype	#FF0000	GO.0051123	RNA polymerase II preinitiation complex assembly	4.1e-08	8.38e-07	Ak6,Taf7,Taf11,Gtf2a2,Med6,Taf9
Wildtype	#FF0000	GO.1903313	positive regulation of mRNA metabolic process	4.39e-08	8.88e-07	Paf1,Cdc73,Snw1,Zfp36l1,Ncbp1,Pum1,Nudt21,Gtpbp1,Polr2g
Wildtype	#FF0000	GO.2000113	negative regulation of cellular macromolecule biosynthetic process	4.99e-08	1e-06	Fxr1,Supt6,Paf1,Nelfcd,Cdc73,Snw1,Zfp36l1,Tcerg1,Rtf1,Zc3h8,Eif4e,Pum1,Mepce,Cnbp,Bclaf1,H2afx,Hexim1,Syncrip,Taf7,Strap,Eif2s1,Pdcd4,Rnf2,Rqcd1,Hdac1,Eed,Eif4enif1,Tsc22d3,Mphosph8,Pus7,Whsc1l1,Rbfox2,Larp1
Wildtype	#FF0000	GO.0051254	positive regulation of RNA metabolic process	6.66e-08	1.31e-06	Sp1,Supt6,Prpf6,Paf1,Gtf2h1,Cdc73,Ccar1,Snw1,Zfp36l1,Riok1,Ak6,Tada1,Rtf1,Zc3h8,Rnf20,Ncbp1,Pum1,Cnbp,Nudt21,Supt16,Gtpbp1,Bclaf1,Taf7,Ash2l,Hax1,Wbscr22,Prkd2,Rqcd1,Taf5l,Polr2g,Hdac1,Taf11,Gtf2a2,Wdr61,Med6,Ddx39b,Taf9
Wildtype	#FF0000	GO.0032968	positive regulation of transcription elongation from RNA polymerase II promoter	7.09e-08	1.38e-06	Supt6,Paf1,Cdc73,Rtf1,Supt16,Wdr61
Wildtype	#FF0000	GO.0006355	regulation of transcription, DNA-templated	8.65e-08	1.67e-06	Sp1,Supt6,Prpf6,Paf1,Gtf2h1,Ppil4,Nelfcd,Cdc73,Asf1a,Ccar1,Snw1,Ak6,Fam208a,Iws1,Tcerg1,Tada1,Rtf1,Zc3h8,Rnf20,Ikbkap,Mepce,Cnbp,Rcbtb1,Supt16,Bclaf1,Dnttip2,H2afx,Hexim1,Taf7,Ddx1,Strap,Ash2l,Pdcd4,Rnf2,Ssrp1,Hax1,Wbscr22,Prkd2,Rqcd1,Taf5l,Sp110,Hdac1,Eed,Prmt1,Tsc22d3,Hmgb3,Taf11,Mphosph8,Gtf2a2,Wdr61,Whsc1l1,Med6,Rbfox2,Ddx39b,Taf9
Wildtype	#FF0000	GO.0031327	negative regulation of cellular biosynthetic process	9.85e-08	1.88e-06	Fxr1,Supt6,Paf1,Nelfcd,Cdc73,Ccar1,Snw1,Zfp36l1,Tcerg1,Rtf1,Zc3h8,Eif4e,Pum1,Mepce,Cnbp,Bclaf1,H2afx,Hexim1,Syncrip,Taf7,Strap,Eif2s1,Pdcd4,Rnf2,Rqcd1,Hdac1,Eed,Eif4enif1,Tsc22d3,Mphosph8,Pus7,Whsc1l1,Rbfox2,Larp1
Wildtype	#FF0000	GO.0045935	positive regulation of nucleobase-containing compound metabolic process	1.09e-07	2.03e-06	Sp1,Supt6,Prpf6,Paf1,Gtf2h1,Cdc73,Ccar1,Snw1,Zfp36l1,Riok1,Ak6,Tada1,Rtf1,Zc3h8,Rnf20,Exosc3,Ncbp1,Pum1,Cnbp,Nudt21,Cct2,Supt16,Gtpbp1,Bclaf1,Taf7,Ash2l,Hax1,Wbscr22,Prkd2,Rqcd1,Taf5l,Polr2g,Hdac1,Taf11,Gtf2a2,Wdr61,Med6,Ddx39b,Taf9
Wildtype	#FF0000	GO.0032268	regulation of cellular protein metabolic process	1.62e-07	2.94e-06	Fxr1,Supt6,Paf1,Rplp1,Ppil4,Sart3,Mknk1,Snw1,Zfp36l1,Ak6,Ngdn,Eif3e,Iws1,Paip1,Rtf1,Eif4e,Rnf20,Ncbp1,Ikbkap,Dph2,Pum1,Bccip,Zfp598,Rbm8a,Eif5a,Eif4g1,Hexim1,Syncrip,Taf7,Eif3k,Strap,Eif2s1,Pdcd4,Hax1,Prkd2,Rqcd1,Polr2g,Larp4,Hdac1,Rbm8,Eed,Prmt1,Eif4enif1,Wdr61,Pus7,Ddx39b,Larp1,Taf9
Wildtype	#FF0000	GO.0031056	regulation of histone modification	1.81e-07	3.21e-06	Supt6,Paf1,Sart3,Snw1,Iws1,Rtf1,Rnf20,Taf7,Prkd2,Eed,Wdr61
Wildtype	#FF0000	GO.0031440	regulation of mRNA 3'-end processing	2.29e-07	4.03e-06	Paf1,Cdc73,Zfp36l1,Rnf20,Ncbp1,Nudt21
Wildtype	#FF0000	GO.0017148	negative regulation of translation	2.44e-07	4.26e-06	Fxr1,Zfp36l1,Eif4e,Pum1,Syncrip,Eif2s1,Rqcd1,Eif4enif1,Pus7,Larp1
Wildtype	#FF0000	GO.0006367	transcription initiation from RNA polymerase II promoter	2.49e-07	4.31e-06	Ak6,Taf7,Polr2g,Taf11,Gtf2a2,Med6,Taf9
Wildtype	#FF0000	GO.0040029	regulation of gene expression, epigenetic	2.64e-07	4.49e-06	Supt6,Clp1,Ncbp1,Pum1,Ythdc1,Eif1,H2afx,Ash2l,D2Wsu81e,Hdac1,Eed
Wildtype	#FF0000	GO.0031060	regulation of histone methylation	2.8e-07	4.72e-06	Supt6,Paf1,Snw1,Iws1,Rtf1,Rnf20,Eed,Wdr61
Wildtype	#FF0000	GO.0006376	mRNA splice site selection	2.82e-07	4.72e-06	Luc7l3,Ptbp2,Ythdc1,Luc7l2,Snrpc,Mbnl1
Wildtype	#FF0000	GO.0000381	regulation of alternative mRNA splicing, via spliceosome	2.87e-07	4.77e-06	Wtap,Smu1,Rbm8a,Rbm25,Mbnl1,Rbm8,Rbfox2
Wildtype	#FF0000	GO.0022607	cellular component assembly	6.79e-07	1.11e-05	Prpf6,Paf1,Prpf31,Cdc73,Sart3,Asf1a,Snrpf,Luc7l3,Snw1,Ak6,Sbds,Clp1,Ptbp2,Ncbp1,Bccip,Nudt21,Lsm4,Nip7,Cct2,Ythdc1,Eftud1,Eif4h,Luc7l2,Snrpc,Taf7,Strap,Eif2s1,Rpl3,Mbnl1,Mrto4,Prmt1,Taf11,Rps10,Gtf2a2,Grwd1,H3f3a,Med6,Eif4b,Atxn10,Ddx39b,Taf9
Wildtype	#FF0000	GO.0010557	positive regulation of macromolecule biosynthetic process	7.03e-07	1.13e-05	Sp1,Supt6,Prpf6,Paf1,Gtf2h1,Cdc73,Ccar1,Snw1,Ak6,Eif3e,Paip1,Tada1,Rtf1,Zc3h8,Rnf20,Cnbp,Cct2,Supt16,Bclaf1,Eif5a,Taf7,Ash2l,Hax1,Prkd2,Rqcd1,Taf5l,Polr2g,Larp4,Hdac1,Prmt1,Taf11,Gtf2a2,Wdr61,Med6,Ddx39b,Larp1,Taf9
Wildtype	#FF0000	GO.0043414	macromolecule methylation	9.26e-07	1.44e-05	Wtap,Rtf1,Mepce,Trmt1l,Ash2l,Wbscr22,Eed,Prmt1,Trmt2a,Wdr61,Whsc1l1,Wdr4
Wildtype	#FF0000	GO.0065004	protein-DNA complex assembly	1.18e-06	1.81e-05	Sart3,Asf1a,Ak6,Taf7,Taf11,Gtf2a2,Grwd1,H3f3a,Med6,Taf9
Wildtype	#FF0000	GO.0032259	methylation	1.2e-06	1.82e-05	Wtap,Rtf1,Mepce,Trmt1l,Ash2l,Wbscr22,D2Wsu81e,Eed,Prmt1,Trmt2a,Wdr61,Whsc1l1,Wdr4
Wildtype	#FF0000	GO.0031124	mRNA 3'-end processing	1.6e-06	2.41e-05	Paf1,Cdc73,Clp1,Ncbp1,Nudt21,Cpsf2
Wildtype	#FF0000	GO.0090305	nucleic acid phosphodiester bond hydrolysis	2.07e-06	3.08e-05	Rpp30,Exosc7,Tsn,Clp1,Cstf3,Exosc3,Ncbp1,Nudt21,Edc4,Dis3,Cpsf2,Ddx1
Wildtype	#FF0000	GO.0031328	positive regulation of cellular biosynthetic process	2.31e-06	3.41e-05	Sp1,Supt6,Prpf6,Paf1,Gtf2h1,Cdc73,Ccar1,Snw1,Ak6,Eif3e,Paip1,Tada1,Rtf1,Zc3h8,Rnf20,Cnbp,Cct2,Supt16,Bclaf1,Eif5a,Taf7,Ash2l,Hax1,Prkd2,Rqcd1,Taf5l,Polr2g,Larp4,Hdac1,Prmt1,Taf11,Gtf2a2,Wdr61,Med6,Ddx39b,Larp1,Taf9
Wildtype	#FF0000	GO.0031062	positive regulation of histone methylation	2.45e-06	3.6e-05	Paf1,Snw1,Rtf1,Rnf20,Eed,Wdr61
Wildtype	#FF0000	GO.0016073	snRNA metabolic process	2.45e-06	3.6e-05	Exosc7,Zc3h8,Exosc3,Mepce,Ints9,Ints6
Wildtype	#FF0000	GO.0006379	mRNA cleavage	3e-06	4.34e-05	Clp1,Cstf3,Ncbp1,Nudt21,Cpsf2
Wildtype	#FF0000	GO.0043412	macromolecule modification	3.42e-06	4.89e-05	Paf1,Gtf2h1,Wtap,Ppil4,Cdc73,Mknk1,Vrk1,Zfp36l1,Riok1,Ak6,Ppwd1,Ppil1,Riok3,Tada1,Rtf1,Rnf20,Exosc3,Ikbkap,Dph2,Nrbp1,Mepce,Thumpd1,Zfp598,Gtf3c4,Rsrc1,Trmt1l,Ash2l,Eif2s1,Dohh,Rnf2,Wbscr22,Prkd2,Taf5l,Hdac1,Ppih,Eed,Prmt1,Rngtt,Galnt13,Trmt2a,Mphosph8,Wdr61,Pus7,Whsc1l1,Med6,Wdr4,Taf9
Wildtype	#FF0000	GO.0031058	positive regulation of histone modification	3.41e-06	4.89e-05	Paf1,Sart3,Snw1,Rtf1,Rnf20,Prkd2,Eed,Wdr61
Wildtype	#FF0000	GO.0006399	tRNA metabolic process	3.78e-06	5.35e-05	Rpp30,Exosc7,Clp1,Exosc3,Ikbkap,Thumpd1,Ddx1,Trmt1l,Pus7,Wdr4
Wildtype	#FF0000	GO.0090501	RNA phosphodiester bond hydrolysis	3.92e-06	5.48e-05	Rpp30,Exosc7,Clp1,Cstf3,Exosc3,Ncbp1,Nudt21,Dis3,Cpsf2
Wildtype	#FF0000	GO.0009451	RNA modification	4.42e-06	6.13e-05	Wtap,Ikbkap,Mepce,Thumpd1,Trmt1l,Wbscr22,Trmt2a,Pus7,Wdr4
Wildtype	#FF0000	GO.0051253	negative regulation of RNA metabolic process	4.84e-06	6.67e-05	Supt6,Paf1,Nelfcd,Cdc73,Ccar1,Snw1,Tcerg1,Rtf1,Zc3h8,Ptbp2,Rnf20,Mepce,Cnbp,Bclaf1,H2afx,Hexim1,Syncrip,Taf7,Strap,Pdcd4,Rnf2,Hdac1,Eed,Tsc22d3,Mphosph8,Whsc1l1,Rbfox2,Larp1
Wildtype	#FF0000	GO.0031442	positive regulation of mRNA 3'-end processing	5.68e-06	7.77e-05	Paf1,Cdc73,Ncbp1,Nudt21
Wildtype	#FF0000	GO.0006366	transcription by RNA polymerase II	5.74e-06	7.8e-05	Sp1,Supt6,Paf1,Polr2e,Gtf2h1,Cdc73,Polr2h,Ak6,Rtf1,Zc3h8,Supt16,Taf7,Polr2g,Phrf1,Taf11,Gtf2a2,Med6,Taf9
Wildtype	#FF0000	GO.0051173	positive regulation of nitrogen compound metabolic process	6.34e-06	8.44e-05	Sp1,Supt6,Prpf6,Paf1,Gtf2h1,Rplp1,Cdc73,Sart3,Ccar1,Snw1,Zfp36l1,Riok1,Ak6,Eif3e,Paip1,Tada1,Rtf1,Zc3h8,Rnf20,Exosc3,Ncbp1,Pum1,Cnbp,Nudt21,Cct2,Supt16,Gtpbp1,Bclaf1,Eif5a,Eif4g1,Taf7,Ash2l,Hax1,Wbscr22,Prkd2,Rqcd1,Taf5l,Polr2g,Larp4,Hdac1,Eed,Prmt1,Taf11,Gtf2a2,Wdr61,Med6,Ddx39b,Larp1,Taf9
Wildtype	#FF0000	GO.0050789	regulation of biological process	8.29e-06	0.00011	Polr3d,Sp1,Fxr1,Supt6,Prpf6,Paf1,Gtf2h1,Wtap,Rplp1,Ppil4,Nelfcd,Cdc73,Sart3,Mknk1,Asf1a,Fgd6,Ccar1,Snw1,Vrk1,Zfp36l1,Erh,Riok1,Ak6,Fam208a,Ngdn,Eif3e,Rogdi,Iws1,Riok3,Tcerg1,Paip1,Exosc7,Tada1,Clp1,Rtf1,Zc3h8,Rtfdc1,Ptbp2,Eif4e,Rnf20,Exosc3,Ncbp1,Smu1,Ikbkap,Dph2,Pum1,Nrbp1,Pdap1,Mepce,Cnbp,Magohb,Asun,Ipo5,Bccip,Nudt21,Lsm4,Cct2,Rcbtb1,Zfp598,Ythdc1,Edc4,Pak1ip1,Eif1,Rbm17,Supt16,Gtpbp1,Bclaf1,C…
Wildtype	#FF0000	GO.0033044	regulation of chromosome organization	8.51e-06	0.00011	Supt6,Paf1,Sart3,Snw1,Iws1,Rtf1,Rnf20,Cct2,Taf7,Prkd2,Eed,Wdr61,H3f3a
Wildtype	#FF0000	GO.0006378	mRNA polyadenylation	8.8e-06	0.00011	Paf1,Cdc73,Clp1,Nudt21,Cpsf2
Wildtype	#FF0000	GO.0010604	positive regulation of macromolecule metabolic process	1.03e-05	0.00013	Sp1,Supt6,Prpf6,Paf1,Gtf2h1,Rplp1,Cdc73,Sart3,Ccar1,Snw1,Zfp36l1,Riok1,Ak6,Eif3e,Paip1,Tada1,Rtf1,Zc3h8,Rnf20,Exosc3,Ncbp1,Pum1,Cnbp,Nudt21,Cct2,Supt16,Gtpbp1,Bclaf1,Eif5a,Eif4g1,Syncrip,Taf7,Ash2l,Hax1,Wbscr22,Prkd2,Rqcd1,Taf5l,Polr2g,Larp4,Hdac1,Eed,Prmt1,Taf11,Gtf2a2,Wdr61,Med6,Ddx39b,Larp1,Taf9
Wildtype	#FF0000	GO.0008033	tRNA processing	1.02e-05	0.00013	Rpp30,Clp1,Ikbkap,Thumpd1,Ddx1,Trmt1l,Pus7,Wdr4
Wildtype	#FF0000	GO.0018193	peptidyl-amino acid modification	1.21e-05	0.00015	Ppil4,Mknk1,Vrk1,Ak6,Ppwd1,Ppil1,Tada1,Rtf1,Dph2,Gtf3c4,Ash2l,Dohh,Prkd2,Taf5l,Ppih,Eed,Prmt1,Galnt13,Wdr61,Whsc1l1,Taf9
Wildtype	#FF0000	GO.0000184	nuclear-transcribed mRNA catabolic process, nonsense-mediated decay	1.39e-05	0.00018	Eif3e,Ncbp1,Magohb,Rbm8a,Rbm8
Wildtype	#FF0000	GO.0050685	positive regulation of mRNA processing	1.6e-05	0.0002	Paf1,Cdc73,Snw1,Ncbp1,Nudt21
Wildtype	#FF0000	GO.0018205	peptidyl-lysine modification	1.64e-05	0.0002	Ak6,Tada1,Rtf1,Gtf3c4,Ash2l,Dohh,Taf5l,Eed,Wdr61,Whsc1l1,Taf9
Wildtype	#FF0000	GO.0010628	positive regulation of gene expression	1.55e-05	0.0002	Sp1,Supt6,Prpf6,Paf1,Gtf2h1,Cdc73,Snw1,Riok1,Ak6,Eif3e,Paip1,Rtf1,Zc3h8,Rnf20,Ncbp1,Cnbp,Nudt21,Supt16,Bclaf1,Eif5a,Syncrip,Taf7,Ash2l,Hax1,Wbscr22,Prkd2,Polr2g,Larp4,Hdac1,Gtf2a2,Wdr61,Med6,Ddx39b,Larp1,Taf9
Wildtype	#FF0000	GO.0006446	regulation of translational initiation	1.87e-05	0.00023	Mknk1,Ncbp1,Eif4g1,Eif3k,Eif2s1,Polr2g
Wildtype	#FF0000	GO.0031325	positive regulation of cellular metabolic process	2.23e-05	0.00027	Sp1,Supt6,Prpf6,Paf1,Gtf2h1,Rplp1,Cdc73,Sart3,Ccar1,Snw1,Zfp36l1,Riok1,Ak6,Eif3e,Paip1,Tada1,Rtf1,Zc3h8,Rnf20,Exosc3,Ncbp1,Pum1,Cnbp,Nudt21,Cct2,Supt16,Gtpbp1,Bclaf1,Eif5a,Eif4g1,Taf7,Ash2l,Hax1,Wbscr22,Prkd2,Rqcd1,Taf5l,Polr2g,Larp4,Hdac1,Eed,Prmt1,Taf11,Gtf2a2,Wdr61,Med6,Ddx39b,Larp1,Taf9
Wildtype	#FF0000	GO.0042255	ribosome assembly	2.46e-05	0.0003	Sbds,Nip7,Eftud1,Rpl3,Mrto4,Rps10
Wildtype	#FF0000	GO.2001252	positive regulation of chromosome organization	2.82e-05	0.00034	Paf1,Sart3,Snw1,Rtf1,Rnf20,Cct2,Prkd2,Eed,Wdr61
Wildtype	#FF0000	GO.1901566	organonitrogen compound biosynthetic process	3.28e-05	0.00039	Rplp1,Rps18,Rpl19,Erh,Eif3h,Eif3e,Eif4e,Zfp598,Eif1,Eftud1,Eif5a,Eif4g1,Eif4h,Eif3j2,Eif3k,Eif2s1,Rpl3,Larp4,Eif3i,Rpl36al,Galnt13,Rpl36a,Eif2b4,Eif4b,Larp1
Wildtype	#FF0000	GO.0016458	gene silencing	3.38e-05	0.0004	Supt6,Clp1,Ncbp1,Pum1,H2afx,Rqcd1,D2Wsu81e,Hdac1
Wildtype	#FF0000	GO.0051172	negative regulation of nitrogen compound metabolic process	3.44e-05	0.00041	Fxr1,Supt6,Paf1,Nelfcd,Cdc73,Ccar1,Snw1,Zfp36l1,Ak6,Tcerg1,Rtf1,Zc3h8,Ptbp2,Eif4e,Rnf20,Pum1,Mepce,Cnbp,Bclaf1,Eif4g1,H2afx,Hexim1,Syncrip,Taf7,Strap,Eif2s1,Pdcd4,Rnf2,Rqcd1,Hdac1,Eed,Eif4enif1,Tsc22d3,Mphosph8,Pus7,Whsc1l1,Rbfox2,Larp1,Taf9
Wildtype	#FF0000	GO.0071166	ribonucleoprotein complex localization	3.76e-05	0.00044	Prpf31,Nxf1,Ncbp1,Ythdc1,Eif5a,Ddx39b
Wildtype	#FF0000	GO.0001510	RNA methylation	4.08e-05	0.00048	Wtap,Mepce,Trmt1l,Wbscr22,Trmt2a,Wdr4
Wildtype	#FF0000	GO.0016043	cellular component organization	4.88e-05	0.00057	Supt6,Prpf6,Paf1,Prpf31,Cdc73,Sart3,Asf1a,Snrpf,Luc7l3,Snw1,Vrk1,Ak6,Sbds,Tada1,Clp1,Rtf1,Ptbp2,Rnf20,Ncbp1,Asun,Bccip,Nudt21,Lsm4,Nip7,Cct2,Rcbtb1,Ythdc1,Gtf3c4,Supt16,Eftud1,Eif4g1,Eif4h,H2afx,Luc7l2,Snrpc,Taf7,Ddx1,Strap,Ash2l,Eif2s1,Rnf2,Hax1,Rpl3,Wbscr22,Taf5l,Mbnl1,Larp4,Mrto4,Hdac1,Eed,Prmt1,Hmgb3,Taf11,Rps10,Gtf2a2,Wdr61,Whsc1l1,Grwd1,H3f3a,Med6,Eif4b,Rbfox2,Atxn10,Ddx39b,Taf9
Wildtype	#FF0000	GO.0065007	biological regulation	5.79e-05	0.00067	Polr3d,Sp1,Fxr1,Supt6,Prpf6,Paf1,Gtf2h1,Wtap,Rplp1,Ppil4,Nelfcd,Cdc73,Sart3,Mknk1,Asf1a,Fgd6,Ccar1,Snw1,Vrk1,Zfp36l1,Erh,Riok1,Ak6,Fam208a,Ngdn,Eif3e,Rogdi,Iws1,Riok3,Tcerg1,Paip1,Exosc7,Tada1,Clp1,Rtf1,Zc3h8,Rtfdc1,Ptbp2,Eif4e,Rnf20,Exosc3,Ncbp1,Smu1,Ikbkap,Dph2,Pum1,Nrbp1,Pdap1,Mepce,Cnbp,Magohb,Asun,Ipo5,Bccip,Nudt21,Lsm4,Cct2,Rcbtb1,Zfp598,Ythdc1,Edc4,Pak1ip1,Eif1,Rbm17,Dis3,Supt16,Gtpbp1,Bcl…
Wildtype	#FF0000	GO.0042274	ribosomal small subunit biogenesis	6e-05	0.00069	Riok1,Ngdn,Riok3,Tsr2,Rps10,Tbl3
Wildtype	#FF0000	GO.1903508	positive regulation of nucleic acid-templated transcription	7.02e-05	0.0008	Sp1,Supt6,Prpf6,Paf1,Gtf2h1,Cdc73,Ccar1,Snw1,Ak6,Tada1,Rtf1,Zc3h8,Rnf20,Cnbp,Supt16,Bclaf1,Taf7,Ash2l,Hax1,Prkd2,Rqcd1,Taf5l,Hdac1,Taf11,Gtf2a2,Wdr61,Med6,Ddx39b,Taf9
Wildtype	#FF0000	GO.0006406	mRNA export from nucleus	7.37e-05	0.00083	Nxf1,Ncbp1,Ythdc1,Eif5a,Ddx39b
Wildtype	#FF0000	GO.0045727	positive regulation of translation	7.75e-05	0.00086	Eif3e,Paip1,Eif5a,Polr2g,Larp4,Ddx39b,Larp1
Wildtype	#FF0000	GO.0016180	snRNA processing	7.81e-05	0.00086	Exosc7,Exosc3,Ints9,Ints6
Wildtype	#FF0000	GO.0006368	transcription elongation from RNA polymerase II promoter	7.81e-05	0.00086	Paf1,Cdc73,Rtf1,Supt16
Wildtype	#FF0000	GO.0034728	nucleosome organization	8.18e-05	0.0009	Supt6,Paf1,Sart3,Asf1a,Supt16,Grwd1,H3f3a
Wildtype	#FF0000	GO.1903507	negative regulation of nucleic acid-templated transcription	8.77e-05	0.00095	Supt6,Paf1,Nelfcd,Cdc73,Ccar1,Snw1,Tcerg1,Rtf1,Zc3h8,Mepce,Cnbp,Bclaf1,H2afx,Hexim1,Taf7,Strap,Pdcd4,Rnf2,Hdac1,Eed,Tsc22d3,Mphosph8,Whsc1l1,Rbfox2
Wildtype	#FF0000	GO.0016571	histone methylation	0.00011	0.0012	Rtf1,Ash2l,Eed,Prmt1,Wdr61,Whsc1l1
Wildtype	#FF0000	GO.0052472	modulation by host of symbiont transcription	0.00012	0.0013	Sp1,Snw1,Hdac1,Taf11
Wildtype	#FF0000	GO.0043921	modulation by host of viral transcription	0.00012	0.0013	Sp1,Snw1,Hdac1,Taf11
Wildtype	#FF0000	GO.0006913	nucleocytoplasmic transport	0.00013	0.0014	Nxf1,Ncbp1,Ipo5,Heatr3,Ythdc1,Eif5a,Rsrc1,Lsg1,Ddx39b
Wildtype	#FF0000	GO.1905216	positive regulation of RNA binding	0.00014	0.0015	Eif3e,Ncbp1,Eif4g1
Wildtype	#FF0000	GO.0031324	negative regulation of cellular metabolic process	0.00014	0.0015	Fxr1,Supt6,Paf1,Nelfcd,Cdc73,Ccar1,Snw1,Zfp36l1,Ak6,Tcerg1,Rtf1,Zc3h8,Ptbp2,Eif4e,Rnf20,Pum1,Mepce,Cnbp,Bclaf1,Eif4g1,H2afx,Hexim1,Syncrip,Taf7,Strap,Eif2s1,Pdcd4,Rnf2,Rqcd1,Hdac1,Eed,Eif4enif1,Tsc22d3,Mphosph8,Pus7,Whsc1l1,Rbfox2,Larp1,Taf9
Wildtype	#FF0000	GO.0030490	maturation of SSU-rRNA	0.00014	0.0015	Riok1,Ngdn,Riok3,Tsr2,Tbl3
Wildtype	#FF0000	GO.0000244	spliceosomal tri-snRNP complex assembly	0.00014	0.0015	Prpf6,Prpf31,Sart3
Wildtype	#FF0000	GO.0045892	negative regulation of transcription, DNA-templated	0.00016	0.0016	Supt6,Paf1,Nelfcd,Cdc73,Snw1,Tcerg1,Rtf1,Zc3h8,Mepce,Cnbp,Bclaf1,H2afx,Hexim1,Taf7,Strap,Pdcd4,Rnf2,Hdac1,Eed,Tsc22d3,Mphosph8,Whsc1l1,Rbfox2
Wildtype	#FF0000	GO.0006414	translational elongation	0.00016	0.0016	Rplp1,Zfp598,Eftud1,Eif5a
Wildtype	#FF0000	GO.0045638	negative regulation of myeloid cell differentiation	0.00018	0.0019	Paf1,Cdc73,Zfp36l1,Prmt1,Hmgb3,Wdr61
Wildtype	#FF0000	GO.0033523	histone H2B ubiquitination	0.00019	0.0019	Paf1,Cdc73,Rnf20
Wildtype	#FF0000	GO.0010390	histone monoubiquitination	0.0002	0.002	Paf1,Cdc73,Rnf20,Rnf2
Wildtype	#FF0000	GO.0006383	transcription by RNA polymerase III	0.00023	0.0023	Polr3d,Polr2e,Polr2h,Zc3h8
Wildtype	#FF0000	GO.0051568	histone H3-K4 methylation	0.00026	0.0025	Rtf1,Ash2l,Wdr61,Whsc1l1
Wildtype	#FF0000	GO.0000460	maturation of 5.8S rRNA	0.00026	0.0025	Skiv2l2,Exosc7,Exosc3,Mphosph6
Wildtype	#FF0000	GO.0050794	regulation of cellular process	0.00027	0.0026	Sp1,Fxr1,Supt6,Prpf6,Paf1,Gtf2h1,Wtap,Rplp1,Ppil4,Nelfcd,Cdc73,Sart3,Mknk1,Asf1a,Fgd6,Ccar1,Snw1,Vrk1,Zfp36l1,Erh,Riok1,Ak6,Fam208a,Ngdn,Eif3e,Rogdi,Iws1,Riok3,Tcerg1,Paip1,Tada1,Rtf1,Zc3h8,Rtfdc1,Ptbp2,Eif4e,Rnf20,Exosc3,Ncbp1,Smu1,Ikbkap,Dph2,Pum1,Nrbp1,Pdap1,Mepce,Cnbp,Asun,Bccip,Nudt21,Cct2,Rcbtb1,Zfp598,Ythdc1,Pak1ip1,Rbm17,Supt16,Gtpbp1,Bclaf1,Cdkn2aip,Rbm8a,Dnttip2,Eif5a,Eif4g1,Rbm25,H2afx…
Wildtype	#FF0000	GO.0000413	protein peptidyl-prolyl isomerization	0.00029	0.0028	Ppil4,Ppwd1,Ppil1,Ppih
Wildtype	#FF0000	GO.0006357	regulation of transcription by RNA polymerase II	0.0003	0.0029	Sp1,Supt6,Prpf6,Paf1,Gtf2h1,Ppil4,Cdc73,Snw1,Ak6,Tcerg1,Tada1,Rtf1,Zc3h8,Ikbkap,Mepce,Cnbp,Supt16,Hexim1,Taf7,Strap,Ash2l,Pdcd4,Rnf2,Hax1,Prkd2,Hdac1,Eed,Tsc22d3,Gtf2a2,Wdr61,Med6,Taf9
Wildtype	#FF0000	GO.0034968	histone lysine methylation	0.00033	0.0031	Rtf1,Ash2l,Eed,Wdr61,Whsc1l1
Wildtype	#FF0000	GO.0006513	protein monoubiquitination	0.00033	0.0031	Paf1,Cdc73,Rnf20,Zfp598,Rnf2
Wildtype	#FF0000	GO.1901564	organonitrogen compound metabolic process	0.00034	0.0032	Paf1,Gtf2h1,Rplp1,Rps18,Ppil4,Rpl19,Cdc73,Mknk1,Vrk1,Zfp36l1,Erh,Riok1,Ak6,Ppwd1,Eif3h,Eif3e,Ppil1,Riok3,Tada1,Rtf1,Eif4e,Rnf20,Ikbkap,Dph2,Nrbp1,Zfp598,Eif1,Gtf3c4,Gtpbp1,Eftud1,Eif5a,Eif4g1,Eif4h,Eif3j2,Eif3k,Rsrc1,Ash2l,Eif2s1,Dohh,Rnf2,Rpl3,Prkd2,Taf5l,Larp4,Eif3i,Hdac1,Ppih,Eed,Prmt1,Rngtt,Rpl36al,Galnt13,Rpl36a,Eif2b4,Mphosph8,Wdr61,Whsc1l1,Med6,Eif4b,Larp1,Taf9
Wildtype	#FF0000	GO.0044265	cellular macromolecule catabolic process	0.00034	0.0032	Zfp36l1,Skiv2l2,Eif3e,Exosc7,Rnf20,Exosc3,Ncbp1,Magohb,Lsm4,Edc4,Dis3,Rbm8a,Rqcd1,Polr2g,Mrto4,Rbm8
Wildtype	#FF0000	GO.0001711	endodermal cell fate commitment	0.00036	0.0033	Paf1,Cdc73,Rtf1
Wildtype	#FF0000	GO.0000291	nuclear-transcribed mRNA catabolic process, exonucleolytic	0.00036	0.0033	Exosc7,Exosc3,Polr2g
Wildtype	#FF0000	GO.1903707	negative regulation of hemopoiesis	0.0004	0.0037	Paf1,Cdc73,Zfp36l1,Zc3h8,Prmt1,Hmgb3,Wdr61
Wildtype	#FF0000	GO.0061013	regulation of mRNA catabolic process	0.0004	0.0037	Zfp36l1,Pum1,Gtpbp1,Syncrip,Polr2g,Larp1
Wildtype	#FF0000	GO.0097010	eukaryotic translation initiation factor 4F complex assembly	0.00047	0.0043	Eif4h,Eif4b
Wildtype	#FF0000	GO.0042273	ribosomal large subunit biogenesis	0.00049	0.0045	Heatr3,Nip7,Pak1ip1,Rpl3,Mrto4
Wildtype	#FF0000	GO.0051168	nuclear export	0.0005	0.0046	Nxf1,Ncbp1,Ythdc1,Eif5a,Lsg1,Ddx39b
Wildtype	#FF0000	GO.0043923	positive regulation by host of viral transcription	0.00051	0.0046	Sp1,Snw1,Taf11
Wildtype	#FF0000	GO.0000288	nuclear-transcribed mRNA catabolic process, deadenylation-dependent decay	0.00052	0.0047	Zfp36l1,Exosc7,Exosc3,Rqcd1
Wildtype	#FF0000	GO.0045637	regulation of myeloid cell differentiation	0.00055	0.0049	Paf1,Cdc73,Zfp36l1,Hax1,Prmt1,Hmgb3,Wdr61,Rbfox2
Wildtype	#FF0000	GO.0031047	gene silencing by RNA	0.00055	0.0049	Clp1,Ncbp1,Pum1,Rqcd1,D2Wsu81e
Wildtype	#FF0000	GO.1902808	positive regulation of cell cycle G1/S phase transition	0.00057	0.0051	Paf1,Cdc73,Mepce,Eif4g1
Wildtype	#FF0000	GO.0051571	positive regulation of histone H3-K4 methylation	0.00061	0.0053	Snw1,Rtf1,Wdr61
Wildtype	#FF0000	GO.0048519	negative regulation of biological process	0.00061	0.0053	Fxr1,Supt6,Paf1,Nelfcd,Cdc73,Ccar1,Snw1,Zfp36l1,Ak6,Eif3e,Riok3,Tcerg1,Exosc7,Clp1,Rtf1,Zc3h8,Ptbp2,Eif4e,Rnf20,Exosc3,Ncbp1,Pum1,Mepce,Cnbp,Magohb,Lsm4,Edc4,Pak1ip1,Bclaf1,Cdkn2aip,Rbm8a,Eif5a,Eif4g1,H2afx,Hexim1,Syncrip,Taf7,Strap,Eif2s1,Pdcd4,Rnf2,Hax1,Rqcd1,Polr2g,D2Wsu81e,Mrto4,Hdac1,Rbm8,Eed,Prmt1,Eif4enif1,Tsc22d3,Hmgb3,Eif2b4,Mphosph8,Wdr61,Pus7,Whsc1l1,H3f3a,Rbfox2,Ddx39b,Larp1,Taf9
Wildtype	#FF0000	GO.0006400	tRNA modification	0.00062	0.0054	Ikbkap,Thumpd1,Trmt1l,Pus7,Wdr4
Wildtype	#FF0000	GO.0061014	positive regulation of mRNA catabolic process	0.00068	0.0059	Zfp36l1,Pum1,Gtpbp1,Polr2g
Wildtype	#FF0000	GO.0035194	posttranscriptional gene silencing by RNA	0.00068	0.0059	Clp1,Ncbp1,Pum1,D2Wsu81e
Wildtype	#FF0000	GO.0048524	positive regulation of viral process	0.0007	0.006	Sp1,Snw1,Ppih,Taf11,Larp1
Wildtype	#FF0000	GO.0043331	response to dsRNA	0.0007	0.006	Riok3,Ncbp1,Pum1,Ddx1,D2Wsu81e
Wildtype	#FF0000	GO.0006464	cellular protein modification process	0.00072	0.0061	Paf1,Gtf2h1,Ppil4,Cdc73,Mknk1,Vrk1,Zfp36l1,Riok1,Ak6,Ppwd1,Ppil1,Riok3,Tada1,Rtf1,Rnf20,Ikbkap,Dph2,Nrbp1,Zfp598,Gtf3c4,Rsrc1,Ash2l,Eif2s1,Dohh,Rnf2,Prkd2,Taf5l,Hdac1,Ppih,Eed,Prmt1,Rngtt,Galnt13,Mphosph8,Wdr61,Whsc1l1,Med6,Taf9
Wildtype	#FF0000	GO.1903706	regulation of hemopoiesis	0.00075	0.0063	Paf1,Cdc73,Zfp36l1,Zc3h8,Nudt21,Hax1,Prmt1,Hmgb3,Wdr61,Pus7,Rbfox2
Wildtype	#FF0000	GO.0006333	chromatin assembly or disassembly	0.00079	0.0066	Paf1,Sart3,Asf1a,Supt16,Grwd1,H3f3a
Wildtype	#FF0000	GO.0034724	DNA replication-independent nucleosome organization	0.00082	0.0068	Asf1a,Supt16,H3f3a
Wildtype	#FF0000	GO.0016075	rRNA catabolic process	0.00082	0.0068	Exosc7,Exosc3,Dis3
Wildtype	#FF0000	GO.0000380	alternative mRNA splicing, via spliceosome	0.00082	0.0068	Rbm17,Rsrc1,Mbnl1
Wildtype	#FF0000	GO.0007492	endoderm development	0.00098	0.0079	Paf1,Cdc73,Zfp36l1,Rtf1,Hdac1
Wildtype	#FF0000	GO.0043966	histone H3 acetylation	0.001	0.0082	Ak6,Tada1,Taf5l,Taf9
Wildtype	#FF0000	GO.0071359	cellular response to dsRNA	0.0011	0.0088	Riok3,Ncbp1,Pum1,D2Wsu81e
Wildtype	#FF0000	GO.0071034	CUT catabolic process	0.0012	0.0091	Exosc3,Dis3
Wildtype	#FF0000	GO.0006996	organelle organization	0.0012	0.0091	Supt6,Paf1,Cdc73,Sart3,Asf1a,Vrk1,Ak6,Sbds,Tada1,Rtf1,Rnf20,Asun,Bccip,Lsm4,Nip7,Rcbtb1,Gtf3c4,Supt16,Eftud1,Eif4g1,H2afx,Ddx1,Ash2l,Eif2s1,Rnf2,Rpl3,Wbscr22,Taf5l,Larp4,Mrto4,Hdac1,Eed,Prmt1,Hmgb3,Rps10,Wdr61,Whsc1l1,Grwd1,H3f3a,Atxn10,Taf9
Wildtype	#FF0000	GO.0030307	positive regulation of cell growth	0.0013	0.0101	Ak6,Ncbp1,Cdkn2aip,Eif4g1,H3f3a,Ddx39b,Taf9
Wildtype	#FF0000	GO.2000637	positive regulation of gene silencing by miRNA	0.0014	0.0108	Fxr1,Pum1,Eif4g1
Wildtype	#FF0000	GO.0048518	positive regulation of biological process	0.0015	0.0119	Polr3d,Sp1,Fxr1,Supt6,Prpf6,Paf1,Gtf2h1,Rplp1,Cdc73,Sart3,Ccar1,Snw1,Zfp36l1,Erh,Riok1,Ak6,Eif3e,Rogdi,Riok3,Paip1,Tada1,Rtf1,Zc3h8,Eif4e,Rnf20,Exosc3,Ncbp1,Ikbkap,Pum1,Mepce,Cnbp,Ipo5,Nudt21,Cct2,Supt16,Gtpbp1,Bclaf1,Cdkn2aip,Eif5a,Eif4g1,Hexim1,Syncrip,Taf7,Ash2l,Eif2s1,Pdcd4,Hax1,Wbscr22,Prkd2,Rqcd1,Taf5l,Sp110,Polr2g,Larp4,Hdac1,Ppih,Eed,Prmt1,Eif2b4,Taf11,Gtf2a2,Wdr61,H3f3a,Med6,Ddx39b,Larp1…
Wildtype	#FF0000	GO.0071038	nuclear polyadenylation-dependent tRNA catabolic process	0.0016	0.0123	Exosc7,Exosc3
Wildtype	#FF0000	GO.0000467	exonucleolytic trimming to generate mature 3'-end of 5.8S rRNA from tricistronic rRNA transcript (SSU-rRNA, 5.8S rRNA, LSU-rRNA)	0.0016	0.0123	Exosc7,Exosc3
Wildtype	#FF0000	GO.0043902	positive regulation of multi-organism process	0.0016	0.0124	Polr3d,Sp1,Snw1,Riok3,Pum1,Hexim1,Ppih,Taf11,Larp1
Wildtype	#FF0000	GO.0019827	stem cell population maintenance	0.0017	0.0126	Paf1,Cdc73,Rtf1,Eif4e,Eif4enif1,Med6
Wildtype	#FF0000	GO.0035196	production of miRNAs involved in gene silencing by miRNA	0.0017	0.0131	Ncbp1,Pum1,D2Wsu81e
Wildtype	#FF0000	GO.0002181	cytoplasmic translation	0.0019	0.0142	Rplp1,Rpl19,Eif4h,Eif4b
Wildtype	#FF0000	GO.2000676	positive regulation of type B pancreatic cell apoptotic process	0.0021	0.0156	Eif2s1,Hdac1
Wildtype	#FF0000	GO.0071035	nuclear polyadenylation-dependent rRNA catabolic process	0.0021	0.0156	Exosc7,Exosc3
Wildtype	#FF0000	GO.0042256	mature ribosome assembly	0.0021	0.0156	Sbds,Eftud1
Wildtype	#FF0000	GO.0045893	positive regulation of transcription, DNA-templated	0.0022	0.0159	Sp1,Supt6,Prpf6,Paf1,Gtf2h1,Cdc73,Snw1,Ak6,Rtf1,Zc3h8,Rnf20,Cnbp,Supt16,Bclaf1,Taf7,Ash2l,Hax1,Prkd2,Hdac1,Gtf2a2,Wdr61,Med6,Ddx39b,Taf9
Wildtype	#FF0000	GO.0048522	positive regulation of cellular process	0.0023	0.0166	Sp1,Fxr1,Supt6,Prpf6,Paf1,Gtf2h1,Rplp1,Cdc73,Sart3,Ccar1,Snw1,Zfp36l1,Erh,Riok1,Ak6,Eif3e,Rogdi,Paip1,Tada1,Rtf1,Zc3h8,Eif4e,Rnf20,Exosc3,Ncbp1,Ikbkap,Pum1,Mepce,Cnbp,Nudt21,Cct2,Supt16,Gtpbp1,Bclaf1,Cdkn2aip,Eif5a,Eif4g1,Hexim1,Taf7,Ash2l,Eif2s1,Pdcd4,Hax1,Wbscr22,Prkd2,Rqcd1,Taf5l,Sp110,Polr2g,Larp4,Hdac1,Eed,Prmt1,Taf11,Gtf2a2,Wdr61,H3f3a,Med6,Ddx39b,Larp1,Taf9
Wildtype	#FF0000	GO.0032269	negative regulation of cellular protein metabolic process	0.0024	0.0171	Fxr1,Supt6,Zfp36l1,Ak6,Eif4e,Pum1,Eif4g1,Hexim1,Syncrip,Taf7,Strap,Eif2s1,Pdcd4,Rqcd1,Hdac1,Eif4enif1,Pus7,Larp1,Taf9
Wildtype	#FF0000	GO.0031497	chromatin assembly	0.0024	0.0171	Paf1,Sart3,Asf1a,Grwd1,H3f3a
Wildtype	#FF0000	GO.0071103	DNA conformation change	0.0025	0.0174	Paf1,Sart3,Asf1a,Ddx1,Hmgb3,Grwd1,H3f3a
Wildtype	#FF0000	GO.0016573	histone acetylation	0.0025	0.0176	Ak6,Tada1,Gtf3c4,Taf5l,Taf9
Wildtype	#FF0000	GO.0006360	transcription by RNA polymerase I	0.0026	0.0183	Polr2e,Gtf2h1,Polr2h
Wildtype	#FF0000	GO.0036265	RNA (guanine-N7)-methylation	0.0027	0.0191	Wbscr22,Wdr4
Wildtype	#FF0000	GO.0034475	U4 snRNA 3'-end processing	0.0027	0.0191	Exosc7,Exosc3
Wildtype	#FF0000	GO.0031086	nuclear-transcribed mRNA catabolic process, deadenylation-independent decay	0.0027	0.0191	Zfp36l1,Edc4
Wildtype	#FF0000	GO.0010793	regulation of mRNA export from nucleus	0.0027	0.0191	Supt6,Iws1
Wildtype	#FF0000	GO.0034401	chromatin organization involved in regulation of transcription	0.003	0.0207	Supt6,H2afx,Ash2l,Hdac1
Wildtype	#FF0000	GO.0045944	positive regulation of transcription by RNA polymerase II	0.0031	0.0215	Sp1,Supt6,Prpf6,Paf1,Gtf2h1,Cdc73,Snw1,Ak6,Rtf1,Cnbp,Supt16,Taf7,Ash2l,Hax1,Prkd2,Hdac1,Gtf2a2,Wdr61,Med6,Taf9
Wildtype	#FF0000	GO.0050792	regulation of viral process	0.0032	0.022	Sp1,Snw1,Hdac1,Ppih,Taf11,Larp1
Wildtype	#FF0000	GO.2000234	positive regulation of rRNA processing	0.0034	0.0228	Riok1,Wbscr22
Wildtype	#FF0000	GO.1905098	negative regulation of guanyl-nucleotide exchange factor activity	0.0034	0.0228	Eif2s1,Eif2b4
Wildtype	#FF0000	GO.1902416	positive regulation of mRNA binding	0.0034	0.0228	Eif3e,Eif4g1
Wildtype	#FF0000	GO.0034427	nuclear-transcribed mRNA catabolic process, exonucleolytic, 3'-5'	0.0034	0.0228	Exosc7,Exosc3
Wildtype	#FF0000	GO.0006370	7-methylguanosine mRNA capping	0.0034	0.0228	Ncbp1,Rngtt
Wildtype	#FF0000	GO.0090503	RNA phosphodiester bond hydrolysis, exonucleolytic	0.0037	0.0241	Exosc7,Exosc3,Dis3
Wildtype	#FF0000	GO.1904037	positive regulation of epithelial cell apoptotic process	0.004	0.026	Eif2s1,Pdcd4,Hdac1
Wildtype	#FF0000	GO.0000462	maturation of SSU-rRNA from tricistronic rRNA transcript (SSU-rRNA, 5.8S rRNA, LSU-rRNA)	0.004	0.026	Ngdn,Tsr2,Tbl3
Wildtype	#FF0000	GO.0061085	regulation of histone H3-K27 methylation	0.0041	0.0266	Supt6,Eed
Wildtype	#FF0000	GO.0043928	exonucleolytic catabolism of deadenylated mRNA	0.0041	0.0266	Exosc7,Exosc3
Wildtype	#FF0000	GO.0001731	formation of translation preinitiation complex	0.0041	0.0266	Eif4h,Eif4b
Wildtype	#FF0000	GO.0000492	box C/D snoRNP assembly	0.0041	0.0266	Ak6,Taf9
Wildtype	#FF0000	GO.0002682	regulation of immune system process	0.0046	0.029	Polr3d,Supt6,Paf1,Cdc73,Zfp36l1,Riok3,Zc3h8,Exosc3,Pum1,Nudt21,Hexim1,Hax1,Prkd2,Prmt1,Tsc22d3,Hmgb3,Eif2b4,Wdr61,Pus7,Rbfox2
Wildtype	#FF0000	GO.0098789	pre-mRNA cleavage required for polyadenylation	0.0049	0.0308	Ncbp1,Nudt21
Wildtype	#FF0000	GO.0006388	tRNA splicing, via endonucleolytic cleavage and ligation	0.0049	0.0308	Clp1,Ddx1
Wildtype	#FF0000	GO.0071028	nuclear mRNA surveillance	0.0067	0.0401	Exosc7,Exosc3
Wildtype	#FF0000	GO.0043488	regulation of mRNA stability	0.0067	0.0401	Zfp36l1,Pum1,Syncrip,Larp1
Wildtype	#FF0000	GO.0006334	nucleosome assembly	0.0067	0.0401	Sart3,Asf1a,Grwd1,H3f3a
Wildtype	#FF0000	GO.1904035	regulation of epithelial cell apoptotic process	0.0076	0.045	Zfp36l1,Eif2s1,Pdcd4,Hdac1
Wildtype	#FF0000	GO.0070734	histone H3-K27 methylation	0.0077	0.0451	Eed,Whsc1l1
Wildtype	#FF0000	GO.0045292	mRNA cis splicing, via spliceosome	0.0077	0.0451	Ncbp1,Snrpc
Wildtype	#FF0000	GO.0030520	intracellular estrogen receptor signaling pathway	0.0077	0.0451	Taf7,Rbfox2
Wildtype	#FF0000	GO.0000122	negative regulation of transcription by RNA polymerase II	0.0077	0.0451	Paf1,Cdc73,Snw1,Tcerg1,Rtf1,Zc3h8,Mepce,Cnbp,Hexim1,Taf7,Strap,Rnf2,Hdac1,Eed,Tsc22d3
Wildtype	#FF9200	GO.0044281	small molecule metabolic process	1.18e-58	4.29e-55	Ftcd,Akt1,Ogdh,Gars,Gstm7,G6pdx,Ampd3,Adh5,Acad9,Clpx,Lpl,Acadsb,Pex7,Polg2,Cygb,Atp5s,Auh,Tkt,Cyc1,Pmm2,Acy1,Ndufaf7,Rbp4,Ndufb8,Adpgk,Agxt,Iars2,Phyh,Entpd2,Acss1,Pck1,Fabp4,Mccc1,Angptl3,Cpt2,Urod,Fah,Ndufc2,Qprt,Ucp3,Dgat2,Bcat2,Acsl4,Prps1,Erlin2,Cox4i1,Apoa4,Pccb,Nudt16,Amdhd2,Pck2,Aldh1b1,Ccbl2,Dars2,Nagk,Ak5,Pnp,Oma1,Eprs,Cars2,Coq5,Mat2b,Acmsd,Gpi1,Apof,Zadh2,Gstz1,Uqcr10,Rbp1,Abhd10,Tpk…
Wildtype	#FF9200	GO.0019752	carboxylic acid metabolic process	2.24e-37	4e-34	Ftcd,Akt1,Ogdh,Gars,Gstm7,Acad9,Lpl,Acadsb,Pex7,Polg2,Cygb,Auh,Acy1,Adpgk,Agxt,Iars2,Phyh,Acss1,Pck1,Fabp4,Mccc1,Angptl3,Cpt2,Urod,Fah,Qprt,Ucp3,Bcat2,Acsl4,Pccb,Amdhd2,Pck2,Ccbl2,Dars2,Nagk,Eprs,Cars2,Acmsd,Gpi1,Zadh2,Gstz1,Rbp1,Abhd10,Dglucy,Aarsd1,Lpin1,Fabp3,Eno3,Pex5,Glul,Aldoa,Btd,Mlycd,Acot8,Acadvl,Mdh1,Aco1,Cpt1b,Dld,Pm20d1,Snca,Renbp,Srr,Cth,Mtch2,Wars,Adssl1,Bckdhb
Wildtype	#FF9200	GO.0006082	organic acid metabolic process	2.21e-37	4e-34	Ftcd,Akt1,Ogdh,Gars,Gstm7,Acad9,Lpl,Acadsb,Pex7,Polg2,Cygb,Auh,Acy1,Adpgk,Agxt,Iars2,Phyh,Acss1,Pck1,Fabp4,Mccc1,Angptl3,Cpt2,Urod,Fah,Qprt,Ucp3,Bcat2,Acsl4,Prps1,Pccb,Amdhd2,Pck2,Ccbl2,Dars2,Nagk,Pnp,Eprs,Cars2,Acmsd,Gpi1,Zadh2,Gstz1,Rbp1,Abhd10,Dglucy,Aarsd1,Lpin1,Fabp3,Eno3,Pex5,Glul,Aldoa,Btd,Mlycd,Acot8,Acadvl,Mdh1,Aco1,Cpt1b,Dld,Pm20d1,Snca,Renbp,Srr,Cth,Mtch2,Wars,Adssl1,Bckdhb
Wildtype	#FF9200	GO.0008152	metabolic process	8.16e-36	5.92e-33	Txnrd3,Ftcd,Npepps,Akt1,Narfl,Adprh,Ogdh,Gars,Gstm7,G6pdx,Mlxipl,Prkaca,Ampd3,Adh5,Acad9,Cox6c,Clpx,Lpl,Acadsb,Ndufa1,Pex7,Tysnd1,Cpeb4,Pnpt1,Polg2,Cygb,Dtd2,L2hgdh,Atp5s,Isca2,Auh,Tkt,Mrpl57,Mtrf1,Cyc1,Pmm2,Sdf2l1,Pdia5,Acy1,March5,Mrps23,Ndufaf7,Mrps18b,Afg3l2,Rbp4,Prdx3,Fundc1,Ndufb8,Adpgk,Hspd1,Agxt,F13b,Cox20,Iars2,Phyh,Entpd2,Acss1,Pck1,Fabp4,Zgpat,Nfs1,Mccc1,Zbtb7b,Angptl3,Cpt2,Mrpl37,Ppt1…
Wildtype	#FF9200	GO.0044237	cellular metabolic process	1.15e-31	6.96e-29	Txnrd3,Ftcd,Npepps,Akt1,Narfl,Adprh,Ogdh,Gars,Gstm7,G6pdx,Mlxipl,Prkaca,Ampd3,Adh5,Acad9,Cox6c,Clpx,Lpl,Acadsb,Pex7,Cpeb4,Pnpt1,Polg2,Cygb,Dtd2,L2hgdh,Atp5s,Isca2,Auh,Tkt,Mrpl57,Mtrf1,Cyc1,Pmm2,Sdf2l1,Acy1,March5,Mrps23,Ndufaf7,Mrps18b,Afg3l2,Rbp4,Prdx3,Fundc1,Ndufb8,Adpgk,Hspd1,Agxt,Cox20,Iars2,Phyh,Entpd2,Acss1,Pck1,Fabp4,Zgpat,Nfs1,Mccc1,Zbtb7b,Angptl3,Cpt2,Mrpl37,Ppt1,Urod,Dnajc2,Mrpl33,Arl6i…
Wildtype	#FF9200	GO.0071704	organic substance metabolic process	3.05e-26	1.58e-23	Txnrd3,Ftcd,Npepps,Akt1,Adprh,Ogdh,Gars,Gstm7,G6pdx,Mlxipl,Prkaca,Ampd3,Adh5,Acad9,Clpx,Lpl,Acadsb,Pex7,Tysnd1,Cpeb4,Pnpt1,Polg2,Cygb,Dtd2,L2hgdh,Atp5s,Isca2,Auh,Tkt,Mrpl57,Mtrf1,Cyc1,Pmm2,Sdf2l1,Acy1,March5,Mrps23,Ndufaf7,Mrps18b,Afg3l2,Rbp4,Prdx3,Ndufb8,Adpgk,Hspd1,Agxt,F13b,Iars2,Phyh,Entpd2,Acss1,Pck1,Fabp4,Zgpat,Nfs1,Mccc1,Zbtb7b,Angptl3,Cpt2,Mrpl37,Ppt1,Urod,Dnajc2,Mrpl33,Gnpda2,Arl6ip4,Ssb…
Wildtype	#FF9200	GO.0009987	cellular process	3.21e-26	1.58e-23	Txnrd3,Ftcd,Npepps,Akt1,Narfl,Angptl4,Cox16,Adprh,Ogdh,Gars,Gstm7,G6pdx,Mtfp1,Mlxipl,Prkaca,Dnajb1,Ampd3,Adh5,Bcl2l1,Tcap,Dnajb6,Acad9,Cox6c,Clpx,Lpl,Acadsb,Ndufa1,Pex7,Tysnd1,Timm13,Cpeb4,Canx,Pnpt1,Polg2,Cygb,Dtd2,L2hgdh,Atp5s,Isca2,Auh,Vdac2,Tkt,Mrpl57,Dnajc15,Mtrf1,Tomm22,Smdt1,Cyc1,Pmm2,Sdf2l1,Arhgap31,Pdia5,Ahsg,Acy1,March5,Mrps23,Ndufaf7,Mrps18b,Afg3l2,Rbp4,Prdx3,Fundc1,Ndufb8,Adpgk,Hspd1,…
Wildtype	#FF9200	GO.0055086	nucleobase-containing small molecule metabolic process	1.23e-25	4.96e-23	Ogdh,Gars,G6pdx,Ampd3,Clpx,Acadsb,Atp5s,Tkt,Cyc1,Pmm2,Ndufaf7,Ndufb8,Adpgk,Entpd2,Acss1,Pck1,Ndufc2,Qprt,Dgat2,Acsl4,Prps1,Cox4i1,Nudt16,Pck2,Ak5,Pnp,Gpi1,Uqcr10,Eno3,mt-Co2,mt-Atp8,mt-Nd5,Aldoa,Uprt,Nt5c3b,Mlycd,Acot8,Upp2,Mdh1,Dld,Uap1,Gpd2,Snca,Adal,Mtch2,Opa1,Txndc9,Atp5j2,Adssl1
Wildtype	#FF9200	GO.0017144	drug metabolic process	2.66e-25	9.64e-23	Ftcd,Ogdh,Ampd3,Adh5,Clpx,Atp5s,Cyc1,Ndufaf7,Prdx3,Ndufb8,Adpgk,Agxt,Acss1,Fah,Ndufc2,Qprt,Prps1,Cox4i1,Apoa4,Amdhd2,Aldh1b1,Nagk,Ak5,Mat2b,Acmsd,Gpi1,Gstz1,Uqcr10,Tpk1,Eno3,mt-Co2,mt-Atp8,mt-Nd5,Aldoa,Btd,Mdh1,Aco1,Dld,Snca,Renbp,Adal,Srr,Cth,Mtch2,Atp5j2,Adssl1
Wildtype	#FF9200	GO.0006753	nucleoside phosphate metabolic process	2.66e-25	9.64e-23	Ogdh,Gars,G6pdx,Ampd3,Clpx,Acadsb,Atp5s,Tkt,Cyc1,Ndufaf7,Ndufb8,Adpgk,Entpd2,Acss1,Pck1,Ndufc2,Qprt,Dgat2,Acsl4,Prps1,Cox4i1,Nudt16,Pck2,Ak5,Pnp,Gpi1,Uqcr10,Eno3,mt-Co2,mt-Atp8,mt-Nd5,Aldoa,Uprt,Nt5c3b,Mlycd,Acot8,Upp2,Mdh1,Dld,Gpd2,Snca,Adal,Mtch2,Opa1,Atp5j2,Adssl1
Wildtype	#FF9200	GO.0051186	cofactor metabolic process	7.17e-25	2.17e-22	Txnrd3,Ftcd,Narfl,Ogdh,Gstm7,G6pdx,Acadsb,Isca2,Tkt,Prdx3,Adpgk,Phyh,Acss1,Nfs1,Ppt1,Urod,Qprt,Dgat2,Acsl4,Apoa4,Pck2,Ccbl2,Coq5,Mat2b,Gpi1,Gstz1,Isca1,Tpk1,Alas2,Eno3,Aldoa,Ndufa9,Btd,Mlycd,Acot8,Mdh1,Dld,Alas1,Gpd2,Cth,Ciapin1,Mms19
Wildtype	#FF9200	GO.0009117	nucleotide metabolic process	1.35e-24	3.76e-22	Ogdh,Gars,G6pdx,Ampd3,Clpx,Acadsb,Atp5s,Tkt,Cyc1,Ndufaf7,Ndufb8,Adpgk,Acss1,Pck1,Ndufc2,Qprt,Dgat2,Acsl4,Prps1,Cox4i1,Nudt16,Pck2,Ak5,Pnp,Gpi1,Uqcr10,Eno3,mt-Co2,mt-Atp8,mt-Nd5,Aldoa,Uprt,Nt5c3b,Mlycd,Acot8,Upp2,Mdh1,Dld,Gpd2,Snca,Adal,Mtch2,Opa1,Atp5j2,Adssl1
Wildtype	#FF9200	GO.0007005	mitochondrion organization	1.69e-24	4.37e-22	Akt1,Cox16,Mtfp1,Bcl2l1,Acad9,Ndufa1,Timm13,Pnpt1,Polg2,Tomm22,Ndufaf7,Afg3l2,Prdx3,Fundc1,Ndufb8,Hspd1,Cox20,Mtx2,Ssbp1,Tomm40,Ndufc2,Slc25a4,Foxred1,Aifm1,Lonp1,Pnp,Oma1,Ttc19,Uqcr10,Timm29,Lpin1,Aifm2,Pex5,Ndufa9,Ndufa13,Snca,Mpv17,Spg7,Mtch2,Opa1,Sco2
Wildtype	#FF9200	GO.0044238	primary metabolic process	1.53e-22	3.7e-20	Ftcd,Npepps,Akt1,Adprh,Ogdh,Gars,Gstm7,G6pdx,Mlxipl,Prkaca,Ampd3,Adh5,Acad9,Clpx,Lpl,Acadsb,Pex7,Tysnd1,Cpeb4,Pnpt1,Polg2,Cygb,Dtd2,L2hgdh,Atp5s,Isca2,Auh,Tkt,Mrpl57,Mtrf1,Cyc1,Pmm2,Sdf2l1,Acy1,March5,Mrps23,Ndufaf7,Mrps18b,Afg3l2,Rbp4,Prdx3,Ndufb8,Adpgk,Hspd1,Agxt,F13b,Iars2,Phyh,Entpd2,Acss1,Pck1,Fabp4,Zgpat,Nfs1,Mccc1,Zbtb7b,Angptl3,Cpt2,Mrpl37,Ppt1,Dnajc2,Mrpl33,Gnpda2,Arl6ip4,Ssbp1,Thumpd3,F…
Wildtype	#FF9200	GO.0019637	organophosphate metabolic process	1.94e-22	4.4e-20	Ogdh,Gars,G6pdx,Ampd3,Clpx,Acadsb,Atp5s,Tkt,Cyc1,Ndufaf7,Ndufb8,Adpgk,Entpd2,Acss1,Pck1,Nfs1,Angptl3,Ndufc2,Qprt,Dgat2,Acsl4,Prps1,Cox4i1,Apoa4,Nudt16,Pck2,Ak5,Pnp,Gpi1,Uqcr10,Tpk1,Gnpda1,Eno3,Fdps,mt-Co2,mt-Atp8,mt-Nd5,Aldoa,Uprt,Nt5c3b,Mlycd,Acot8,Upp2,Mdh1,Dld,Gpd2,Snca,Adal,Mtch2,Opa1,Atp5j2,Adssl1
Wildtype	#FF9200	GO.1901564	organonitrogen compound metabolic process	5.35e-22	1.14e-19	Txnrd3,Ftcd,Npepps,Akt1,Adprh,Ogdh,Gars,Gstm7,G6pdx,Prkaca,Ampd3,Adh5,Clpx,Acadsb,Tysnd1,Cpeb4,Polg2,L2hgdh,Atp5s,Isca2,Auh,Tkt,Mrpl57,Mtrf1,Cyc1,Pmm2,Sdf2l1,Acy1,March5,Mrps23,Ndufaf7,Mrps18b,Afg3l2,Prdx3,Ndufb8,Adpgk,Agxt,F13b,Iars2,Acss1,Pck1,Nfs1,Mccc1,Mrpl37,Ppt1,Urod,Mrpl33,Fah,Ndufc2,Qprt,Dgat2,Bcat2,Acsl4,Prps1,Erlin2,Cox4i1,Apoa4,Map2k5,Lactb,Nudt16,Man1b1,Xpnpep3,Pck2,Ccbl2,Lonp1,Dars2,…
Wildtype	#FF9200	GO.1901566	organonitrogen compound biosynthetic process	6.9e-22	1.39e-19	Akt1,Ogdh,Gars,G6pdx,Ampd3,Cpeb4,Polg2,Atp5s,Mrpl57,Mtrf1,Cyc1,Pmm2,Sdf2l1,Mrps23,Mrps18b,Adpgk,Agxt,Iars2,Acss1,Nfs1,Mrpl37,Urod,Mrpl33,Qprt,Bcat2,Acsl4,Prps1,Man1b1,Dars2,Rmnd1,Pnp,Eprs,Noa1,Cars2,Gpi1,Eif2d,Tpk1,Alas2,Aarsd1,Eno3,Mtfmt,Ptcd3,mt-Atp8,Glul,Aldoa,Uprt,Mlycd,Upp2,Mrpl55,Dld,Alas1,Snca,Rpn2,Adal,Srr,Cth,Mrpl24,Wars,Txndc9,Atp5j2,Adssl1
Wildtype	#FF9200	GO.0055114	oxidation-reduction process	4.22e-21	8.05e-19	Txnrd3,Akt1,Narfl,Ogdh,Gstm7,G6pdx,Adh5,Acad9,Cox6c,Acadsb,Ndufa1,Pex7,Polg2,Cygb,L2hgdh,Auh,Tkt,Cyc1,Pdia5,Prdx3,Ndufb8,Cox20,Phyh,Ndufc2,Cox4i1,Pck2,Foxred1,Sepw1,Aifm1,Aldh1b1,Pygm,Gpi1,Zadh2,Ttc19,Uqcr10,Aifm2,Pex5,mt-Nd1,mt-Co2,mt-Nd5,Ndufa9,Mlycd,Acadvl,Mdh1,Aco1,Cpt1b,Ndufa13,Sord,Dld,Gpd2,Snca,Mtch2,Sco2,Bckdhb
Wildtype	#FF9200	GO.0019693	ribose phosphate metabolic process	5.1e-21	9.24e-19	Ogdh,G6pdx,Ampd3,Clpx,Acadsb,Atp5s,Tkt,Cyc1,Ndufaf7,Ndufb8,Adpgk,Acss1,Ndufc2,Dgat2,Acsl4,Prps1,Cox4i1,Nudt16,Ak5,Pnp,Gpi1,Uqcr10,Eno3,mt-Co2,mt-Atp8,mt-Nd5,Aldoa,Uprt,Mlycd,Acot8,Upp2,Dld,Snca,Mtch2,Opa1,Atp5j2,Adssl1
Wildtype	#FF9200	GO.0032787	monocarboxylic acid metabolic process	2.17e-20	3.75e-18	Ftcd,Ogdh,Gstm7,Acad9,Lpl,Acadsb,Pex7,Cygb,Auh,Adpgk,Agxt,Phyh,Acss1,Pck1,Fabp4,Angptl3,Cpt2,Ucp3,Acsl4,Pccb,Pck2,Gpi1,Zadh2,Rbp1,Lpin1,Fabp3,Eno3,Pex5,Aldoa,Btd,Mlycd,Acot8,Acadvl,Cpt1b,Dld,Snca,Srr,Mtch2
Wildtype	#FF9200	GO.1901135	carbohydrate derivative metabolic process	4.39e-20	7.24e-18	Akt1,Ogdh,G6pdx,Ampd3,Clpx,Acadsb,Atp5s,Tkt,Cyc1,Pmm2,Sdf2l1,Ndufaf7,Ndufb8,Adpgk,Acss1,Gnpda2,Ndufc2,Dgat2,Acsl4,Prps1,Cox4i1,Nudt16,Amdhd2,Man1b1,Nagk,Ak5,Pnp,Gpi1,Uqcr10,Abhd10,Gnpda1,Eno3,mt-Co2,mt-Atp8,mt-Nd5,Aldoa,Uprt,Mlycd,Acot8,Upp2,Dld,Uap1,Gpd2,Snca,Rpn2,Renbp,Adal,Mtch2,Opa1,Txndc9,Atp5j2,Adssl1
Wildtype	#FF9200	GO.0009259	ribonucleotide metabolic process	1.38e-19	2.17e-17	Ogdh,Ampd3,Clpx,Acadsb,Atp5s,Cyc1,Ndufaf7,Ndufb8,Adpgk,Acss1,Ndufc2,Dgat2,Acsl4,Prps1,Cox4i1,Nudt16,Ak5,Pnp,Gpi1,Uqcr10,Eno3,mt-Co2,mt-Atp8,mt-Nd5,Aldoa,Uprt,Mlycd,Acot8,Upp2,Dld,Snca,Mtch2,Opa1,Atp5j2,Adssl1
Wildtype	#FF9200	GO.0006091	generation of precursor metabolites and energy	3.7e-19	5.58e-17	Txnrd3,Akt1,Ogdh,G6pdx,Adh5,Cox6c,Acadsb,Polg2,Tkt,Cyc1,Ndufb8,Adpgk,Cox20,Ndufc2,Cox4i1,Aifm1,Pygm,Gpi1,Uqcr10,Gnpda1,Eno3,Aifm2,mt-Nd1,mt-Co2,mt-Nd5,Aldoa,Mdh1,Aco1,Dld,Snca,Mtch2,Sco2
Wildtype	#FF9200	GO.0009056	catabolic process	9.68e-19	1.4e-16	Ftcd,Npepps,Akt1,Ogdh,Gstm7,Adh5,Clpx,Lpl,Pex7,Pnpt1,Auh,Sdf2l1,Prdx3,Fundc1,Adpgk,Agxt,Phyh,Entpd2,Mccc1,Angptl3,Ppt1,Fah,Qprt,Bcat2,Erlin2,Apoa4,Pccb,Nudt16,Amdhd2,Man1b1,Aldh1b1,Lonp1,Nagk,Pnp,Oma1,Pygm,Lyplal1,Gpi1,Gstz1,Cast,Abhd10,Gnpda1,Lpin1,Eno3,Sirt2,Pepd,Pex5,Pacs2,Aldoa,Mlycd,Acot8,Acadvl,Upp2,Emc6,Cpt1b,Sord,Pm20d1,Gpd2,Renbp,Adal,Dnajb12,Herpud1,Ripk1,Bckdhb,Dnajb2
Wildtype	#FF9200	GO.0009150	purine ribonucleotide metabolic process	2.84e-18	3.96e-16	Ogdh,Ampd3,Clpx,Acadsb,Atp5s,Cyc1,Ndufaf7,Ndufb8,Adpgk,Acss1,Ndufc2,Dgat2,Acsl4,Prps1,Cox4i1,Nudt16,Ak5,Pnp,Gpi1,Uqcr10,Eno3,mt-Co2,mt-Atp8,mt-Nd5,Aldoa,Mlycd,Acot8,Dld,Snca,Mtch2,Opa1,Atp5j2,Adssl1
Wildtype	#FF9200	GO.0044248	cellular catabolic process	6.65e-18	8.85e-16	Ftcd,Npepps,Ogdh,Gstm7,Adh5,Clpx,Lpl,Pex7,Pnpt1,Auh,Sdf2l1,Prdx3,Fundc1,Adpgk,Agxt,Phyh,Entpd2,Mccc1,Angptl3,Ppt1,Fah,Qprt,Bcat2,Erlin2,Apoa4,Pccb,Nudt16,Amdhd2,Man1b1,Aldh1b1,Lonp1,Nagk,Pnp,Oma1,Pygm,Gpi1,Gstz1,Abhd10,Lpin1,Eno3,Sirt2,Pex5,Pacs2,Aldoa,Mlycd,Acot8,Acadvl,Upp2,Emc6,Cpt1b,Sord,Pm20d1,Gpd2,Renbp,Adal,Dnajb12,Herpud1,Ripk1,Bckdhb,Dnajb2
Wildtype	#FF9200	GO.0009161	ribonucleoside monophosphate metabolic process	1.46e-17	1.83e-15	Ogdh,Ampd3,Clpx,Atp5s,Cyc1,Ndufaf7,Ndufb8,Adpgk,Ndufc2,Prps1,Cox4i1,Ak5,Gpi1,Uqcr10,Eno3,mt-Co2,mt-Atp8,mt-Nd5,Aldoa,Uprt,Upp2,Dld,Snca,Mtch2,Atp5j2,Adssl1
Wildtype	#FF9200	GO.0072521	purine-containing compound metabolic process	1.99e-17	2.41e-15	Ogdh,Ampd3,Clpx,Acadsb,Atp5s,Cyc1,Ndufaf7,Ndufb8,Adpgk,Acss1,Ndufc2,Dgat2,Acsl4,Prps1,Cox4i1,Nudt16,Ak5,Pnp,Gpi1,Uqcr10,Eno3,mt-Co2,mt-Atp8,mt-Nd5,Aldoa,Mlycd,Acot8,Dld,Snca,Adal,Mtch2,Opa1,Atp5j2,Adssl1
Wildtype	#FF9200	GO.1901575	organic substance catabolic process	2.57e-17	3.01e-15	Ftcd,Npepps,Akt1,Ogdh,Adh5,Clpx,Lpl,Pex7,Pnpt1,Auh,Sdf2l1,Adpgk,Agxt,Phyh,Entpd2,Mccc1,Angptl3,Ppt1,Fah,Qprt,Bcat2,Erlin2,Apoa4,Pccb,Nudt16,Amdhd2,Man1b1,Aldh1b1,Lonp1,Nagk,Pnp,Oma1,Pygm,Lyplal1,Gpi1,Gstz1,Cast,Abhd10,Gnpda1,Lpin1,Eno3,Sirt2,Pex5,Aldoa,Mlycd,Acot8,Acadvl,Upp2,Cpt1b,Sord,Gpd2,Renbp,Adal,Dnajb12,Herpud1,Ripk1,Bckdhb,Dnajb2
Wildtype	#FF9200	GO.0009144	purine nucleoside triphosphate metabolic process	4.5e-17	5.1e-15	Ogdh,Ampd3,Clpx,Atp5s,Cyc1,Ndufaf7,Ndufb8,Adpgk,Ndufc2,Cox4i1,Nudt16,Ak5,Pnp,Gpi1,Uqcr10,Eno3,mt-Co2,mt-Atp8,mt-Nd5,Aldoa,Dld,Snca,Mtch2,Opa1,Atp5j2
Wildtype	#FF9200	GO.0043603	cellular amide metabolic process	5.18e-17	5.69e-15	Txnrd3,Ftcd,Npepps,Akt1,Ogdh,Gars,Gstm7,G6pdx,Acadsb,Cpeb4,Polg2,Mrpl57,Mtrf1,Mrps23,Mrps18b,Iars2,Acss1,Mrpl37,Mrpl33,Dgat2,Acsl4,Dars2,Rmnd1,Eprs,Noa1,Cars2,Gstz1,Eif2d,Aarsd1,Mtfmt,Ptcd3,Btd,Mlycd,Acot8,Mrpl55,Dld,Pm20d1,Cth,Mrpl24,Wars,Spcs3
Wildtype	#FF9200	GO.0044282	small molecule catabolic process	1.83e-16	1.89e-14	Ftcd,Adh5,Pex7,Auh,Agxt,Phyh,Mccc1,Fah,Qprt,Bcat2,Pccb,Amdhd2,Aldh1b1,Nagk,Pnp,Gpi1,Gstz1,Abhd10,Lpin1,Pex5,Acot8,Acadvl,Cpt1b,Sord,Gpd2,Renbp,Adal,Bckdhb
Wildtype	#FF9200	GO.0009205	purine ribonucleoside triphosphate metabolic process	1.91e-16	1.92e-14	Ogdh,Ampd3,Clpx,Atp5s,Cyc1,Ndufaf7,Ndufb8,Adpgk,Ndufc2,Cox4i1,Ak5,Pnp,Gpi1,Uqcr10,Eno3,mt-Co2,mt-Atp8,mt-Nd5,Aldoa,Dld,Snca,Mtch2,Opa1,Atp5j2
Wildtype	#FF9200	GO.0009167	purine ribonucleoside monophosphate metabolic process	5e-16	4.65e-14	Ogdh,Ampd3,Clpx,Atp5s,Cyc1,Ndufaf7,Ndufb8,Adpgk,Ndufc2,Prps1,Cox4i1,Ak5,Gpi1,Uqcr10,Eno3,mt-Co2,mt-Atp8,mt-Nd5,Aldoa,Dld,Snca,Mtch2,Atp5j2,Adssl1
Wildtype	#FF9200	GO.0046034	ATP metabolic process	1.24e-15	1.1e-13	Ogdh,Ampd3,Clpx,Atp5s,Cyc1,Ndufaf7,Ndufb8,Adpgk,Ndufc2,Cox4i1,Ak5,Gpi1,Uqcr10,Eno3,mt-Co2,mt-Atp8,mt-Nd5,Aldoa,Dld,Snca,Mtch2,Atp5j2
Wildtype	#FF9200	GO.0044283	small molecule biosynthetic process	1.73e-15	1.49e-13	Ogdh,G6pdx,Lpl,Rbp4,Adpgk,Agxt,Entpd2,Acss1,Pck1,Bcat2,Prps1,Apoa4,Nudt16,Pck2,Pnp,Coq5,Gpi1,Rbp1,Gnpda1,Eno3,Fdps,Glul,Aldoa,Uprt,Ndufa9,Hmgcs2,Mlycd,Upp2,Sord,Gpd2,Adal,Srr,Cth,Txndc9
Wildtype	#FF9200	GO.0006732	coenzyme metabolic process	2.16e-14	1.82e-12	Ftcd,Ogdh,G6pdx,Acadsb,Tkt,Adpgk,Acss1,Nfs1,Qprt,Dgat2,Acsl4,Pck2,Coq5,Mat2b,Gpi1,Tpk1,Eno3,Aldoa,Ndufa9,Btd,Mlycd,Acot8,Mdh1,Dld,Gpd2
Wildtype	#FF9200	GO.0006807	nitrogen compound metabolic process	2.33e-14	1.92e-12	Txnrd3,Ftcd,Npepps,Akt1,Adprh,Ogdh,Gars,Gstm7,G6pdx,Mlxipl,Prkaca,Ampd3,Adh5,Clpx,Acadsb,Tysnd1,Cpeb4,Pnpt1,Polg2,Dtd2,L2hgdh,Atp5s,Isca2,Auh,Tkt,Mrpl57,Mtrf1,Cyc1,Pmm2,Sdf2l1,Acy1,March5,Mrps23,Ndufaf7,Mrps18b,Afg3l2,Prdx3,Ndufb8,Adpgk,Hspd1,Agxt,F13b,Iars2,Entpd2,Acss1,Pck1,Zgpat,Nfs1,Mccc1,Zbtb7b,Mrpl37,Ppt1,Urod,Dnajc2,Mrpl33,Arl6ip4,Ssbp1,Thumpd3,Fah,Ndufc2,Qprt,Dgat2,Bcat2,Acsl4,Prps1,Erlin…
Wildtype	#FF9200	GO.0046390	ribose phosphate biosynthetic process	3.06e-14	2.47e-12	Ogdh,G6pdx,Ampd3,Atp5s,Tkt,Cyc1,Adpgk,Acss1,Acsl4,Prps1,Pnp,Gpi1,Eno3,mt-Atp8,Aldoa,Uprt,Mlycd,Upp2,Dld,Atp5j2,Adssl1
Wildtype	#FF9200	GO.0034641	cellular nitrogen compound metabolic process	7.45e-14	5.87e-12	Txnrd3,Ftcd,Npepps,Akt1,Ogdh,Gars,Gstm7,G6pdx,Mlxipl,Prkaca,Ampd3,Clpx,Acadsb,Cpeb4,Pnpt1,Polg2,Dtd2,Atp5s,Auh,Tkt,Mrpl57,Mtrf1,Cyc1,Pmm2,Mrps23,Ndufaf7,Mrps18b,Ndufb8,Adpgk,Hspd1,Iars2,Entpd2,Acss1,Pck1,Zgpat,Zbtb7b,Mrpl37,Urod,Dnajc2,Mrpl33,Arl6ip4,Ssbp1,Thumpd3,Ndufc2,Qprt,Dgat2,Acsl4,Prps1,Cox4i1,Mto1,Nudt16,Pck2,Dars2,Ak5,Rmnd1,Pnp,Neil2,Eprs,Noa1,Cars2,Acmsd,Gpi1,Gstz1,Uqcr10,Tceal1,Eif2d,T…
Wildtype	#FF9200	GO.0006520	cellular amino acid metabolic process	8.88e-14	6.85e-12	Ftcd,Gars,Polg2,Auh,Acy1,Agxt,Iars2,Mccc1,Fah,Bcat2,Ccbl2,Dars2,Eprs,Cars2,Gstz1,Dglucy,Aarsd1,Glul,Pm20d1,Srr,Cth,Wars,Adssl1,Bckdhb
Wildtype	#FF9200	GO.0045333	cellular respiration	1.16e-13	8.75e-12	Ogdh,Polg2,Cyc1,Ndufb8,Cox20,Ndufc2,Cox4i1,Aifm1,Uqcr10,Aifm2,mt-Nd1,mt-Co2,mt-Nd5,Mdh1,Aco1,Dld,Snca,Mtch2,Sco2
Wildtype	#FF9200	GO.0046395	carboxylic acid catabolic process	1.26e-13	9.3e-12	Ftcd,Pex7,Auh,Agxt,Phyh,Mccc1,Fah,Qprt,Bcat2,Pccb,Amdhd2,Nagk,Gstz1,Abhd10,Lpin1,Pex5,Acot8,Acadvl,Cpt1b,Renbp,Bckdhb
Wildtype	#FF9200	GO.0006631	fatty acid metabolic process	1.36e-13	9.64e-12	Gstm7,Acad9,Lpl,Acadsb,Pex7,Cygb,Auh,Phyh,Acss1,Fabp4,Angptl3,Cpt2,Ucp3,Acsl4,Pccb,Zadh2,Lpin1,Fabp3,Pex5,Mlycd,Acot8,Acadvl,Cpt1b,Dld,Snca
Wildtype	#FF9200	GO.0009165	nucleotide biosynthetic process	2.08e-13	1.45e-11	Ogdh,Gars,G6pdx,Ampd3,Atp5s,Cyc1,Adpgk,Acss1,Qprt,Acsl4,Prps1,Ak5,Pnp,Gpi1,Eno3,mt-Atp8,Aldoa,Uprt,Mlycd,Upp2,Dld,Atp5j2,Adssl1
Wildtype	#FF9200	GO.0006518	peptide metabolic process	2.12e-13	1.45e-11	Txnrd3,Npepps,Akt1,Gars,Gstm7,G6pdx,Cpeb4,Polg2,Mrpl57,Mtrf1,Mrps23,Mrps18b,Iars2,Mrpl37,Mrpl33,Dars2,Rmnd1,Eprs,Noa1,Cars2,Gstz1,Eif2d,Aarsd1,Mtfmt,Ptcd3,Mrpl55,Cth,Mrpl24,Wars,Spcs3
Wildtype	#FF9200	GO.0006793	phosphorus metabolic process	2.19e-13	1.47e-11	Akt1,Ogdh,Gars,G6pdx,Prkaca,Ampd3,Clpx,Acadsb,Atp5s,Tkt,Cyc1,Ndufaf7,Ndufb8,Adpgk,Entpd2,Acss1,Pck1,Nfs1,Angptl3,Ndufc2,Qprt,Dgat2,Acsl4,Prps1,Cox4i1,Ntpcr,Apoa4,Map2k5,Nudt16,Pck2,Nagk,Ak5,Pnp,Gpi1,Uqcr10,Tpk1,Gnpda1,Lpin1,Eno3,Fdps,mt-Co2,mt-Atp8,mt-Nd5,Pgm2l1,Aldoa,Uprt,Nt5c3b,Mlycd,Acot8,Upp2,Mdh1,Dld,Uap1,Gpd2,Snca,Adal,Mtch2,Opa1,Atp5j2,Adck1,Ripk1,Adssl1
Wildtype	#FF9200	GO.0015980	energy derivation by oxidation of organic compounds	4.23e-13	2.74e-11	Akt1,Ogdh,Polg2,Cyc1,Ndufb8,Cox20,Ndufc2,Cox4i1,Aifm1,Pygm,Uqcr10,Aifm2,mt-Nd1,mt-Co2,mt-Nd5,Mdh1,Aco1,Dld,Snca,Mtch2,Sco2
Wildtype	#FF9200	GO.0006796	phosphate-containing compound metabolic process	4.74e-13	3.02e-11	Akt1,Ogdh,Gars,G6pdx,Prkaca,Ampd3,Clpx,Acadsb,Atp5s,Tkt,Cyc1,Ndufaf7,Ndufb8,Adpgk,Entpd2,Acss1,Pck1,Nfs1,Angptl3,Ndufc2,Qprt,Dgat2,Acsl4,Prps1,Cox4i1,Ntpcr,Apoa4,Map2k5,Nudt16,Pck2,Nagk,Ak5,Pnp,Gpi1,Uqcr10,Tpk1,Gnpda1,Lpin1,Eno3,Fdps,mt-Co2,mt-Atp8,mt-Nd5,Pgm2l1,Aldoa,Uprt,Nt5c3b,Mlycd,Acot8,Upp2,Mdh1,Dld,Gpd2,Snca,Adal,Mtch2,Opa1,Atp5j2,Adck1,Ripk1,Adssl1
Wildtype	#FF9200	GO.0022900	electron transport chain	1.26e-12	7.86e-11	Txnrd3,Cox6c,Acadsb,Polg2,Cyc1,Ndufb8,Ndufc2,Cox4i1,Aifm1,Uqcr10,Aifm2,mt-Co2,mt-Nd5,Dld,Snca,Mtch2,Sco2
Wildtype	#FF9200	GO.0006790	sulfur compound metabolic process	1.32e-12	8.1e-11	Txnrd3,Narfl,Ogdh,Gstm7,G6pdx,Acadsb,Isca2,Agxt,Acss1,Nfs1,Dgat2,Acsl4,Mat2b,Gstz1,Isca1,Tpk1,Btd,Mlycd,Acot8,Dld,Cth,Ciapin1,Mms19
Wildtype	#FF9200	GO.0009058	biosynthetic process	1.63e-12	9.84e-11	Akt1,Ogdh,Gars,G6pdx,Mlxipl,Ampd3,Lpl,Pex7,Cpeb4,Polg2,Atp5s,Tkt,Mrpl57,Mtrf1,Cyc1,Pmm2,Sdf2l1,Mrps23,Mrps18b,Rbp4,Adpgk,Agxt,Iars2,Entpd2,Acss1,Pck1,Zgpat,Nfs1,Zbtb7b,Mrpl37,Urod,Dnajc2,Mrpl33,Ssbp1,Qprt,Dgat2,Bcat2,Acsl4,Prps1,Apoa4,Nudt16,Man1b1,Pck2,Ccbl2,Dars2,Ak5,Rmnd1,Pnp,Eprs,Noa1,Cars2,Coq5,Mat2b,Gpi1,Rbp1,Tceal1,Eif2d,Tpk1,Alas2,Aarsd1,Gnpda1,Cebpb,Lpin1,Eno3,Sirt2,Mtfmt,Safb2,Fdps,Ptcd…
Wildtype	#FF9200	GO.0043604	amide biosynthetic process	1.69e-12	1e-10	Akt1,Gars,Cpeb4,Polg2,Mrpl57,Mtrf1,Mrps23,Mrps18b,Iars2,Acss1,Mrpl37,Mrpl33,Acsl4,Dars2,Rmnd1,Eprs,Noa1,Cars2,Eif2d,Aarsd1,Mtfmt,Ptcd3,Mlycd,Mrpl55,Dld,Pm20d1,Mrpl24,Wars
Wildtype	#FF9200	GO.0009260	ribonucleotide biosynthetic process	2e-12	1.17e-10	Ogdh,Ampd3,Atp5s,Cyc1,Adpgk,Acss1,Acsl4,Prps1,Pnp,Gpi1,Eno3,mt-Atp8,Aldoa,Uprt,Mlycd,Upp2,Dld,Atp5j2,Adssl1
Wildtype	#FF9200	GO.0090407	organophosphate biosynthetic process	3.23e-12	1.86e-10	Ogdh,Gars,G6pdx,Ampd3,Atp5s,Tkt,Cyc1,Adpgk,Acss1,Nfs1,Qprt,Acsl4,Prps1,Ak5,Pnp,Gpi1,Tpk1,Eno3,Fdps,mt-Atp8,Aldoa,Uprt,Mlycd,Upp2,Dld,Atp5j2,Adssl1
Wildtype	#FF9200	GO.0033108	mitochondrial respiratory chain complex assembly	3.98e-12	2.26e-10	Cox16,Acad9,Ndufa1,Ndufaf7,Ndufb8,Cox20,Ndufc2,Foxred1,Aifm1,Ttc19,Uqcr10,Ndufa9,Ndufa13,Sco2
Wildtype	#FF9200	GO.0006629	lipid metabolic process	4.03e-12	2.26e-10	Gstm7,G6pdx,Adh5,Acad9,Lpl,Acadsb,Pex7,Cygb,Auh,Rbp4,Phyh,Acss1,Pck1,Fabp4,Angptl3,Cpt2,Ppt1,Ucp3,Dgat2,Acsl4,Erlin2,Apoa4,Lactb,Pccb,Oma1,Apof,Zadh2,Rbp1,Lpin1,Fabp3,Sirt2,Pex5,Fdps,Hmgcs2,Mlycd,Acot8,Acadvl,Cpt1b,Dld,Pm20d1,Snca,Apod
Wildtype	#FF9200	GO.0051188	cofactor biosynthetic process	4.25e-12	2.34e-10	Ogdh,G6pdx,Adpgk,Acss1,Nfs1,Urod,Qprt,Acsl4,Coq5,Mat2b,Gpi1,Tpk1,Alas2,Eno3,Aldoa,Ndufa9,Mlycd,Dld,Alas1
Wildtype	#FF9200	GO.1901576	organic substance biosynthetic process	4.5e-12	2.43e-10	Akt1,Ogdh,Gars,G6pdx,Mlxipl,Ampd3,Lpl,Pex7,Cpeb4,Polg2,Atp5s,Tkt,Mrpl57,Mtrf1,Cyc1,Pmm2,Sdf2l1,Mrps23,Mrps18b,Rbp4,Adpgk,Agxt,Iars2,Entpd2,Acss1,Pck1,Zgpat,Nfs1,Zbtb7b,Mrpl37,Urod,Dnajc2,Mrpl33,Ssbp1,Qprt,Dgat2,Bcat2,Acsl4,Prps1,Apoa4,Nudt16,Man1b1,Pck2,Dars2,Ak5,Rmnd1,Pnp,Eprs,Noa1,Cars2,Coq5,Mat2b,Gpi1,Rbp1,Tceal1,Eif2d,Tpk1,Alas2,Aarsd1,Gnpda1,Cebpb,Lpin1,Eno3,Sirt2,Mtfmt,Safb2,Fdps,Ptcd3,mt-A…
Wildtype	#FF9200	GO.0007006	mitochondrial membrane organization	4.49e-12	2.43e-10	Mtfp1,Bcl2l1,Timm13,Tomm22,Afg3l2,Tomm40,Slc25a4,Oma1,Timm29,Pex5,Ndufa13,Snca,Spg7,Mtch2,Opa1
Wildtype	#FF9200	GO.0006839	mitochondrial transport	7.3e-12	3.84e-10	Bcl2l1,Timm13,Pnpt1,Tomm22,Smdt1,Cyc1,Afg3l2,Hspd1,Mtx2,Tomm40,Ucp3,Slc25a4,Slc25a20,Slc25a26,Timm29,Ndufa13,Spg7,Mtch2,Opa1
Wildtype	#FF9200	GO.0022904	respiratory electron transport chain	7.47e-12	3.87e-10	Polg2,Cyc1,Ndufb8,Ndufc2,Cox4i1,Aifm1,Uqcr10,Aifm2,mt-Co2,mt-Nd5,Dld,Snca,Mtch2,Sco2
Wildtype	#FF9200	GO.0044255	cellular lipid metabolic process	8.35e-12	4.27e-10	Gstm7,Adh5,Acad9,Lpl,Acadsb,Pex7,Cygb,Auh,Rbp4,Phyh,Acss1,Pck1,Fabp4,Angptl3,Cpt2,Ucp3,Dgat2,Acsl4,Apoa4,Pccb,Apof,Zadh2,Rbp1,Lpin1,Fabp3,Sirt2,Pex5,Fdps,Hmgcs2,Mlycd,Acot8,Acadvl,Cpt1b,Dld,Pm20d1,Snca
Wildtype	#FF9200	GO.0072522	purine-containing compound biosynthetic process	1.61e-11	8.12e-10	Ogdh,Ampd3,Atp5s,Cyc1,Adpgk,Acss1,Acsl4,Prps1,Pnp,Gpi1,Eno3,mt-Atp8,Aldoa,Mlycd,Dld,Adal,Atp5j2,Adssl1
Wildtype	#FF9200	GO.0006412	translation	3.82e-11	1.9e-09	Akt1,Gars,Cpeb4,Polg2,Mrpl57,Mtrf1,Mrps23,Mrps18b,Iars2,Mrpl37,Mrpl33,Dars2,Rmnd1,Eprs,Noa1,Cars2,Eif2d,Aarsd1,Mtfmt,Ptcd3,Mrpl55,Mrpl24,Wars
Wildtype	#FF9200	GO.0009108	coenzyme biosynthetic process	3.98e-11	1.95e-09	Ogdh,G6pdx,Adpgk,Acss1,Nfs1,Qprt,Acsl4,Coq5,Mat2b,Gpi1,Tpk1,Eno3,Aldoa,Ndufa9,Mlycd,Dld
Wildtype	#FF9200	GO.1901360	organic cyclic compound metabolic process	4.63e-11	2.24e-09	Ftcd,Ogdh,Gars,Gstm7,G6pdx,Mlxipl,Prkaca,Ampd3,Clpx,Acadsb,Pnpt1,Polg2,Dtd2,Atp5s,Auh,Tkt,Cyc1,Pmm2,Ndufaf7,Ndufb8,Adpgk,Hspd1,Iars2,Entpd2,Acss1,Pck1,Zgpat,Nfs1,Zbtb7b,Angptl3,Urod,Dnajc2,Arl6ip4,Ssbp1,Thumpd3,Fah,Ndufc2,Qprt,Dgat2,Acsl4,Prps1,Erlin2,Cox4i1,Apoa4,Mto1,Nudt16,Pck2,Ccbl2,Dars2,Ak5,Pnp,Neil2,Eprs,Cars2,Acmsd,Gpi1,Apof,Gstz1,Uqcr10,Tceal1,Tpk1,Alas2,Aarsd1,Cebpb,Lpin1,Elac2,Eno3,Sir…
Wildtype	#FF9200	GO.0009152	purine ribonucleotide biosynthetic process	4.63e-11	2.24e-09	Ogdh,Ampd3,Atp5s,Cyc1,Adpgk,Acss1,Acsl4,Prps1,Pnp,Gpi1,Eno3,mt-Atp8,Aldoa,Mlycd,Dld,Atp5j2,Adssl1
Wildtype	#FF9200	GO.0005975	carbohydrate metabolic process	5.11e-11	2.4e-09	Akt1,Ogdh,G6pdx,Pmm2,Rbp4,Adpgk,Pck1,Angptl3,Gnpda2,Dgat2,Amdhd2,Pck2,Nagk,Oma1,Pygm,Gpi1,Abhd10,Gnpda1,Eno3,Pgm2l1,Aldoa,Mdh1,Sord,Gpd2,Apod
Wildtype	#FF9200	GO.0043648	dicarboxylic acid metabolic process	5.37e-11	2.5e-09	Ftcd,Ogdh,Phyh,Pck1,Qprt,Pck2,Ccbl2,Acmsd,Dglucy,Glul,Acot8,Mdh1,Dld,Adssl1
Wildtype	#FF9200	GO.1901137	carbohydrate derivative biosynthetic process	1.01e-10	4.53e-09	Ogdh,G6pdx,Ampd3,Atp5s,Tkt,Cyc1,Pmm2,Sdf2l1,Adpgk,Acss1,Acsl4,Prps1,Man1b1,Pnp,Gpi1,Eno3,mt-Atp8,Aldoa,Uprt,Mlycd,Upp2,Dld,Uap1,Rpn2,Adal,Txndc9,Atp5j2,Adssl1
Wildtype	#FF9200	GO.1990542	mitochondrial transmembrane transport	1.12e-10	4.93e-09	Timm13,Pnpt1,Tomm22,Smdt1,Cyc1,Afg3l2,Hspd1,Tomm40,Ucp3,Timm29,Ndufa13,Opa1
Wildtype	#FF9200	GO.0044249	cellular biosynthetic process	1.29e-10	5.65e-09	Akt1,Ogdh,Gars,G6pdx,Mlxipl,Ampd3,Lpl,Pex7,Cpeb4,Polg2,Atp5s,Tkt,Mrpl57,Mtrf1,Cyc1,Pmm2,Sdf2l1,Mrps23,Mrps18b,Adpgk,Agxt,Iars2,Entpd2,Acss1,Pck1,Zgpat,Nfs1,Zbtb7b,Mrpl37,Urod,Dnajc2,Mrpl33,Ssbp1,Qprt,Dgat2,Bcat2,Acsl4,Prps1,Nudt16,Man1b1,Dars2,Ak5,Rmnd1,Pnp,Eprs,Noa1,Cars2,Coq5,Mat2b,Gpi1,Rbp1,Tceal1,Eif2d,Tpk1,Alas2,Aarsd1,Cebpb,Lpin1,Eno3,Sirt2,Mtfmt,Safb2,Fdps,Ptcd3,mt-Atp8,Glul,Aldoa,Uprt,Ndu…
Wildtype	#FF9200	GO.0009156	ribonucleoside monophosphate biosynthetic process	1.64e-10	7.07e-09	Ogdh,Ampd3,Atp5s,Cyc1,Adpgk,Prps1,Gpi1,Eno3,mt-Atp8,Aldoa,Uprt,Upp2,Atp5j2,Adssl1
Wildtype	#FF9200	GO.0019318	hexose metabolic process	1.84e-10	7.87e-09	Akt1,G6pdx,Pmm2,Rbp4,Adpgk,Pck1,Pck2,Oma1,Gpi1,Gnpda1,Pgm2l1,Aldoa,Sord,Gpd2,Apod
Wildtype	#FF9200	GO.0006733	oxidoreduction coenzyme metabolic process	8.53e-10	3.55e-08	Ogdh,G6pdx,Tkt,Adpgk,Qprt,Pck2,Coq5,Gpi1,Eno3,Aldoa,Ndufa9,Mdh1,Dld,Gpd2
Wildtype	#FF9200	GO.0019217	regulation of fatty acid metabolic process	1.33e-09	5.48e-08	Akt1,Mlxipl,Tysnd1,Dgat2,Acsl4,Erlin2,Apoa4,Irs2,Fabp3,Mlycd,Acadvl,Snca
Wildtype	#FF9200	GO.0072524	pyridine-containing compound metabolic process	2.89e-09	1.16e-07	Ogdh,G6pdx,Tkt,Adpgk,Qprt,Pck2,Acmsd,Gpi1,Eno3,Aldoa,Mdh1,Dld,Gpd2
Wildtype	#FF9200	GO.0070585	protein localization to mitochondrion	4.16e-09	1.66e-07	Akt1,Timm13,Tomm22,March5,Hspd1,Mtx2,Bag1,Tomm40,Timm29,Ndufa13,Mtch2
Wildtype	#FF9200	GO.0009168	purine ribonucleoside monophosphate biosynthetic process	5.66e-09	2.23e-07	Ogdh,Ampd3,Atp5s,Cyc1,Adpgk,Prps1,Gpi1,Eno3,mt-Atp8,Aldoa,Atp5j2,Adssl1
Wildtype	#FF9200	GO.0140053	mitochondrial gene expression	8.03e-09	3.08e-07	Gars,Pnpt1,Polg2,Mrpl57,Mrps18b,Mto1,Dars2,Noa1,Elac2,Ptcd3,Trmt5
Wildtype	#FF9200	GO.0042773	ATP synthesis coupled electron transport	8.13e-09	3.08e-07	Cyc1,Ndufb8,Ndufc2,Cox4i1,Uqcr10,mt-Co2,mt-Nd5,Dld,Snca,Mtch2
Wildtype	#FF9200	GO.0006725	cellular aromatic compound metabolic process	7.99e-09	3.08e-07	Ftcd,Ogdh,Gars,Gstm7,G6pdx,Mlxipl,Prkaca,Ampd3,Clpx,Acadsb,Pnpt1,Polg2,Dtd2,Atp5s,Auh,Tkt,Cyc1,Pmm2,Ndufaf7,Ndufb8,Adpgk,Hspd1,Iars2,Entpd2,Acss1,Pck1,Zgpat,Zbtb7b,Urod,Dnajc2,Arl6ip4,Ssbp1,Thumpd3,Fah,Ndufc2,Qprt,Dgat2,Acsl4,Prps1,Cox4i1,Mto1,Nudt16,Pck2,Ccbl2,Dars2,Ak5,Pnp,Neil2,Eprs,Cars2,Gpi1,Gstz1,Uqcr10,Tceal1,Tpk1,Alas2,Aarsd1,Cebpb,Lpin1,Elac2,Eno3,Sirt2,Mtfmt,Safb2,mt-Co2,mt-Atp8,mt-Nd5,…
Wildtype	#FF9200	GO.0046483	heterocycle metabolic process	9.57e-09	3.56e-07	Ftcd,Ogdh,Gars,G6pdx,Mlxipl,Prkaca,Ampd3,Clpx,Acadsb,Pnpt1,Polg2,Dtd2,Atp5s,Auh,Tkt,Cyc1,Pmm2,Ndufaf7,Ndufb8,Adpgk,Hspd1,Iars2,Entpd2,Acss1,Pck1,Zgpat,Nfs1,Zbtb7b,Urod,Dnajc2,Arl6ip4,Ssbp1,Thumpd3,Ndufc2,Qprt,Dgat2,Acsl4,Prps1,Cox4i1,Mto1,Nudt16,Pck2,Dars2,Ak5,Pnp,Neil2,Eprs,Cars2,Acmsd,Gpi1,Uqcr10,Tceal1,Tpk1,Alas2,Aarsd1,Cebpb,Lpin1,Elac2,Eno3,Sirt2,Mtfmt,Safb2,mt-Co2,mt-Atp8,mt-Nd5,Aldoa,Uprt,…
Wildtype	#FF9200	GO.0032981	mitochondrial respiratory chain complex I assembly	9.53e-09	3.56e-07	Acad9,Ndufa1,Ndufaf7,Ndufb8,Ndufc2,Foxred1,Aifm1,Ndufa9,Ndufa13
Wildtype	#FF9200	GO.0062012	regulation of small molecule metabolic process	1.29e-08	4.69e-07	Akt1,Mlxipl,Bcl2l1,Tysnd1,Cox11,Dnajc15,Ndufc2,Dgat2,Acsl4,Erlin2,Apoa4,Irs2,Acmsd,Fabp3,Fdps,mt-Co2,Mlycd,Acadvl,Snca,Mtch2
Wildtype	#FF9200	GO.0046496	nicotinamide nucleotide metabolic process	1.64e-08	5.88e-07	Ogdh,G6pdx,Tkt,Adpgk,Qprt,Pck2,Gpi1,Eno3,Aldoa,Mdh1,Dld,Gpd2
Wildtype	#FF9200	GO.0006090	pyruvate metabolic process	1.94e-08	6.82e-07	Ogdh,Adpgk,Agxt,Pck1,Pck2,Gpi1,Eno3,Aldoa,Dld,Srr
Wildtype	#FF9200	GO.0016999	antibiotic metabolic process	2.95e-08	1.02e-06	Ftcd,Ogdh,Adh5,Prdx3,Acss1,Apoa4,Amdhd2,Aldh1b1,Nagk,Mdh1,Aco1,Renbp
Wildtype	#FF9200	GO.0034404	nucleobase-containing small molecule biosynthetic process	3.79e-08	1.3e-06	Ogdh,Adpgk,Entpd2,Nudt16,Pnp,Gpi1,Eno3,Aldoa,Uprt,Mlycd,Upp2,Adal,Txndc9
Wildtype	#FF9200	GO.0046364	monosaccharide biosynthetic process	4.92e-08	1.67e-06	G6pdx,Rbp4,Pck1,Pck2,Gpi1,Gnpda1,Sord,Gpd2
Wildtype	#FF9200	GO.0006399	tRNA metabolic process	5.01e-08	1.68e-06	Gars,Polg2,Dtd2,Iars2,Thumpd3,Mto1,Dars2,Eprs,Cars2,Aarsd1,Elac2,Mtfmt,Trmt5,Wars
Wildtype	#FF9200	GO.0006006	glucose metabolic process	5.57e-08	1.85e-06	Akt1,G6pdx,Rbp4,Adpgk,Pck1,Pck2,Oma1,Gpi1,Pgm2l1,Gpd2,Apod
Wildtype	#FF9200	GO.0042737	drug catabolic process	6.82e-08	2.23e-06	Adh5,Prdx3,Fah,Qprt,Apoa4,Amdhd2,Aldh1b1,Nagk,Gstz1,Renbp,Adal
Wildtype	#FF9200	GO.0044743	protein transmembrane import into intracellular organelle	8.57e-08	2.76e-06	Pex7,Timm13,Tomm22,Hspd1,Tomm40,Timm29,Pex5,Ndufa13
Wildtype	#FF9200	GO.0010243	response to organonitrogen compound	8.52e-08	2.76e-06	Akt1,Gstm7,Bcl2l1,Lpl,Cpeb4,Pnpt1,Cyc1,Sdf2l1,Rbp4,Fundc1,Hspd1,Agxt,Pck1,Zbtb7b,Ucp3,Erlin2,Man1b1,Irs2,Aifm1,Eprs,Pygm,Gpi1,Cebpb,Lpin1,Fabp3,Sirt2,Uprt,Snca,Srr,Dnajb12,Herpud1,Dnajb2
Wildtype	#FF9200	GO.0009142	nucleoside triphosphate biosynthetic process	9.17e-08	2.92e-06	Ogdh,Atp5s,Cyc1,Adpgk,Ak5,Pnp,Gpi1,Eno3,mt-Atp8,Aldoa,Atp5j2
Wildtype	#FF9200	GO.0044242	cellular lipid catabolic process	1.11e-07	3.51e-06	Lpl,Pex7,Auh,Phyh,Angptl3,Apoa4,Pccb,Lpin1,Sirt2,Pex5,Acot8,Acadvl,Cpt1b
Wildtype	#FF9200	GO.0043281	regulation of cysteine-type endopeptidase activity involved in apoptotic process	1.24e-07	3.84e-06	Akt1,Bcl2l1,Dnajb6,Prdx3,Hspd1,Triap1,Dlc1,Map2k5,Aifm1,Gpi1,Mtch1,Ndufa13,Snca,Mtch2,Herpud1
Wildtype	#FF9200	GO.0009132	nucleoside diphosphate metabolic process	1.23e-07	3.84e-06	Ogdh,Ampd3,Adpgk,Entpd2,Pck1,Nudt16,Ak5,Gpi1,Eno3,Aldoa
Wildtype	#FF9200	GO.2000116	regulation of cysteine-type endopeptidase activity	1.3e-07	4e-06	Akt1,Bcl2l1,Dnajb6,Prdx3,Hspd1,Triap1,Dlc1,Map2k5,Aifm1,Gpi1,Cast,Mtch1,Ndufa13,Snca,Mtch2,Herpud1
Wildtype	#FF9200	GO.0042592	homeostatic process	1.58e-07	4.82e-06	Txnrd3,Akt1,Narfl,Angptl4,Gstm7,G6pdx,Mlxipl,Prkaca,Ampd3,Lpl,Cox11,Smdt1,Pdia5,Afg3l2,Rbp4,Prdx3,Slc39a10,Pck1,Fabp4,Angptl3,Ppt1,Dgat2,Apoa4,Irs2,Oma1,Pygm,Gpi1,Hamp,Rbp1,Alas2,Fabp3,Aldoa,Lgals1,Rmdn3,Acadvl,Aco1,Dld,Pm20d1,Snca,Mpv17,Mtch2,Herpud1,Txndc9,Sco2
Wildtype	#FF9200	GO.0009206	purine ribonucleoside triphosphate biosynthetic process	1.7e-07	5.13e-06	Ogdh,Atp5s,Cyc1,Adpgk,Pnp,Gpi1,Eno3,mt-Atp8,Aldoa,Atp5j2
Wildtype	#FF9200	GO.0006418	tRNA aminoacylation for protein translation	1.98e-07	5.89e-06	Gars,Polg2,Iars2,Dars2,Eprs,Cars2,Aarsd1,Wars
Wildtype	#FF9200	GO.0044271	cellular nitrogen compound biosynthetic process	2.45e-07	7.23e-06	Akt1,Ogdh,Gars,G6pdx,Mlxipl,Ampd3,Cpeb4,Polg2,Atp5s,Mrpl57,Mtrf1,Cyc1,Pmm2,Mrps23,Mrps18b,Adpgk,Iars2,Entpd2,Acss1,Zgpat,Zbtb7b,Mrpl37,Urod,Dnajc2,Mrpl33,Qprt,Acsl4,Prps1,Nudt16,Dars2,Ak5,Rmnd1,Pnp,Eprs,Noa1,Cars2,Gpi1,Tceal1,Eif2d,Tpk1,Alas2,Aarsd1,Cebpb,Lpin1,Eno3,Sirt2,Mtfmt,Safb2,Ptcd3,mt-Atp8,Aldoa,Uprt,Mlycd,Upp2,Mrpl55,Dld,Uap1,Pm20d1,Alas1,Adal,Mrpl24,Wars,Txndc9,Atp5j2,Mms19,Adssl1
Wildtype	#FF9200	GO.0019319	hexose biosynthetic process	2.51e-07	7.35e-06	Rbp4,Pck1,Pck2,Gpi1,Gnpda1,Sord,Gpd2
Wildtype	#FF9200	GO.0072655	establishment of protein localization to mitochondrion	2.88e-07	8.29e-06	Akt1,Timm13,Tomm22,Hspd1,Mtx2,Tomm40,Timm29,Ndufa13,Mtch2
Wildtype	#FF9200	GO.0065002	intracellular protein transmembrane transport	3.63e-07	1.03e-05	Pex7,Timm13,Tomm22,Hspd1,Tomm40,Timm29,Pex5,Ndufa13
Wildtype	#FF9200	GO.0046320	regulation of fatty acid oxidation	3.72e-07	1.03e-05	Akt1,Tysnd1,Dgat2,Irs2,Fabp3,Mlycd,Acadvl
Wildtype	#FF9200	GO.0019216	regulation of lipid metabolic process	3.66e-07	1.03e-05	Akt1,Angptl4,Mlxipl,Tysnd1,Dnajc15,Angptl3,Dgat2,Acsl4,Erlin2,Apoa4,Lactb,Irs2,Fabp3,Fdps,Mlycd,Acadvl,Snca,Apod
Wildtype	#FF9200	GO.0072329	monocarboxylic acid catabolic process	3.81e-07	1.04e-05	Pex7,Auh,Agxt,Phyh,Pccb,Lpin1,Pex5,Acot8,Acadvl,Cpt1b
Wildtype	#FF9200	GO.0016226	iron-sulfur cluster assembly	3.78e-07	1.04e-05	Narfl,Isca2,Nfs1,Isca1,Ciapin1,Mms19
Wildtype	#FF9200	GO.1901565	organonitrogen compound catabolic process	4e-07	1.08e-05	Ftcd,Npepps,Akt1,Clpx,Auh,Sdf2l1,Agxt,Mccc1,Ppt1,Fah,Qprt,Bcat2,Erlin2,Nudt16,Man1b1,Lonp1,Pnp,Oma1,Lyplal1,Gstz1,Cast,Sirt2,Mlycd,Adal,Dnajb12,Herpud1,Ripk1,Bckdhb,Dnajb2
Wildtype	#FF9200	GO.0017001	antibiotic catabolic process	4.49e-07	1.2e-05	Adh5,Prdx3,Apoa4,Amdhd2,Aldh1b1,Nagk,Renbp
Wildtype	#FF9200	GO.0052547	regulation of peptidase activity	5.76e-07	1.52e-05	Akt1,Cstb,Bcl2l1,Dnajb6,Clpx,Ahsg,Prdx3,Hspd1,Triap1,Dlc1,Map2k5,Aifm1,Gpi1,Cast,Mtch1,Ndufa13,Snca,Renbp,Mtch2,Herpud1
Wildtype	#FF9200	GO.0006754	ATP biosynthetic process	5.73e-07	1.52e-05	Ogdh,Atp5s,Cyc1,Adpgk,Gpi1,Eno3,mt-Atp8,Aldoa,Atp5j2
Wildtype	#FF9200	GO.0042775	mitochondrial ATP synthesis coupled electron transport	6.34e-07	1.65e-05	Cyc1,Ndufb8,Ndufc2,Cox4i1,Uqcr10,Dld,Snca,Mtch2
Wildtype	#FF9200	GO.0000959	mitochondrial RNA metabolic process	7.63e-07	1.96e-05	Gars,Pnpt1,Polg2,Mto1,Dars2,Elac2,Trmt5
Wildtype	#FF9200	GO.0009062	fatty acid catabolic process	7.89e-07	2.02e-05	Pex7,Auh,Phyh,Pccb,Lpin1,Pex5,Acot8,Acadvl,Cpt1b
Wildtype	#FF9200	GO.0052548	regulation of endopeptidase activity	8.24e-07	2.09e-05	Akt1,Cstb,Bcl2l1,Dnajb6,Ahsg,Prdx3,Hspd1,Triap1,Dlc1,Map2k5,Aifm1,Gpi1,Cast,Mtch1,Ndufa13,Snca,Renbp,Mtch2,Herpud1
Wildtype	#FF9200	GO.0006139	nucleobase-containing compound metabolic process	8.27e-07	2.09e-05	Ogdh,Gars,G6pdx,Mlxipl,Prkaca,Ampd3,Clpx,Acadsb,Pnpt1,Polg2,Dtd2,Atp5s,Auh,Tkt,Cyc1,Pmm2,Ndufaf7,Ndufb8,Adpgk,Hspd1,Iars2,Entpd2,Acss1,Pck1,Zgpat,Zbtb7b,Dnajc2,Arl6ip4,Ssbp1,Thumpd3,Ndufc2,Qprt,Dgat2,Acsl4,Prps1,Cox4i1,Mto1,Nudt16,Pck2,Dars2,Ak5,Pnp,Neil2,Eprs,Cars2,Gpi1,Uqcr10,Tceal1,Aarsd1,Cebpb,Lpin1,Elac2,Eno3,Sirt2,Mtfmt,Safb2,mt-Co2,mt-Atp8,mt-Nd5,Aldoa,Uprt,Nt5c3b,Mlycd,Acot8,Upp2,Mdh1,Dld…
Wildtype	#FF9200	GO.0006950	response to stress	1.06e-06	2.64e-05	Txnrd3,Npepps,Akt1,Narfl,Angptl4,Gstm7,G6pdx,Prkaca,Dnajb1,Adh5,Bcl2l1,Tcap,Lpl,Cpeb4,Pnpt1,Polg2,Cygb,Dnajc15,Sdf2l1,Pdia5,Ahsg,Prdx3,Fundc1,Hspd1,F13b,Entpd2,Pck1,Triap1,Ucp3,Erlin2,Apoa4,Map2k5,Man1b1,Aifm1,Lonp1,Pnp,Neil2,Eprs,Pygm,Colec11,Gpi1,Hamp,Alas2,Cebpb,Eno3,Sirt2,mt-Nd1,mt-Co2,Glul,Igj,Lgals1,Mlycd,Acadvl,Sord,Snca,Mpv17,l7Rn6,Apod,Dnajb12,Herpud1,Opa1,Ripk1,Mms19,Vdac3,Adssl1,Dnajb2
Wildtype	#FF9200	GO.0009179	purine ribonucleoside diphosphate metabolic process	1.2e-06	2.96e-05	Ogdh,Ampd3,Adpgk,Entpd2,Nudt16,Gpi1,Eno3,Aldoa
Wildtype	#FF9200	GO.1901605	alpha-amino acid metabolic process	1.27e-06	3.09e-05	Ftcd,Auh,Agxt,Mccc1,Fah,Bcat2,Ccbl2,Gstz1,Dglucy,Glul,Srr,Cth,Adssl1
Wildtype	#FF9200	GO.0006066	alcohol metabolic process	1.31e-06	3.16e-05	G6pdx,Adh5,Rbp4,Pck1,Angptl3,Dgat2,Erlin2,Apoa4,Aldh1b1,Apof,Rbp1,Fdps,Hmgcs2,Sord,Gpd2
Wildtype	#FF9200	GO.0006638	neutral lipid metabolic process	1.44e-06	3.46e-05	Lpl,Pck1,Angptl3,Dgat2,Acsl4,Apoa4,Apof,Lpin1,Snca
Wildtype	#FF9200	GO.0016052	carbohydrate catabolic process	1.59e-06	3.79e-05	Ogdh,Adpgk,Pygm,Gpi1,Abhd10,Eno3,Aldoa,Sord,Gpd2
Wildtype	#FF9200	GO.2000117	negative regulation of cysteine-type endopeptidase activity	1.83e-06	4.33e-05	Akt1,Bcl2l1,Dnajb6,Prdx3,Triap1,Map2k5,Gpi1,Cast,Snca,Herpud1
Wildtype	#FF9200	GO.0042866	pyruvate biosynthetic process	1.95e-06	4.57e-05	Ogdh,Adpgk,Agxt,Gpi1,Eno3,Aldoa,Srr
Wildtype	#FF9200	GO.0033554	cellular response to stress	1.98e-06	4.59e-05	Npepps,Akt1,Angptl4,Gstm7,G6pdx,Prkaca,Dnajb1,Bcl2l1,Cpeb4,Pnpt1,Polg2,Dnajc15,Sdf2l1,Pdia5,Prdx3,Hspd1,Pck1,Triap1,Erlin2,Apoa4,Map2k5,Man1b1,Aifm1,Lonp1,Pnp,Neil2,Cebpb,Sirt2,Glul,Snca,Mpv17,l7Rn6,Apod,Dnajb12,Herpud1,Opa1,Ripk1,Mms19,Dnajb2
Wildtype	#FF9200	GO.0044270	cellular nitrogen compound catabolic process	2e-06	4.61e-05	Ftcd,Ogdh,Pnpt1,Auh,Adpgk,Entpd2,Qprt,Nudt16,Pnp,Gpi1,Eno3,Aldoa,Mlycd,Upp2,Pm20d1,Adal
Wildtype	#FF9200	GO.0016042	lipid catabolic process	2.21e-06	5.07e-05	Lpl,Pex7,Auh,Phyh,Angptl3,Ppt1,Apoa4,Pccb,Lpin1,Sirt2,Pex5,Acot8,Acadvl,Cpt1b
Wildtype	#FF9200	GO.0007007	inner mitochondrial membrane organization	2.34e-06	5.33e-05	Timm13,Afg3l2,Oma1,Timm29,Ndufa13,Opa1
Wildtype	#FF9200	GO.1901361	organic cyclic compound catabolic process	2.41e-06	5.45e-05	Ftcd,Ogdh,Pnpt1,Auh,Adpgk,Entpd2,Fah,Qprt,Nudt16,Pnp,Gpi1,Gstz1,Eno3,Aldoa,Mlycd,Upp2,Adal
Wildtype	#FF9200	GO.0006641	triglyceride metabolic process	2.68e-06	6.02e-05	Lpl,Pck1,Angptl3,Dgat2,Acsl4,Apoa4,Apof,Lpin1
Wildtype	#FF9200	GO.0019439	aromatic compound catabolic process	3.65e-06	8.16e-05	Ftcd,Ogdh,Pnpt1,Auh,Adpgk,Entpd2,Fah,Nudt16,Pnp,Gpi1,Gstz1,Eno3,Aldoa,Mlycd,Upp2,Adal
Wildtype	#FF9200	GO.0090151	establishment of protein localization to mitochondrial membrane	3.71e-06	8.25e-05	Timm13,Tomm22,Timm29,Ndufa13,Mtch2
Wildtype	#FF9200	GO.0043154	negative regulation of cysteine-type endopeptidase activity involved in apoptotic process	4.22e-06	9.33e-05	Akt1,Bcl2l1,Dnajb6,Prdx3,Triap1,Map2k5,Gpi1,Snca,Herpud1
Wildtype	#FF9200	GO.1901136	carbohydrate derivative catabolic process	4.46e-06	9.81e-05	Nudt16,Amdhd2,Man1b1,Nagk,Pnp,Abhd10,Gnpda1,Mlycd,Renbp,Adal
Wildtype	#FF9200	GO.1901700	response to oxygen-containing compound	5.25e-06	0.00011	Txnrd3,Akt1,G6pdx,Mlxipl,Prkaca,Adh5,Bcl2l1,Cpeb4,Pnpt1,Cyc1,Rbp4,Prdx3,Hspd1,Agxt,Pck1,Zbtb7b,Ucp3,Dgat2,Apoa4,Man1b1,Irs2,Aifm1,Eprs,Pygm,Gpi1,Cebpb,Lpin1,Fabp3,Sirt2,mt-Nd1,Glul,Uprt,Ndufa9,Lgals1,Ndufa13,Snca,Srr,Mpv17,Apod
Wildtype	#FF9200	GO.0062013	positive regulation of small molecule metabolic process	4.85e-06	0.00011	Akt1,Mlxipl,Bcl2l1,Ndufc2,Dgat2,Apoa4,Irs2,Fdps,mt-Co2,Mlycd,Snca
Wildtype	#FF9200	GO.0048878	chemical homeostasis	5.02e-06	0.00011	Akt1,Narfl,Angptl4,Gstm7,Mlxipl,Prkaca,Lpl,Cox11,Smdt1,Afg3l2,Rbp4,Slc39a10,Pck1,Fabp4,Angptl3,Ppt1,Dgat2,Apoa4,Irs2,Pygm,Gpi1,Hamp,Rbp1,Alas2,Fabp3,Lgals1,Rmdn3,Aco1,Snca,Herpud1,Sco2
Wildtype	#FF9200	GO.0032543	mitochondrial translation	5e-06	0.00011	Gars,Polg2,Mrpl57,Mrps18b,Dars2,Noa1,Ptcd3
Wildtype	#FF9200	GO.0008637	apoptotic mitochondrial changes	4.96e-06	0.00011	Akt1,Bcl2l1,Hspd1,Slc25a4,Aifm1,Pnp,Aifm2,Mtch2
Wildtype	#FF9200	GO.0006044	N-acetylglucosamine metabolic process	4.82e-06	0.00011	Gnpda2,Amdhd2,Nagk,Gnpda1,Renbp
Wildtype	#FF9200	GO.0019395	fatty acid oxidation	5.47e-06	0.00012	Pex7,Cygb,Auh,Phyh,Pex5,Mlycd,Acadvl,Cpt1b
Wildtype	#FF9200	GO.0051204	protein insertion into mitochondrial membrane	6.18e-06	0.00013	Timm13,Tomm22,Tomm40,Timm29,Ndufa13
Wildtype	#FF9200	GO.0036293	response to decreased oxygen levels	6.17e-06	0.00013	Npepps,Akt1,Narfl,Angptl4,Cpeb4,Cygb,Fundc1,Hspd1,Pck1,Ucp3,Aifm1,Lonp1,Pygm,Alas2,Sirt2
Wildtype	#FF9200	GO.0019432	triglyceride biosynthetic process	6.18e-06	0.00013	Lpl,Pck1,Dgat2,Acsl4,Lpin1
Wildtype	#FF9200	GO.0016051	carbohydrate biosynthetic process	6.32e-06	0.00013	Akt1,G6pdx,Rbp4,Pck1,Pck2,Gpi1,Gnpda1,Sord,Gpd2
Wildtype	#FF9200	GO.0006457	protein folding	6.53e-06	0.00013	Dnajb1,Dnajb6,Clpx,Canx,Pdia5,Hspd1,Bag1,Emc1,Emc6,Dnajb12,Dnajb2
Wildtype	#FF9200	GO.0072594	establishment of protein localization to organelle	7.15e-06	0.00014	Akt1,Pex7,Timm13,Tomm22,Pmm2,Hspd1,Mtx2,Ssr3,Tomm40,Timm29,Pex5,Ndufa13,l7Rn6,Mtch2
Wildtype	#FF9200	GO.0046394	carboxylic acid biosynthetic process	7.46e-06	0.00015	Ogdh,Lpl,Adpgk,Agxt,Acss1,Bcat2,Gpi1,Rbp1,Eno3,Glul,Aldoa,Mlycd,Srr,Cth
Wildtype	#FF9200	GO.1901615	organic hydroxy compound metabolic process	8.63e-06	0.00017	G6pdx,Adh5,Rbp4,Pck1,Angptl3,Dgat2,Erlin2,Apoa4,Aldh1b1,Apof,Rbp1,Fdps,Hmgcs2,Sord,Gpd2,Snca,Mtch2
Wildtype	#FF9200	GO.1901292	nucleoside phosphate catabolic process	8.59e-06	0.00017	Ogdh,Adpgk,Entpd2,Nudt16,Gpi1,Eno3,Aldoa,Mlycd,Upp2
Wildtype	#FF9200	GO.0006165	nucleoside diphosphate phosphorylation	9.03e-06	0.00018	Ogdh,Adpgk,Pck1,Ak5,Gpi1,Eno3,Aldoa
Wildtype	#FF9200	GO.0046700	heterocycle catabolic process	9.81e-06	0.00019	Ftcd,Ogdh,Pnpt1,Auh,Adpgk,Entpd2,Qprt,Nudt16,Pnp,Gpi1,Eno3,Aldoa,Mlycd,Upp2,Adal
Wildtype	#FF9200	GO.0019400	alditol metabolic process	9.77e-06	0.00019	Pck1,Angptl3,Dgat2,Sord,Gpd2
Wildtype	#FF9200	GO.0019359	nicotinamide nucleotide biosynthetic process	1.01e-05	0.00019	Ogdh,G6pdx,Adpgk,Qprt,Gpi1,Eno3,Aldoa
Wildtype	#FF9200	GO.0006637	acyl-CoA metabolic process	9.54e-06	0.00019	Ogdh,Acadsb,Acss1,Dgat2,Acsl4,Mlycd,Acot8,Dld
Wildtype	#FF9200	GO.0006626	protein targeting to mitochondrion	1.13e-05	0.00021	Timm13,Tomm22,Hspd1,Mtx2,Tomm40,Timm29,Ndufa13
Wildtype	#FF9200	GO.0072330	monocarboxylic acid biosynthetic process	1.21e-05	0.00022	Ogdh,Lpl,Adpgk,Agxt,Acss1,Gpi1,Rbp1,Eno3,Aldoa,Mlycd,Srr
Wildtype	#FF9200	GO.0006734	NADH metabolic process	1.21e-05	0.00022	Ogdh,Pck2,Gpi1,Mdh1,Gpd2
Wildtype	#FF9200	GO.0010951	negative regulation of endopeptidase activity	1.41e-05	0.00026	Akt1,Cstb,Bcl2l1,Dnajb6,Ahsg,Prdx3,Triap1,Map2k5,Gpi1,Cast,Snca,Renbp,Herpud1
Wildtype	#FF9200	GO.0019674	NAD metabolic process	1.61e-05	0.00029	Ogdh,Qprt,Pck2,Gpi1,Mdh1,Gpd2
Wildtype	#FF9200	GO.0061077	chaperone-mediated protein folding	1.89e-05	0.00034	Dnajb1,Dnajb6,Canx,Hspd1,Bag1,Dnajb12,Dnajb2
Wildtype	#FF9200	GO.0006605	protein targeting	1.94e-05	0.00035	Pex7,Timm13,Tomm22,Pmm2,Hspd1,Mtx2,Ssr3,Tomm40,Timm29,Pex5,Ndufa13
Wildtype	#FF9200	GO.0009063	cellular amino acid catabolic process	2.19e-05	0.00039	Ftcd,Auh,Agxt,Mccc1,Fah,Bcat2,Gstz1,Bckdhb
Wildtype	#FF9200	GO.0010033	response to organic substance	2.51e-05	0.00044	Plin2,Akt1,Gstm7,G6pdx,Mlxipl,Prkaca,Adh5,Bcl2l1,Lpl,Cpeb4,Pnpt1,Cyc1,Sdf2l1,Rbp4,Prdx3,Fundc1,Hspd1,Agxt,Entpd2,Pck1,Fabp4,Zbtb7b,Angptl3,Ucp3,Dgat2,Bcat2,Acsl4,Erlin2,Apoa4,Map2k5,Man1b1,Irs2,Aifm1,Lonp1,Eprs,Pygm,Gpi1,Rbp1,Cebpb,Lpin1,Fabp3,Sirt2,mt-Nd1,Glul,Uprt,Ndufa9,Lgals1,Ndufa13,Sord,Snca,Srr,Cth,Dnajb12,Herpud1,Ripk1,Dnajb2
Wildtype	#FF9200	GO.0006996	organelle organization	2.5e-05	0.00044	Ftcd,Akt1,Cox16,Mtfp1,Bcl2l1,Tcap,Dnajb6,Acad9,Ndufa1,Pex7,Timm13,Pnpt1,Polg2,Tomm22,Ndufaf7,Afg3l2,Prdx3,Fundc1,Ndufb8,Hspd1,Cox20,Mtx2,Ppt1,Dnajc2,Ssbp1,Tomm40,Ndufc2,Dlc1,Slc25a4,Nudt16,Foxred1,Aifm1,Shtn1,Lonp1,Pnp,Oma1,Ttc19,Uqcr10,Timm29,Myoz3,Eif2d,Rtn3,Lpin1,Cgnl1,Sirt2,Aifm2,Pex5,Pacs2,Sec16b,Ndufa9,Acot8,Emc6,Ndufa13,Snca,Mpv17,Spg7,l7Rn6,Mtch2,Opa1,Sco2
Wildtype	#FF9200	GO.0043066	negative regulation of apoptotic process	2.64e-05	0.00046	Akt1,Angptl4,Bcl2l1,Dnajb6,Cpeb4,Vdac2,Prdx3,Hspd1,Slc39a10,Bag1,Ppt1,Triap1,Slc25a4,Map2k5,Irs2,Pnp,Gpi1,Cast,Cebpb,Sirt2,Ndufa13,Snca,Cth,Herpud1,Opa1,Ciapin1,Ripk1
Wildtype	#FF9200	GO.0046434	organophosphate catabolic process	2.69e-05	0.00047	Ogdh,Adpgk,Entpd2,Angptl3,Nudt16,Gpi1,Eno3,Aldoa,Mlycd,Upp2
Wildtype	#FF9200	GO.0006040	amino sugar metabolic process	2.68e-05	0.00047	Gnpda2,Amdhd2,Nagk,Gnpda1,Uap1,Renbp
Wildtype	#FF9200	GO.0017038	protein import	2.84e-05	0.00049	Akt1,Pex7,Timm13,Tomm22,Hspd1,Tomm40,Timm29,Pex5,Ndufa13,l7Rn6
Wildtype	#FF9200	GO.0061024	membrane organization	2.95e-05	0.0005	Akt1,Mtfp1,Bcl2l1,Timm13,Tomm22,Afg3l2,Ppt1,Rer1,Triap1,Tomm40,Slc25a4,Oma1,Timm29,Pex5,Sec16b,Ndufa13,Snca,Spg7,Mtch2,Opa1
Wildtype	#FF9200	GO.0055088	lipid homeostasis	2.94e-05	0.0005	Angptl4,Mlxipl,Lpl,Fabp4,Angptl3,Dgat2,Apoa4,Rbp1,Fabp3
Wildtype	#FF9200	GO.0009166	nucleotide catabolic process	2.97e-05	0.0005	Ogdh,Adpgk,Nudt16,Gpi1,Eno3,Aldoa,Mlycd,Upp2
Wildtype	#FF9200	GO.0012501	programmed cell death	3.32e-05	0.00055	Akt1,Mtfp1,Bcl2l1,Prdx3,Hspd1,Bag1,Triap1,Dlc1,Slc25a4,Aifm1,Pnp,Noa1,Rtn3,Cebpb,Aifm2,Pacs2,Lgals1,Rmdn3,Mtch1,Ndufa13,Snca,Spg7,Mtch2,Opa1,Ciapin1,Ripk1
Wildtype	#FF9200	GO.0010876	lipid localization	3.3e-05	0.00055	Plin2,Rbp4,Fabp4,Angptl3,Triap1,Dgat2,Acsl4,Apoa4,Eprs,Apof,Fabp3,Cpt1b,Apod
Wildtype	#FF9200	GO.0060548	negative regulation of cell death	3.53e-05	0.00057	Akt1,Angptl4,Bcl2l1,Dnajb6,Cpeb4,Vdac2,Prdx3,Hspd1,Slc39a10,Bag1,Ppt1,Triap1,Ndufc2,Slc25a4,Map2k5,Irs2,Pnp,Gpi1,Cast,Cebpb,Sirt2,Ndufa13,Pm20d1,Snca,Cth,Herpud1,Opa1,Ciapin1,Ripk1
Wildtype	#FF9200	GO.0046031	ADP metabolic process	3.4e-05	0.00057	Ogdh,Ampd3,Adpgk,Gpi1,Eno3,Aldoa
Wildtype	#FF9200	GO.0034655	nucleobase-containing compound catabolic process	3.43e-05	0.00057	Ogdh,Pnpt1,Auh,Adpgk,Entpd2,Nudt16,Pnp,Gpi1,Eno3,Aldoa,Mlycd,Upp2,Adal
Wildtype	#FF9200	GO.0006979	response to oxidative stress	3.42e-05	0.00057	Txnrd3,Akt1,G6pdx,Pnpt1,Cygb,Prdx3,Hspd1,Ucp3,Apoa4,Aifm1,Lonp1,Sirt2,mt-Nd1,Snca,Mpv17,Apod
Wildtype	#FF9200	GO.0006094	gluconeogenesis	3.64e-05	0.00058	Rbp4,Pck1,Pck2,Gpi1,Gpd2
Wildtype	#FF9200	GO.0019538	protein metabolic process	4.4e-05	0.0007	Npepps,Akt1,Adprh,Ogdh,Gars,Prkaca,Adh5,Clpx,Tysnd1,Cpeb4,Polg2,L2hgdh,Isca2,Mrpl57,Mtrf1,Pmm2,Sdf2l1,Acy1,March5,Mrps23,Ndufaf7,Mrps18b,Afg3l2,Prdx3,F13b,Iars2,Pck1,Nfs1,Mrpl37,Ppt1,Mrpl33,Erlin2,Apoa4,Map2k5,Lactb,Nudt16,Man1b1,Xpnpep3,Lonp1,Dars2,Rmnd1,Oma1,Eprs,Noa1,Cars2,Lyplal1,Colec11,Isca1,Eif2d,Cast,Alas2,Aarsd1,Sirt2,Mtfmt,Pepd,Ptcd3,Mrpl55,Dld,Pm20d1,Rpn2,Cth,Mrpl24,Spg7,Dnajb12,Herpud…
Wildtype	#FF9200	GO.0006915	apoptotic process	4.42e-05	0.0007	Akt1,Mtfp1,Bcl2l1,Prdx3,Hspd1,Bag1,Triap1,Dlc1,Slc25a4,Aifm1,Pnp,Noa1,Rtn3,Cebpb,Aifm2,Pacs2,Lgals1,Rmdn3,Mtch1,Ndufa13,Snca,Mtch2,Opa1,Ciapin1,Ripk1
Wildtype	#FF9200	GO.1901657	glycosyl compound metabolic process	4.5e-05	0.00071	Ampd3,Prps1,Pnp,Abhd10,Uprt,Upp2,Adal,Opa1,Txndc9
Wildtype	#FF9200	GO.0065003	protein-containing complex assembly	4.57e-05	0.00072	Angptl4,Cox16,Tcap,Acad9,Ndufa1,Tysnd1,Pnpt1,Ahsg,Ndufaf7,Ndufb8,Cox20,Entpd2,Ndufc2,Qprt,Apoa4,Foxred1,Aifm1,Lonp1,Acmsd,Ttc19,Uqcr10,Eif2d,Pex5,Sec16b,Glul,Aldoa,Ndufa9,Ndufa13,Srr,Cth,Dnajb12,Opa1,Ripk1,Sco2
Wildtype	#FF9200	GO.0046348	amino sugar catabolic process	4.79e-05	0.00075	Amdhd2,Nagk,Gnpda1,Renbp
Wildtype	#FF9200	GO.0000963	mitochondrial RNA processing	4.79e-05	0.00075	Pnpt1,Mto1,Elac2,Trmt5
Wildtype	#FF9200	GO.0010941	regulation of cell death	4.91e-05	0.00076	Akt1,Angptl4,G6pdx,Bcl2l1,Dnajb6,Cpeb4,Vdac2,Tomm22,Sdf2l1,Prdx3,Hspd1,Slc39a10,Bag1,Ppt1,Triap1,Tomm40,Ndufc2,Dlc1,Slc25a4,Map2k5,Irs2,Aifm1,Pnp,Noa1,Gpi1,Cast,Cebpb,Sirt2,Aifm2,mt-Co2,Mtch1,Ndufa13,Pm20d1,Snca,Cth,Mtch2,Herpud1,Opa1,Ciapin1,Ripk1
Wildtype	#FF9200	GO.0045834	positive regulation of lipid metabolic process	5.05e-05	0.00078	Akt1,Angptl4,Mlxipl,Angptl3,Dgat2,Apoa4,Irs2,Fabp3,Fdps,Mlycd
Wildtype	#FF9200	GO.0030162	regulation of proteolysis	5.11e-05	0.00079	Akt1,Cstb,Prkaca,Bcl2l1,Dnajb6,Clpx,Ahsg,Prdx3,Hspd1,Triap1,Dlc1,Map2k5,Aifm1,Gpi1,Cast,Sirt2,Mtch1,Ndufa13,Snca,Renbp,Mtch2,Herpud1,Dnajb2
Wildtype	#FF9200	GO.0016043	cellular component organization	5.59e-05	0.00086	Ftcd,Akt1,Narfl,Angptl4,Cox16,Mtfp1,Bcl2l1,Tcap,Dnajb6,Acad9,Lpl,Ndufa1,Pex7,Tysnd1,Timm13,Pnpt1,Polg2,Isca2,Mtrf1,Tomm22,Ahsg,Ndufaf7,Afg3l2,Prdx3,Fundc1,Ndufb8,Hspd1,Cox20,Entpd2,Mtx2,Nfs1,Ppt1,Dnajc2,Rer1,Triap1,Ssbp1,Tomm40,Ndufc2,Qprt,Acsl4,Dlc1,Slc25a4,Apoa4,Nudt16,Foxred1,Aifm1,Shtn1,Lonp1,Pnp,Oma1,Acmsd,Ttc19,Uqcr10,Isca1,Timm29,Myoz3,Eif2d,Rtn3,Lpin1,Cgnl1,Sirt2,Aifm2,Pex5,Pacs2,Sec16b,G…
Wildtype	#FF9200	GO.0062014	negative regulation of small molecule metabolic process	5.97e-05	0.00091	Akt1,Mlxipl,Dnajc15,Dgat2,Erlin2,Acmsd,Acadvl,Mtch2
Wildtype	#FF9200	GO.0043467	regulation of generation of precursor metabolites and energy	5.97e-05	0.00091	Akt1,Mlxipl,Prkaca,Pnpt1,Dnajc15,Irs2,Noa1,Mtch2
Wildtype	#FF9200	GO.0022607	cellular component assembly	6.07e-05	0.00092	Narfl,Angptl4,Cox16,Tcap,Acad9,Ndufa1,Tysnd1,Pnpt1,Isca2,Ahsg,Ndufaf7,Ndufb8,Cox20,Entpd2,Nfs1,Ndufc2,Qprt,Dlc1,Apoa4,Foxred1,Aifm1,Shtn1,Lonp1,Acmsd,Ttc19,Uqcr10,Isca1,Myoz3,Eif2d,Rtn3,Pex5,Pacs2,Sec16b,Glul,Aldoa,Ndufa9,Emc6,Ndufa13,Srr,Cth,Dnajb12,Opa1,Ciapin1,Ripk1,Mms19,Sco2
Wildtype	#FF9200	GO.0009083	branched-chain amino acid catabolic process	6.1e-05	0.00092	Auh,Mccc1,Bcat2,Bckdhb
Wildtype	#FF9200	GO.0065008	regulation of biological quality	6.26e-05	0.00094	Plin2,Txnrd3,Akt1,Narfl,Angptl4,Gstm7,G6pdx,Mlxipl,Prkaca,Ampd3,Adh5,Bcl2l1,Lpl,Cox11,Dtd2,Smdt1,Pdia5,Ahsg,Afg3l2,Rbp4,Prdx3,Hspd1,Slc39a10,Agxt,F13b,Iars2,Entpd2,Pck1,Fabp4,Zbtb7b,Angptl3,Ppt1,Triap1,Ndufc2,Dgat2,Bcat2,Dlc1,Slc25a4,Apoa4,Irs2,Pck2,Shtn1,Oma1,Pygm,Gpi1,Hamp,Rbp1,Alas2,Aarsd1,Fabp3,mt-Co2,Glul,Aldoa,Uprt,Lgals1,Rmdn3,Acadvl,Aco1,Dld,Pm20d1,Snca,Mpv17,Spg7,Mtch2,Herpud1,Opa1,Txndc…
Wildtype	#FF9200	GO.0019262	N-acetylneuraminate catabolic process	6.31e-05	0.00094	Amdhd2,Nagk,Renbp
Wildtype	#FF9200	GO.0019725	cellular homeostasis	6.35e-05	0.00095	Txnrd3,Gstm7,Mlxipl,Prkaca,Smdt1,Pdia5,Afg3l2,Prdx3,Slc39a10,Ppt1,Dgat2,Irs2,Pygm,Hamp,Alas2,Aldoa,Lgals1,Rmdn3,Aco1,Dld,Snca,Herpud1,Txndc9,Sco2
Wildtype	#FF9200	GO.0070584	mitochondrion morphogenesis	7.67e-05	0.0011	Bcl2l1,Pnpt1,Polg2,Ssbp1,Opa1
Wildtype	#FF9200	GO.0001666	response to hypoxia	7.39e-05	0.0011	Npepps,Akt1,Narfl,Angptl4,Cygb,Fundc1,Hspd1,Pck1,Ucp3,Lonp1,Pygm,Alas2,Sirt2
Wildtype	#FF9200	GO.0009116	nucleoside metabolic process	8.23e-05	0.0012	Ampd3,Prps1,Pnp,Uprt,Upp2,Adal,Opa1,Txndc9
Wildtype	#FF9200	GO.0044272	sulfur compound biosynthetic process	8.88e-05	0.0013	Acss1,Acsl4,Mat2b,Tpk1,Mlycd,Dld,Cth
Wildtype	#FF9200	GO.0044262	cellular carbohydrate metabolic process	8.75e-05	0.0013	Akt1,Pck1,Angptl3,Dgat2,Nagk,Pygm,Abhd10,Sord,Gpd2
Wildtype	#FF9200	GO.0043933	protein-containing complex subunit organization	8.96e-05	0.0013	Angptl4,Cox16,Tcap,Acad9,Lpl,Ndufa1,Tysnd1,Pnpt1,Mtrf1,Ahsg,Ndufaf7,Ndufb8,Cox20,Entpd2,Ndufc2,Qprt,Apoa4,Foxred1,Aifm1,Lonp1,Acmsd,Ttc19,Uqcr10,Eif2d,Pex5,Sec16b,Glul,Aldoa,Ndufa9,Ndufa13,Srr,Cth,Dnajb12,Opa1,Ripk1,Sco2
Wildtype	#FF9200	GO.0042221	response to chemical	9.34e-05	0.0013	Plin2,Txnrd3,Npepps,Akt1,Gstm7,G6pdx,Mlxipl,Prkaca,Adh5,Bcl2l1,Lpl,Cpeb4,Pnpt1,Cygb,Cyc1,Sdf2l1,Rbp4,Prdx3,Fundc1,Hspd1,Agxt,Entpd2,Pck1,Fabp4,Zbtb7b,Angptl3,Ucp3,Dgat2,Bcat2,Acsl4,Erlin2,Slc25a4,Cox4i1,Apoa4,Map2k5,Man1b1,Irs2,Sepw1,Aifm1,Lonp1,Eprs,Pygm,Gpi1,Slc25a26,Rbp1,Cebpb,Lpin1,Fabp3,Eno3,Sirt2,mt-Nd1,Glul,Uprt,Ndufa9,Lgals1,Aco1,Ndufa13,Sord,Snca,Rpn2,Srr,Cth,Mpv17,Apod,Dnajb12,Herpud1,R…
Wildtype	#FF9200	GO.0017004	cytochrome complex assembly	8.78e-05	0.0013	Cox16,Cox20,Ttc19,Uqcr10,Sco2
Wildtype	#FF9200	GO.0009628	response to abiotic stimulus	9.41e-05	0.0013	Npepps,Akt1,Narfl,Angptl4,Prkaca,Bcl2l1,Tcap,Lpl,Cpeb4,Cygb,Rbp4,Fundc1,Hspd1,Pck1,Triap1,Ucp3,Aifm1,Lonp1,Pnp,Pygm,Gpi1,Alas2,Sirt2,mt-Co2,Acadvl,Sord,l7Rn6,Mtch2,Adssl1
Wildtype	#FF9200	GO.0006720	isoprenoid metabolic process	8.88e-05	0.0013	Adh5,Rbp4,Phyh,Dgat2,Rbp1,Fdps,Hmgcs2
Wildtype	#FF9200	GO.0006071	glycerol metabolic process	9.48e-05	0.0013	Pck1,Angptl3,Dgat2,Gpd2
Wildtype	#FF9200	GO.1901606	alpha-amino acid catabolic process	0.0001	0.0015	Ftcd,Auh,Agxt,Mccc1,Fah,Bcat2,Gstz1
Wildtype	#FF9200	GO.0051336	regulation of hydrolase activity	0.00011	0.0015	Akt1,Angptl4,Cstb,Dnajb1,Bcl2l1,Dnajb6,Clpx,Arhgap31,Ahsg,Prdx3,Hspd1,Slc39a10,Angptl3,Ppt1,Triap1,Ssbp1,Dlc1,Apoa4,Map2k5,Aifm1,Gpi1,Stard13,Cast,Mtch1,Ndufa13,Snca,Renbp,Mtch2,Herpud1,Dnajb2
Wildtype	#FF9200	GO.0050994	regulation of lipid catabolic process	0.00011	0.0015	Akt1,Tysnd1,Angptl3,Apoa4,Irs2,Mlycd
Wildtype	#FF9200	GO.1900542	regulation of purine nucleotide metabolic process	0.00012	0.0016	Mlxipl,Bcl2l1,Dnajc15,Ndufc2,mt-Co2,Snca,Mtch2
Wildtype	#FF9200	GO.0070328	triglyceride homeostasis	0.00011	0.0016	Angptl4,Lpl,Angptl3,Dgat2,Apoa4
Wildtype	#FF9200	GO.1990748	cellular detoxification	0.00013	0.0017	Txnrd3,Gstm7,Adh5,Cygb,Prdx3,Apoa4,Sepw1
Wildtype	#FF9200	GO.0071840	cellular component organization or biogenesis	0.00012	0.0017	Ftcd,Akt1,Narfl,Angptl4,Cox16,Mtfp1,Bcl2l1,Tcap,Dnajb6,Acad9,Lpl,Ndufa1,Pex7,Tysnd1,Timm13,Pnpt1,Polg2,Isca2,Mtrf1,Tomm22,Ahsg,Ndufaf7,Afg3l2,Prdx3,Fundc1,Ndufb8,Hspd1,Cox20,Entpd2,Mtx2,Nfs1,Ppt1,Dnajc2,Rer1,Triap1,Ssbp1,Tomm40,Ndufc2,Qprt,Acsl4,Dlc1,Slc25a4,Apoa4,Nudt16,Foxred1,Aifm1,Shtn1,Lonp1,Pnp,Oma1,Noa1,Acmsd,Ttc19,Uqcr10,Isca1,Timm29,Myoz3,Eif2d,Rtn3,Lpin1,Cgnl1,Sirt2,Aifm2,Pex5,Pacs2,Sec…
Wildtype	#FF9200	GO.0042981	regulation of apoptotic process	0.00012	0.0017	Akt1,Angptl4,G6pdx,Bcl2l1,Dnajb6,Cpeb4,Vdac2,Tomm22,Sdf2l1,Prdx3,Hspd1,Slc39a10,Bag1,Ppt1,Triap1,Tomm40,Dlc1,Slc25a4,Map2k5,Irs2,Aifm1,Pnp,Gpi1,Cast,Cebpb,Sirt2,Aifm2,Mtch1,Ndufa13,Snca,Cth,Mtch2,Herpud1,Opa1,Ciapin1,Ripk1
Wildtype	#FF9200	GO.0006081	cellular aldehyde metabolic process	0.00013	0.0017	G6pdx,Adh5,Tkt,Rbp4,Agxt,Gpi1
Wildtype	#FF9200	GO.0031998	regulation of fatty acid beta-oxidation	0.00014	0.0019	Akt1,Tysnd1,Irs2,Mlycd
Wildtype	#FF9200	GO.0006103	2-oxoglutarate metabolic process	0.00014	0.0019	Ogdh,Phyh,Ccbl2,Dld
Wildtype	#FF9200	GO.0007568	aging	0.00015	0.002	Akt1,Canx,Pck1,Ucp3,Lonp1,Eno3,Dld,Snca,Rpn2,Srr,Apod,Opa1
Wildtype	#FF9200	GO.1990845	adaptive thermogenesis	0.00017	0.0022	Zbtb7b,Ucp3,Oma1,Pm20d1
Wildtype	#FF9200	GO.0015908	fatty acid transport	0.00017	0.0022	Plin2,Fabp4,Acsl4,Eprs,Fabp3,Cpt1b
Wildtype	#FF9200	GO.0006757	ATP generation from ADP	0.00016	0.0022	Ogdh,Adpgk,Gpi1,Eno3,Aldoa
Wildtype	#FF9200	GO.0006096	glycolytic process	0.00016	0.0022	Ogdh,Adpgk,Gpi1,Eno3,Aldoa
Wildtype	#FF9200	GO.1900371	regulation of purine nucleotide biosynthetic process	0.00019	0.0025	Mlxipl,Bcl2l1,Ndufc2,mt-Co2,Snca,Mtch2
Wildtype	#FF9200	GO.0045861	negative regulation of proteolysis	0.00019	0.0025	Akt1,Cstb,Bcl2l1,Dnajb6,Ahsg,Prdx3,Triap1,Map2k5,Gpi1,Cast,Snca,Renbp,Herpud1,Dnajb2
Wildtype	#FF9200	GO.0090201	negative regulation of release of cytochrome c from mitochondria	0.0002	0.0026	Akt1,Bcl2l1,Triap1,Opa1
Wildtype	#FF9200	GO.0071616	acyl-CoA biosynthetic process	0.0002	0.0026	Acss1,Acsl4,Mlycd,Dld
Wildtype	#FF9200	GO.0044275	cellular carbohydrate catabolic process	0.0002	0.0026	Pygm,Abhd10,Sord,Gpd2
Wildtype	#FF9200	GO.0042455	ribonucleoside biosynthetic process	0.0002	0.0026	Pnp,Uprt,Upp2,Adal,Txndc9
Wildtype	#FF9200	GO.0009119	ribonucleoside metabolic process	0.0002	0.0026	Ampd3,Pnp,Uprt,Upp2,Adal,Opa1,Txndc9
Wildtype	#FF9200	GO.0097428	protein maturation by iron-sulfur cluster transfer	0.00021	0.0027	Isca2,Isca1,Mms19
Wildtype	#FF9200	GO.0070127	tRNA aminoacylation for mitochondrial protein translation	0.00021	0.0027	Gars,Polg2,Dars2
Wildtype	#FF9200	GO.0045454	cell redox homeostasis	0.00021	0.0027	Txnrd3,Pdia5,Prdx3,Dld,Txndc9,Sco2
Wildtype	#FF9200	GO.0006551	leucine metabolic process	0.00021	0.0027	Auh,Mccc1,Bcat2
Wildtype	#FF9200	GO.0009991	response to extracellular stimulus	0.00022	0.0028	Akt1,Angptl4,Cpeb4,Dnajc15,Hspd1,Pck1,Ucp3,Acsl4,Cox4i1,Aifm1,Oma1,Hamp,Rbp1,Sirt2,Glul,Sord,Adssl1
Wildtype	#FF9200	GO.0006869	lipid transport	0.00023	0.0028	Plin2,Rbp4,Fabp4,Triap1,Acsl4,Apoa4,Eprs,Apof,Fabp3,Cpt1b,Apod
Wildtype	#FF9200	GO.0045922	negative regulation of fatty acid metabolic process	0.00024	0.0029	Akt1,Dgat2,Erlin2,Acadvl
Wildtype	#FF9200	GO.0002931	response to ischemia	0.00025	0.0031	Bcl2l1,Cpeb4,Hspd1,Aifm1,Mlycd
Wildtype	#FF9200	GO.1903578	regulation of ATP metabolic process	0.00027	0.0032	Mlxipl,Bcl2l1,Dnajc15,Ndufc2,mt-Co2,Mtch2
Wildtype	#FF9200	GO.0044085	cellular component biogenesis	0.00026	0.0032	Narfl,Angptl4,Cox16,Tcap,Acad9,Ndufa1,Tysnd1,Pnpt1,Isca2,Ahsg,Ndufaf7,Ndufb8,Cox20,Entpd2,Nfs1,Ndufc2,Qprt,Dlc1,Apoa4,Foxred1,Aifm1,Shtn1,Lonp1,Noa1,Acmsd,Ttc19,Uqcr10,Isca1,Myoz3,Eif2d,Rtn3,Pex5,Pacs2,Sec16b,Glul,Aldoa,Ndufa9,Emc6,Ndufa13,Srr,Cth,Dnajb12,Opa1,Ciapin1,Ripk1,Mms19,Sco2
Wildtype	#FF9200	GO.0090084	negative regulation of inclusion body assembly	0.00029	0.0035	Dnajb1,Dnajb6,Dnajb2
Wildtype	#FF9200	GO.0034660	ncRNA metabolic process	0.00029	0.0036	Gars,Polg2,Dtd2,Iars2,Thumpd3,Mto1,Nudt16,Dars2,Eprs,Cars2,Aarsd1,Elac2,Mtfmt,Trmt5,Wars
Wildtype	#FF9200	GO.0031667	response to nutrient levels	0.00032	0.0038	Akt1,Angptl4,Cpeb4,Dnajc15,Hspd1,Pck1,Ucp3,Acsl4,Cox4i1,Aifm1,Oma1,Rbp1,Sirt2,Glul,Sord,Adssl1
Wildtype	#FF9200	GO.0000266	mitochondrial fission	0.00032	0.0038	Mtfp1,Lpin1,Mtch2,Opa1
Wildtype	#FF9200	GO.0016310	phosphorylation	0.00033	0.0039	Akt1,Ogdh,Prkaca,Cyc1,Ndufb8,Adpgk,Pck1,Ndufc2,Prps1,Cox4i1,Map2k5,Nagk,Ak5,Gpi1,Uqcr10,Tpk1,Eno3,mt-Co2,mt-Nd5,Pgm2l1,Aldoa,Uprt,Dld,Snca,Mtch2,Adck1,Ripk1
Wildtype	#FF9200	GO.0032868	response to insulin	0.00034	0.004	Akt1,Rbp4,Pck1,Zbtb7b,Ucp3,Irs2,Eprs,Lpin1,Fabp3,Uprt
Wildtype	#FF9200	GO.0015909	long-chain fatty acid transport	0.00034	0.004	Plin2,Fabp4,Eprs,Fabp3,Cpt1b
Wildtype	#FF9200	GO.0014823	response to activity	0.00033	0.004	Mtfp1,Hspd1,Pck1,Ucp3,Sco2,Adssl1
Wildtype	#FF9200	GO.0051346	negative regulation of hydrolase activity	0.00036	0.0042	Akt1,Angptl4,Cstb,Bcl2l1,Dnajb6,Ahsg,Prdx3,Angptl3,Triap1,Map2k5,Gpi1,Cast,Snca,Renbp,Herpud1
Wildtype	#FF9200	GO.2001171	positive regulation of ATP biosynthetic process	0.00037	0.0043	Mlxipl,Bcl2l1,Ndufc2,mt-Co2
Wildtype	#FF9200	GO.0043524	negative regulation of neuron apoptotic process	0.00037	0.0043	Bcl2l1,Cpeb4,Prdx3,Hspd1,Bag1,Ppt1,Gpi1,Cebpb,Snca
Wildtype	#FF9200	GO.0033365	protein localization to organelle	0.00036	0.0043	Akt1,Dnajb6,Pex7,Timm13,Tomm22,Pmm2,March5,Hspd1,Mtx2,Ssr3,Bag1,Tomm40,Timm29,Pex5,Ndufa13,l7Rn6,Mtch2
Wildtype	#FF9200	GO.0006811	ion transport	0.00037	0.0043	Plin2,Atp6v1f,Cox6c,Atp5s,Vdac2,Smdt1,Cyc1,Afg3l2,Rbp4,Slc39a10,Agxt,Fabp4,Triap1,Tomm40,Ucp3,Acsl4,Slc25a4,Cox4i1,Apoa4,Slc25a20,Eprs,Fabp3,mt-Co2,mt-Atp8,Cpt1b,Opa1,Atp5j2,Sco2,Vdac3
Wildtype	#FF9200	GO.2000192	negative regulation of fatty acid transport	0.00038	0.0044	Akt1,Acsl4,Irs2
Wildtype	#FF9200	GO.0045039	protein insertion into mitochondrial inner membrane	0.00038	0.0044	Timm13,Timm29,Ndufa13
Wildtype	#FF9200	GO.0009060	aerobic respiration	0.00038	0.0044	Ogdh,Cox20,Cox4i1,Uqcr10,Mdh1,Aco1
Wildtype	#FF9200	GO.0006782	protoporphyrinogen IX biosynthetic process	0.00038	0.0044	Urod,Alas2,Alas1
Wildtype	#FF9200	GO.2001169	regulation of ATP biosynthetic process	0.00041	0.0047	Mlxipl,Bcl2l1,Ndufc2,mt-Co2,Mtch2
Wildtype	#FF9200	GO.0060191	regulation of lipase activity	0.00041	0.0047	Angptl4,Angptl3,Ppt1,Dlc1,Apoa4,Snca
Wildtype	#FF9200	GO.0008203	cholesterol metabolic process	0.00042	0.0048	G6pdx,Angptl3,Erlin2,Apoa4,Apof,Fdps,Hmgcs2
Wildtype	#FF9200	GO.0043523	regulation of neuron apoptotic process	0.00045	0.0051	G6pdx,Bcl2l1,Cpeb4,Prdx3,Hspd1,Bag1,Ppt1,Aifm1,Gpi1,Cebpb,Snca
Wildtype	#FF9200	GO.0009409	response to cold	0.00045	0.0051	Lpl,Hspd1,Ucp3,mt-Co2,Acadvl
Wildtype	#FF9200	GO.0090150	establishment of protein localization to membrane	0.00046	0.0052	Timm13,Tomm22,Ssr3,Tomm40,Timm29,Pex5,Ndufa13,Mtch2
Wildtype	#FF9200	GO.0006810	transport	0.00046	0.0052	Plin2,Akt1,Atp6v1f,Bcl2l1,Cox6c,Pex7,Timm13,Canx,Pnpt1,Cygb,Atp5s,Vdac2,Dnajc15,Tomm22,Smdt1,Cyc1,Pmm2,Afg3l2,Rbp4,Tram1,Hspd1,Slc39a10,Agxt,Mtx2,Fabp4,Ssr3,Zbtb7b,Ppt1,Rer1,Triap1,Tomm40,Ucp3,Acsl4,Slc25a4,Cox4i1,Apoa4,Slc25a20,Eprs,Apof,Slc25a26,Timm29,Rtn3,Fabp3,Pex5,mt-Co2,mt-Atp8,Sec16b,Uprt,Aco1,Cpt1b,Ndufa13,Snca,Spg7,l7Rn6,Apod,Mtch2,Herpud1,Opa1,Atp5j2,Sco2,Vdac3
Wildtype	#FF9200	GO.0046322	negative regulation of fatty acid oxidation	0.00049	0.0055	Akt1,Dgat2,Acadvl
Wildtype	#FF9200	GO.0043457	regulation of cellular respiration	0.00049	0.0055	Prkaca,Pnpt1,Dnajc15,Noa1
Wildtype	#FF9200	GO.0036444	calcium import into the mitochondrion	0.00049	0.0055	Smdt1,Afg3l2,Opa1
Wildtype	#FF9200	GO.0034599	cellular response to oxidative stress	0.0005	0.0055	Akt1,G6pdx,Pnpt1,Prdx3,Apoa4,Aifm1,Lonp1,Sirt2,Snca,Mpv17
Wildtype	#FF9200	GO.0010939	regulation of necrotic cell death	0.00049	0.0055	Ndufc2,Slc25a4,mt-Co2,Ripk1
Wildtype	#FF9200	GO.1900117	regulation of execution phase of apoptosis	0.00063	0.0068	Bcl2l1,Dlc1,Aifm1,Sirt2
Wildtype	#FF9200	GO.0090181	regulation of cholesterol metabolic process	0.00063	0.0068	Dgat2,Erlin2,Fdps,Acadvl
Wildtype	#FF9200	GO.0042632	cholesterol homeostasis	0.00061	0.0068	Lpl,Fabp4,Angptl3,Dgat2,Apoa4,Fabp3
Wildtype	#FF9200	GO.0006000	fructose metabolic process	0.00062	0.0068	Gnpda1,Aldoa,Sord
Wildtype	#FF9200	GO.0010823	negative regulation of mitochondrion organization	0.00064	0.0069	Akt1,Bcl2l1,Triap1,Oma1,Opa1
Wildtype	#FF9200	GO.0006635	fatty acid beta-oxidation	0.00064	0.0069	Pex7,Auh,Pex5,Acadvl,Cpt1b
Wildtype	#FF9200	GO.2001234	negative regulation of apoptotic signaling pathway	0.00066	0.007	Akt1,Bcl2l1,Vdac2,Triap1,Map2k5,Ndufa13,Cth,Herpud1,Opa1,Ripk1
Wildtype	#FF9200	GO.0098869	cellular oxidant detoxification	0.00065	0.007	Txnrd3,Gstm7,Cygb,Prdx3,Apoa4,Sepw1
Wildtype	#FF9200	GO.2000377	regulation of reactive oxygen species metabolic process	0.0007	0.0074	Akt1,G6pdx,Hspd1,Ndufc2,Sirt2,mt-Co2,Snca,Mpv17,Ripk1
Wildtype	#FF9200	GO.0006749	glutathione metabolic process	0.00069	0.0074	Txnrd3,Gstm7,G6pdx,Gstz1,Cth
Wildtype	#FF9200	GO.1902600	proton transmembrane transport	0.00074	0.0078	Atp6v1f,Cox6c,Cyc1,Ucp3,Cox4i1,mt-Co2,mt-Atp8
Wildtype	#FF9200	GO.0044070	regulation of anion transport	0.00074	0.0078	Akt1,Triap1,Acsl4,Irs2,Cebpb,Snca,Ripk1
Wildtype	#FF9200	GO.0106074	aminoacyl-tRNA metabolism involved in translational fidelity	0.00076	0.008	Dtd2,Iars2,Aarsd1
Wildtype	#FF9200	GO.0036503	ERAD pathway	0.00079	0.0082	Sdf2l1,Erlin2,Man1b1,Dnajb12,Herpud1,Dnajb2
Wildtype	#FF9200	GO.1901215	negative regulation of neuron death	0.0008	0.0083	Bcl2l1,Cpeb4,Prdx3,Hspd1,Bag1,Ppt1,Gpi1,Cebpb,Pm20d1,Snca
Wildtype	#FF9200	GO.0043280	positive regulation of cysteine-type endopeptidase activity involved in apoptotic process	0.00082	0.0084	Hspd1,Dlc1,Aifm1,Mtch1,Ndufa13,Snca,Mtch2
Wildtype	#FF9200	GO.0034308	primary alcohol metabolic process	0.00081	0.0084	Adh5,Rbp4,Dgat2,Aldh1b1,Rbp1
Wildtype	#FF9200	GO.0043086	negative regulation of catalytic activity	0.00082	0.0085	Akt1,Angptl4,Cstb,Bcl2l1,Dnajb6,Cox11,Ahsg,Prdx3,F13b,Fabp4,Zgpat,Angptl3,Triap1,Map2k5,Irs2,Gpi1,Cast,Snca,Renbp,Herpud1,Wars
Wildtype	#FF9200	GO.0070150	mitochondrial glycyl-tRNA aminoacylation	0.0009	0.0092	Gars,Polg2
Wildtype	#FF9200	GO.0046370	fructose biosynthetic process	0.0009	0.0092	Gnpda1,Sord
Wildtype	#FF9200	GO.0034418	urate biosynthetic process	0.0009	0.0092	Prps1,Pnp
Wildtype	#FF9200	GO.0046185	aldehyde catabolic process	0.00093	0.0094	Adh5,Agxt,Gpi1
Wildtype	#FF9200	GO.0006721	terpenoid metabolic process	0.00094	0.0094	Adh5,Rbp4,Dgat2,Rbp1,Fdps
Wildtype	#FF9200	GO.0006120	mitochondrial electron transport, NADH to ubiquinone	0.00093	0.0094	Ndufb8,Ndufc2,Dld
Wildtype	#FF9200	GO.0006085	acetyl-CoA biosynthetic process	0.00093	0.0094	Acss1,Mlycd,Dld
Wildtype	#FF9200	GO.0007031	peroxisome organization	0.00099	0.0098	Pex7,Pex5,Sec16b,Acot8
Wildtype	#FF9200	GO.0015718	monocarboxylic acid transport	0.00099	0.0099	Plin2,Rbp4,Fabp4,Acsl4,Eprs,Fabp3,Cpt1b
Wildtype	#FF9200	GO.0046889	positive regulation of lipid biosynthetic process	0.001	0.0104	Akt1,Mlxipl,Dgat2,Apoa4,Fabp3,Fdps
Wildtype	#FF9200	GO.0034976	response to endoplasmic reticulum stress	0.0011	0.0105	Sdf2l1,Pdia5,Erlin2,Man1b1,Aifm1,Cebpb,Dnajb12,Herpud1,Dnajb2
Wildtype	#FF9200	GO.0006695	cholesterol biosynthetic process	0.0011	0.0108	G6pdx,Apoa4,Fdps,Hmgcs2
Wildtype	#FF9200	GO.0046033	AMP metabolic process	0.0011	0.011	Ampd3,Prps1,Adssl1
Wildtype	#FF9200	GO.0009070	serine family amino acid biosynthetic process	0.0011	0.011	Agxt,Srr,Cth
Wildtype	#FF9200	GO.0006107	oxaloacetate metabolic process	0.0011	0.011	Pck1,Pck2,Mdh1
Wildtype	#FF9200	GO.0055085	transmembrane transport	0.0012	0.0118	Atp6v1f,Cox6c,Pex7,Timm13,Pnpt1,Vdac2,Tomm22,Smdt1,Cyc1,Afg3l2,Rbp4,Hspd1,Slc39a10,Tomm40,Ucp3,Slc25a4,Cox4i1,Slc25a20,Slc25a26,Timm29,Pex5,mt-Co2,mt-Atp8,Ndufa13,Opa1,Vdac3
Wildtype	#FF9200	GO.0000302	response to reactive oxygen species	0.0012	0.0118	Txnrd3,Akt1,Prdx3,Hspd1,Ucp3,Apoa4,Aifm1,Mpv17,Apod
Wildtype	#FF9200	GO.1901607	alpha-amino acid biosynthetic process	0.0013	0.0121	Agxt,Bcat2,Glul,Srr,Cth
Wildtype	#FF9200	GO.2001243	negative regulation of intrinsic apoptotic signaling pathway	0.0013	0.0125	Bcl2l1,Vdac2,Triap1,Ndufa13,Herpud1,Opa1
Wildtype	#FF9200	GO.0040008	regulation of growth	0.0013	0.0125	Akt1,G6pdx,Bcl2l1,Pnpt1,Tkt,Ahsg,Afg3l2,Rbp4,Ppt1,Dnajc2,Acsl4,Slc25a4,Map2k5,Shtn1,Pex5,Fdps,Ndufa13,Cth,Dnajb2
Wildtype	#FF9200	GO.0051248	negative regulation of protein metabolic process	0.0013	0.0126	Akt1,G6pdx,Cstb,Mlxipl,Bcl2l1,Dnajb6,Cpeb4,Ahsg,Prdx3,F13b,Fabp4,Zgpat,Bag1,Triap1,Map2k5,Eprs,Gpi1,Cast,Sirt2,Acot8,Snca,Renbp,Apod,Herpud1,Wars,Dnajb2
Wildtype	#FF9200	GO.0045862	positive regulation of proteolysis	0.0013	0.0126	Akt1,Clpx,Hspd1,Dlc1,Aifm1,Sirt2,Mtch1,Ndufa13,Snca,Mtch2,Herpud1,Dnajb2
Wildtype	#FF9200	GO.0034622	cellular protein-containing complex assembly	0.0013	0.0126	Cox16,Tcap,Acad9,Ndufa1,Ndufaf7,Ndufb8,Cox20,Ndufc2,Foxred1,Aifm1,Lonp1,Ttc19,Uqcr10,Eif2d,Ndufa9,Ndufa13,Dnajb12,Opa1,Sco2
Wildtype	#FF9200	GO.0006458	'de novo' protein folding	0.0013	0.0126	Dnajb1,Hspd1,Bag1,Dnajb12
Wildtype	#FF9200	GO.1901362	organic cyclic compound biosynthetic process	0.0014	0.0128	Ogdh,Gars,G6pdx,Mlxipl,Ampd3,Polg2,Atp5s,Cyc1,Pmm2,Adpgk,Entpd2,Acss1,Zgpat,Nfs1,Zbtb7b,Urod,Dnajc2,Qprt,Acsl4,Prps1,Apoa4,Nudt16,Ak5,Pnp,Gpi1,Tceal1,Tpk1,Alas2,Cebpb,Lpin1,Eno3,Sirt2,Safb2,Fdps,mt-Atp8,Aldoa,Uprt,Hmgcs2,Mlycd,Upp2,Dld,Uap1,Alas1,Snca,Adal,Txndc9,Atp5j2,Mms19,Adssl1
Wildtype	#FF9200	GO.0009064	glutamine family amino acid metabolic process	0.0014	0.0135	Ftcd,Fah,Dglucy,Glul,Adssl1
Wildtype	#FF9200	GO.0010726	positive regulation of hydrogen peroxide metabolic process	0.0015	0.0139	mt-Co2,Snca
Wildtype	#FF9200	GO.0046890	regulation of lipid biosynthetic process	0.0015	0.014	Akt1,Mlxipl,Dgat2,Erlin2,Apoa4,Fabp3,Fdps,Acadvl
Wildtype	#FF9200	GO.0010952	positive regulation of peptidase activity	0.0015	0.0144	Clpx,Hspd1,Dlc1,Aifm1,Mtch1,Ndufa13,Snca,Mtch2
Wildtype	#FF9200	GO.0051004	regulation of lipoprotein lipase activity	0.0016	0.0145	Angptl4,Angptl3,Apoa4
Wildtype	#FF9200	GO.0097009	energy homeostasis	0.0016	0.0149	Mlxipl,Ampd3,Oma1,Pm20d1
Wildtype	#FF9200	GO.0042304	regulation of fatty acid biosynthetic process	0.0016	0.0149	Mlxipl,Erlin2,Apoa4,Acadvl
Wildtype	#FF9200	GO.0042493	response to drug	0.0017	0.0156	Plin2,Gstm7,G6pdx,Bcl2l1,Lpl,Cygb,Rbp4,Prdx3,Hspd1,Slc25a4,Aifm1,Gpi1,Slc25a26,Fabp3,Eno3,mt-Nd1,Lgals1,Sord,Snca,Rpn2,Srr,Apod,Adssl1
Wildtype	#FF9200	GO.0006109	regulation of carbohydrate metabolic process	0.0017	0.0157	Akt1,Mlxipl,Cox11,Dgat2,Irs2,Mlycd,Snca,Mtch2
Wildtype	#FF9200	GO.0051085	chaperone cofactor-dependent protein refolding	0.0018	0.0166	Dnajb1,Bag1,Dnajb12
Wildtype	#FF9200	GO.1901214	regulation of neuron death	0.0019	0.0167	G6pdx,Bcl2l1,Cpeb4,Prdx3,Hspd1,Bag1,Ppt1,Aifm1,Gpi1,Cebpb,Pm20d1,Snca
Wildtype	#FF9200	GO.0008610	lipid biosynthetic process	0.002	0.0178	G6pdx,Lpl,Pex7,Acss1,Pck1,Dgat2,Acsl4,Apoa4,Rbp1,Lpin1,Fdps,Hmgcs2,Mlycd
Wildtype	#FF9200	GO.0043434	response to peptide hormone	0.002	0.0183	Akt1,Pnpt1,Cyc1,Rbp4,Pck1,Zbtb7b,Ucp3,Irs2,Eprs,Lpin1,Fabp3,Uprt
Wildtype	#FF9200	GO.0001558	regulation of cell growth	0.0021	0.0184	Akt1,G6pdx,Ahsg,Ppt1,Dnajc2,Acsl4,Slc25a4,Map2k5,Shtn1,Fdps,Ndufa13,Cth,Dnajb2
Wildtype	#FF9200	GO.0045923	positive regulation of fatty acid metabolic process	0.0021	0.0188	Mlxipl,Apoa4,Irs2,Mlycd
Wildtype	#FF9200	GO.0033617	mitochondrial respiratory chain complex IV assembly	0.0021	0.0188	Cox16,Cox20,Sco2
Wildtype	#FF9200	GO.0009074	aromatic amino acid family catabolic process	0.0021	0.0188	Ftcd,Fah,Gstz1
Wildtype	#FF9200	GO.0055082	cellular chemical homeostasis	0.0022	0.019	Gstm7,Mlxipl,Prkaca,Smdt1,Afg3l2,Slc39a10,Ppt1,Dgat2,Irs2,Pygm,Hamp,Alas2,Lgals1,Rmdn3,Aco1,Snca,Herpud1,Sco2
Wildtype	#FF9200	GO.0106077	histone succinylation	0.0022	0.0195	Ogdh,Dld
Wildtype	#FF9200	GO.0046102	inosine metabolic process	0.0022	0.0195	Pnp,Adal
Wildtype	#FF9200	GO.0010748	negative regulation of long-chain fatty acid import across plasma membrane	0.0022	0.0195	Akt1,Irs2
Wildtype	#FF9200	GO.0006552	leucine catabolic process	0.0022	0.0195	Auh,Mccc1
Wildtype	#FF9200	GO.0051156	glucose 6-phosphate metabolic process	0.0024	0.021	G6pdx,Tkt,Gpi1
Wildtype	#FF9200	GO.0051881	regulation of mitochondrial membrane potential	0.0025	0.0218	Akt1,Bcl2l1,Prdx3,Ndufc2,Mtch2
Wildtype	#FF9200	GO.0046164	alcohol catabolic process	0.0027	0.0232	Adh5,Aldh1b1,Sord,Gpd2
Wildtype	#FF9200	GO.0046148	pigment biosynthetic process	0.0027	0.0232	Urod,Prps1,Alas2,Alas1
Wildtype	#FF9200	GO.0032269	negative regulation of cellular protein metabolic process	0.0027	0.0233	Akt1,G6pdx,Cstb,Mlxipl,Bcl2l1,Dnajb6,Cpeb4,Ahsg,Prdx3,F13b,Fabp4,Zgpat,Bag1,Triap1,Map2k5,Eprs,Gpi1,Cast,Sirt2,Snca,Renbp,Herpud1,Wars,Dnajb2
Wildtype	#FF9200	GO.0009057	macromolecule catabolic process	0.0027	0.0235	Akt1,Clpx,Pnpt1,Auh,Sdf2l1,Ppt1,Erlin2,Nudt16,Man1b1,Lonp1,Oma1,Pygm,Lyplal1,Cast,Sirt2,Dnajb12,Herpud1,Ripk1,Dnajb2
Wildtype	#FF9200	GO.0042326	negative regulation of phosphorylation	0.0028	0.0236	Akt1,Mlxipl,Cox11,Dnajc15,Ahsg,Prdx3,Fabp4,Zgpat,Bag1,Irs2,Sirt2,Snca,Mtch2,Wars
Wildtype	#FF9200	GO.0009746	response to hexose	0.0029	0.0246	Mlxipl,Prkaca,Pck1,Irs2,Glul,Ndufa9,Lgals1
Wildtype	#FF9200	GO.0001523	retinoid metabolic process	0.0029	0.0246	Adh5,Rbp4,Dgat2,Rbp1
Wildtype	#FF9200	GO.0006919	activation of cysteine-type endopeptidase activity involved in apoptotic process	0.003	0.0252	Hspd1,Dlc1,Aifm1,Mtch1,Snca
Wildtype	#FF9200	GO.0010675	regulation of cellular carbohydrate metabolic process	0.003	0.0253	Akt1,Cox11,Dgat2,Irs2,Mlycd,Snca,Mtch2
Wildtype	#FF9200	GO.0031324	negative regulation of cellular metabolic process	0.003	0.0256	Akt1,G6pdx,Cstb,Mlxipl,Dnajb1,Bcl2l1,Dnajb6,Cpeb4,Cox11,Dnajc15,Ahsg,Prdx3,Hspd1,F13b,Fabp4,Zgpat,Zbtb7b,Bag1,Dnajc2,Triap1,Ndufc2,Dgat2,Erlin2,Map2k5,Nudt16,Irs2,Eprs,Acmsd,Gpi1,Hamp,Cast,Cebpb,Lpin1,Wdr6,Sirt2,Acot8,Acadvl,Ndufa13,Snca,Renbp,Apod,Mtch2,Herpud1,Wars,Dnajb2
Wildtype	#FF9200	GO.2000275	regulation of oxidative phosphorylation uncoupler activity	0.0031	0.0258	Slc25a4,Pm20d1
Wildtype	#FF9200	GO.0110096	cellular response to aldehyde	0.0031	0.0258	Adh5,Aifm1
Wildtype	#FF9200	GO.0070900	mitochondrial tRNA modification	0.0031	0.0258	Mto1,Trmt5
Wildtype	#FF9200	GO.0051604	protein maturation	0.0031	0.0258	Tysnd1,Isca2,Afg3l2,Xpnpep3,Oma1,Isca1,Mms19,Spcs3
Wildtype	#FF9200	GO.0051194	positive regulation of cofactor metabolic process	0.0031	0.0258	Mlxipl,mt-Co2,Snca
Wildtype	#FF9200	GO.0009181	purine ribonucleoside diphosphate catabolic process	0.0031	0.0258	Entpd2,Nudt16
Wildtype	#FF9200	GO.0006572	tyrosine catabolic process	0.0031	0.0258	Fah,Gstz1
Wildtype	#FF9200	GO.0000305	response to oxygen radical	0.0031	0.0258	Txnrd3,Ucp3,Apoa4
Wildtype	#FF9200	GO.0009894	regulation of catabolic process	0.0032	0.0264	Akt1,Mlxipl,Prkaca,Tysnd1,Pnpt1,F13b,Angptl3,Apoa4,Irs2,Aifm1,Hamp,Wdr6,Sirt2,Mlycd,Ndufa13,Snca,Mtch2,Herpud1,Dnajb2
Wildtype	#FF9200	GO.0097237	cellular response to toxic substance	0.0033	0.0272	Txnrd3,Gstm7,Adh5,Cygb,Prdx3,Apoa4,Sepw1,Aifm1
Wildtype	#FF9200	GO.0071702	organic substance transport	0.0033	0.0272	Plin2,Akt1,Pex7,Timm13,Pnpt1,Dnajc15,Tomm22,Pmm2,Rbp4,Tram1,Hspd1,Agxt,Mtx2,Fabp4,Ssr3,Zbtb7b,Ppt1,Triap1,Tomm40,Acsl4,Slc25a4,Apoa4,Slc25a20,Eprs,Apof,Slc25a26,Timm29,Fabp3,Pex5,Sec16b,Cpt1b,Ndufa13,l7Rn6,Apod,Herpud1
Wildtype	#FF9200	GO.0071331	cellular response to hexose stimulus	0.0033	0.0272	Mlxipl,Prkaca,Pck1,Irs2,Lgals1
Wildtype	#FF9200	GO.0007029	endoplasmic reticulum organization	0.0034	0.0274	Shtn1,Rtn3,Pex5,Sec16b
Wildtype	#FF9200	GO.0031329	regulation of cellular catabolic process	0.0036	0.0289	Akt1,Mlxipl,Prkaca,Tysnd1,Pnpt1,F13b,Apoa4,Irs2,Aifm1,Hamp,Wdr6,Sirt2,Mlycd,Snca,Mtch2,Herpud1,Dnajb2
Wildtype	#FF9200	GO.0009892	negative regulation of metabolic process	0.0037	0.0299	Akt1,G6pdx,Cstb,Mlxipl,Dnajb1,Bcl2l1,Dnajb6,Cpeb4,Pnpt1,Cox11,Cygb,Auh,Dnajc15,Ahsg,Prdx3,Hspd1,F13b,Fabp4,Zgpat,Zbtb7b,Bag1,Dnajc2,Triap1,Ndufc2,Dgat2,Erlin2,Map2k5,Nudt16,Irs2,Eprs,Acmsd,Gpi1,Hamp,Cast,Cebpb,Lpin1,Wdr6,Sirt2,Acot8,Acadvl,Ndufa13,Snca,Renbp,Apod,Mtch2,Herpud1,Wars,Dnajb2
Wildtype	#FF9200	GO.0044267	cellular protein metabolic process	0.0038	0.0305	Akt1,Adprh,Ogdh,Gars,Prkaca,Adh5,Clpx,Cpeb4,Polg2,L2hgdh,Mrpl57,Mtrf1,Pmm2,Sdf2l1,March5,Mrps23,Ndufaf7,Mrps18b,Afg3l2,Prdx3,Iars2,Pck1,Nfs1,Mrpl37,Ppt1,Mrpl33,Erlin2,Map2k5,Man1b1,Lonp1,Dars2,Rmnd1,Oma1,Eprs,Noa1,Cars2,Lyplal1,Eif2d,Aarsd1,Sirt2,Mtfmt,Ptcd3,Mrpl55,Dld,Rpn2,Cth,Mrpl24,Dnajb12,Herpud1,Wars,Adck1,Ripk1,Spcs3,Dnajb2
Wildtype	#FF9200	GO.0030163	protein catabolic process	0.0038	0.0306	Akt1,Clpx,Sdf2l1,Ppt1,Erlin2,Man1b1,Lonp1,Oma1,Lyplal1,Cast,Sirt2,Dnajb12,Herpud1,Ripk1,Dnajb2
Wildtype	#FF9200	GO.0061050	regulation of cell growth involved in cardiac muscle cell development	0.0039	0.0314	G6pdx,Slc25a4,Fdps
Wildtype	#FF9200	GO.0043279	response to alkaloid	0.004	0.0315	Gstm7,Bcl2l1,Hspd1,Gpi1,Snca,Srr
Wildtype	#FF9200	GO.0051005	negative regulation of lipoprotein lipase activity	0.0041	0.0321	Angptl4,Angptl3
Wildtype	#FF9200	GO.0050801	ion homeostasis	0.0041	0.0321	Gstm7,Mlxipl,Cox11,Smdt1,Afg3l2,Slc39a10,Angptl3,Ppt1,Dgat2,Pygm,Hamp,Alas2,Fabp3,Rmdn3,Aco1,Snca,Herpud1,Sco2
Wildtype	#FF9200	GO.0046874	quinolinate metabolic process	0.0041	0.0321	Qprt,Acmsd
Wildtype	#FF9200	GO.0043097	pyrimidine nucleoside salvage	0.0041	0.0321	Uprt,Upp2
Wildtype	#FF9200	GO.0019405	alditol catabolic process	0.0041	0.0321	Sord,Gpd2
Wildtype	#FF9200	GO.0010040	response to iron(II) ion	0.0041	0.0321	Aco1,Snca
Wildtype	#FF9200	GO.0051345	positive regulation of hydrolase activity	0.0042	0.0326	Akt1,Dnajb1,Dnajb6,Clpx,Arhgap31,Hspd1,Slc39a10,Ssbp1,Dlc1,Apoa4,Aifm1,Stard13,Mtch1,Ndufa13,Snca,Mtch2,Dnajb2
Wildtype	#FF9200	GO.0009266	response to temperature stimulus	0.0042	0.0328	Prkaca,Lpl,Hspd1,Ucp3,mt-Co2,Acadvl,l7Rn6
Wildtype	#FF9200	GO.0009896	positive regulation of catabolic process	0.0043	0.0335	Akt1,Mlxipl,Pnpt1,Angptl3,Apoa4,Irs2,Hamp,Sirt2,Ndufa13,Snca,Herpud1,Dnajb2
Wildtype	#FF9200	GO.0018130	heterocycle biosynthetic process	0.0044	0.0336	Ogdh,Gars,G6pdx,Mlxipl,Ampd3,Polg2,Atp5s,Cyc1,Pmm2,Adpgk,Entpd2,Acss1,Zgpat,Nfs1,Zbtb7b,Urod,Dnajc2,Qprt,Acsl4,Prps1,Nudt16,Ak5,Pnp,Gpi1,Tceal1,Tpk1,Alas2,Cebpb,Lpin1,Eno3,Sirt2,Safb2,mt-Atp8,Aldoa,Uprt,Mlycd,Upp2,Dld,Uap1,Alas1,Adal,Txndc9,Atp5j2,Mms19,Adssl1
Wildtype	#FF9200	GO.0043094	cellular metabolic compound salvage	0.0044	0.0337	Ampd3,Uprt,Upp2
Wildtype	#FF9200	GO.0033036	macromolecule localization	0.0045	0.0342	Plin2,Akt1,Dnajb6,Pex7,Timm13,Pnpt1,Dnajc15,Tomm22,Pmm2,March5,Rbp4,Tram1,Hspd1,Mtx2,Fabp4,Ssr3,Zbtb7b,Bag1,Angptl3,Ppt1,Rer1,Triap1,Tomm40,Dgat2,Acsl4,Apoa4,Eprs,Apof,Timm29,Fabp3,Pex5,Pacs2,Sec16b,Cpt1b,Ndufa13,l7Rn6,Apod,Mtch2,Herpud1
Wildtype	#FF9200	GO.0009725	response to hormone	0.0046	0.0353	Akt1,Prkaca,Pnpt1,Cyc1,Rbp4,Hspd1,Agxt,Pck1,Zbtb7b,Angptl3,Ucp3,Irs2,Aifm1,Lonp1,Eprs,Gpi1,Lpin1,Fabp3,Uprt,Sord
Wildtype	#FF9200	GO.0019438	aromatic compound biosynthetic process	0.0047	0.0359	Ogdh,Gars,G6pdx,Mlxipl,Ampd3,Polg2,Atp5s,Cyc1,Pmm2,Adpgk,Entpd2,Acss1,Zgpat,Zbtb7b,Urod,Dnajc2,Qprt,Acsl4,Prps1,Nudt16,Ak5,Pnp,Gpi1,Tceal1,Tpk1,Alas2,Cebpb,Lpin1,Eno3,Sirt2,Safb2,mt-Atp8,Aldoa,Uprt,Mlycd,Upp2,Dld,Uap1,Alas1,Snca,Adal,Txndc9,Atp5j2,Mms19,Adssl1
Wildtype	#FF9200	GO.0045913	positive regulation of carbohydrate metabolic process	0.0047	0.0361	Akt1,Mlxipl,Dgat2,Irs2,Snca
Wildtype	#FF9200	GO.2001242	regulation of intrinsic apoptotic signaling pathway	0.0048	0.0368	Bcl2l1,Vdac2,Triap1,Ndufa13,Mtch2,Herpud1,Opa1
Wildtype	#FF9200	GO.1903579	negative regulation of ATP metabolic process	0.0049	0.037	Mlxipl,Dnajc15,Mtch2
Wildtype	#FF9200	GO.1901658	glycosyl compound catabolic process	0.0049	0.037	Pnp,Abhd10,Adal
Wildtype	#FF9200	GO.0050996	positive regulation of lipid catabolic process	0.0049	0.037	Angptl3,Apoa4,Irs2
Wildtype	#FF9200	GO.0046165	alcohol biosynthetic process	0.005	0.0374	G6pdx,Pck1,Apoa4,Fdps,Hmgcs2
Wildtype	#FF9200	GO.0042593	glucose homeostasis	0.005	0.0376	Akt1,Mlxipl,Prkaca,Rbp4,Pck1,Irs2,Gpi1,Lgals1
Wildtype	#FF9200	GO.0072523	purine-containing compound catabolic process	0.0051	0.0379	Nudt16,Pnp,Mlycd,Adal
Wildtype	#FF9200	GO.0046902	regulation of mitochondrial membrane permeability	0.0051	0.0379	Bcl2l1,Slc25a4,Spg7,Mtch2
Wildtype	#FF9200	GO.0010517	regulation of phospholipase activity	0.0051	0.0379	Angptl3,Ppt1,Dlc1,Snca
Wildtype	#FF9200	GO.0034372	very-low-density lipoprotein particle remodeling	0.0052	0.0384	Lpl,Apoa4
Wildtype	#FF9200	GO.0006559	L-phenylalanine catabolic process	0.0052	0.0384	Fah,Gstz1
Wildtype	#FF9200	GO.0006167	AMP biosynthetic process	0.0052	0.0384	Prps1,Adssl1
Wildtype	#FF9200	GO.0051179	localization	0.0053	0.0391	Plin2,Akt1,Ogdh,Atp6v1f,Bcl2l1,Dnajb6,Cox6c,Pex7,Timm13,Canx,Pnpt1,Cygb,Atp5s,Vdac2,Dnajc15,Tomm22,Smdt1,Cyc1,Pmm2,March5,Afg3l2,Rbp4,Tram1,Hspd1,Slc39a10,Agxt,Mtx2,Fabp4,Ssr3,Zbtb7b,Bag1,Angptl3,Ppt1,Rer1,Triap1,Tomm40,Ucp3,Dgat2,Acsl4,Slc25a4,Cox4i1,Apoa4,Slc25a20,Shtn1,Eprs,Apof,Stard13,Slc25a26,Timm29,Rtn3,Fabp3,Cd99l2,Pex5,mt-Co2,mt-Atp8,Pacs2,Sec16b,Uprt,Aco1,Cpt1b,Ndufa13,Sord,Snca,Spg7,l7…
Wildtype	#FF9200	GO.0055081	anion homeostasis	0.0054	0.0395	Mlxipl,Angptl3,Dgat2,Fabp3
Wildtype	#FF9200	GO.0051129	negative regulation of cellular component organization	0.0054	0.0395	Akt1,Dnajb1,Bcl2l1,Dnajb6,Vdac2,Dnajc15,Triap1,Dlc1,Apoa4,Oma1,Sirt2,Pex5,Lgals1,Snca,Apod,Opa1,Dnajb2
Wildtype	#FF9200	GO.0042181	ketone biosynthetic process	0.0054	0.0395	Coq5,Gpi1,Ndufa9
Wildtype	#FF9200	GO.0006515	protein quality control for misfolded or incompletely synthesized proteins	0.0054	0.0395	Sdf2l1,Lonp1,Oma1
Wildtype	#FF9200	GO.0045926	negative regulation of growth	0.0056	0.0411	G6pdx,Pnpt1,Ahsg,Rbp4,Ppt1,Dnajc2,Ndufa13,Cth,Dnajb2
Wildtype	#FF9200	GO.0036294	cellular response to decreased oxygen levels	0.0058	0.0423	Npepps,Akt1,Cpeb4,Pck1,Aifm1,Sirt2
Wildtype	#FF9200	GO.1900543	negative regulation of purine nucleotide metabolic process	0.0059	0.0429	Mlxipl,Dnajc15,Mtch2
Wildtype	#FF9200	GO.0042572	retinol metabolic process	0.0059	0.0429	Rbp4,Dgat2,Rbp1
Wildtype	#FF9200	GO.0008299	isoprenoid biosynthetic process	0.0059	0.0429	Rbp1,Fdps,Hmgcs2
Wildtype	#FF9200	GO.0006536	glutamate metabolic process	0.0059	0.0429	Ftcd,Dglucy,Glul
Wildtype	#FF9200	GO.0006099	tricarboxylic acid cycle	0.0059	0.0429	Ogdh,Mdh1,Aco1
Wildtype	#FF9200	GO.0000002	mitochondrial genome maintenance	0.0059	0.0429	Polg2,Mpv17,Opa1
Wildtype	#FF9200	GO.0010821	regulation of mitochondrion organization	0.0061	0.0432	Akt1,Bcl2l1,March5,Triap1,Oma1,Opa1
Wildtype	#FF9200	GO.0006820	anion transport	0.0061	0.0432	Plin2,Vdac2,Rbp4,Agxt,Fabp4,Triap1,Acsl4,Slc25a4,Apoa4,Eprs,Fabp3,Cpt1b,Vdac3
Wildtype	#FF9200	GO.0090324	negative regulation of oxidative phosphorylation	0.0064	0.0456	Mlxipl,Dnajc15
Wildtype	#FF9200	GO.0050790	regulation of catalytic activity	0.0065	0.0456	Akt1,Angptl4,Cstb,Dnajb1,Bcl2l1,Dnajb6,Clpx,Cox11,Arhgap31,Ahsg,Prdx3,Hspd1,Slc39a10,F13b,Fabp4,Zgpat,Bag1,Angptl3,Ppt1,Triap1,Ssbp1,Dlc1,Apoa4,Map2k5,Irs2,Aifm1,Mat2b,Gpi1,Stard13,Cast,Mtch1,Ndufa13,Snca,Renbp,Mtch2,Herpud1,Wars,Ripk1,Dnajb2
Wildtype	#FF9200	GO.0046039	GTP metabolic process	0.0065	0.0456	Ampd3,Pnp,Opa1
Wildtype	#FF9200	GO.0034975	protein folding in endoplasmic reticulum	0.0064	0.0456	Emc1,Emc6
Wildtype	#FF9200	GO.0015711	organic anion transport	0.0065	0.0456	Plin2,Rbp4,Agxt,Fabp4,Triap1,Acsl4,Slc25a4,Apoa4,Eprs,Fabp3,Cpt1b
Wildtype	#FF9200	GO.0010940	positive regulation of necrotic cell death	0.0064	0.0456	mt-Co2,Ripk1
Wildtype	#FF9200	GO.0045598	regulation of fat cell differentiation	0.0067	0.0467	Akt1,Zbtb7b,Zadh2,Cebpb,Lpin1,Sirt2
Wildtype	#FF9200	GO.0009719	response to endogenous stimulus	0.0069	0.0481	Akt1,Gstm7,Prkaca,Bcl2l1,Lpl,Cpeb4,Pnpt1,Cyc1,Rbp4,Hspd1,Agxt,Pck1,Zbtb7b,Angptl3,Ucp3,Irs2,Aifm1,Lonp1,Eprs,Gpi1,Cebpb,Lpin1,Fabp3,Sirt2,Uprt,Sord,Snca
Wildtype	#FF9200	GO.0030308	negative regulation of cell growth	0.007	0.0485	G6pdx,Ahsg,Ppt1,Dnajc2,Ndufa13,Cth,Dnajb2
Wildtype	#FF9200	GO.0046916	cellular transition metal ion homeostasis	0.0071	0.049	Slc39a10,Hamp,Alas2,Aco1,Sco2
Wildtype	#FF9200	GO.0045833	negative regulation of lipid metabolic process	0.0071	0.049	Akt1,Dgat2,Erlin2,Acadvl,Apod
Wildtype	#DBFF00	GO.0016192	vesicle-mediated transport	1.76e-35	6.84e-32	Epn2,Sh3gl1,Amph,Napa,Ctnnb1,Snap47,Tsg101,Vps45,Csnk1d,Gga3,Sar1b,Exoc7,Trappc6b,Pdcd6,Ap3b1,Zfyve16,Ywhaz,Washc5,Snx4,Tbc1d5,Spast,Ap3s1,Ehd1,Cops5,Rab22a,Src,Snx30,Rint1,Vps33a,Snx8,Sec13,Necap1,Ccdc22,Vps35,Vps26b,Arcn1,Vps11,Snx1,Nostrin,Rilp,Lyn,Ptpn23,Ankrd27,Inppl1,Cog6,Arf3,Arf6,Rab2a,Mia3,Rab12,Vps41,Rab43,Syt17,Cltb,Ap1g1,Vps8,Sirpa,Trappc1,Eps15,Tnfaip2,Snx27,Arrb2,Arfrp1,Rab3a,Dmtn,G…
Wildtype	#DBFF00	GO.0008104	protein localization	2.83e-33	5.48e-30	Napa,Ctnnb1,Coro1b,Snap47,Nedd8,Tsg101,Vps45,Csnk1d,Ywhah,Gga3,Tbc1d15,Rab21,Sar1b,Exoc7,Pdcd6,Ap3b1,Zfyve16,Ywhaz,Washc5,Snx4,Tbc1d5,Clic5,Ap3s1,Ehd1,Snx15,Sgol2,Rab22a,Scamp3,Lamtor2,Snx30,Rint1,Vps33a,Snx8,Sec13,Necap1,Arl6ip1,Ccdc22,Psmd10,Vps35,Vps26b,Arcn1,Vps11,Snx1,Gorasp1,Rilp,Snx13,Skp1a,Lyn,Slc7a6os,Ptpn23,Ankrd27,Myrip,Cog6,Arf3,Arf6,Rab2a,Tmed3,Kif1b,Mia3,Rock1,Rab12,Flot2,Vps41,Kifa…
Wildtype	#DBFF00	GO.0015031	protein transport	1.77e-29	2.29e-26	Napa,Snap47,Tsg101,Vps45,Ywhah,Gga3,Tbc1d15,Rab21,Sar1b,Exoc7,Pdcd6,Ap3b1,Zfyve16,Ywhaz,Washc5,Snx4,Tbc1d5,Ap3s1,Ehd1,Snx15,Rab22a,Scamp3,Snx30,Rint1,Vps33a,Snx8,Sec13,Necap1,Arl6ip1,Ccdc22,Vps35,Vps26b,Arcn1,Vps11,Snx1,Gorasp1,Rilp,Snx13,Lyn,Slc7a6os,Ptpn23,Ankrd27,Myrip,Cog6,Arf3,Arf6,Rab2a,Tmed3,Mia3,Rab12,Vps41,Ppp1r3c,Cltb,Ap1g1,Nploc4,Eps15,Ppp3r1,Cd63,Snx27,Akt2,Arrb2,Arfrp1,Rab3a,Dmtn,Cli…
Wildtype	#DBFF00	GO.0051179	localization	7.58e-28	4.12e-25	Epn2,Alkbh7,Sh3gl1,Amph,Napa,Ctnnb1,Coro1b,Snap47,Nedd8,Pten,Tsg101,Vps45,Csnk1d,Ywhah,Gga3,Tbc1d15,Rab21,Sar1b,Ube2b,Exoc7,Trappc6b,Pdcd6,Ap3b1,Zfyve16,Ywhaz,Washc5,Snx4,Tbc1d5,Clic5,Spast,Ap3s1,Ehd1,Snx15,Limd1,Cops5,Sgol2,Stk25,Commd9,Rab22a,Src,Scamp3,Lamtor2,Snx30,Rint1,Vps33a,Snx8,Avl9,Sec13,Necap1,Arl6ip1,Ilk,Ccdc22,Psmd10,Vps35,Vps26b,Arcn1,Vps11,Snx1,Gorasp1,Nostrin,Rilp,Snx13,Skp1a,Lyn,…
Wildtype	#DBFF00	GO.0046907	intracellular transport	2.03e-24	8.76e-22	Napa,Ctnnb1,Snap47,Tsg101,Ywhah,Gga3,Tbc1d15,Rab21,Sar1b,Trappc6b,Pdcd6,Ap3b1,Zfyve16,Ywhaz,Washc5,Snx4,Tbc1d5,Spast,Ap3s1,Ehd1,Snx15,Scamp3,Vps33a,Snx8,Sec13,Arl6ip1,Vps35,Vps26b,Vps11,Snx1,Rilp,Snx13,Lyn,Ptpn23,Ankrd27,Myrip,Arf6,Rab2a,Kif1b,Mia3,Rab12,Vps41,Syt17,Ppp1r3c,Cltb,Ap1g1,Nploc4,Trappc1,Eps15,Ppp3r1,Cd63,Snx27,Akt2,Arfrp1,Rab3a,Clip1,Trappc2,Cfl1,Ap3m1,Arhgap21
Wildtype	#DBFF00	GO.0051641	cellular localization	2.47e-24	9.59e-22	Sh3gl1,Amph,Napa,Ctnnb1,Coro1b,Snap47,Tsg101,Vps45,Csnk1d,Ywhah,Gga3,Tbc1d15,Rab21,Sar1b,Ube2b,Trappc6b,Pdcd6,Ap3b1,Zfyve16,Ywhaz,Washc5,Snx4,Tbc1d5,Spast,Ap3s1,Ehd1,Snx15,Stk25,Scamp3,Lamtor2,Vps33a,Snx8,Sec13,Arl6ip1,Vps35,Vps26b,Vps11,Snx1,Rilp,Snx13,Skp1a,Lyn,Ptpn23,Ankrd27,Dync1li2,Akap9,Myrip,Arf6,Rab2a,Kif1b,Mia3,Rock1,Rab12,Flot2,Vps41,Syt17,Ppp1r3c,Cltb,Ap1g1,Nploc4,Trappc1,Eps15,Tnfaip2…
Wildtype	#DBFF00	GO.0051649	establishment of localization in cell	8.33e-24	2.69e-21	Sh3gl1,Amph,Napa,Ctnnb1,Snap47,Tsg101,Ywhah,Gga3,Tbc1d15,Rab21,Sar1b,Ube2b,Trappc6b,Pdcd6,Ap3b1,Zfyve16,Ywhaz,Washc5,Snx4,Tbc1d5,Spast,Ap3s1,Ehd1,Snx15,Stk25,Scamp3,Vps33a,Snx8,Sec13,Arl6ip1,Vps35,Vps26b,Vps11,Snx1,Rilp,Snx13,Lyn,Ptpn23,Ankrd27,Myrip,Arf6,Rab2a,Kif1b,Mia3,Rab12,Vps41,Syt17,Ppp1r3c,Cltb,Ap1g1,Nploc4,Trappc1,Eps15,Ppp3r1,Cd63,Snx27,Akt2,Arfrp1,Rab3a,Clip1,Trappc2,Cfl1,Ap3m1,Cdc23,A…
Wildtype	#DBFF00	GO.0051234	establishment of localization	1.77e-23	5.27e-21	Epn2,Alkbh7,Sh3gl1,Amph,Napa,Ctnnb1,Snap47,Tsg101,Vps45,Csnk1d,Ywhah,Gga3,Tbc1d15,Rab21,Sar1b,Ube2b,Exoc7,Trappc6b,Pdcd6,Ap3b1,Zfyve16,Ywhaz,Washc5,Snx4,Tbc1d5,Clic5,Spast,Ap3s1,Ehd1,Snx15,Cops5,Stk25,Commd9,Rab22a,Src,Scamp3,Snx30,Rint1,Vps33a,Snx8,Sec13,Necap1,Arl6ip1,Ccdc22,Vps35,Vps26b,Arcn1,Vps11,Snx1,Gorasp1,Nostrin,Rilp,Snx13,Lyn,Slc7a6os,Ptpn23,Clic4,Ankrd27,Slc25a16,Myrip,Inppl1,Cog6,Arf…
Wildtype	#DBFF00	GO.0006810	transport	4.7e-23	1.3e-20	Epn2,Alkbh7,Sh3gl1,Amph,Napa,Ctnnb1,Snap47,Tsg101,Vps45,Csnk1d,Ywhah,Gga3,Tbc1d15,Rab21,Sar1b,Exoc7,Trappc6b,Pdcd6,Ap3b1,Zfyve16,Ywhaz,Washc5,Snx4,Tbc1d5,Clic5,Spast,Ap3s1,Ehd1,Snx15,Cops5,Commd9,Rab22a,Src,Scamp3,Snx30,Rint1,Vps33a,Snx8,Sec13,Necap1,Arl6ip1,Ccdc22,Vps35,Vps26b,Arcn1,Vps11,Snx1,Gorasp1,Nostrin,Rilp,Snx13,Lyn,Slc7a6os,Ptpn23,Clic4,Ankrd27,Slc25a16,Myrip,Inppl1,Cog6,Arf3,Arf6,Rab2a…
Wildtype	#DBFF00	GO.0009987	cellular process	1.56e-22	4.02e-20	Ccm2,Tubgcp3,Epn2,Alkbh7,Ppp5c,Sh3gl1,Dvl3,Arhgef18,Ube2m,Napa,Arpc2,Ctnnb1,Coro1b,Vps72,Ppp2cb,Snap47,Nedd8,Commd8,Pten,Pip4k2c,Anapc1,Tsg101,Ppp1cb,Capza2,Vps45,Qdpr,Ube2a,Csnk1d,Map2k3,Ywhah,Cops3,Cops6,Rab21,Nfic,Wdr82,Ppp2ca,Ube2b,Smek2,Exoc7,Pdcd6,Ap3b1,Bap1,Fbxo4,Ywhaz,Washc5,Snx4,Psmg1,Tbc1d5,Clic5,Spast,Lims2,Impact,Pggt1b,Ap3s1,Txnl1,Ehd1,Snx15,Shoc2,Btbd1,Limd1,Cops5,Sgol2,Stk25,Psmd5,…
Wildtype	#DBFF00	GO.0050789	regulation of biological process	1.25e-21	3.03e-19	Epn2,Alkbh7,Ppp5c,Sh3gl1,Dvl3,Arhgef18,Ube2m,Napa,Arpc2,Ctnnb1,Coro1b,Vps72,Ppp2cb,Snap47,Nedd8,Commd8,Pten,Pip4k2c,Tsg101,Ppp1cb,Capza2,Ube2a,Csnk1d,Map2k3,Ywhah,Gga3,Tbc1d15,Rab21,Nfic,Ppp2ca,Ube2b,Smek2,Exoc7,Pdcd6,Ap3b1,Bap1,Fbxo4,Ywhaz,Washc5,Snx4,Tbc1d5,Clic5,Spast,Lims2,Impact,Pggt1b,Txnl1,Ehd1,Snx15,Shoc2,Btbd1,Limd1,Cops5,Sgol2,Stk25,Psmd14,Commd9,Src,Lamtor2,Rint1,Vps33a,Arpc1a,Sec13,Ps…
Wildtype	#DBFF00	GO.0065007	biological regulation	1.93e-21	4.4e-19	Epn2,Alkbh7,Ppp5c,Sh3gl1,Dvl3,Arhgef18,Ube2m,Napa,Arpc2,Ctnnb1,Coro1b,Vps72,Ppp2cb,Snap47,Nedd8,Commd8,Pten,Pip4k2c,Tsg101,Ppp1cb,Capza2,Ube2a,Csnk1d,Map2k3,Ywhah,Gga3,Tbc1d15,Rab21,Nfic,Ppp2ca,Ube2b,Smek2,Exoc7,Trappc6b,Pdcd6,Ap3b1,Bap1,Fbxo4,Ywhaz,Washc5,Snx4,Tbc1d5,Clic5,Spast,Lims2,Impact,Pggt1b,Txnl1,Ehd1,Snx15,Shoc2,Btbd1,Limd1,Cops5,Sgol2,Stk25,Psmd14,Commd9,Rab22a,Src,Lamtor2,Rint1,Vps33a…
Wildtype	#DBFF00	GO.0051128	regulation of cellular component organization	1.8e-20	3.88e-18	Epn2,Sh3gl1,Dvl3,Arhgef18,Napa,Arpc2,Ctnnb1,Coro1b,Pten,Pip4k2c,Tsg101,Capza2,Csnk1d,Ywhah,Tbc1d15,Rab21,Ube2b,Bap1,Fbxo4,Washc5,Tbc1d5,Impact,Ehd1,Limd1,Sgol2,Stk25,Src,Lamtor2,Arpc1a,Psmc4,Ilk,Arhgap6,Psmd10,Vps35,Vps11,Gorasp1,Dync1li1,Avp,Lyn,Ptpn23,Cyld,Arhgef10l,Ankrd27,Myl12b,Akap9,Inppl1,Arf6,Ubqln2,Rock1,Gsk3a,Vps41,Numbl,Mtss1,Syt17,Ddhd1,Abr,Csnk2a1,Sirpa,Cd63,Ccp110,Usp47,Snx27,Akt2,A…
Wildtype	#DBFF00	GO.0050794	regulation of cellular process	3.32e-20	6.78e-18	Epn2,Ppp5c,Sh3gl1,Dvl3,Arhgef18,Ube2m,Napa,Arpc2,Ctnnb1,Coro1b,Vps72,Ppp2cb,Snap47,Nedd8,Commd8,Pten,Pip4k2c,Tsg101,Ppp1cb,Capza2,Ube2a,Csnk1d,Map2k3,Ywhah,Tbc1d15,Rab21,Nfic,Ppp2ca,Ube2b,Smek2,Pdcd6,Ap3b1,Bap1,Fbxo4,Ywhaz,Washc5,Snx4,Tbc1d5,Spast,Lims2,Impact,Pggt1b,Txnl1,Ehd1,Snx15,Shoc2,Limd1,Cops5,Sgol2,Stk25,Psmd14,Commd9,Src,Lamtor2,Rint1,Arpc1a,Sec13,Psmc4,Arl6ip1,Ilk,Ccdc22,Igbp1,Arhgap6,…
Wildtype	#DBFF00	GO.0048518	positive regulation of biological process	9.43e-20	1.83e-17	Epn2,Ppp5c,Sh3gl1,Dvl3,Ube2m,Arpc2,Ctnnb1,Coro1b,Snap47,Pten,Pip4k2c,Tsg101,Ube2a,Csnk1d,Map2k3,Ywhah,Gga3,Rab21,Nfic,Ppp2ca,Ube2b,Smek2,Pdcd6,Ap3b1,Fbxo4,Washc5,Snx4,Tbc1d5,Spast,Lims2,Impact,Pggt1b,Ehd1,Shoc2,Limd1,Cops5,Sgol2,Stk25,Psmd14,Src,Lamtor2,Arpc1a,Sec13,Psmc4,Arl6ip1,Ilk,Ccdc22,Igbp1,Irak1,Psmd10,Vps35,Vps11,Snx1,Dync1li1,Avp,Git1,Rilp,Lyn,Pkn2,Ptpn23,Cyld,Arhgef10l,Ankib1,Map2k4,Ank…
Wildtype	#DBFF00	GO.0048522	positive regulation of cellular process	1.57e-19	2.76e-17	Epn2,Ppp5c,Sh3gl1,Dvl3,Ube2m,Arpc2,Ctnnb1,Coro1b,Snap47,Pten,Pip4k2c,Tsg101,Ube2a,Csnk1d,Map2k3,Ywhah,Rab21,Nfic,Ppp2ca,Ube2b,Smek2,Pdcd6,Ap3b1,Fbxo4,Washc5,Snx4,Tbc1d5,Spast,Lims2,Impact,Pggt1b,Ehd1,Shoc2,Limd1,Cops5,Sgol2,Stk25,Psmd14,Src,Lamtor2,Arpc1a,Sec13,Psmc4,Ilk,Ccdc22,Igbp1,Irak1,Psmd10,Vps35,Vps11,Dync1li1,Avp,Git1,Lyn,Pkn2,Ptpn23,Cyld,Arhgef10l,Ankib1,Map2k4,Ankrd27,Ppp2r4,Myrip,Nfib,…
Wildtype	#DBFF00	GO.0016043	cellular component organization	1.5e-19	2.76e-17	Ccm2,Tubgcp3,Alkbh7,Ppp5c,Sh3gl1,Arhgef18,Napa,Arpc2,Ctnnb1,Coro1b,Vps72,Ppp2cb,Snap47,Pten,Capza2,Ube2a,Csnk1d,Ywhah,Rab21,Wdr82,Ppp2ca,Ube2b,Pdcd6,Ap3b1,Bap1,Fbxo4,Ywhaz,Washc5,Snx4,Psmg1,Clic5,Spast,Lims2,Impact,Ehd1,Limd1,Sgol2,Stk25,Psmd5,Rab22a,Src,Snx30,Vps33a,Snx8,Arpc1a,Sec13,Arl6ip1,Ilk,Arhgap6,Irak1,Psmd10,Vps35,Vps11,Snx1,Gorasp1,Dync1li1,Git1,Rilp,Skp1a,Lyn,Pkn2,Ptpn23,Cyld,Clic4,Ank…
Wildtype	#DBFF00	GO.0071840	cellular component organization or biogenesis	2.94e-19	4.76e-17	Ccm2,Tubgcp3,Alkbh7,Ppp5c,Sh3gl1,Arhgef18,Napa,Arpc2,Ctnnb1,Coro1b,Vps72,Ppp2cb,Snap47,Pten,Tsg101,Capza2,Ube2a,Csnk1d,Ywhah,Rab21,Wdr82,Ppp2ca,Ube2b,Pdcd6,Ap3b1,Bap1,Fbxo4,Ywhaz,Washc5,Snx4,Psmg1,Clic5,Spast,Lims2,Impact,Ehd1,Limd1,Cops5,Sgol2,Stk25,Psmd5,Rab22a,Src,Snx30,Vps33a,Snx8,Arpc1a,Sec13,Arl6ip1,Ilk,Arhgap6,Irak1,Psmd10,Vps35,Vps11,Snx1,Gorasp1,Dync1li1,Git1,Rilp,Skp1a,Lyn,Pkn2,Ptpn23,C…
Wildtype	#DBFF00	GO.0006996	organelle organization	2.06e-18	3.2e-16	Tubgcp3,Alkbh7,Ppp5c,Arhgef18,Arpc2,Ctnnb1,Coro1b,Vps72,Ppp2cb,Snap47,Pten,Ube2a,Csnk1d,Ywhah,Wdr82,Ube2b,Pdcd6,Ap3b1,Bap1,Fbxo4,Ywhaz,Washc5,Snx4,Spast,Ehd1,Limd1,Sgol2,Stk25,Rab22a,Src,Snx30,Vps33a,Snx8,Arpc1a,Sec13,Arl6ip1,Arhgap6,Vps35,Vps11,Snx1,Gorasp1,Dync1li1,Rilp,Skp1a,Ptpn23,Dync1li2,Akap9,Inppl1,Flnb,Slc25a46,Arf6,Rab2a,Mia3,Rock1,Gsk3a,Vps41,Rab43,Mtss1,Syt17,Sh3pxd2a,Ddhd1,Actc1,Ap1g…
Wildtype	#DBFF00	GO.0050790	regulation of catalytic activity	4.16e-16	6.21e-14	Dvl3,Napa,Ctnnb1,Pten,Tsg101,Map2k3,Tbc1d15,Ppp2ca,Trappc6b,Pdcd6,Tbc1d5,Shoc2,Stk25,Psmd14,Src,Lamtor2,Arl6ip1,Ilk,Igbp1,Arhgap6,Irak1,Psmd10,Avp,Smap2,Git1,Snx13,Lyn,Arhgef10l,Map2k4,Ankrd27,Akap9,Ppp2r4,Ppp1r11,Inppl1,Ppp1r3b,Ppp4r2,Ppp6r1,Rock1,Ppp2r5a,Gsk3a,Ppp4r1,Sh3pxd2a,Cacul1,Ppp2r5c,Ppp1r3c,Lrch1,Abr,Shc1,Arhgef1,Csnk2a1,Pdpk1,Usp47,Akt2,Arrb2,Rab3a,Plcb1,Mapk8,Gapvd1,Itsn1,Cblb,Mid1ip1…
Wildtype	#DBFF00	GO.0060627	regulation of vesicle-mediated transport	2.98e-15	4.28e-13	Epn2,Sh3gl1,Napa,Pten,Tsg101,Tbc1d15,Rab21,Snx4,Tbc1d5,Ehd1,Src,Rint1,Vps11,Lyn,Ptpn23,Ankrd27,Ubqln2,Rock1,Vps41,Syt17,Ap1g1,Abr,Sirpa,Pdpk1,Cd63,Akt2,Arrb2,Rab3a,Itsn1,Map2k2,Myo18a,Dnm2,Arhgap21
Wildtype	#DBFF00	GO.0006464	cellular protein modification process	3.16e-15	4.37e-13	Ppp5c,Ube2m,Ppp2cb,Nedd8,Pten,Anapc1,Tsg101,Ppp1cb,Ube2a,Csnk1d,Map2k3,Cops3,Cops6,Wdr82,Ppp2ca,Ube2b,Smek2,Bap1,Fbxo4,Pggt1b,Btbd1,Cops5,Stk25,Psmd14,Src,Ilk,Irak1,Gorasp1,Avp,Skp1a,Lyn,Pkn2,Ptpn23,Cyld,Ubac1,Ankib1,Map2k4,Ppp2r4,Ppp1r11,Cdc16,Ppp1r3b,Rock1,Ppp2r5a,Gsk3a,Rnf114,Cacul1,Ppp1r3c,Shc1,Klhl9,Csnk2a1,Ube2z,Ube2l6,Uba2,Ppp3r1,Camk2a,Pdpk1,Ube2h,Ufl1,Usp47,Akt2,Arrb2,Mapk8,Cblb,Nck1,Cfl…
Wildtype	#DBFF00	GO.0034613	cellular protein localization	3.43e-15	4.44e-13	Napa,Ctnnb1,Coro1b,Snap47,Csnk1d,Ywhah,Gga3,Tbc1d15,Sar1b,Pdcd6,Ap3b1,Zfyve16,Ywhaz,Tbc1d5,Ap3s1,Ehd1,Snx15,Scamp3,Lamtor2,Snx8,Arl6ip1,Vps35,Vps26b,Vps11,Snx1,Snx13,Skp1a,Myrip,Arf6,Rab2a,Kif1b,Rock1,Flot2,Vps41,Ppp1r3c,Cltb,Ap1g1,Nploc4,Tnfaip2,Ppp3r1,Camk2a,Cd63,Snx27,Akt2,Arfrp1,Clip1,Cfl1,Csnk1e,Ap3m1,Rab40c
Wildtype	#DBFF00	GO.0032879	regulation of localization	9.22e-15	1.12e-12	Epn2,Alkbh7,Sh3gl1,Dvl3,Napa,Arpc2,Ctnnb1,Coro1b,Pten,Tsg101,Map2k3,Ywhah,Tbc1d15,Rab21,Ppp2ca,Pdcd6,Fbxo4,Snx4,Tbc1d5,Clic5,Ehd1,Src,Rint1,Arl6ip1,Ilk,Igbp1,Irak1,Vps35,Vps11,Avp,Lyn,Pkn2,Ptpn23,Cyld,Clic4,Ankrd27,Myrip,Ppp1r11,Arf6,Ubqln2,Mia3,Rock1,Ppp2r5a,Gsk3a,Vps41,Syt17,Lrch1,Ap1g1,Abr,Tmf1,Csnk2a1,Sirpa,Camk2a,Pdpk1,Ufl1,Cd63,Snx27,Akt2,Arrb2,Rab3a,Plcb1,Dmtn,Mapk8,Tmsb4x,Gapvd1,Itsn1,Nck…
Wildtype	#DBFF00	GO.0051130	positive regulation of cellular component organization	1.04e-14	1.23e-12	Sh3gl1,Dvl3,Arpc2,Ctnnb1,Coro1b,Pip4k2c,Tsg101,Rab21,Ube2b,Fbxo4,Washc5,Tbc1d5,Ehd1,Sgol2,Stk25,Src,Arpc1a,Psmc4,Ilk,Vps35,Lyn,Ptpn23,Arhgef10l,Ankrd27,Arf6,Rock1,Gsk3a,Numbl,Mtss1,Syt17,Ddhd1,Abr,Sirpa,Cd63,Ccp110,Snx27,Akt2,Arrb2,Plcb1,Dmtn,Clip1,Mapk8,Arpc5l,Itsn1,Nck1,Cfl1,Numb,Map2k2,Myo18a,Dnm2
Wildtype	#DBFF00	GO.0044267	cellular protein metabolic process	1.11e-14	1.27e-12	Ppp5c,Ube2m,Ppp2cb,Nedd8,Pten,Anapc1,Tsg101,Ppp1cb,Ube2a,Csnk1d,Map2k3,Cops3,Cops6,Wdr82,Ppp2ca,Ube2b,Smek2,Bap1,Fbxo4,Pggt1b,Btbd1,Cops5,Stk25,Psmd14,Src,Psmc4,Ilk,Irak1,Vps35,Psma4,Gorasp1,Avp,Skp1a,Lyn,Pkn2,Ptpn23,Cyld,Ubac1,Ankib1,Map2k4,Ppp2r4,Ppp1r11,Cdc16,Ubqln2,Ppp1r3b,Tgfb1i1,Rock1,Rab12,Ppp2r5a,Gsk3a,Rnf114,Cacul1,Ppp2r5c,Ppp1r3c,Shc1,Klhl9,Csnk2a1,Ube2z,Nploc4,Ube2l6,Uba2,Ppp3r1,Camk2a…
Wildtype	#DBFF00	GO.0033043	regulation of organelle organization	1.95e-14	2.16e-12	Arpc2,Ctnnb1,Coro1b,Pip4k2c,Tsg101,Capza2,Ywhah,Tbc1d15,Ube2b,Fbxo4,Tbc1d5,Sgol2,Src,Arpc1a,Ilk,Arhgap6,Psmd10,Vps35,Vps11,Dync1li1,Avp,Cyld,Arhgef10l,Ankrd27,Akap9,Arf6,Ubqln2,Rock1,Gsk3a,Vps41,Mtss1,Ddhd1,Ccp110,Akt2,Arrb2,Rab3a,Plcb1,Dmtn,Clip1,Mapk8,Arpc5l,Odf2,Mid1ip1,Nck1,Cfl1,Map2k2,Cdc23,Dnm2
Wildtype	#DBFF00	GO.0006886	intracellular protein transport	4.32e-14	4.66e-12	Napa,Snap47,Ywhah,Gga3,Tbc1d15,Sar1b,Pdcd6,Ap3b1,Zfyve16,Ywhaz,Tbc1d5,Ap3s1,Ehd1,Snx15,Scamp3,Snx8,Arl6ip1,Vps35,Vps26b,Vps11,Snx1,Snx13,Myrip,Rab2a,Vps41,Ppp1r3c,Cltb,Ap1g1,Nploc4,Ppp3r1,Snx27,Akt2,Clip1,Cfl1,Ap3m1
Wildtype	#DBFF00	GO.0065009	regulation of molecular function	5.35e-14	5.61e-12	Dvl3,Arhgef18,Napa,Ctnnb1,Ppp2cb,Pten,Tsg101,Map2k3,Ywhah,Tbc1d15,Ppp2ca,Trappc6b,Pdcd6,Tbc1d5,Shoc2,Cops5,Stk25,Psmd14,Src,Lamtor2,Arl6ip1,Ilk,Ccdc22,Igbp1,Arhgap6,Irak1,Psmd10,Avp,Smap2,Git1,Snx13,Lyn,Cyld,Arhgef10l,Map2k4,Ankrd27,Akap9,Ppp2r4,Ppp1r11,Inppl1,Nfib,Ppp1r3b,Ppp4r2,Ppp6r1,Rock1,Ppp2r5a,Gsk3a,Ppp4r1,Sh3pxd2a,Cacul1,Ppp2r5c,Ppp1r3c,Lrch1,Abr,Shc1,Arhgef1,Csnk2a1,Trappc1,Camk2a,Pdpk1,…
Wildtype	#DBFF00	GO.0051336	regulation of hydrolase activity	8.26e-14	8.44e-12	Dvl3,Napa,Tbc1d15,Ppp2ca,Trappc6b,Pdcd6,Tbc1d5,Shoc2,Psmd14,Src,Arl6ip1,Igbp1,Arhgap6,Avp,Smap2,Git1,Snx13,Lyn,Arhgef10l,Ankrd27,Ppp2r4,Ppp1r11,Ppp1r3b,Ppp4r2,Ppp6r1,Rock1,Ppp2r5a,Ppp4r1,Ppp2r5c,Ppp1r3c,Lrch1,Abr,Arhgef1,Csnk2a1,Pdpk1,Usp47,Akt2,Arrb2,Rab3a,Plcb1,Mapk8,Gapvd1,Psme2,Pdgfra,Dnm2,Arhgap21,ENSMUSG00000101523
Wildtype	#DBFF00	GO.0051246	regulation of protein metabolic process	1.69e-13	1.63e-11	Ppp5c,Dvl3,Ctnnb1,Pten,Tsg101,Csnk1d,Map2k3,Gga3,Ppp2ca,Ube2b,Pdcd6,Fbxo4,Impact,Shoc2,Btbd1,Cops5,Stk25,Psmd14,Src,Lamtor2,Psmc4,Arl6ip1,Ilk,Ccdc22,Igbp1,Irak1,Psmd10,Vps35,Vps11,Snx1,Avp,Rilp,Lyn,Ankib1,Map2k4,Ppp2r4,Ppp1r11,Inppl1,Ubqln2,Ppp1r3b,Ppp4r2,Ppp6r1,Rock1,Ppp2r5a,Gsk3a,Flot2,Ppp4r1,Rnf114,Cacul1,Ppp2r5c,Ppp1r3c,Shc1,Tmf1,Csnk2a1,Pdpk1,Ufl1,Usp47,Akt2,Arrb2,Plcb1,Oxr1,Dmtn,Mapk8,Cblb,…
Wildtype	#DBFF00	GO.0070647	protein modification by small protein conjugation or removal	9.84e-13	9.31e-11	Ube2m,Nedd8,Anapc1,Tsg101,Ube2a,Cops3,Cops6,Ube2b,Bap1,Fbxo4,Btbd1,Cops5,Psmd14,Skp1a,Cyld,Ubac1,Ankib1,Ppp1r11,Cdc16,Rnf114,Cacul1,Klhl9,Ube2z,Ube2l6,Uba2,Ube2h,Ufl1,Usp47,Arrb2,Cblb,Usp34,Cdc23,Rnf14,Rab40c,Keap1,Otud4
Wildtype	#DBFF00	GO.0019941	modification-dependent protein catabolic process	1.19e-12	1.1e-10	Ppp2cb,Tsg101,Ube2a,Cops3,Ube2b,Bap1,Fbxo4,Btbd1,Psmc4,Psma4,Skp1a,Ptpn23,Cyld,Ppp1r11,Ubqln2,Tgfb1i1,Gsk3a,Cacul1,Ppp2r5c,Ube2z,Nploc4,Ube2l6,Ube2h,Usp47,Arrb2,Usp34,Keap1
Wildtype	#DBFF00	GO.0032268	regulation of cellular protein metabolic process	1.62e-12	1.46e-10	Ppp5c,Dvl3,Ctnnb1,Pten,Tsg101,Csnk1d,Map2k3,Ppp2ca,Ube2b,Pdcd6,Fbxo4,Impact,Shoc2,Cops5,Stk25,Psmd14,Src,Lamtor2,Psmc4,Arl6ip1,Ilk,Ccdc22,Igbp1,Irak1,Psmd10,Vps35,Vps11,Avp,Lyn,Ankib1,Map2k4,Ppp2r4,Ppp1r11,Inppl1,Ubqln2,Ppp1r3b,Ppp4r2,Ppp6r1,Rock1,Ppp2r5a,Gsk3a,Ppp4r1,Rnf114,Cacul1,Ppp2r5c,Ppp1r3c,Shc1,Tmf1,Csnk2a1,Pdpk1,Ufl1,Usp47,Akt2,Arrb2,Plcb1,Oxr1,Dmtn,Mapk8,Cblb,Nck1,Cfl1,Magi3,Csnk1e,Map2…
Wildtype	#DBFF00	GO.0007010	cytoskeleton organization	1.88e-12	1.66e-10	Tubgcp3,Arhgef18,Arpc2,Ctnnb1,Coro1b,Csnk1d,Ywhah,Ube2b,Washc5,Spast,Limd1,Src,Arpc1a,Arhgap6,Dync1li1,Dync1li2,Akap9,Inppl1,Flnb,Arf6,Rock1,Mtss1,Actc1,Ap1g1,Abr,Shc1,Sirpa,Ccp110,Dmtn,Clip1,Tmsb4x,Arpc5l,Odf2,Nck1,Cfl1,Svil,Zpr1,Zyx,Pdgfra,Myo18a
Wildtype	#DBFF00	GO.0048193	Golgi vesicle transport	2.18e-12	1.84e-10	Trappc6b,Pdcd6,Spast,Rint1,Snx8,Sec13,Ccdc22,Arcn1,Snx1,Cog6,Arf3,Mia3,Vps41,Ap1g1,Trappc1,Eps15,Arfrp1,Trappc2,Myo18a,Dnm2
Wildtype	#DBFF00	GO.0045732	positive regulation of protein catabolic process	2.78e-12	2.3e-10	Pten,Csnk1d,Gga3,Psmc4,Ccdc22,Psmd10,Vps35,Vps11,Snx1,Rilp,Ankib1,Ubqln2,Gsk3a,Rnf114,Csnk2a1,Mapk8,Cblb,Csnk1e,Rnf14,ENSMUSG00000101523
Wildtype	#DBFF00	GO.0042176	regulation of protein catabolic process	4.1e-12	3.32e-10	Pten,Csnk1d,Gga3,Ppp2ca,Psmd14,Psmc4,Ccdc22,Psmd10,Vps35,Vps11,Snx1,Rilp,Ankib1,Ubqln2,Gsk3a,Rnf114,Tmf1,Csnk2a1,Ufl1,Mapk8,Cblb,Csnk1e,Psme2,Rnf14,ENSMUSG00000101523
Wildtype	#DBFF00	GO.0006511	ubiquitin-dependent protein catabolic process	5.16e-12	4.09e-10	Ppp2cb,Tsg101,Ube2a,Cops3,Ube2b,Bap1,Fbxo4,Btbd1,Psmc4,Psma4,Skp1a,Ptpn23,Cyld,Ppp1r11,Ubqln2,Tgfb1i1,Gsk3a,Cacul1,Ppp2r5c,Ube2z,Nploc4,Ube2h,Usp47,Arrb2,Usp34,Keap1
Wildtype	#DBFF00	GO.0043666	regulation of phosphoprotein phosphatase activity	6.89e-12	5.34e-10	Ppp2ca,Shoc2,Igbp1,Ppp2r4,Ppp1r11,Ppp1r3b,Ppp4r2,Ppp6r1,Rock1,Ppp2r5a,Ppp4r1,Ppp2r5c,Ppp1r3c,Csnk2a1,ENSMUSG00000101523
Wildtype	#DBFF00	GO.0043085	positive regulation of catalytic activity	7.64e-12	5.81e-10	Dvl3,Napa,Ctnnb1,Pten,Map2k3,Tbc1d15,Ppp2ca,Pdcd6,Tbc1d5,Stk25,Psmd14,Src,Lamtor2,Ilk,Arhgap6,Irak1,Psmd10,Smap2,Git1,Snx13,Lyn,Arhgef10l,Map2k4,Ankrd27,Ppp2r4,Gsk3a,Sh3pxd2a,Cacul1,Abr,Shc1,Arhgef1,Pdpk1,Akt2,Arrb2,Rab3a,Plcb1,Mapk8,Gapvd1,Itsn1,Mid1ip1,Magi3,Map2k2,Psme2,Pdgfra,Dnm2,Arhgap21
Wildtype	#DBFF00	GO.0060341	regulation of cellular localization	1.76e-11	1.3e-09	Sh3gl1,Dvl3,Napa,Arpc2,Ctnnb1,Pten,Tsg101,Rab21,Ppp2ca,Fbxo4,Snx4,Ehd1,Src,Rint1,Vps35,Vps11,Lyn,Ptpn23,Cyld,Arf6,Rock1,Ppp2r5a,Gsk3a,Csnk2a1,Camk2a,Pdpk1,Snx27,Akt2,Rab3a,Dmtn,Cfl1,Csnk1e,Zpr1,Numb,Map2k2,ENSMUSG00000101523
Wildtype	#DBFF00	GO.0044257	cellular protein catabolic process	1.75e-11	1.3e-09	Ppp2cb,Tsg101,Ube2a,Cops3,Ube2b,Bap1,Fbxo4,Btbd1,Psmc4,Psma4,Skp1a,Ptpn23,Cyld,Ppp1r11,Ubqln2,Tgfb1i1,Rab12,Gsk3a,Cacul1,Ppp2r5c,Ube2z,Nploc4,Ube2l6,Ube2h,Usp47,Arrb2,Usp34,Keap1
Wildtype	#DBFF00	GO.0009896	positive regulation of catabolic process	1.88e-11	1.35e-09	Pten,Pip4k2c,Csnk1d,Gga3,Psmc4,Ccdc22,Psmd10,Vps35,Vps11,Snx1,Git1,Rilp,Ankib1,Ubqln2,Rock1,Rab12,Gsk3a,Rnf114,Csnk2a1,Akt2,Mapk8,Cblb,Csnk1e,Rnf14,ENSMUSG00000101523
Wildtype	#DBFF00	GO.0019538	protein metabolic process	2.29e-11	1.61e-09	Ppp5c,Ube2m,Ppp2cb,Nedd8,Pten,Anapc1,Tsg101,Ppp1cb,Ube2a,Csnk1d,Map2k3,Cops3,Cops6,Wdr82,Ppp2ca,Ube2b,Smek2,Pdcd6,Bap1,Fbxo4,Pggt1b,Btbd1,Cops5,Stk25,Psmd14,Src,Psmc4,Ilk,Irak1,Vps35,Psma4,Gorasp1,Avp,Skp1a,Lyn,Pkn2,Ptpn23,Cyld,Ubac1,Ankib1,Map2k4,Ppp2r4,Ppp1r11,Cdc16,Ubqln2,Ppp1r3b,Tgfb1i1,Rock1,Rab12,Ppp2r5a,Gsk3a,Rnf114,Numbl,Cacul1,Ppp2r5c,Ppp1r3c,Shc1,Klhl9,Csnk2a1,Ube2z,Nploc4,Ube2l6,Uba2,P…
Wildtype	#DBFF00	GO.0023051	regulation of signaling	2.81e-11	1.95e-09	Epn2,Ppp5c,Sh3gl1,Dvl3,Arhgef18,Napa,Ctnnb1,Ppp2cb,Snap47,Pten,Tsg101,Csnk1d,Map2k3,Ppp2ca,Ube2b,Pdcd6,Snx4,Lims2,Shoc2,Limd1,Cops5,Stk25,Src,Lamtor2,Rint1,Sec13,Ilk,Ccdc22,Igbp1,Irak1,Psmd10,Vps35,Snx1,Avp,Git1,Snx13,Lyn,Ptpn23,Cyld,Arhgef10l,Map2k4,Myrip,Inppl1,Arf6,Ubqln2,Tgfb1i1,Rock1,Gsk3a,Abr,Shc1,Tmf1,Arhgef1,Csnk2a1,Nploc4,Eps15,Camk2a,Pdpk1,Ufl1,Cd63,Usp47,Akt2,Arrb2,Rab3a,Plcb1,Dmtn,Map…
Wildtype	#DBFF00	GO.0051247	positive regulation of protein metabolic process	3.84e-11	2.62e-09	Dvl3,Ctnnb1,Pten,Csnk1d,Map2k3,Gga3,Ppp2ca,Pdcd6,Fbxo4,Impact,Stk25,Psmd14,Src,Lamtor2,Psmc4,Ilk,Ccdc22,Irak1,Psmd10,Vps35,Vps11,Snx1,Avp,Rilp,Lyn,Ankib1,Map2k4,Ppp2r4,Ubqln2,Rock1,Ppp2r5a,Gsk3a,Rnf114,Cacul1,Shc1,Csnk2a1,Pdpk1,Akt2,Arrb2,Plcb1,Mapk8,Cblb,Nck1,Cfl1,Magi3,Csnk1e,Map2k2,Psme2,Rnf14,Pdgfra,ENSMUSG00000101523
Wildtype	#DBFF00	GO.0019222	regulation of metabolic process	4.28e-11	2.82e-09	Ppp5c,Dvl3,Ctnnb1,Vps72,Ppp2cb,Nedd8,Commd8,Pten,Pip4k2c,Tsg101,Ppp1cb,Csnk1d,Map2k3,Ywhah,Gga3,Nfic,Ppp2ca,Ube2b,Smek2,Pdcd6,Fbxo4,Tbc1d5,Impact,Pggt1b,Shoc2,Btbd1,Limd1,Cops5,Stk25,Psmd14,Commd9,Src,Lamtor2,Psmc4,Arl6ip1,Ilk,Ccdc22,Igbp1,Irak1,Psmd10,Vps35,Hsbp1,Vps11,Snx1,Avp,Nostrin,Git1,Rilp,Lyn,Pkn2,Cyld,Arhgef10l,Ankib1,Map2k4,Commd10,Ppp2r4,Ppp1r11,Inppl1,Nfib,Ubqln2,Kif1b,Ppp1r3b,Ppp4r2,…
Wildtype	#DBFF00	GO.0010646	regulation of cell communication	5.4e-11	3.49e-09	Epn2,Ppp5c,Sh3gl1,Dvl3,Arhgef18,Napa,Ctnnb1,Ppp2cb,Snap47,Pten,Tsg101,Csnk1d,Map2k3,Ppp2ca,Ube2b,Pdcd6,Snx4,Lims2,Shoc2,Limd1,Cops5,Stk25,Src,Lamtor2,Rint1,Sec13,Ilk,Ccdc22,Igbp1,Irak1,Psmd10,Vps35,Snx1,Avp,Git1,Snx13,Lyn,Ptpn23,Cyld,Arhgef10l,Map2k4,Myrip,Inppl1,Arf6,Ubqln2,Tgfb1i1,Rock1,Gsk3a,Abr,Shc1,Tmf1,Arhgef1,Csnk2a1,Nploc4,Camk2a,Pdpk1,Ufl1,Cd63,Usp47,Akt2,Arrb2,Rab3a,Plcb1,Dmtn,Mapk8,Its…
Wildtype	#DBFF00	GO.0031399	regulation of protein modification process	5.72e-11	3.64e-09	Ppp5c,Dvl3,Ctnnb1,Pten,Tsg101,Csnk1d,Map2k3,Ppp2ca,Ube2b,Pdcd6,Fbxo4,Impact,Shoc2,Cops5,Stk25,Src,Lamtor2,Ilk,Igbp1,Irak1,Psmd10,Avp,Lyn,Map2k4,Ppp2r4,Ppp1r11,Inppl1,Ppp1r3b,Ppp4r2,Ppp6r1,Rock1,Ppp2r5a,Gsk3a,Ppp4r1,Cacul1,Ppp2r5c,Ppp1r3c,Shc1,Csnk2a1,Pdpk1,Ufl1,Akt2,Arrb2,Plcb1,Oxr1,Dmtn,Mapk8,Cblb,Nck1,Magi3,Map2k2,Pdgfra,Otud4,ENSMUSG00000101523
Wildtype	#DBFF00	GO.0044093	positive regulation of molecular function	8.69e-11	5.44e-09	Dvl3,Napa,Ctnnb1,Ppp2cb,Pten,Map2k3,Tbc1d15,Ppp2ca,Pdcd6,Tbc1d5,Cops5,Stk25,Psmd14,Src,Lamtor2,Ilk,Arhgap6,Irak1,Psmd10,Smap2,Git1,Snx13,Lyn,Arhgef10l,Map2k4,Ankrd27,Ppp2r4,Gsk3a,Sh3pxd2a,Cacul1,Abr,Shc1,Arhgef1,Camk2a,Pdpk1,Ufl1,Akt2,Arrb2,Rab3a,Plcb1,Mapk8,Gapvd1,Itsn1,Mid1ip1,Cfl1,Magi3,Map2k2,Psme2,Pdgfra,Dnm2,Arhgap21
Wildtype	#DBFF00	GO.0051049	regulation of transport	1.56e-10	9.31e-09	Epn2,Sh3gl1,Napa,Arpc2,Ctnnb1,Pten,Tsg101,Ywhah,Tbc1d15,Rab21,Ppp2ca,Snx4,Tbc1d5,Clic5,Ehd1,Src,Rint1,Arl6ip1,Irak1,Vps35,Vps11,Avp,Lyn,Ptpn23,Clic4,Ankrd27,Myrip,Ppp1r11,Ubqln2,Rock1,Gsk3a,Vps41,Syt17,Ap1g1,Abr,Tmf1,Sirpa,Camk2a,Pdpk1,Cd63,Snx27,Akt2,Arrb2,Rab3a,Plcb1,Dmtn,Gapvd1,Itsn1,Cfl1,Zpr1,Map2k2,Myo18a,Dnm2,Arhgap21
Wildtype	#DBFF00	GO.0016197	endosomal transport	3.68e-10	2.16e-08	Zfyve16,Washc5,Snx4,Tbc1d5,Ehd1,Snx8,Vps35,Vps26b,Snx1,Rilp,Ptpn23,Ankrd27,Arf6,Eps15,Snx27,Arfrp1
Wildtype	#DBFF00	GO.0060255	regulation of macromolecule metabolic process	4.65e-10	2.69e-08	Ppp5c,Dvl3,Ctnnb1,Vps72,Ppp2cb,Nedd8,Commd8,Pten,Tsg101,Ppp1cb,Csnk1d,Map2k3,Ywhah,Gga3,Nfic,Ppp2ca,Ube2b,Pdcd6,Fbxo4,Tbc1d5,Impact,Pggt1b,Shoc2,Btbd1,Limd1,Cops5,Stk25,Psmd14,Commd9,Src,Lamtor2,Psmc4,Arl6ip1,Ilk,Ccdc22,Igbp1,Irak1,Psmd10,Vps35,Hsbp1,Vps11,Snx1,Avp,Nostrin,Git1,Rilp,Lyn,Pkn2,Cyld,Arhgef10l,Ankib1,Map2k4,Commd10,Ppp2r4,Ppp1r11,Inppl1,Nfib,Ubqln2,Kif1b,Ppp1r3b,Ppp4r2,Ppp6r1,Tgfb1i1…
Wildtype	#DBFF00	GO.0044265	cellular macromolecule catabolic process	4.72e-10	2.69e-08	Ppp2cb,Tsg101,Ube2a,Cops3,Ube2b,Bap1,Fbxo4,Btbd1,Psmc4,Psma4,Skp1a,Ptpn23,Cyld,Ppp1r11,Ubqln2,Tgfb1i1,Rab12,Gsk3a,Cacul1,Ppp2r5c,Ube2z,Nploc4,Ube2l6,Ube2h,Usp47,Arrb2,Zpr1,Usp34,Ctif,Keap1
Wildtype	#DBFF00	GO.0009893	positive regulation of metabolic process	4.82e-10	2.71e-08	Dvl3,Ctnnb1,Pten,Pip4k2c,Tsg101,Csnk1d,Map2k3,Ywhah,Gga3,Nfic,Ppp2ca,Ube2b,Smek2,Pdcd6,Fbxo4,Tbc1d5,Impact,Cops5,Stk25,Psmd14,Src,Lamtor2,Psmc4,Ilk,Ccdc22,Igbp1,Irak1,Psmd10,Vps35,Vps11,Snx1,Avp,Git1,Rilp,Lyn,Arhgef10l,Ankib1,Map2k4,Ppp2r4,Nfib,Ubqln2,Kif1b,Tgfb1i1,Rock1,Rab12,Ppp2r5a,Gsk3a,Rnf114,Cacul1,Actc1,Shc1,Csnk2a1,Eps15,Ppp3r1,Pdpk1,Cd63,Akt2,Arrb2,Plcb1,Lpgat1,Mapk8,Tmsb4x,Itsn1,Cblb,Mi…
Wildtype	#DBFF00	GO.0009894	regulation of catabolic process	5.71e-10	3.17e-08	Pten,Pip4k2c,Ppp1cb,Csnk1d,Gga3,Ppp2ca,Psmd14,Psmc4,Ccdc22,Psmd10,Vps35,Vps11,Snx1,Git1,Rilp,Ankib1,Ubqln2,Ppp1r3b,Rock1,Rab12,Gsk3a,Rnf114,Tmf1,Csnk2a1,Ufl1,Akt2,Mapk8,Cblb,Csnk1e,Psme2,Rnf14,ENSMUSG00000101523
Wildtype	#DBFF00	GO.0030162	regulation of proteolysis	9.05e-10	4.95e-08	Pten,Csnk1d,Ppp2ca,Pdcd6,Btbd1,Psmd14,Src,Psmc4,Arl6ip1,Ccdc22,Igbp1,Psmd10,Avp,Lyn,Ankib1,Ubqln2,Gsk3a,Rnf114,Tmf1,Csnk2a1,Ufl1,Usp47,Akt2,Arrb2,Mapk8,Cfl1,Csnk1e,Psme2,Rnf14,Otud4,ENSMUSG00000101523
Wildtype	#DBFF00	GO.0016050	vesicle organization	9.58e-10	5.16e-08	Snap47,Pdcd6,Ap3b1,Snx4,Rab22a,Snx30,Snx8,Sec13,Vps11,Snx1,Rilp,Mia3,Vps41,Syt17,Tmf1,Vps8,Rab3a,Myo18a
Wildtype	#DBFF00	GO.0009966	regulation of signal transduction	9.67e-10	5.16e-08	Epn2,Ppp5c,Sh3gl1,Dvl3,Arhgef18,Ctnnb1,Ppp2cb,Pten,Tsg101,Csnk1d,Map2k3,Ppp2ca,Ube2b,Pdcd6,Lims2,Shoc2,Limd1,Cops5,Stk25,Src,Lamtor2,Rint1,Sec13,Ilk,Ccdc22,Igbp1,Irak1,Psmd10,Vps35,Snx1,Avp,Git1,Snx13,Lyn,Cyld,Arhgef10l,Map2k4,Inppl1,Arf6,Ubqln2,Tgfb1i1,Rock1,Gsk3a,Abr,Shc1,Arhgef1,Csnk2a1,Nploc4,Pdpk1,Ufl1,Cd63,Usp47,Akt2,Arrb2,Plcb1,Dmtn,Mapk8,Itsn1,Cblb,Nck1,Cfl1,Magi3,Csnk1e,Usp34,Map2k2,Rnf1…
Wildtype	#DBFF00	GO.1903362	regulation of cellular protein catabolic process	1.4e-09	7.33e-08	Pten,Csnk1d,Psmd14,Psmc4,Ccdc22,Psmd10,Vps35,Vps11,Ankib1,Ubqln2,Gsk3a,Rnf114,Tmf1,Ufl1,Mapk8,Csnk1e,Psme2,Rnf14
Wildtype	#DBFF00	GO.0051716	cellular response to stimulus	1.61e-09	8.35e-08	Epn2,Alkbh7,Ppp5c,Dvl3,Arhgef18,Arpc2,Ctnnb1,Coro1b,Ppp2cb,Pten,Qdpr,Ube2a,Csnk1d,Map2k3,Ywhah,Ppp2ca,Ube2b,Pdcd6,Fbxo4,Impact,Txnl1,Ehd1,Snx15,Shoc2,Limd1,Stk25,Psmd14,Src,Lamtor2,Psmc4,Ilk,Arhgap6,Irak1,Vps26b,Gsta4,Dync1li1,Avp,Git1,Lyn,Pkn2,Cyld,Arhgef10l,Map2k4,Clic4,Ankrd27,Dync1li2,Akap9,Flnb,Ubqln2,Kif1b,Tgfb1i1,Rock1,Rab12,Ppp2r5a,Gsk3a,Ppp4r1,Rab43,Numbl,Mtss1,Ppp2r5c,Lrch1,Ap1g1,Abr,Sh…
Wildtype	#DBFF00	GO.0030036	actin cytoskeleton organization	1.74e-09	8.9e-08	Arhgef18,Arpc2,Coro1b,Src,Arpc1a,Arhgap6,Inppl1,Flnb,Arf6,Rock1,Mtss1,Actc1,Abr,Shc1,Sirpa,Dmtn,Tmsb4x,Arpc5l,Nck1,Cfl1,Zyx,Pdgfra,Myo18a
Wildtype	#DBFF00	GO.0019220	regulation of phosphate metabolic process	2.53e-09	1.26e-07	Ppp5c,Dvl3,Ctnnb1,Pten,Tsg101,Csnk1d,Map2k3,Ppp2ca,Ube2b,Impact,Shoc2,Cops5,Stk25,Src,Lamtor2,Ilk,Igbp1,Irak1,Psmd10,Avp,Lyn,Map2k4,Ppp2r4,Ppp1r11,Inppl1,Ppp1r3b,Ppp4r2,Ppp6r1,Rock1,Ppp2r5a,Gsk3a,Ppp4r1,Cacul1,Ppp2r5c,Ppp1r3c,Shc1,Csnk2a1,Pdpk1,Akt2,Arrb2,Plcb1,Dmtn,Itsn1,Cblb,Nck1,Magi3,Map2k2,Pdgfra,ENSMUSG00000101523
Wildtype	#DBFF00	GO.0120035	regulation of plasma membrane bounded cell projection organization	3.16e-09	1.53e-07	Dvl3,Arpc2,Coro1b,Pten,Ywhah,Rab21,Washc5,Ehd1,Stk25,Src,Ilk,Vps35,Gorasp1,Lyn,Cyld,Ankrd27,Inppl1,Arf6,Gsk3a,Numbl,Syt17,Ccp110,Dmtn,Odf2,Itsn1,Nck1,Cfl1,Numb,Map2k2,Dnm2
Wildtype	#DBFF00	GO.0048583	regulation of response to stimulus	3.34e-09	1.6e-07	Epn2,Ppp5c,Sh3gl1,Dvl3,Arhgef18,Ctnnb1,Coro1b,Ppp2cb,Pten,Tsg101,Csnk1d,Map2k3,Ppp2ca,Ube2b,Pdcd6,Bap1,Fbxo4,Snx4,Lims2,Impact,Shoc2,Limd1,Cops5,Stk25,Src,Lamtor2,Rint1,Sec13,Arl6ip1,Ilk,Ccdc22,Igbp1,Irak1,Psmd10,Vps35,Snx1,Avp,Git1,Snx13,Lyn,Cyld,Arhgef10l,Map2k4,Inppl1,Arf6,Ubqln2,Ppp4r2,Tgfb1i1,Rock1,Gsk3a,Ap1g1,Abr,Shc1,Arhgef1,Csnk2a1,Nploc4,Pdpk1,Ufl1,Cd63,Usp47,Akt2,Arrb2,Plcb1,Oxr1,Dmtn,M…
Wildtype	#DBFF00	GO.0030029	actin filament-based process	3.44e-09	1.63e-07	Arhgef18,Arpc2,Coro1b,Src,Arpc1a,Arhgap6,Myrip,Inppl1,Flnb,Arf6,Rock1,Mtss1,Actc1,Abr,Shc1,Sirpa,Dmtn,Tmsb4x,Arpc5l,Nck1,Cfl1,Zyx,Pdgfra,Myo18a
Wildtype	#DBFF00	GO.0023056	positive regulation of signaling	3.71e-09	1.73e-07	Epn2,Ppp5c,Dvl3,Ctnnb1,Snap47,Pten,Csnk1d,Map2k3,Snx4,Lims2,Shoc2,Stk25,Src,Lamtor2,Sec13,Ilk,Ccdc22,Irak1,Vps35,Lyn,Ptpn23,Cyld,Map2k4,Myrip,Ubqln2,Tgfb1i1,Rock1,Gsk3a,Shc1,Tmf1,Csnk2a1,Eps15,Cd63,Usp47,Akt2,Arrb2,Plcb1,Dmtn,Mapk8,Itsn1,Nck1,Cfl1,Magi3,Csnk1e,Usp34,Map2k2,Pdgfra,ENSMUSG00000101523
Wildtype	#DBFF00	GO.1903364	positive regulation of cellular protein catabolic process	3.85e-09	1.76e-07	Pten,Csnk1d,Psmc4,Ccdc22,Psmd10,Vps35,Vps11,Ankib1,Ubqln2,Gsk3a,Rnf114,Mapk8,Csnk1e,Rnf14
Wildtype	#DBFF00	GO.0031323	regulation of cellular metabolic process	3.82e-09	1.76e-07	Ppp5c,Dvl3,Ctnnb1,Vps72,Nedd8,Commd8,Pten,Pip4k2c,Tsg101,Ppp1cb,Csnk1d,Map2k3,Ywhah,Nfic,Ppp2ca,Ube2b,Smek2,Pdcd6,Fbxo4,Tbc1d5,Impact,Shoc2,Limd1,Cops5,Stk25,Psmd14,Commd9,Src,Lamtor2,Psmc4,Arl6ip1,Ilk,Ccdc22,Igbp1,Irak1,Psmd10,Vps35,Hsbp1,Vps11,Avp,Nostrin,Git1,Lyn,Pkn2,Cyld,Arhgef10l,Ankib1,Map2k4,Commd10,Ppp2r4,Ppp1r11,Inppl1,Nfib,Ubqln2,Ppp1r3b,Ppp4r2,Ppp6r1,Tgfb1i1,Commd5,Rock1,Rab12,Ppp2r5a…
Wildtype	#DBFF00	GO.0032270	positive regulation of cellular protein metabolic process	4.46e-09	1.99e-07	Dvl3,Ctnnb1,Pten,Csnk1d,Map2k3,Ppp2ca,Pdcd6,Fbxo4,Impact,Stk25,Psmd14,Src,Lamtor2,Psmc4,Ilk,Ccdc22,Irak1,Psmd10,Vps35,Vps11,Avp,Lyn,Ankib1,Map2k4,Ppp2r4,Ubqln2,Rock1,Ppp2r5a,Gsk3a,Rnf114,Cacul1,Shc1,Pdpk1,Akt2,Arrb2,Plcb1,Mapk8,Nck1,Cfl1,Magi3,Csnk1e,Map2k2,Psme2,Rnf14,Pdgfra
Wildtype	#DBFF00	GO.0022603	regulation of anatomical structure morphogenesis	5.3e-09	2.34e-07	Epn2,Dvl3,Arhgef18,Arpc2,Ctnnb1,Coro1b,Pten,Csnk1d,Ywhah,Rab21,Pdcd6,Lims2,Ehd1,Limd1,Stk25,Src,Ilk,Vps35,Gorasp1,Ankrd27,Myl12b,Nfib,Rock1,Numbl,Syt17,Ddhd1,Abr,Shc1,Pdpk1,Dmtn,Cfl1,Csnk1e,Numb,Map2k2,Pdgfra,Dnm2
Wildtype	#DBFF00	GO.0010941	regulation of cell death	5.98e-09	2.61e-07	Ppp5c,Ube2m,Ctnnb1,Pten,Map2k3,Ywhah,Ppp2ca,Ube2b,Pdcd6,Ywhaz,Lims2,Impact,Cops5,Stk25,Src,Arl6ip1,Ilk,Igbp1,Psmd10,Vps35,Avp,Lyn,Cyld,Map2k4,Ppp2r4,Rock1,Gsk3a,Kifap3,Actc1,Shc1,Tmf1,Arhgef1,Csnk2a1,Ube2z,Camk2a,Pdpk1,Ufl1,Usp47,Akt2,Arrb2,Oxr1,Mapk8,Itsn1,Nck1,Zpr1,Map2k2,Myo18a,ENSMUSG00000101523
Wildtype	#DBFF00	GO.0007041	lysosomal transport	8.72e-09	3.72e-07	Tsg101,Ap3b1,Zfyve16,Vps33a,Vps35,Vps11,Rilp,Rab12,Vps41,Ap1g1,Snx27
Wildtype	#DBFF00	GO.1903050	regulation of proteolysis involved in cellular protein catabolic process	8.87e-09	3.74e-07	Pten,Csnk1d,Psmd14,Psmc4,Ccdc22,Psmd10,Ankib1,Ubqln2,Gsk3a,Rnf114,Tmf1,Ufl1,Mapk8,Csnk1e,Psme2,Rnf14
Wildtype	#DBFF00	GO.0010647	positive regulation of cell communication	9.26e-09	3.86e-07	Epn2,Ppp5c,Dvl3,Ctnnb1,Snap47,Pten,Csnk1d,Map2k3,Snx4,Lims2,Shoc2,Stk25,Src,Lamtor2,Sec13,Ilk,Ccdc22,Irak1,Vps35,Lyn,Ptpn23,Cyld,Map2k4,Myrip,Ubqln2,Tgfb1i1,Rock1,Gsk3a,Shc1,Tmf1,Csnk2a1,Cd63,Usp47,Akt2,Arrb2,Plcb1,Dmtn,Mapk8,Itsn1,Nck1,Cfl1,Magi3,Csnk1e,Usp34,Map2k2,Pdgfra,ENSMUSG00000101523
Wildtype	#DBFF00	GO.0032446	protein modification by small protein conjugation	1.03e-08	4.24e-07	Ube2m,Nedd8,Anapc1,Tsg101,Ube2a,Ube2b,Fbxo4,Btbd1,Skp1a,Ubac1,Ankib1,Ppp1r11,Cdc16,Rnf114,Cacul1,Klhl9,Ube2z,Ube2l6,Uba2,Ube2h,Ufl1,Arrb2,Cblb,Cdc23,Rnf14,Rab40c,Keap1
Wildtype	#DBFF00	GO.0080090	regulation of primary metabolic process	1.19e-08	4.87e-07	Ppp5c,Dvl3,Ctnnb1,Vps72,Nedd8,Commd8,Pten,Tsg101,Ppp1cb,Csnk1d,Map2k3,Ywhah,Gga3,Nfic,Ppp2ca,Ube2b,Smek2,Pdcd6,Fbxo4,Impact,Shoc2,Btbd1,Limd1,Cops5,Stk25,Psmd14,Commd9,Src,Lamtor2,Psmc4,Arl6ip1,Ilk,Ccdc22,Igbp1,Irak1,Psmd10,Vps35,Hsbp1,Vps11,Snx1,Avp,Nostrin,Rilp,Lyn,Pkn2,Cyld,Arhgef10l,Ankib1,Map2k4,Commd10,Ppp2r4,Ppp1r11,Inppl1,Nfib,Ubqln2,Ppp1r3b,Ppp4r2,Ppp6r1,Tgfb1i1,Commd5,Rock1,Ppp2r5a,Gsk3…
Wildtype	#DBFF00	GO.0010604	positive regulation of macromolecule metabolic process	1.26e-08	5.08e-07	Dvl3,Ctnnb1,Pten,Tsg101,Csnk1d,Map2k3,Ywhah,Gga3,Nfic,Ppp2ca,Ube2b,Pdcd6,Fbxo4,Tbc1d5,Impact,Cops5,Stk25,Psmd14,Src,Lamtor2,Psmc4,Ilk,Ccdc22,Igbp1,Irak1,Psmd10,Vps35,Vps11,Snx1,Avp,Git1,Rilp,Lyn,Arhgef10l,Ankib1,Map2k4,Ppp2r4,Nfib,Ubqln2,Kif1b,Tgfb1i1,Rock1,Ppp2r5a,Gsk3a,Rnf114,Cacul1,Actc1,Shc1,Csnk2a1,Eps15,Ppp3r1,Pdpk1,Cd63,Akt2,Arrb2,Plcb1,Mapk8,Tmsb4x,Cblb,Nck1,Cfl1,Magi3,Csnk1e,Zpr1,Map2k2,…
Wildtype	#DBFF00	GO.0097435	supramolecular fiber organization	1.28e-08	5.14e-07	Tubgcp3,Arpc2,Coro1b,Csnk1d,Src,Arpc1a,Ilk,Arhgap6,Akap9,Inppl1,Mia3,Mtss1,Actc1,Sirpa,Dmtn,Tmsb4x,Arpc5l,Nck1,Cfl1,Zyx,Pdgfra
Wildtype	#DBFF00	GO.0050896	response to stimulus	1.43e-08	5.56e-07	Epn2,Alkbh7,Ppp5c,Dvl3,Arhgef18,Arpc2,Ctnnb1,Coro1b,Ppp2cb,Nedd8,Pten,Ppp1cb,Qdpr,Ube2a,Csnk1d,Map2k3,Ywhah,Ppp2ca,Ube2b,Pdcd6,Ap3b1,Bap1,Fbxo4,Ywhaz,Tbc1d5,Clic5,Impact,Pggt1b,Txnl1,Ehd1,Snx15,Shoc2,Limd1,Stk25,Psmd14,Src,Scamp3,Lamtor2,Psmc4,Ilk,Igbp1,Arhgap6,Irak1,Vps26b,Gsta4,Dync1li1,Avp,Git1,Lyn,Pkn2,Cyld,Arhgef10l,Map2k4,Clic4,Ankrd27,Dync1li2,Akap9,Ppp1r11,Inppl1,Flnb,Nfib,Ubqln2,Kif1b,Mi…
Wildtype	#DBFF00	GO.0048519	negative regulation of biological process	1.42e-08	5.56e-07	Epn2,Ppp5c,Ctnnb1,Coro1b,Ppp2cb,Pten,Tsg101,Capza2,Ywhah,Nfic,Ppp2ca,Ube2b,Pdcd6,Bap1,Fbxo4,Lims2,Impact,Pggt1b,Limd1,Cops5,Src,Arl6ip1,Ilk,Ccdc22,Igbp1,Arhgap6,Irak1,Psmd10,Vps35,Hsbp1,Snx1,Gorasp1,Avp,Nostrin,Git1,Rilp,Snx13,Lyn,Ptpn23,Cyld,Map2k4,Clic4,Ankrd27,Ppp2r4,Ppp1r11,Inppl1,Nfib,Arf6,Ubqln2,Mia3,Tgfb1i1,Rock1,Ppp2r5a,Gsk3a,Flot2,Kifap3,Mtss1,Ppp2r5c,Lrch1,Actc1,Abr,Shc1,Tmf1,Arhgef1,Cs…
Wildtype	#DBFF00	GO.0006897	endocytosis	1.41e-08	5.56e-07	Epn2,Sh3gl1,Amph,Csnk1d,Snx4,Ehd1,Rab22a,Snx30,Snx8,Necap1,Snx1,Nostrin,Inppl1,Cltb,Sirpa,Eps15,Arrb2,Gapvd1,Itsn1,Csnk1e,Eps15l1,Dnm2
Wildtype	#DBFF00	GO.0051726	regulation of cell cycle	1.52e-08	5.78e-07	Ctnnb1,Pten,Tsg101,Map2k3,Ywhah,Ppp2ca,Ube2b,Bap1,Fbxo4,Spast,Pggt1b,Cops5,Sgol2,Stk25,Src,Rint1,Ilk,Psmd10,Dync1li1,Git1,Pkn2,Cyld,Map2k4,Klhl9,Csnk2a1,Ccp110,Usp47,Plcb1,Mapk8,Svil,Map2k2,Cdc23,Psme2,ENSMUSG00000101523
Wildtype	#DBFF00	GO.0030100	regulation of endocytosis	1.51e-08	5.78e-07	Epn2,Sh3gl1,Pten,Tsg101,Rab21,Tbc1d5,Src,Ubqln2,Rock1,Abr,Sirpa,Cd63,Arrb2,Itsn1,Myo18a,Dnm2,Arhgap21
Wildtype	#DBFF00	GO.0060548	negative regulation of cell death	1.56e-08	5.87e-07	Ppp5c,Ctnnb1,Pten,Ywhah,Ube2b,Lims2,Impact,Cops5,Src,Arl6ip1,Ilk,Igbp1,Psmd10,Vps35,Avp,Map2k4,Rock1,Kifap3,Actc1,Shc1,Tmf1,Arhgef1,Csnk2a1,Pdpk1,Ufl1,Usp47,Akt2,Arrb2,Oxr1,Mapk8,Itsn1,Nck1,Zpr1,Myo18a,ENSMUSG00000101523
Wildtype	#DBFF00	GO.0061024	membrane organization	1.61e-08	6.02e-07	Alkbh7,Napa,Snap47,Pten,Pdcd6,Spast,Sec13,Arl6ip1,Vps35,Vps11,Rilp,Slc25a46,Mia3,Gsk3a,Flot2,Vps41,Mtss1,Syt17,Vps8,Sirpa,Camk2a,Akt2,Clip1,Myo18a,Dnm2
Wildtype	#DBFF00	GO.0044087	regulation of cellular component biogenesis	1.73e-08	6.38e-07	Napa,Arpc2,Ctnnb1,Coro1b,Pten,Pip4k2c,Tsg101,Capza2,Impact,Src,Arpc1a,Psmc4,Arhgap6,Vps35,Vps11,Cyld,Arhgef10l,Ankrd27,Arf6,Ubqln2,Rock1,Vps41,Mtss1,Ccp110,Dmtn,Clip1,Mapk8,Arpc5l,Odf2,Nck1,Cfl1,Dnm2
Wildtype	#DBFF00	GO.0051640	organelle localization	1.78e-08	6.53e-07	Ctnnb1,Snap47,Vps45,Ube2b,Pdcd6,Ap3b1,Ywhaz,Spast,Ap3s1,Stk25,Vps33a,Vps11,Lyn,Dync1li2,Akap9,Myrip,Kif1b,Syt17,Rab3a,Ap3m1,Cdc23,Arhgap21
Wildtype	#DBFF00	GO.0007015	actin filament organization	2.15e-08	7.81e-07	Arpc2,Coro1b,Src,Arpc1a,Arhgap6,Inppl1,Mtss1,Actc1,Sirpa,Dmtn,Tmsb4x,Arpc5l,Nck1,Cfl1,Zyx
Wildtype	#DBFF00	GO.0022604	regulation of cell morphogenesis	2.46e-08	8.77e-07	Dvl3,Arhgef18,Arpc2,Coro1b,Pten,Csnk1d,Ywhah,Rab21,Limd1,Stk25,Src,Ilk,Gorasp1,Ankrd27,Myl12b,Numbl,Syt17,Dmtn,Cfl1,Csnk1e,Numb,Map2k2,Dnm2
Wildtype	#DBFF00	GO.0044092	negative regulation of molecular function	2.73e-08	9.64e-07	Pten,Tsg101,Ppp2ca,Src,Arl6ip1,Ilk,Ccdc22,Igbp1,Irak1,Psmd10,Avp,Lyn,Cyld,Akap9,Ppp2r4,Ppp1r11,Inppl1,Nfib,Rock1,Ppp2r5a,Gsk3a,Lrch1,Csnk2a1,Pdpk1,Ufl1,Usp47,Snx27,Akt2,Arrb2,Mapk8,Cblb,Tmlhe,Nck1,Csnk1e,Keap1,ENSMUSG00000101523
Wildtype	#DBFF00	GO.0051171	regulation of nitrogen compound metabolic process	2.86e-08	9.98e-07	Ppp5c,Dvl3,Ctnnb1,Vps72,Nedd8,Commd8,Pten,Tsg101,Csnk1d,Map2k3,Ywhah,Gga3,Nfic,Ppp2ca,Ube2b,Pdcd6,Fbxo4,Impact,Shoc2,Btbd1,Limd1,Cops5,Stk25,Psmd14,Commd9,Src,Lamtor2,Psmc4,Arl6ip1,Ilk,Ccdc22,Igbp1,Irak1,Psmd10,Vps35,Hsbp1,Vps11,Snx1,Avp,Nostrin,Rilp,Lyn,Pkn2,Cyld,Arhgef10l,Ankib1,Map2k4,Commd10,Ppp2r4,Ppp1r11,Inppl1,Nfib,Ubqln2,Ppp1r3b,Ppp4r2,Ppp6r1,Tgfb1i1,Commd5,Rock1,Ppp2r5a,Gsk3a,Flot2,Ppp4r…
Wildtype	#DBFF00	GO.0051345	positive regulation of hydrolase activity	2.89e-08	1e-06	Dvl3,Napa,Tbc1d15,Ppp2ca,Pdcd6,Tbc1d5,Psmd14,Arhgap6,Smap2,Git1,Snx13,Lyn,Arhgef10l,Ankrd27,Ppp2r4,Abr,Arhgef1,Pdpk1,Akt2,Rab3a,Plcb1,Mapk8,Gapvd1,Psme2,Pdgfra,Dnm2,Arhgap21
Wildtype	#DBFF00	GO.0031325	positive regulation of cellular metabolic process	2.94e-08	1.01e-06	Dvl3,Ctnnb1,Pten,Pip4k2c,Tsg101,Csnk1d,Map2k3,Ywhah,Nfic,Ppp2ca,Ube2b,Smek2,Pdcd6,Fbxo4,Tbc1d5,Impact,Cops5,Stk25,Psmd14,Src,Lamtor2,Psmc4,Ilk,Ccdc22,Igbp1,Irak1,Psmd10,Vps35,Vps11,Avp,Git1,Lyn,Arhgef10l,Ankib1,Map2k4,Ppp2r4,Nfib,Ubqln2,Tgfb1i1,Rock1,Rab12,Ppp2r5a,Gsk3a,Rnf114,Cacul1,Shc1,Eps15,Ppp3r1,Pdpk1,Cd63,Akt2,Arrb2,Plcb1,Lpgat1,Mapk8,Tmsb4x,Itsn1,Mid1ip1,Nck1,Cfl1,Magi3,Csnk1e,Zpr1,Map2k2…
Wildtype	#DBFF00	GO.0030154	cell differentiation	2.96e-08	1.01e-06	Ccm2,Dvl3,Napa,Ctnnb1,Pten,Tsg101,Csnk1d,Ywhah,Rab21,Ube2b,Pdcd6,Washc5,Clic5,Spast,Impact,Ehd1,Btbd1,Limd1,Stk25,Src,Vps33a,Ilk,Hsbp1,Snx1,Gorasp1,Git1,Lyn,Slc7a6os,Cyld,Map2k4,Clic4,Ankrd27,Akap9,Inppl1,Flnb,Nfib,Arf6,ENSMUSG00000046567,Mia3,Ppp4r2,Tgfb1i1,Rock1,Gsk3a,Rnf114,Numbl,Mtss1,Syt17,Sh3pxd2a,Actc1,Ap1g1,Shc1,Tmf1,Sirpa,Tnfaip2,Ppp3r1,Camk2a,Pdpk1,Ufl1,Cd63,Msi2,Akt2,Rab3a,Plcb1,Dmtn,M…
Wildtype	#DBFF00	GO.1903827	regulation of cellular protein localization	3.06e-08	1.03e-06	Dvl3,Arpc2,Ctnnb1,Tsg101,Ppp2ca,Fbxo4,Src,Vps35,Cyld,Arf6,Ppp2r5a,Gsk3a,Csnk2a1,Camk2a,Pdpk1,Snx27,Akt2,Dmtn,Cfl1,Csnk1e,Zpr1,Numb,ENSMUSG00000101523
Wildtype	#DBFF00	GO.0016482	cytosolic transport	3.07e-08	1.03e-06	Tbc1d5,Snx8,Vps35,Vps26b,Snx1,Rilp,Ptpn23,Ankrd27,Kif1b,Ap1g1,Eps15,Arfrp1
Wildtype	#DBFF00	GO.0031331	positive regulation of cellular catabolic process	3.43e-08	1.14e-06	Pten,Pip4k2c,Csnk1d,Psmc4,Ccdc22,Psmd10,Vps35,Vps11,Git1,Ankib1,Ubqln2,Rock1,Rab12,Gsk3a,Rnf114,Akt2,Mapk8,Csnk1e,Rnf14
Wildtype	#DBFF00	GO.0045862	positive regulation of proteolysis	3.59e-08	1.18e-06	Pten,Csnk1d,Ppp2ca,Pdcd6,Psmd14,Src,Psmc4,Ccdc22,Psmd10,Lyn,Ankib1,Ubqln2,Gsk3a,Rnf114,Mapk8,Cfl1,Csnk1e,Psme2,Rnf14
Wildtype	#DBFF00	GO.0010256	endomembrane system organization	3.88e-08	1.26e-06	Pten,Csnk1d,Ywhaz,Spast,Stk25,Rab22a,Arl6ip1,Vps11,Gorasp1,Rilp,Rab2a,Rab43,Mtss1,Tmf1,Nploc4,Akt2,Myo18a,Arhgap21
Wildtype	#DBFF00	GO.0006887	exocytosis	4.04e-08	1.31e-06	Snap47,Tsg101,Vps45,Exoc7,Ywhaz,Cops5,Vps33a,Vps11,Lyn,Mia3,Vps41,Syt17,Tnfaip2,Rab3a,Dmtn
Wildtype	#DBFF00	GO.0042981	regulation of apoptotic process	4.85e-08	1.55e-06	Ube2m,Ctnnb1,Pten,Map2k3,Ywhah,Ppp2ca,Ube2b,Pdcd6,Lims2,Cops5,Stk25,Src,Arl6ip1,Ilk,Igbp1,Psmd10,Avp,Lyn,Cyld,Map2k4,Ppp2r4,Rock1,Gsk3a,Kifap3,Actc1,Shc1,Tmf1,Csnk2a1,Ube2z,Camk2a,Pdpk1,Ufl1,Usp47,Akt2,Arrb2,Oxr1,Mapk8,Itsn1,Nck1,Zpr1,Map2k2,Myo18a,ENSMUSG00000101523
Wildtype	#DBFF00	GO.1903052	positive regulation of proteolysis involved in cellular protein catabolic process	5.6e-08	1.78e-06	Pten,Csnk1d,Psmc4,Ccdc22,Psmd10,Ankib1,Ubqln2,Gsk3a,Rnf114,Mapk8,Csnk1e,Rnf14
Wildtype	#DBFF00	GO.0048523	negative regulation of cellular process	5.62e-08	1.78e-06	Epn2,Ppp5c,Ctnnb1,Coro1b,Ppp2cb,Pten,Tsg101,Capza2,Ywhah,Nfic,Ppp2ca,Ube2b,Pdcd6,Bap1,Fbxo4,Lims2,Impact,Limd1,Cops5,Src,Arl6ip1,Ilk,Ccdc22,Igbp1,Arhgap6,Irak1,Psmd10,Vps35,Hsbp1,Snx1,Gorasp1,Avp,Nostrin,Git1,Snx13,Lyn,Ptpn23,Cyld,Map2k4,Clic4,Ankrd27,Ppp2r4,Ppp1r11,Inppl1,Nfib,Arf6,Ubqln2,Mia3,Tgfb1i1,Rock1,Ppp2r5a,Gsk3a,Kifap3,Mtss1,Ppp2r5c,Lrch1,Actc1,Abr,Shc1,Tmf1,Arhgef1,Csnk2a1,Nploc4,Pdpk1…
Wildtype	#DBFF00	GO.2000060	positive regulation of ubiquitin-dependent protein catabolic process	5.88e-08	1.84e-06	Pten,Csnk1d,Ccdc22,Psmd10,Ankib1,Ubqln2,Gsk3a,Rnf114,Mapk8,Csnk1e,Rnf14
Wildtype	#DBFF00	GO.1902531	regulation of intracellular signal transduction	6e-08	1.86e-06	Dvl3,Arhgef18,Ctnnb1,Ppp2cb,Pten,Tsg101,Map2k3,Ube2b,Pdcd6,Shoc2,Limd1,Cops5,Stk25,Src,Lamtor2,Rint1,Sec13,Ilk,Ccdc22,Igbp1,Irak1,Psmd10,Git1,Lyn,Cyld,Arhgef10l,Map2k4,Inppl1,Arf6,Rock1,Gsk3a,Abr,Shc1,Arhgef1,Nploc4,Pdpk1,Usp47,Arrb2,Plcb1,Itsn1,Nck1,Magi3,Map2k2,Pdgfra,Dnm2
Wildtype	#DBFF00	GO.0009967	positive regulation of signal transduction	6.05e-08	1.86e-06	Epn2,Ppp5c,Dvl3,Ctnnb1,Pten,Csnk1d,Map2k3,Lims2,Shoc2,Stk25,Src,Lamtor2,Sec13,Ilk,Ccdc22,Irak1,Vps35,Lyn,Cyld,Map2k4,Ubqln2,Tgfb1i1,Rock1,Gsk3a,Shc1,Csnk2a1,Cd63,Usp47,Akt2,Arrb2,Plcb1,Dmtn,Mapk8,Itsn1,Nck1,Cfl1,Magi3,Csnk1e,Usp34,Map2k2,Pdgfra,ENSMUSG00000101523
Wildtype	#DBFF00	GO.0010033	response to organic substance	6.23e-08	1.9e-06	Ppp5c,Arpc2,Ctnnb1,Coro1b,Nedd8,Pten,Qdpr,Csnk1d,Map2k3,Ywhah,Ppp2ca,Impact,Pggt1b,Ehd1,Psmd14,Src,Scamp3,Lamtor2,Psmc4,Ilk,Igbp1,Irak1,Vps26b,Dync1li1,Avp,Git1,Lyn,Map2k4,Dync1li2,Inppl1,Flnb,Ubqln2,Kif1b,Rock1,Rab12,Gsk3a,Rab43,Numbl,Lrch1,Actc1,Abr,Shc1,Tmf1,Nploc4,Camk2a,Pdpk1,Ufl1,Akt2,Arrb2,Plcb1,Dmtn,Mapk8,Cfl1,Csnk1e,Zpr1,Zyx,Pdgfra,Myo18a,Keap1,Dnm2,Sstr2
Wildtype	#DBFF00	GO.0061136	regulation of proteasomal protein catabolic process	6.33e-08	1.92e-06	Csnk1d,Psmd14,Psmc4,Psmd10,Ankib1,Ubqln2,Gsk3a,Rnf114,Tmf1,Ufl1,Mapk8,Csnk1e,Psme2,Rnf14
Wildtype	#DBFF00	GO.0022607	cellular component assembly	7.25e-08	2.16e-06	Tubgcp3,Ppp5c,Arpc2,Ctnnb1,Coro1b,Snap47,Pten,Csnk1d,Ppp2ca,Ube2b,Pdcd6,Ywhaz,Washc5,Psmg1,Spast,Ehd1,Limd1,Stk25,Psmd5,Src,Sec13,Arl6ip1,Ilk,Arhgap6,Irak1,Psmd10,Dync1li1,Rilp,Pkn2,Ptpn23,Cyld,Dync1li2,Akap9,Inppl1,Arf6,Mia3,Rock1,Flot2,Mtss1,Sh3pxd2a,Actc1,Tmf1,Eps15,Pdpk1,Ccp110,Dmtn,Mid1ip1,Nck1,Zyx,Pdgfra,Keap1,Dnm2
Wildtype	#DBFF00	GO.0006508	proteolysis	7.93e-08	2.35e-06	Ppp2cb,Tsg101,Ube2a,Cops3,Cops6,Ube2b,Pdcd6,Bap1,Fbxo4,Btbd1,Cops5,Psmd14,Psmc4,Vps35,Psma4,Skp1a,Ptpn23,Cyld,Ppp1r11,Ubqln2,Tgfb1i1,Gsk3a,Cacul1,Ppp2r5c,Ube2z,Nploc4,Ube2l6,Ube2h,Usp47,Arrb2,Cblb,Usp34,Keap1,Otud4
Wildtype	#DBFF00	GO.1901565	organonitrogen compound catabolic process	1.05e-07	3.06e-06	Ppp2cb,Tsg101,Qdpr,Ube2a,Cops3,Ube2b,Bap1,Fbxo4,Btbd1,Psmc4,Psma4,Skp1a,Ptpn23,Cyld,Ppp1r11,Ubqln2,Tgfb1i1,Rab12,Gsk3a,Cacul1,Ppp2r5c,Ube2z,Nploc4,Ube2l6,Ube2h,Usp47,Arrb2,Usp34,Keap1
Wildtype	#DBFF00	GO.0048468	cell development	1.14e-07	3.29e-06	Ccm2,Ctnnb1,Pten,Ube2b,Pdcd6,Washc5,Clic5,Impact,Ehd1,Limd1,Src,Vps33a,Ilk,Snx1,Git1,Lyn,Map2k4,Clic4,Ankrd27,Akap9,Flnb,Nfib,Mia3,Rock1,Numbl,Actc1,Shc1,Tmf1,Ppp3r1,Camk2a,Pdpk1,Msi2,Akt2,Rab3a,Plcb1,Dmtn,Mapk8,Odf2,Tprn,Cfl1,Zpr1,Numb,Pdgfra,Dnm2
Wildtype	#DBFF00	GO.1901564	organonitrogen compound metabolic process	1.22e-07	3.51e-06	Ppp5c,Ube2m,Ppp2cb,Nedd8,Pten,Anapc1,Tsg101,Ppp1cb,Qdpr,Ube2a,Csnk1d,Map2k3,Cops3,Cops6,Wdr82,Ppp2ca,Ube2b,Smek2,Pdcd6,Bap1,Fbxo4,Pggt1b,Btbd1,Cops5,Stk25,Psmd14,Src,Psmc4,Ilk,Irak1,Vps35,Psma4,Gsta4,Gorasp1,Avp,Skp1a,Lyn,Pkn2,Ptpn23,Cyld,Ubac1,Ankib1,Map2k4,Ppp2r4,Ppp1r11,Cdc16,Ubqln2,Ppp1r3b,Tgfb1i1,Rock1,Rab12,Ppp2r5a,Gsk3a,Rnf114,Numbl,Cacul1,Ppp2r5c,Ppp1r3c,Shc1,Klhl9,Csnk2a1,Ube2z,Nploc4,Ub…
Wildtype	#DBFF00	GO.0051173	positive regulation of nitrogen compound metabolic process	1.36e-07	3.86e-06	Dvl3,Ctnnb1,Pten,Tsg101,Csnk1d,Map2k3,Ywhah,Gga3,Nfic,Ppp2ca,Ube2b,Pdcd6,Fbxo4,Impact,Cops5,Stk25,Psmd14,Src,Lamtor2,Psmc4,Ilk,Ccdc22,Igbp1,Irak1,Psmd10,Vps35,Vps11,Snx1,Avp,Rilp,Lyn,Arhgef10l,Ankib1,Map2k4,Ppp2r4,Nfib,Ubqln2,Tgfb1i1,Rock1,Ppp2r5a,Gsk3a,Rnf114,Cacul1,Shc1,Csnk2a1,Ppp3r1,Pdpk1,Akt2,Arrb2,Plcb1,Mapk8,Tmsb4x,Cblb,Nck1,Cfl1,Magi3,Csnk1e,Zpr1,Map2k2,Psme2,Rnf14,Pdgfra,Dnm2,Otud4,ENSMU…
Wildtype	#DBFF00	GO.0043254	regulation of protein complex assembly	1.63e-07	4.58e-06	Napa,Arpc2,Ctnnb1,Coro1b,Capza2,Impact,Src,Arpc1a,Psmc4,Vps35,Vps11,Ankrd27,Arf6,Vps41,Dmtn,Clip1,Mapk8,Arpc5l,Nck1,Cfl1
Wildtype	#DBFF00	GO.0044260	cellular macromolecule metabolic process	1.71e-07	4.76e-06	Ppp5c,Ube2m,Ctnnb1,Vps72,Ppp2cb,Nedd8,Commd8,Pten,Anapc1,Tsg101,Ppp1cb,Ube2a,Csnk1d,Map2k3,Cops3,Cops6,Nfic,Wdr82,Ppp2ca,Ube2b,Smek2,Bap1,Fbxo4,Pggt1b,Btbd1,Limd1,Cops5,Stk25,Psmd14,Commd9,Src,Psmc4,Ilk,Irak1,Vps35,Psma4,Snx1,Gorasp1,Avp,Skp1a,Lyn,Pkn2,Ptpn23,Cyld,Ubac1,Ankib1,Map2k4,Commd10,Ppp2r4,Ppp1r11,Cdc16,Nfib,Ubqln2,Ppp1r3b,Tgfb1i1,Commd5,Rock1,Rab12,Ppp2r5a,Gsk3a,Rnf114,Cacul1,Ppp2r5c,Pp…
Wildtype	#DBFF00	GO.0016567	protein ubiquitination	1.85e-07	5.13e-06	Ube2m,Anapc1,Tsg101,Ube2a,Ube2b,Fbxo4,Btbd1,Skp1a,Ubac1,Ankib1,Ppp1r11,Cdc16,Rnf114,Cacul1,Klhl9,Ube2z,Ube2l6,Ube2h,Arrb2,Cblb,Cdc23,Rnf14,Rab40c,Keap1
Wildtype	#DBFF00	GO.0030030	cell projection organization	2.23e-07	6.14e-06	Ctnnb1,Coro1b,Pten,Csnk1d,Ube2b,Clic5,Impact,Ehd1,Ilk,Snx1,Git1,Rilp,Lyn,Pkn2,Ptpn23,Ankrd27,Inppl1,Nfib,Arf6,Rock1,Numbl,Shc1,Camk2a,Ccp110,Rab3a,Mapk8,Odf2,Tprn,Nck1,Cfl1,Zpr1,Numb,Dnm2
Wildtype	#DBFF00	GO.1990090	cellular response to nerve growth factor stimulus	2.25e-07	6.15e-06	Pten,Csnk1d,Ehd1,Dync1li1,Dync1li2,Kif1b,Pdpk1,Csnk1e
Wildtype	#DBFF00	GO.0044085	cellular component biogenesis	2.28e-07	6.19e-06	Tubgcp3,Ppp5c,Arpc2,Ctnnb1,Coro1b,Snap47,Pten,Tsg101,Csnk1d,Ppp2ca,Ube2b,Pdcd6,Ywhaz,Washc5,Psmg1,Spast,Ehd1,Limd1,Cops5,Stk25,Psmd5,Src,Sec13,Arl6ip1,Ilk,Arhgap6,Irak1,Psmd10,Dync1li1,Rilp,Pkn2,Ptpn23,Cyld,Dync1li2,Akap9,Inppl1,Arf6,Mia3,Rock1,Flot2,Mtss1,Sh3pxd2a,Actc1,Tmf1,Eps15,Pdpk1,Ccp110,Dmtn,Mid1ip1,Nck1,Zyx,Pdgfra,Keap1,Dnm2
Wildtype	#DBFF00	GO.0070848	response to growth factor	2.62e-07	7.05e-06	Arpc2,Ctnnb1,Coro1b,Pten,Csnk1d,Map2k3,Ehd1,Src,Dync1li1,Git1,Dync1li2,Kif1b,Rock1,Shc1,Pdpk1,Arrb2,Cfl1,Csnk1e,Zpr1,Zyx,Pdgfra
Wildtype	#DBFF00	GO.0050793	regulation of developmental process	2.76e-07	7.38e-06	Epn2,Dvl3,Arhgef18,Arpc2,Ctnnb1,Coro1b,Pten,Csnk1d,Ywhah,Rab21,Ppp2ca,Pdcd6,Ap3b1,Washc5,Lims2,Impact,Ehd1,Limd1,Stk25,Src,Ilk,Vps35,Gorasp1,Lyn,Cyld,Ankrd27,Myl12b,Inppl1,Nfib,Arf6,Mia3,Tgfb1i1,Rock1,Gsk3a,Flot2,Numbl,Syt17,Ddhd1,Abr,Shc1,Pdpk1,Ufl1,Arrb2,Plcb1,Dmtn,Mapk8,Tmsb4x,Itsn1,Cblb,Nck1,Cfl1,Csnk1e,Zpr1,Numb,Map2k2,Pdgfra,Keap1,Dnm2
Wildtype	#DBFF00	GO.0031329	regulation of cellular catabolic process	2.87e-07	7.62e-06	Pten,Pip4k2c,Ppp1cb,Csnk1d,Psmd14,Psmc4,Ccdc22,Psmd10,Vps35,Vps11,Git1,Ankib1,Ubqln2,Ppp1r3b,Rock1,Rab12,Gsk3a,Rnf114,Tmf1,Ufl1,Akt2,Mapk8,Csnk1e,Psme2,Rnf14
Wildtype	#DBFF00	GO.0043066	negative regulation of apoptotic process	3.16e-07	8.3e-06	Ctnnb1,Pten,Ywhah,Ube2b,Lims2,Cops5,Src,Arl6ip1,Ilk,Igbp1,Psmd10,Avp,Map2k4,Rock1,Kifap3,Actc1,Shc1,Tmf1,Csnk2a1,Pdpk1,Ufl1,Usp47,Akt2,Arrb2,Oxr1,Mapk8,Itsn1,Zpr1,Myo18a,ENSMUSG00000101523
Wildtype	#DBFF00	GO.0010720	positive regulation of cell development	3.54e-07	9.21e-06	Dvl3,Arpc2,Ctnnb1,Pten,Csnk1d,Rab21,Washc5,Impact,Ehd1,Stk25,Ilk,Lyn,Ankrd27,Numbl,Syt17,Ufl1,Dmtn,Mapk8,Itsn1,Nck1,Cfl1,Numb,Map2k2,Dnm2
Wildtype	#DBFF00	GO.0098657	import into cell	3.69e-07	9.55e-06	Epn2,Sh3gl1,Amph,Csnk1d,Snx4,Ehd1,Rab22a,Snx30,Snx8,Necap1,Snx1,Nostrin,Inppl1,Cltb,Sirpa,Eps15,Arrb2,Gapvd1,Itsn1,Csnk1e,Eps15l1,Dnm2
Wildtype	#DBFF00	GO.0009056	catabolic process	3.7e-07	9.55e-06	Ppp2cb,Pten,Tsg101,Qdpr,Ube2a,Ywhah,Cops3,Ube2b,Bap1,Fbxo4,Tbc1d5,Btbd1,Vps33a,Plbd2,Psmc4,Vps11,Psma4,Skp1a,Ptpn23,Cyld,Ppp1r11,Ubqln2,Tgfb1i1,Rab12,Gsk3a,Vps41,Cacul1,Ppp2r5c,Ddhd1,Ube2z,Nploc4,Ube2l6,Ube2h,Usp47,Arrb2,Plcb1,Inpp4a,Zpr1,Usp34,Ctif,Keap1
Wildtype	#DBFF00	GO.0031346	positive regulation of cell projection organization	4.15e-07	1.06e-05	Dvl3,Arpc2,Coro1b,Rab21,Washc5,Ehd1,Stk25,Src,Ilk,Lyn,Ankrd27,Numbl,Syt17,Ccp110,Itsn1,Nck1,Cfl1,Numb,Map2k2,Dnm2
Wildtype	#DBFF00	GO.0032880	regulation of protein localization	4.21e-07	1.07e-05	Dvl3,Arpc2,Ctnnb1,Tsg101,Ppp2ca,Fbxo4,Src,Vps35,Lyn,Ptpn23,Cyld,Myrip,Ppp1r11,Arf6,Ppp2r5a,Gsk3a,Csnk2a1,Camk2a,Pdpk1,Ufl1,Snx27,Akt2,Dmtn,Mapk8,Gapvd1,Cfl1,Csnk1e,Zpr1,Numb,Myo18a,ENSMUSG00000101523
Wildtype	#DBFF00	GO.2000058	regulation of ubiquitin-dependent protein catabolic process	4.48e-07	1.12e-05	Pten,Csnk1d,Ccdc22,Psmd10,Ankib1,Ubqln2,Gsk3a,Rnf114,Ufl1,Mapk8,Csnk1e,Rnf14
Wildtype	#DBFF00	GO.0071363	cellular response to growth factor stimulus	4.45e-07	1.12e-05	Arpc2,Ctnnb1,Coro1b,Pten,Csnk1d,Map2k3,Ehd1,Src,Dync1li1,Git1,Dync1li2,Kif1b,Shc1,Pdpk1,Arrb2,Cfl1,Csnk1e,Zpr1,Zyx,Pdgfra
Wildtype	#DBFF00	GO.1901575	organic substance catabolic process	5.31e-07	1.31e-05	Ppp2cb,Pten,Tsg101,Qdpr,Ube2a,Ywhah,Cops3,Ube2b,Bap1,Fbxo4,Btbd1,Plbd2,Psmc4,Psma4,Skp1a,Ptpn23,Cyld,Ppp1r11,Ubqln2,Tgfb1i1,Rab12,Gsk3a,Cacul1,Ppp2r5c,Ddhd1,Ube2z,Nploc4,Ube2l6,Ube2h,Usp47,Arrb2,Plcb1,Inpp4a,Zpr1,Usp34,Ctif,Keap1
Wildtype	#DBFF00	GO.0051656	establishment of organelle localization	5.63e-07	1.38e-05	Ctnnb1,Snap47,Ube2b,Pdcd6,Ap3b1,Ywhaz,Spast,Ap3s1,Stk25,Lyn,Myrip,Kif1b,Syt17,Rab3a,Ap3m1,Cdc23,Arhgap21
Wildtype	#DBFF00	GO.0045664	regulation of neuron differentiation	5.78e-07	1.41e-05	Dvl3,Pten,Csnk1d,Ywhah,Rab21,Washc5,Impact,Ehd1,Stk25,Ilk,Gorasp1,Lyn,Ankrd27,Inppl1,Arf6,Rock1,Gsk3a,Numbl,Syt17,Mapk8,Itsn1,Nck1,Cfl1,Numb,Map2k2,Dnm2
Wildtype	#DBFF00	GO.0032386	regulation of intracellular transport	5.91e-07	1.43e-05	Napa,Arpc2,Rab21,Ppp2ca,Snx4,Ehd1,Src,Rint1,Vps11,Lyn,Ptpn23,Gsk3a,Pdpk1,Akt2,Rab3a,Dmtn,Zpr1,Map2k2
Wildtype	#DBFF00	GO.0042221	response to chemical	6.65e-07	1.6e-05	Ppp5c,Arpc2,Ctnnb1,Coro1b,Ppp2cb,Nedd8,Pten,Qdpr,Csnk1d,Map2k3,Ywhah,Ppp2ca,Ube2b,Pdcd6,Bap1,Ywhaz,Impact,Pggt1b,Txnl1,Ehd1,Stk25,Psmd14,Src,Scamp3,Lamtor2,Psmc4,Ilk,Igbp1,Irak1,Vps26b,Gsta4,Dync1li1,Avp,Git1,Lyn,Map2k4,Clic4,Dync1li2,Inppl1,Flnb,Nfib,Ubqln2,Kif1b,Rock1,Rab12,Gsk3a,Rab43,Numbl,Lrch1,Actc1,Abr,Shc1,Tmf1,Nploc4,Camk2a,Pdpk1,Ufl1,Usp47,Akt2,Arrb2,Plcb1,Oxr1,Dmtn,Mapk8,Cfl1,Csnk1e,Zp…
Wildtype	#DBFF00	GO.0120036	plasma membrane bounded cell projection organization	8.89e-07	2.13e-05	Ctnnb1,Coro1b,Pten,Csnk1d,Ube2b,Clic5,Impact,Ehd1,Ilk,Snx1,Git1,Rilp,Lyn,Ptpn23,Ankrd27,Inppl1,Nfib,Arf6,Rock1,Numbl,Shc1,Camk2a,Ccp110,Rab3a,Mapk8,Odf2,Tprn,Nck1,Zpr1,Numb,Dnm2
Wildtype	#DBFF00	GO.0010975	regulation of neuron projection development	9.41e-07	2.24e-05	Dvl3,Pten,Ywhah,Rab21,Washc5,Ehd1,Stk25,Ilk,Gorasp1,Lyn,Ankrd27,Inppl1,Arf6,Gsk3a,Numbl,Syt17,Itsn1,Nck1,Cfl1,Numb,Map2k2,Dnm2
Wildtype	#DBFF00	GO.0051050	positive regulation of transport	9.86e-07	2.33e-05	Sh3gl1,Arpc2,Tsg101,Rab21,Snx4,Tbc1d5,Ehd1,Src,Arl6ip1,Vps35,Vps11,Avp,Ptpn23,Myrip,Gsk3a,Ap1g1,Abr,Tmf1,Sirpa,Camk2a,Pdpk1,Cd63,Akt2,Arrb2,Rab3a,Plcb1,Itsn1,Cfl1,Zpr1,Myo18a,Dnm2
Wildtype	#DBFF00	GO.0051094	positive regulation of developmental process	9.93e-07	2.34e-05	Dvl3,Arpc2,Ctnnb1,Coro1b,Pten,Csnk1d,Rab21,Pdcd6,Ap3b1,Washc5,Impact,Ehd1,Stk25,Src,Ilk,Vps35,Lyn,Cyld,Ankrd27,Mia3,Tgfb1i1,Numbl,Syt17,Ddhd1,Pdpk1,Ufl1,Arrb2,Plcb1,Dmtn,Mapk8,Tmsb4x,Itsn1,Cblb,Nck1,Cfl1,Numb,Map2k2,Pdgfra,Dnm2
Wildtype	#DBFF00	GO.0043161	proteasome-mediated ubiquitin-dependent protein catabolic process	1.11e-06	2.58e-05	Ppp2cb,Ube2a,Ube2b,Fbxo4,Btbd1,Psmc4,Skp1a,Ubqln2,Gsk3a,Ppp2r5c,Nploc4,Ube2h,Arrb2,Keap1
Wildtype	#DBFF00	GO.0010638	positive regulation of organelle organization	1.15e-06	2.68e-05	Arpc2,Ctnnb1,Pip4k2c,Ube2b,Fbxo4,Sgol2,Src,Arpc1a,Vps35,Arhgef10l,Arf6,Gsk3a,Mtss1,Ddhd1,Ccp110,Akt2,Plcb1,Clip1,Mapk8,Arpc5l,Nck1,Cfl1
Wildtype	#DBFF00	GO.0044248	cellular catabolic process	1.19e-06	2.75e-05	Ppp2cb,Tsg101,Qdpr,Ube2a,Cops3,Ube2b,Bap1,Fbxo4,Tbc1d5,Btbd1,Vps33a,Psmc4,Vps11,Psma4,Skp1a,Ptpn23,Cyld,Ppp1r11,Ubqln2,Tgfb1i1,Rab12,Gsk3a,Vps41,Cacul1,Ppp2r5c,Ube2z,Nploc4,Ube2l6,Ube2h,Usp47,Arrb2,Plcb1,Inpp4a,Zpr1,Usp34,Ctif,Keap1
Wildtype	#DBFF00	GO.1901800	positive regulation of proteasomal protein catabolic process	1.31e-06	3.01e-05	Csnk1d,Psmc4,Psmd10,Ankib1,Ubqln2,Gsk3a,Rnf114,Mapk8,Csnk1e,Rnf14
Wildtype	#DBFF00	GO.0080134	regulation of response to stress	1.46e-06	3.33e-05	Dvl3,Ctnnb1,Pten,Bap1,Fbxo4,Snx4,Impact,Cops5,Stk25,Rint1,Igbp1,Irak1,Psmd10,Vps35,Lyn,Map2k4,Arf6,Ubqln2,Ppp4r2,Ap1g1,Abr,Nploc4,Pdpk1,Usp47,Arrb2,Plcb1,Oxr1,Dmtn,Nck1,Magi3,Map2k2,Zyx,Pdgfra,Otud4
Wildtype	#DBFF00	GO.0007275	multicellular organism development	1.62e-06	3.67e-05	Ccm2,Epn2,Dvl3,Napa,Ctnnb1,Pten,Tsg101,Qdpr,Ube2a,Csnk1d,Ywhah,Cops3,Rab21,Nfic,Ube2b,Pdcd6,Washc5,Psmg1,Clic5,Spast,Impact,Ehd1,Btbd1,Stk25,Src,Vps33a,Psmc4,Ilk,Hsbp1,Arcn1,Snx1,Gorasp1,Git1,Lyn,Slc7a6os,Cyld,Map2k4,Clic4,Ankrd27,Akap9,Inppl1,Flnb,Nfib,Arf6,Kif1b,ENSMUSG00000046567,Mia3,Ppp4r2,Tgfb1i1,Rock1,Gsk3a,Rnf114,Numbl,Mtss1,Syt17,Sh3pxd2a,Actc1,Abr,Shc1,Tmf1,Sirpa,Tnfaip2,Ppp3r1,Camk2a,P…
Wildtype	#DBFF00	GO.0050773	regulation of dendrite development	1.64e-06	3.7e-05	Pten,Ywhah,Rab21,Ilk,Gorasp1,Ankrd27,Arf6,Gsk3a,Numbl,Itsn1,Cfl1,Numb
Wildtype	#DBFF00	GO.0032436	positive regulation of proteasomal ubiquitin-dependent protein catabolic process	1.8e-06	4.03e-05	Csnk1d,Psmd10,Ankib1,Ubqln2,Gsk3a,Rnf114,Mapk8,Csnk1e,Rnf14
Wildtype	#DBFF00	GO.0050767	regulation of neurogenesis	1.92e-06	4.28e-05	Dvl3,Ctnnb1,Pten,Csnk1d,Ywhah,Rab21,Washc5,Impact,Ehd1,Stk25,Ilk,Gorasp1,Lyn,Ankrd27,Inppl1,Arf6,Rock1,Gsk3a,Numbl,Syt17,Ufl1,Mapk8,Itsn1,Nck1,Cfl1,Numb,Map2k2,Dnm2
Wildtype	#DBFF00	GO.0048856	anatomical structure development	1.92e-06	4.28e-05	Ccm2,Epn2,Dvl3,Napa,Ctnnb1,Pten,Tsg101,Qdpr,Ube2a,Csnk1d,Ywhah,Cops3,Rab21,Nfic,Ppp2ca,Ube2b,Pdcd6,Washc5,Psmg1,Clic5,Spast,Impact,Ehd1,Btbd1,Limd1,Stk25,Src,Vps33a,Psmc4,Ilk,Hsbp1,Arcn1,Snx1,Gorasp1,Git1,Lyn,Slc7a6os,Cyld,Map2k4,Clic4,Ankrd27,Akap9,Inppl1,Flnb,Nfib,Arf6,Kif1b,ENSMUSG00000046567,Mia3,Ppp4r2,Tgfb1i1,Rock1,Gsk3a,Rnf114,Numbl,Mtss1,Syt17,Sh3pxd2a,Actc1,Abr,Shc1,Tmf1,Sirpa,Tnfaip2,Pp…
Wildtype	#DBFF00	GO.0070979	protein K11-linked ubiquitination	1.97e-06	4.33e-05	Anapc1,Ube2a,Ube2b,Cdc16,Ube2h,Cdc23
Wildtype	#DBFF00	GO.0008333	endosome to lysosome transport	1.96e-06	4.33e-05	Tsg101,Vps33a,Vps11,Rilp,Rab12,Vps41,Snx27
Wildtype	#DBFF00	GO.0051493	regulation of cytoskeleton organization	2.02e-06	4.4e-05	Arpc2,Ctnnb1,Coro1b,Capza2,Arpc1a,Ilk,Arhgap6,Dync1li1,Cyld,Arhgef10l,Arf6,Rock1,Mtss1,Dmtn,Clip1,Mapk8,Arpc5l,Mid1ip1,Nck1,Cfl1
Wildtype	#DBFF00	GO.0032502	developmental process	2.04e-06	4.43e-05	Ccm2,Epn2,Dvl3,Napa,Ctnnb1,Vps72,Pten,Tsg101,Qdpr,Ube2a,Csnk1d,Ywhah,Cops3,Rab21,Nfic,Ppp2ca,Ube2b,Pdcd6,Fbxo4,Washc5,Psmg1,Clic5,Spast,Impact,Ehd1,Btbd1,Limd1,Stk25,Src,Vps33a,Psmc4,Ilk,Hsbp1,Arcn1,Snx1,Gorasp1,Git1,Lyn,Slc7a6os,Cyld,Map2k4,Clic4,Ankrd27,Akap9,Inppl1,Flnb,Nfib,Arf6,Kif1b,ENSMUSG00000046567,Mia3,Ppp4r2,Tgfb1i1,Rock1,Gsk3a,Rnf114,Numbl,Mtss1,Syt17,Sh3pxd2a,Actc1,Ap1g1,Abr,Shc1,Tmf…
Wildtype	#DBFF00	GO.0051129	negative regulation of cellular component organization	2.06e-06	4.45e-05	Coro1b,Pten,Capza2,Ywhah,Ube2b,Impact,Src,Arhgap6,Psmd10,Vps35,Gorasp1,Avp,Ankrd27,Inppl1,Arf6,Ubqln2,Rock1,Gsk3a,Ccp110,Arrb2,Dmtn,Mid1ip1,Cfl1,Dnm2
Wildtype	#DBFF00	GO.0032501	multicellular organismal process	2.08e-06	4.46e-05	Ccm2,Epn2,Dvl3,Amph,Napa,Ctnnb1,Coro1b,Vps72,Pten,Tsg101,Ppp1cb,Qdpr,Ube2a,Csnk1d,Map2k3,Ywhah,Cops3,Rab21,Nfic,Ube2b,Pdcd6,Ap3b1,Ywhaz,Washc5,Psmg1,Clic5,Spast,Impact,Ehd1,Btbd1,Limd1,Sgol2,Stk25,Src,Vps33a,Psmc4,Ilk,Vps35,Hsbp1,Arcn1,Snx1,Gorasp1,Avp,Git1,Lyn,Slc7a6os,Pkn2,Cyld,Actr1a,Map2k4,Clic4,Ankrd27,Akap9,Inppl1,Flnb,Nfib,Arf6,Kif1b,ENSMUSG00000046567,Mia3,Ppp4r2,Tgfb1i1,Rock1,Gsk3a,Rnf11…
Wildtype	#DBFF00	GO.0051248	negative regulation of protein metabolic process	2.14e-06	4.55e-05	Ppp5c,Ctnnb1,Pten,Tsg101,Ppp2ca,Ube2b,Impact,Src,Arl6ip1,Ilk,Igbp1,Psmd10,Vps35,Avp,Rilp,Lyn,Ppp2r4,Ppp1r11,Inppl1,Rock1,Flot2,Csnk2a1,Pdpk1,Ufl1,Usp47,Akt2,Arrb2,Oxr1,Dmtn,Cblb,Nck1,ENSMUSG00000101523
Wildtype	#DBFF00	GO.0050769	positive regulation of neurogenesis	2.17e-06	4.59e-05	Dvl3,Ctnnb1,Pten,Csnk1d,Rab21,Washc5,Impact,Ehd1,Stk25,Ilk,Lyn,Ankrd27,Numbl,Syt17,Ufl1,Mapk8,Itsn1,Nck1,Cfl1,Numb,Map2k2
Wildtype	#DBFF00	GO.1902903	regulation of supramolecular fiber organization	2.21e-06	4.66e-05	Arpc2,Coro1b,Capza2,Arpc1a,Arhgap6,Arhgef10l,Arf6,Rock1,Mtss1,Dmtn,Clip1,Mapk8,Arpc5l,Mid1ip1,Nck1,Cfl1
Wildtype	#DBFF00	GO.0006470	protein dephosphorylation	2.3e-06	4.82e-05	Ppp5c,Ppp2cb,Pten,Ppp1cb,Ppp2ca,Smek2,Ptpn23,Ppp1r3b,Ppp2r5a,Ppp1r3c,Ppp3r1,Nck1
Wildtype	#DBFF00	GO.0043154	negative regulation of cysteine-type endopeptidase activity involved in apoptotic process	2.53e-06	5.28e-05	Src,Arl6ip1,Igbp1,Avp,Csnk2a1,Usp47,Akt2,Arrb2,ENSMUSG00000101523
Wildtype	#DBFF00	GO.0034332	adherens junction organization	2.56e-06	5.32e-05	Ctnnb1,Src,Arhgap6,Numbl,Mtss1,Pdpk1,Numb
Wildtype	#DBFF00	GO.0007030	Golgi organization	2.75e-06	5.67e-05	Csnk1d,Ywhaz,Stk25,Gorasp1,Rab2a,Rab43,Nploc4,Myo18a,Arhgap21
Wildtype	#DBFF00	GO.0051239	regulation of multicellular organismal process	2.78e-06	5.71e-05	Epn2,Sh3gl1,Dvl3,Ctnnb1,Pten,Csnk1d,Map2k3,Ywhah,Rab21,Ppp2ca,Pdcd6,Ap3b1,Bap1,Washc5,Snx4,Lims2,Impact,Ehd1,Limd1,Stk25,Src,Ilk,Irak1,Gorasp1,Avp,Lyn,Ptpn23,Cyld,Ankrd27,Ppp1r11,Inppl1,Nfib,Arf6,Mia3,Tgfb1i1,Rock1,Gsk3a,Numbl,Syt17,Abr,Shc1,Tmf1,Nploc4,Pdpk1,Ufl1,Cd63,Arrb2,Plcb1,Dmtn,Mapk8,Itsn1,Cblb,Nck1,Cfl1,Zpr1,Numb,Map2k2,Pdgfra,Keap1,Dnm2,Sstr2
Wildtype	#DBFF00	GO.0043087	regulation of GTPase activity	2.97e-06	6.07e-05	Dvl3,Tbc1d15,Trappc6b,Tbc1d5,Arhgap6,Smap2,Git1,Snx13,Arhgef10l,Ankrd27,Lrch1,Abr,Arhgef1,Akt2,Arrb2,Plcb1,Gapvd1,Arhgap21
Wildtype	#DBFF00	GO.0060284	regulation of cell development	3.13e-06	6.37e-05	Dvl3,Arpc2,Ctnnb1,Pten,Csnk1d,Ywhah,Rab21,Washc5,Impact,Ehd1,Stk25,Ilk,Gorasp1,Lyn,Ankrd27,Inppl1,Arf6,Rock1,Gsk3a,Numbl,Syt17,Ufl1,Dmtn,Mapk8,Itsn1,Nck1,Cfl1,Numb,Map2k2,Dnm2
Wildtype	#DBFF00	GO.0070887	cellular response to chemical stimulus	3.2e-06	6.46e-05	Ppp5c,Arpc2,Ctnnb1,Coro1b,Pten,Qdpr,Csnk1d,Map2k3,Ywhah,Ppp2ca,Impact,Txnl1,Ehd1,Stk25,Src,Lamtor2,Ilk,Irak1,Vps26b,Gsta4,Dync1li1,Git1,Lyn,Map2k4,Clic4,Dync1li2,Flnb,Kif1b,Rab12,Gsk3a,Rab43,Numbl,Lrch1,Shc1,Tmf1,Camk2a,Pdpk1,Akt2,Arrb2,Plcb1,Oxr1,Dmtn,Mapk8,Cfl1,Csnk1e,Zpr1,Zyx,Pdgfra,Myo18a,Keap1,Dnm2,Sstr2
Wildtype	#DBFF00	GO.0071310	cellular response to organic substance	3.46e-06	6.96e-05	Arpc2,Ctnnb1,Coro1b,Pten,Csnk1d,Map2k3,Ywhah,Ppp2ca,Impact,Ehd1,Src,Lamtor2,Ilk,Irak1,Vps26b,Dync1li1,Git1,Lyn,Map2k4,Dync1li2,Flnb,Kif1b,Rab12,Gsk3a,Rab43,Numbl,Lrch1,Shc1,Tmf1,Camk2a,Pdpk1,Akt2,Arrb2,Plcb1,Dmtn,Mapk8,Cfl1,Csnk1e,Zpr1,Zyx,Pdgfra,Myo18a,Keap1,Dnm2,Sstr2
Wildtype	#DBFF00	GO.0031400	negative regulation of protein modification process	3.52e-06	7e-05	Ppp5c,Ctnnb1,Pten,Tsg101,Ppp2ca,Ube2b,Impact,Ilk,Igbp1,Psmd10,Lyn,Ppp2r4,Ppp1r11,Inppl1,Rock1,Pdpk1,Ufl1,Arrb2,Oxr1,Dmtn,Cblb,Nck1
Wildtype	#DBFF00	GO.0007017	microtubule-based process	3.52e-06	7e-05	Tubgcp3,Ctnnb1,Csnk1d,Rab21,Ube2b,Ap3b1,Washc5,Spast,Ap3s1,Dync1li1,Dync1li2,Akap9,Kif1b,Kifap3,Ap1g1,Ccp110,Clip1,Odf2,Ap3m1,Zpr1,Myo18a,Arhgap21
Wildtype	#DBFF00	GO.0006928	movement of cell or subcellular component	3.96e-06	7.8e-05	Ctnnb1,Coro1b,Pten,Rab21,Ube2b,Ap3b1,Spast,Ap3s1,Limd1,Src,Avl9,Ilk,Dync1li1,Pkn2,Dync1li2,Myrip,Nfib,Kif1b,Rock1,Gsk3a,Actc1,Tmf1,Sirpa,Pdpk1,Cd63,Arrb2,Mapk8,Arpc5l,Nck1,Cfl1,Ap3m1,Pdgfra,Myo18a,Arhgap21
Wildtype	#DBFF00	GO.0032434	regulation of proteasomal ubiquitin-dependent protein catabolic process	4.13e-06	8.07e-05	Csnk1d,Psmd10,Ankib1,Ubqln2,Gsk3a,Rnf114,Ufl1,Mapk8,Csnk1e,Rnf14
Wildtype	#DBFF00	GO.0016311	dephosphorylation	4.12e-06	8.07e-05	Ppp5c,Ppp2cb,Pten,Ppp1cb,Ppp2ca,Smek2,Ptpn23,Inppl1,Ppp1r3b,Ppp2r5a,Ppp1r3c,Ppp3r1,Inpp4a,Nck1
Wildtype	#DBFF00	GO.0007399	nervous system development	4.12e-06	8.07e-05	Dvl3,Napa,Ctnnb1,Pten,Csnk1d,Ywhah,Rab21,Washc5,Psmg1,Clic5,Spast,Impact,Ehd1,Btbd1,Stk25,Src,Ilk,Arcn1,Snx1,Gorasp1,Git1,Lyn,Ankrd27,Inppl1,Nfib,Arf6,Rock1,Gsk3a,Numbl,Mtss1,Syt17,Abr,Shc1,Ppp3r1,Camk2a,Ufl1,Akt2,Arrb2,Rab3a,Plcb1,Mapk8,Itsn1,Tprn,Nck1,Cfl1,Zpr1,Numb,Map2k2,Dnm2,Sstr2
Wildtype	#DBFF00	GO.2000641	regulation of early endosome to late endosome transport	4.55e-06	8.75e-05	Rab21,Src,Vps11,Ptpn23,Map2k2
Wildtype	#DBFF00	GO.0051960	regulation of nervous system development	4.55e-06	8.75e-05	Dvl3,Ctnnb1,Pten,Csnk1d,Ywhah,Rab21,Washc5,Impact,Ehd1,Stk25,Ilk,Gorasp1,Lyn,Ankrd27,Inppl1,Arf6,Rock1,Gsk3a,Numbl,Syt17,Ufl1,Mapk8,Itsn1,Nck1,Cfl1,Zpr1,Numb,Map2k2,Dnm2
Wildtype	#DBFF00	GO.0045807	positive regulation of endocytosis	4.53e-06	8.75e-05	Sh3gl1,Tsg101,Rab21,Tbc1d5,Abr,Sirpa,Cd63,Arrb2,Itsn1,Myo18a,Dnm2
Wildtype	#DBFF00	GO.0008089	anterograde axonal transport	4.67e-06	8.89e-05	Rab21,Ap3b1,Spast,Ap3s1,Kif1b,Ap3m1
Wildtype	#DBFF00	GO.1905475	regulation of protein localization to membrane	4.8e-06	9.08e-05	Arpc2,Arf6,Ppp2r5a,Csnk2a1,Camk2a,Pdpk1,Snx27,Akt2,Dmtn,Numb,ENSMUSG00000101523
Wildtype	#DBFF00	GO.0042325	regulation of phosphorylation	5.01e-06	9.43e-05	Ppp5c,Dvl3,Ctnnb1,Pten,Tsg101,Csnk1d,Map2k3,Ppp2ca,Ube2b,Impact,Cops5,Stk25,Src,Lamtor2,Ilk,Igbp1,Irak1,Psmd10,Avp,Lyn,Map2k4,Inppl1,Rock1,Ppp2r5a,Gsk3a,Cacul1,Shc1,Pdpk1,Akt2,Arrb2,Plcb1,Dmtn,Itsn1,Cblb,Nck1,Magi3,Map2k2,Pdgfra
Wildtype	#DBFF00	GO.0045666	positive regulation of neuron differentiation	5.43e-06	0.0001	Dvl3,Pten,Csnk1d,Rab21,Washc5,Impact,Ehd1,Stk25,Ilk,Lyn,Ankrd27,Numbl,Syt17,Itsn1,Nck1,Cfl1,Numb,Map2k2
Wildtype	#DBFF00	GO.0032269	negative regulation of cellular protein metabolic process	5.35e-06	0.0001	Ppp5c,Ctnnb1,Pten,Tsg101,Ppp2ca,Ube2b,Impact,Src,Arl6ip1,Ilk,Igbp1,Psmd10,Vps35,Avp,Lyn,Ppp2r4,Ppp1r11,Inppl1,Rock1,Csnk2a1,Pdpk1,Ufl1,Usp47,Akt2,Arrb2,Oxr1,Dmtn,Cblb,Nck1,ENSMUSG00000101523
Wildtype	#DBFF00	GO.0022008	neurogenesis	5.54e-06	0.0001	Dvl3,Napa,Ctnnb1,Pten,Csnk1d,Ywhah,Rab21,Washc5,Clic5,Impact,Ehd1,Btbd1,Stk25,Ilk,Snx1,Gorasp1,Git1,Lyn,Ankrd27,Inppl1,Nfib,Arf6,Rock1,Gsk3a,Numbl,Syt17,Shc1,Ppp3r1,Camk2a,Ufl1,Akt2,Rab3a,Mapk8,Itsn1,Tprn,Nck1,Cfl1,Zpr1,Numb,Map2k2,Dnm2
Wildtype	#DBFF00	GO.2000026	regulation of multicellular organismal development	6.05e-06	0.00011	Epn2,Dvl3,Ctnnb1,Pten,Csnk1d,Ywhah,Rab21,Ppp2ca,Pdcd6,Ap3b1,Washc5,Lims2,Impact,Ehd1,Stk25,Src,Ilk,Gorasp1,Lyn,Cyld,Ankrd27,Inppl1,Nfib,Arf6,Mia3,Tgfb1i1,Rock1,Gsk3a,Numbl,Syt17,Shc1,Pdpk1,Ufl1,Arrb2,Plcb1,Mapk8,Itsn1,Cblb,Nck1,Cfl1,Zpr1,Numb,Map2k2,Pdgfra,Keap1,Dnm2
Wildtype	#DBFF00	GO.0110053	regulation of actin filament organization	6.04e-06	0.00011	Arpc2,Coro1b,Capza2,Arpc1a,Arhgap6,Arhgef10l,Arf6,Rock1,Mtss1,Dmtn,Arpc5l,Nck1,Cfl1
Wildtype	#DBFF00	GO.0051648	vesicle localization	6.35e-06	0.00011	Ctnnb1,Snap47,Pdcd6,Ap3b1,Ap3s1,Vps33a,Myrip,Kif1b,Syt17,Rab3a,Ap3m1
Wildtype	#DBFF00	GO.0051347	positive regulation of transferase activity	6.07e-06	0.00011	Dvl3,Ctnnb1,Pten,Map2k3,Ppp2ca,Stk25,Src,Lamtor2,Ilk,Irak1,Psmd10,Lyn,Map2k4,Gsk3a,Cacul1,Shc1,Pdpk1,Arrb2,Magi3,Map2k2,Pdgfra
Wildtype	#DBFF00	GO.0048814	regulation of dendrite morphogenesis	6.02e-06	0.00011	Pten,Ywhah,Rab21,Ilk,Gorasp1,Ankrd27,Numbl,Cfl1,Numb
Wildtype	#DBFF00	GO.0043086	negative regulation of catalytic activity	6.13e-06	0.00011	Pten,Tsg101,Src,Arl6ip1,Ilk,Igbp1,Avp,Lyn,Akap9,Ppp2r4,Ppp1r11,Inppl1,Rock1,Ppp2r5a,Gsk3a,Lrch1,Csnk2a1,Pdpk1,Usp47,Akt2,Arrb2,Cblb,Tmlhe,Nck1,ENSMUSG00000101523
Wildtype	#DBFF00	GO.0001932	regulation of protein phosphorylation	6.03e-06	0.00011	Ppp5c,Dvl3,Ctnnb1,Pten,Tsg101,Csnk1d,Map2k3,Ppp2ca,Ube2b,Impact,Cops5,Stk25,Src,Lamtor2,Ilk,Igbp1,Irak1,Psmd10,Avp,Lyn,Map2k4,Inppl1,Rock1,Gsk3a,Cacul1,Shc1,Pdpk1,Akt2,Arrb2,Plcb1,Dmtn,Cblb,Nck1,Magi3,Map2k2,Pdgfra
Wildtype	#DBFF00	GO.0045597	positive regulation of cell differentiation	6.8e-06	0.00012	Dvl3,Arpc2,Ctnnb1,Pten,Csnk1d,Rab21,Ap3b1,Washc5,Impact,Ehd1,Stk25,Ilk,Lyn,Cyld,Ankrd27,Tgfb1i1,Numbl,Syt17,Ufl1,Arrb2,Plcb1,Dmtn,Mapk8,Tmsb4x,Itsn1,Nck1,Cfl1,Numb,Map2k2,Dnm2
Wildtype	#DBFF00	GO.0045216	cell-cell junction organization	6.91e-06	0.00012	Ccm2,Ctnnb1,Lims2,Src,Arhgap6,Pkn2,Numbl,Mtss1,Pdpk1,Numb
Wildtype	#DBFF00	GO.0040012	regulation of locomotion	6.59e-06	0.00012	Arpc2,Coro1b,Pten,Tsg101,Map2k3,Pdcd6,Src,Ilk,Vps35,Lyn,Pkn2,Ptpn23,Clic4,Mia3,Lrch1,Abr,Pdpk1,Cd63,Akt2,Plcb1,Dmtn,Mapk8,Tmsb4x,Nck1,Cfl1,Numb,Map2k2,Pdgfra
Wildtype	#DBFF00	GO.1901889	negative regulation of cell junction assembly	7.2e-06	0.00013	Pten,Src,Arhgap6,Rock1,Dmtn
Wildtype	#DBFF00	GO.0065008	regulation of biological quality	7.1e-06	0.00013	Alkbh7,Sh3gl1,Dvl3,Arhgef18,Napa,Arpc2,Ctnnb1,Coro1b,Snap47,Pten,Capza2,Csnk1d,Ywhah,Rab21,Ppp2ca,Ube2b,Ap3b1,Bap1,Fbxo4,Ywhaz,Washc5,Snx4,Txnl1,Ehd1,Limd1,Commd9,Rab22a,Src,Vps33a,Arpc1a,Arl6ip1,Ilk,Ccdc22,Psmd10,Vps35,Avp,Rilp,Skp1a,Lyn,Cyld,Clic4,Myl12b,Akap9,Myrip,Arf6,Gsk3a,Flot2,Mtss1,Syt17,Abr,Shc1,Tmf1,Camk2a,Pdpk1,Snx27,Akt2,Rab3a,Plcb1,Dmtn,Arpc5l,Itsn1,Nck1,Cfl1,Csnk1e,Pdgfra,Keap1,Dnm…
Wildtype	#DBFF00	GO.1903391	regulation of adherens junction organization	8.34e-06	0.00014	Pten,Src,Arhgap6,Ptpn23,Rock1,Dmtn,Cfl1
Wildtype	#DBFF00	GO.0048584	positive regulation of response to stimulus	8.15e-06	0.00014	Epn2,Ppp5c,Dvl3,Ctnnb1,Pten,Csnk1d,Map2k3,Snx4,Lims2,Shoc2,Stk25,Src,Lamtor2,Sec13,Arl6ip1,Ilk,Ccdc22,Irak1,Vps35,Lyn,Cyld,Map2k4,Ubqln2,Tgfb1i1,Rock1,Gsk3a,Ap1g1,Shc1,Csnk2a1,Cd63,Usp47,Akt2,Arrb2,Plcb1,Dmtn,Mapk8,Itsn1,Nck1,Cfl1,Magi3,Csnk1e,Usp34,Map2k2,Pdgfra,ENSMUSG00000101523
Wildtype	#DBFF00	GO.0071495	cellular response to endogenous stimulus	9.51e-06	0.00016	Arpc2,Ctnnb1,Coro1b,Pten,Csnk1d,Ywhah,Impact,Ehd1,Src,Lamtor2,Dync1li1,Git1,Dync1li2,Kif1b,Gsk3a,Shc1,Camk2a,Pdpk1,Akt2,Arrb2,Plcb1,Dmtn,Cfl1,Csnk1e,Zpr1,Zyx,Pdgfra,Dnm2,Sstr2
Wildtype	#DBFF00	GO.0045937	positive regulation of phosphate metabolic process	9.42e-06	0.00016	Dvl3,Ctnnb1,Pten,Csnk1d,Map2k3,Ppp2ca,Stk25,Src,Lamtor2,Ilk,Igbp1,Irak1,Psmd10,Avp,Lyn,Map2k4,Ppp2r4,Rock1,Ppp2r5a,Gsk3a,Cacul1,Shc1,Pdpk1,Akt2,Arrb2,Plcb1,Itsn1,Magi3,Map2k2,Pdgfra
Wildtype	#DBFF00	GO.0031338	regulation of vesicle fusion	9.27e-06	0.00016	Tbc1d15,Tbc1d5,Vps11,Ankrd27,Vps41,Akt2,Rab3a
Wildtype	#DBFF00	GO.1902115	regulation of organelle assembly	1.02e-05	0.00017	Arpc2,Pip4k2c,Tsg101,Src,Vps11,Cyld,Ubqln2,Ccp110,Mapk8,Odf2,Dnm2
Wildtype	#DBFF00	GO.0099003	vesicle-mediated transport in synapse	9.92e-06	0.00017	Sh3gl1,Amph,Ctnnb1,Snap47,Ap3b1,Ap3s1,Syt17,Rab3a,Ap3m1
Wildtype	#DBFF00	GO.0051240	positive regulation of multicellular organismal process	1.04e-05	0.00017	Dvl3,Ctnnb1,Pten,Csnk1d,Map2k3,Rab21,Pdcd6,Ap3b1,Washc5,Snx4,Impact,Ehd1,Stk25,Src,Ilk,Irak1,Avp,Lyn,Cyld,Ankrd27,Mia3,Tgfb1i1,Rock1,Gsk3a,Numbl,Syt17,Shc1,Tmf1,Pdpk1,Ufl1,Arrb2,Plcb1,Dmtn,Mapk8,Itsn1,Cblb,Nck1,Cfl1,Numb,Map2k2,Pdgfra
Wildtype	#DBFF00	GO.2000145	regulation of cell motility	1.2e-05	0.0002	Arpc2,Coro1b,Pten,Map2k3,Pdcd6,Src,Ilk,Lyn,Pkn2,Ptpn23,Clic4,Mia3,Lrch1,Abr,Pdpk1,Cd63,Akt2,Plcb1,Dmtn,Mapk8,Tmsb4x,Nck1,Cfl1,Numb,Map2k2,Pdgfra
Wildtype	#DBFF00	GO.0009719	response to endogenous stimulus	1.17e-05	0.0002	Arpc2,Ctnnb1,Coro1b,Pten,Qdpr,Csnk1d,Ywhah,Impact,Ehd1,Src,Lamtor2,Dync1li1,Avp,Git1,Lyn,Dync1li2,Inppl1,Kif1b,Rock1,Gsk3a,Shc1,Camk2a,Pdpk1,Akt2,Arrb2,Plcb1,Dmtn,Cfl1,Csnk1e,Zpr1,Zyx,Pdgfra,Dnm2,Sstr2
Wildtype	#DBFF00	GO.0080135	regulation of cellular response to stress	1.41e-05	0.00023	Dvl3,Ctnnb1,Pten,Fbxo4,Impact,Cops5,Stk25,Rint1,Igbp1,Irak1,Psmd10,Lyn,Map2k4,Ubqln2,Ppp4r2,Usp47,Plcb1,Oxr1,Nck1,Magi3,Map2k2
Wildtype	#DBFF00	GO.0010564	regulation of cell cycle process	1.38e-05	0.00023	Ctnnb1,Pten,Ywhah,Ube2b,Spast,Sgol2,Rint1,Dync1li1,Git1,Pkn2,Klhl9,Csnk2a1,Ccp110,Usp47,Plcb1,Mapk8,Svil,Cdc23,Psme2,ENSMUSG00000101523
Wildtype	#DBFF00	GO.0048699	generation of neurons	1.45e-05	0.00024	Dvl3,Napa,Ctnnb1,Pten,Csnk1d,Ywhah,Rab21,Washc5,Clic5,Impact,Ehd1,Stk25,Ilk,Snx1,Gorasp1,Git1,Lyn,Ankrd27,Inppl1,Nfib,Arf6,Rock1,Gsk3a,Numbl,Syt17,Shc1,Camk2a,Ufl1,Rab3a,Mapk8,Itsn1,Tprn,Nck1,Cfl1,Zpr1,Numb,Map2k2,Dnm2
Wildtype	#DBFF00	GO.0070646	protein modification by small protein removal	1.58e-05	0.00025	Cops3,Cops6,Bap1,Cops5,Psmd14,Cyld,Usp47,Usp34,Otud4
Wildtype	#DBFF00	GO.0010976	positive regulation of neuron projection development	1.51e-05	0.00025	Dvl3,Rab21,Washc5,Ehd1,Stk25,Ilk,Lyn,Ankrd27,Numbl,Syt17,Itsn1,Nck1,Cfl1,Numb,Map2k2
Wildtype	#DBFF00	GO.1901700	response to oxygen-containing compound	1.67e-05	0.00026	Ppp5c,Arpc2,Ctnnb1,Ppp2cb,Pten,Qdpr,Ppp2ca,Impact,Stk25,Psmd14,Src,Scamp3,Lamtor2,Irak1,Avp,Lyn,Map2k4,Inppl1,Kif1b,Rock1,Gsk3a,Actc1,Abr,Shc1,Camk2a,Pdpk1,Ufl1,Akt2,Plcb1,Oxr1,Dmtn,Mapk8,Cfl1,Pdgfra,Dnm2,Sstr2
Wildtype	#DBFF00	GO.0048731	system development	1.63e-05	0.00026	Ccm2,Epn2,Dvl3,Napa,Ctnnb1,Pten,Tsg101,Qdpr,Csnk1d,Ywhah,Rab21,Nfic,Pdcd6,Washc5,Psmg1,Clic5,Spast,Impact,Ehd1,Btbd1,Stk25,Src,Vps33a,Ilk,Arcn1,Snx1,Gorasp1,Git1,Lyn,Slc7a6os,Cyld,Map2k4,Clic4,Ankrd27,Akap9,Inppl1,Flnb,Nfib,Arf6,ENSMUSG00000046567,Mia3,Ppp4r2,Rock1,Gsk3a,Numbl,Mtss1,Syt17,Sh3pxd2a,Actc1,Abr,Shc1,Tmf1,Sirpa,Tnfaip2,Ppp3r1,Camk2a,Pdpk1,Ufl1,Akt2,Arrb2,Rab3a,Plcb1,Dmtn,Mapk8,Itsn1,T…
Wildtype	#DBFF00	GO.0043408	regulation of MAPK cascade	1.64e-05	0.00026	Dvl3,Ctnnb1,Pten,Tsg101,Map2k3,Cops5,Stk25,Src,Lamtor2,Ilk,Igbp1,Irak1,Psmd10,Lyn,Map2k4,Inppl1,Rock1,Shc1,Arrb2,Plcb1,Magi3,Map2k2,Pdgfra
Wildtype	#DBFF00	GO.0023052	signaling	1.64e-05	0.00026	Epn2,Dvl3,Arhgef18,Napa,Arpc2,Ctnnb1,Coro1b,Snap47,Pten,Csnk1d,Map2k3,Ywhah,Ube2b,Pdcd6,Ywhaz,Snx15,Shoc2,Limd1,Stk25,Src,Ilk,Arhgap6,Irak1,Avp,Git1,Lyn,Pkn2,Cyld,Arhgef10l,Map2k4,Akap9,Kif1b,Tgfb1i1,Rock1,Ppp2r5a,Gsk3a,Ppp4r1,Numbl,Syt17,Ppp2r5c,Lrch1,Abr,Shc1,Tmf1,Arhgef1,Csnk2a1,Ppp3r1,Camk2a,Pdpk1,Snx27,Akt2,Arrb2,Rab3a,Plcb1,Dmtn,Mapk8,Gapvd1,Itsn1,Cblb,Inpp4a,Nck1,Magi3,Csnk1e,Usp34,Map2k2,…
Wildtype	#DBFF00	GO.0031401	positive regulation of protein modification process	1.73e-05	0.00027	Dvl3,Ctnnb1,Pten,Csnk1d,Map2k3,Ppp2ca,Pdcd6,Fbxo4,Stk25,Src,Lamtor2,Ilk,Irak1,Psmd10,Avp,Lyn,Map2k4,Ppp2r4,Rock1,Ppp2r5a,Gsk3a,Cacul1,Shc1,Pdpk1,Akt2,Arrb2,Plcb1,Mapk8,Magi3,Map2k2,Pdgfra
Wildtype	#DBFF00	GO.0010243	response to organonitrogen compound	1.71e-05	0.00027	Ppp5c,Arpc2,Ctnnb1,Pten,Qdpr,Impact,Src,Lamtor2,Psmc4,Irak1,Lyn,Inppl1,Ubqln2,Rock1,Gsk3a,Shc1,Nploc4,Camk2a,Pdpk1,Ufl1,Akt2,Plcb1,Dmtn,Cfl1,Pdgfra,Dnm2
Wildtype	#DBFF00	GO.0007049	cell cycle	1.7e-05	0.00027	Tubgcp3,Ctnnb1,Anapc1,Tsg101,Ppp1cb,Csnk1d,Ppp2ca,Ube2b,Washc5,Spast,Sgol2,Src,Rint1,Ilk,Dync1li1,Pkn2,Cdc16,Arf6,Cacul1,Klhl9,Csnk2a1,Camk2a,Ccp110,Plcb1,Odf2,Cfl1,Zpr1,Cdc23,Nup37,ENSMUSG00000101523
Wildtype	#DBFF00	GO.0018105	peptidyl-serine phosphorylation	1.77e-05	0.00028	Csnk1d,Src,Ilk,Pkn2,Gsk3a,Camk2a,Pdpk1,Akt2,Mapk8,Csnk1e,Map2k2
Wildtype	#DBFF00	GO.0098876	vesicle-mediated transport to the plasma membrane	1.85e-05	0.00029	Snap47,Ccdc22,Vps35,Ankrd27,Snx27,Arfrp1,Dnm2
Wildtype	#DBFF00	GO.0051338	regulation of transferase activity	1.92e-05	0.00029	Dvl3,Ctnnb1,Pten,Tsg101,Map2k3,Ppp2ca,Stk25,Src,Lamtor2,Ilk,Irak1,Psmd10,Lyn,Map2k4,Inppl1,Ppp2r5a,Gsk3a,Cacul1,Shc1,Pdpk1,Arrb2,Cblb,Nck1,Magi3,Map2k2,Pdgfra
Wildtype	#DBFF00	GO.0045936	negative regulation of phosphate metabolic process	1.91e-05	0.00029	Ppp5c,Pten,Tsg101,Ppp2ca,Ube2b,Impact,Ilk,Igbp1,Psmd10,Lyn,Ppp2r4,Ppp1r11,Inppl1,Rock1,Ppp2r5a,Pdpk1,Arrb2,Dmtn,Cblb,Nck1
Wildtype	#DBFF00	GO.0010769	regulation of cell morphogenesis involved in differentiation	1.94e-05	0.00029	Arpc2,Pten,Ywhah,Rab21,Stk25,Ilk,Gorasp1,Ankrd27,Numbl,Dmtn,Cfl1,Numb,Map2k2,Dnm2
Wildtype	#DBFF00	GO.0051270	regulation of cellular component movement	1.96e-05	0.0003	Arpc2,Coro1b,Pten,Map2k3,Pdcd6,Src,Ilk,Igbp1,Lyn,Pkn2,Ptpn23,Clic4,Mia3,Lrch1,Abr,Pdpk1,Cd63,Akt2,Plcb1,Dmtn,Mapk8,Tmsb4x,Nck1,Cfl1,Numb,Map2k2,Pdgfra
Wildtype	#DBFF00	GO.0032940	secretion by cell	1.97e-05	0.0003	Snap47,Tsg101,Vps45,Exoc7,Ywhaz,Cops5,Vps33a,Vps11,Lyn,Mia3,Vps41,Syt17,Tmf1,Tnfaip2,Rab3a,Dmtn
Wildtype	#DBFF00	GO.0140029	exocytic process	2.03e-05	0.00031	Snap47,Vps45,Ywhaz,Vps33a,Vps11,Lyn,Dmtn
Wildtype	#DBFF00	GO.0032956	regulation of actin cytoskeleton organization	2.08e-05	0.00031	Arpc2,Coro1b,Capza2,Arpc1a,Ilk,Arhgap6,Arhgef10l,Arf6,Rock1,Mtss1,Dmtn,Arpc5l,Nck1,Cfl1
Wildtype	#DBFF00	GO.1902743	regulation of lamellipodium organization	2.13e-05	0.00032	Arpc2,Coro1b,Src,Dmtn,Cfl1,Dnm2
Wildtype	#DBFF00	GO.0045595	regulation of cell differentiation	2.19e-05	0.00033	Dvl3,Arpc2,Ctnnb1,Pten,Csnk1d,Ywhah,Rab21,Ppp2ca,Ap3b1,Washc5,Impact,Ehd1,Limd1,Stk25,Ilk,Gorasp1,Lyn,Cyld,Ankrd27,Inppl1,Arf6,Tgfb1i1,Rock1,Gsk3a,Flot2,Numbl,Syt17,Ufl1,Arrb2,Plcb1,Dmtn,Mapk8,Tmsb4x,Itsn1,Nck1,Cfl1,Numb,Map2k2,Pdgfra,Keap1,Dnm2
Wildtype	#DBFF00	GO.1902991	regulation of amyloid precursor protein catabolic process	2.28e-05	0.00034	Lyn,Rock1,Gsk3a,Flot2,Csnk1e
Wildtype	#DBFF00	GO.0051650	establishment of vesicle localization	2.29e-05	0.00034	Ctnnb1,Snap47,Pdcd6,Ap3b1,Ap3s1,Myrip,Kif1b,Syt17,Rab3a,Ap3m1
Wildtype	#DBFF00	GO.0043405	regulation of MAP kinase activity	2.31e-05	0.00034	Dvl3,Tsg101,Map2k3,Stk25,Src,Lamtor2,Ilk,Irak1,Lyn,Map2k4,Inppl1,Shc1,Magi3,Map2k2
Wildtype	#DBFF00	GO.0032271	regulation of protein polymerization	2.35e-05	0.00034	Arpc2,Coro1b,Capza2,Arpc1a,Arf6,Dmtn,Clip1,Mapk8,Arpc5l,Nck1,Cfl1
Wildtype	#DBFF00	GO.0071900	regulation of protein serine/threonine kinase activity	2.38e-05	0.00035	Dvl3,Pten,Tsg101,Map2k3,Ppp2ca,Stk25,Src,Lamtor2,Ilk,Irak1,Psmd10,Lyn,Map2k4,Inppl1,Shc1,Magi3,Map2k2
Wildtype	#DBFF00	GO.0006796	phosphate-containing compound metabolic process	2.4e-05	0.00035	Ppp5c,Ppp2cb,Pten,Pip4k2c,Ppp1cb,Csnk1d,Map2k3,Ppp2ca,Smek2,Limd1,Stk25,Src,Ilk,Irak1,Avp,Lyn,Pkn2,Ptpn23,Map2k4,Inppl1,Ppp1r3b,Rock1,Ppp2r5a,Gsk3a,Ppp1r3c,Shc1,Csnk2a1,Ppp3r1,Camk2a,Pdpk1,Akt2,Plcb1,Lpgat1,Mapk8,Inpp4a,Nck1,Cfl1,Csnk1e,Map2k2,Pdgfra,ENSMUSG00000101523
Wildtype	#DBFF00	GO.0043549	regulation of kinase activity	2.46e-05	0.00036	Dvl3,Pten,Tsg101,Map2k3,Ppp2ca,Stk25,Src,Lamtor2,Ilk,Irak1,Psmd10,Lyn,Map2k4,Inppl1,Ppp2r5a,Cacul1,Shc1,Pdpk1,Arrb2,Cblb,Nck1,Magi3,Map2k2,Pdgfra
Wildtype	#DBFF00	GO.1990778	protein localization to cell periphery	2.58e-05	0.00037	Snap47,Vps35,Kif1b,Rock1,Flot2,Camk2a,Snx27,Akt2,Arfrp1,Clip1,Rab40c
Wildtype	#DBFF00	GO.0030177	positive regulation of Wnt signaling pathway	2.6e-05	0.00037	Csnk1d,Src,Ilk,Vps35,Csnk2a1,Usp47,Csnk1e,Usp34,ENSMUSG00000101523
Wildtype	#DBFF00	GO.0007154	cell communication	2.62e-05	0.00037	Epn2,Dvl3,Arhgef18,Napa,Arpc2,Ctnnb1,Coro1b,Snap47,Pten,Csnk1d,Map2k3,Ywhah,Ube2b,Pdcd6,Ywhaz,Impact,Snx15,Shoc2,Limd1,Stk25,Src,Ilk,Arhgap6,Irak1,Avp,Git1,Lyn,Pkn2,Cyld,Arhgef10l,Map2k4,Akap9,Kif1b,Tgfb1i1,Rock1,Ppp2r5a,Gsk3a,Ppp4r1,Numbl,Syt17,Ppp2r5c,Lrch1,Abr,Shc1,Tmf1,Arhgef1,Csnk2a1,Ppp3r1,Camk2a,Pdpk1,Snx27,Akt2,Arrb2,Rab3a,Plcb1,Dmtn,Mapk8,Gapvd1,Itsn1,Cblb,Inpp4a,Nck1,Magi3,Csnk1e,Usp34,…
Wildtype	#DBFF00	GO.0032535	regulation of cellular component size	2.72e-05	0.00039	Arpc2,Coro1b,Pten,Capza2,Rab21,Rab22a,Arpc1a,Ilk,Rilp,Arf6,Dmtn,Arpc5l,Nck1,Cfl1,Dnm2
Wildtype	#DBFF00	GO.0043547	positive regulation of GTPase activity	2.89e-05	0.00041	Dvl3,Tbc1d15,Tbc1d5,Arhgap6,Smap2,Git1,Snx13,Arhgef10l,Ankrd27,Abr,Arhgef1,Akt2,Plcb1,Gapvd1,Arhgap21
Wildtype	#DBFF00	GO.0031175	neuron projection development	3.08e-05	0.00044	Ctnnb1,Pten,Clic5,Impact,Ehd1,Ilk,Snx1,Git1,Lyn,Ankrd27,Nfib,Rock1,Numbl,Shc1,Camk2a,Rab3a,Mapk8,Tprn,Zpr1,Numb,Dnm2
Wildtype	#DBFF00	GO.1902745	positive regulation of lamellipodium organization	3.69e-05	0.00052	Arpc2,Coro1b,Src,Cfl1,Dnm2
Wildtype	#DBFF00	GO.0032456	endocytic recycling	3.69e-05	0.00052	Snx4,Ehd1,Ptpn23,Arf6,Eps15
Wildtype	#DBFF00	GO.0033674	positive regulation of kinase activity	3.79e-05	0.00053	Dvl3,Map2k3,Ppp2ca,Stk25,Src,Lamtor2,Ilk,Irak1,Psmd10,Lyn,Map2k4,Cacul1,Shc1,Pdpk1,Arrb2,Magi3,Map2k2,Pdgfra
Wildtype	#DBFF00	GO.0044089	positive regulation of cellular component biogenesis	3.99e-05	0.00055	Arpc2,Ctnnb1,Pip4k2c,Tsg101,Src,Arpc1a,Psmc4,Arhgef10l,Arf6,Rock1,Mtss1,Ccp110,Clip1,Mapk8,Arpc5l,Nck1,Cfl1,Dnm2
Wildtype	#DBFF00	GO.1901698	response to nitrogen compound	4.2e-05	0.00058	Ppp5c,Arpc2,Ctnnb1,Pten,Qdpr,Impact,Src,Lamtor2,Psmc4,Irak1,Lyn,Inppl1,Ubqln2,Rock1,Gsk3a,Shc1,Nploc4,Camk2a,Pdpk1,Ufl1,Akt2,Plcb1,Dmtn,Mapk8,Cfl1,Pdgfra,Dnm2
Wildtype	#DBFF00	GO.0010770	positive regulation of cell morphogenesis involved in differentiation	4.4e-05	0.00061	Arpc2,Rab21,Stk25,Ilk,Ankrd27,Numbl,Dmtn,Numb,Map2k2,Dnm2
Wildtype	#DBFF00	GO.0010035	response to inorganic substance	4.4e-05	0.00061	Ppp5c,Ppp2cb,Pten,Qdpr,Ppp2ca,Pdcd6,Bap1,Impact,Stk25,Src,Gsta4,Clic4,Gsk3a,Plcb1,Dmtn,Mapk8,Cfl1,Dnm2
Wildtype	#DBFF00	GO.0000209	protein polyubiquitination	4.4e-05	0.00061	Anapc1,Ube2a,Ube2b,Fbxo4,Ankib1,Cdc16,Rnf114,Ube2h,Cdc23,Rnf14
Wildtype	#DBFF00	GO.0043170	macromolecule metabolic process	4.7e-05	0.00063	Ppp5c,Ube2m,Ctnnb1,Vps72,Ppp2cb,Nedd8,Commd8,Pten,Anapc1,Tsg101,Ppp1cb,Ube2a,Csnk1d,Map2k3,Cops3,Cops6,Nfic,Wdr82,Ppp2ca,Ube2b,Smek2,Pdcd6,Bap1,Fbxo4,Pggt1b,Btbd1,Limd1,Cops5,Stk25,Psmd14,Commd9,Src,Psmc4,Ilk,Irak1,Vps35,Psma4,Snx1,Gorasp1,Avp,Skp1a,Lyn,Pkn2,Ptpn23,Cyld,Ubac1,Ankib1,Map2k4,Commd10,Ppp2r4,Ppp1r11,Cdc16,Nfib,Ubqln2,Ppp1r3b,Ppp4r2,Tgfb1i1,Commd5,Rock1,Rab12,Ppp2r5a,Gsk3a,Rnf114,Numb…
Wildtype	#DBFF00	GO.0016055	Wnt signaling pathway	4.68e-05	0.00063	Dvl3,Ctnnb1,Pten,Csnk1d,Ube2b,Cyld,Tgfb1i1,Gsk3a,Csnk2a1,Csnk1e,Usp34,ENSMUSG00000101523
Wildtype	#DBFF00	GO.0009968	negative regulation of signal transduction	4.65e-05	0.00063	Epn2,Ctnnb1,Ppp2cb,Pten,Tsg101,Ube2b,Pdcd6,Limd1,Src,Ccdc22,Igbp1,Psmd10,Snx1,Avp,Git1,Snx13,Lyn,Cyld,Inppl1,Tgfb1i1,Gsk3a,Nploc4,Pdpk1,Usp47,Arrb2,Cblb,Nck1,Csnk1e,Dnm2,Otud4
Wildtype	#DBFF00	GO.0051895	negative regulation of focal adhesion assembly	4.78e-05	0.00064	Pten,Src,Arhgap6,Dmtn
Wildtype	#DBFF00	GO.1901701	cellular response to oxygen-containing compound	4.91e-05	0.00066	Ppp5c,Arpc2,Ctnnb1,Pten,Ppp2ca,Impact,Stk25,Src,Lamtor2,Irak1,Lyn,Map2k4,Gsk3a,Shc1,Camk2a,Pdpk1,Akt2,Plcb1,Oxr1,Dmtn,Mapk8,Cfl1,Pdgfra,Dnm2,Sstr2
Wildtype	#DBFF00	GO.0043281	regulation of cysteine-type endopeptidase activity involved in apoptotic process	5.17e-05	0.00068	Ppp2ca,Pdcd6,Src,Arl6ip1,Igbp1,Avp,Csnk2a1,Usp47,Akt2,Arrb2,ENSMUSG00000101523
Wildtype	#DBFF00	GO.0042327	positive regulation of phosphorylation	5.14e-05	0.00068	Dvl3,Ctnnb1,Pten,Csnk1d,Map2k3,Ppp2ca,Stk25,Src,Lamtor2,Ilk,Irak1,Psmd10,Avp,Lyn,Map2k4,Rock1,Gsk3a,Cacul1,Shc1,Pdpk1,Akt2,Arrb2,Plcb1,Itsn1,Magi3,Map2k2,Pdgfra
Wildtype	#DBFF00	GO.0030833	regulation of actin filament polymerization	5.13e-05	0.00068	Arpc2,Coro1b,Capza2,Arpc1a,Arf6,Dmtn,Arpc5l,Nck1,Cfl1
Wildtype	#DBFF00	GO.0006888	endoplasmic reticulum to Golgi vesicle-mediated transport	5.14e-05	0.00068	Trappc6b,Pdcd6,Spast,Sec13,Mia3,Trappc1,Trappc2
Wildtype	#DBFF00	GO.0042326	negative regulation of phosphorylation	5.46e-05	0.00072	Ppp5c,Pten,Tsg101,Ppp2ca,Ube2b,Impact,Ilk,Igbp1,Psmd10,Lyn,Inppl1,Ppp2r5a,Pdpk1,Arrb2,Dmtn,Cblb,Nck1
Wildtype	#DBFF00	GO.0045859	regulation of protein kinase activity	5.63e-05	0.00074	Dvl3,Pten,Tsg101,Map2k3,Ppp2ca,Stk25,Src,Lamtor2,Ilk,Irak1,Psmd10,Lyn,Map2k4,Inppl1,Cacul1,Shc1,Pdpk1,Arrb2,Cblb,Nck1,Magi3,Map2k2
Wildtype	#DBFF00	GO.1903392	negative regulation of adherens junction organization	6e-05	0.00078	Pten,Src,Arhgap6,Dmtn
Wildtype	#DBFF00	GO.0051258	protein polymerization	5.99e-05	0.00078	Tubgcp3,Arpc2,Csnk1d,Akap9,Mtss1,Mid1ip1,Dnm2
Wildtype	#DBFF00	GO.0001934	positive regulation of protein phosphorylation	6.06e-05	0.00079	Dvl3,Ctnnb1,Pten,Csnk1d,Map2k3,Ppp2ca,Stk25,Src,Lamtor2,Ilk,Irak1,Psmd10,Avp,Lyn,Map2k4,Rock1,Gsk3a,Cacul1,Shc1,Pdpk1,Akt2,Arrb2,Plcb1,Magi3,Map2k2,Pdgfra
Wildtype	#DBFF00	GO.0051893	regulation of focal adhesion assembly	6.22e-05	0.0008	Pten,Src,Arhgap6,Rock1,Dmtn,Cfl1
Wildtype	#DBFF00	GO.0043523	regulation of neuron apoptotic process	6.3e-05	0.00081	Ube2m,Ctnnb1,Ilk,Map2k4,Rock1,Gsk3a,Pdpk1,Arrb2,Oxr1,Mapk8,Itsn1,Zpr1
Wildtype	#DBFF00	GO.0001933	negative regulation of protein phosphorylation	6.51e-05	0.00083	Ppp5c,Pten,Tsg101,Ppp2ca,Ube2b,Impact,Ilk,Igbp1,Psmd10,Lyn,Inppl1,Pdpk1,Arrb2,Dmtn,Cblb,Nck1
Wildtype	#DBFF00	GO.0030155	regulation of cell adhesion	6.96e-05	0.00089	Arpc2,Pten,Ppp1cb,Ap3b1,Src,Ilk,Arhgap6,Lyn,Ptpn23,Cyld,Mia3,Rock1,Flot2,Kifap3,Cd63,Dmtn,Cblb,Nck1,Cfl1,Dnm2
Wildtype	#DBFF00	GO.0009889	regulation of biosynthetic process	7.74e-05	0.00098	Dvl3,Ctnnb1,Vps72,Nedd8,Commd8,Pten,Tsg101,Ppp1cb,Map2k3,Ywhah,Nfic,Ppp2ca,Ube2b,Smek2,Fbxo4,Impact,Pggt1b,Limd1,Cops5,Commd9,Src,Psmc4,Ilk,Ccdc22,Igbp1,Irak1,Psmd10,Vps35,Hsbp1,Avp,Nostrin,Pkn2,Cyld,Arhgef10l,Map2k4,Commd10,Inppl1,Nfib,Ppp1r3b,Tgfb1i1,Commd5,Gsk3a,Shc1,Tmf1,Csnk2a1,Ppp3r1,Camk2a,Pdpk1,Ufl1,Usp47,Akt2,Arrb2,Plcb1,Lpgat1,Mapk8,Tmsb4x,Mid1ip1,Trappc2,Nck1,Zpr1,Map2k2,Rnf14,Ctif,Kea…
Wildtype	#DBFF00	GO.0010639	negative regulation of organelle organization	7.83e-05	0.00099	Coro1b,Capza2,Ube2b,Src,Arhgap6,Psmd10,Avp,Ankrd27,Ccp110,Arrb2,Dmtn,Mid1ip1,Cfl1,Dnm2
Wildtype	#DBFF00	GO.1902905	positive regulation of supramolecular fiber organization	8.34e-05	0.001	Arpc2,Arpc1a,Arhgef10l,Arf6,Mtss1,Clip1,Mapk8,Arpc5l,Nck1,Cfl1
Wildtype	#DBFF00	GO.0031326	regulation of cellular biosynthetic process	8.21e-05	0.001	Dvl3,Ctnnb1,Vps72,Nedd8,Commd8,Pten,Tsg101,Ppp1cb,Map2k3,Ywhah,Nfic,Ppp2ca,Ube2b,Smek2,Fbxo4,Impact,Limd1,Cops5,Commd9,Src,Psmc4,Ilk,Ccdc22,Igbp1,Irak1,Psmd10,Vps35,Hsbp1,Avp,Nostrin,Pkn2,Cyld,Arhgef10l,Map2k4,Commd10,Inppl1,Nfib,Ppp1r3b,Tgfb1i1,Commd5,Gsk3a,Shc1,Tmf1,Csnk2a1,Ppp3r1,Camk2a,Pdpk1,Ufl1,Usp47,Akt2,Arrb2,Plcb1,Lpgat1,Mapk8,Tmsb4x,Mid1ip1,Trappc2,Nck1,Zpr1,Map2k2,Rnf14,Ctif,Keap1,Dnm2…
Wildtype	#DBFF00	GO.0012501	programmed cell death	8.32e-05	0.001	Alkbh7,Ppp2cb,Pten,Pdcd6,Stk25,Arl6ip1,Psmd10,Vps35,Avp,Pkn2,Cyld,Map2k4,Arf6,Rock1,Gsk3a,Csnk2a1,Ube2z,Camk2a,Pdpk1,Akt2,Oxr1,Mapk8,Zpr1,ENSMUSG00000101523
Wildtype	#DBFF00	GO.0006468	protein phosphorylation	8.68e-05	0.0011	Csnk1d,Map2k3,Stk25,Src,Ilk,Irak1,Avp,Lyn,Pkn2,Map2k4,Rock1,Gsk3a,Shc1,Csnk2a1,Camk2a,Pdpk1,Akt2,Mapk8,Cfl1,Csnk1e,Map2k2,Pdgfra,ENSMUSG00000101523
Wildtype	#DBFF00	GO.2000171	negative regulation of dendrite development	9.58e-05	0.0012	Pten,Ywhah,Gorasp1,Arf6,Gsk3a
Wildtype	#DBFF00	GO.1901214	regulation of neuron death	9.34e-05	0.0012	Ppp5c,Ube2m,Ctnnb1,Ilk,Vps35,Map2k4,Rock1,Gsk3a,Pdpk1,Arrb2,Oxr1,Mapk8,Itsn1,Zpr1
Wildtype	#DBFF00	GO.0048585	negative regulation of response to stimulus	9.56e-05	0.0012	Epn2,Ctnnb1,Coro1b,Ppp2cb,Pten,Tsg101,Ube2b,Pdcd6,Limd1,Src,Ccdc22,Igbp1,Psmd10,Vps35,Snx1,Avp,Git1,Snx13,Lyn,Cyld,Inppl1,Tgfb1i1,Gsk3a,Abr,Nploc4,Pdpk1,Usp47,Arrb2,Oxr1,Cblb,Nck1,Csnk1e,Pdgfra,Dnm2,Otud4
Wildtype	#DBFF00	GO.0017157	regulation of exocytosis	9.5e-05	0.0012	Napa,Tsg101,Rab21,Snx4,Lyn,Syt17,Ap1g1,Abr,Pdpk1,Rab3a
Wildtype	#DBFF00	GO.0008152	metabolic process	9.63e-05	0.0012	Alkbh7,Ppp5c,Ube2m,Ctnnb1,Vps72,Ppp2cb,Nedd8,Commd8,Pten,Pip4k2c,Anapc1,Tsg101,Ppp1cb,Qdpr,Ube2a,Csnk1d,Map2k3,Ywhah,Cops3,Cops6,Nfic,Wdr82,Ppp2ca,Ube2b,Smek2,Pdcd6,Bap1,Fbxo4,Tbc1d5,Clic5,Spast,Pggt1b,Txnl1,Btbd1,Limd1,Cops5,Stk25,Acbd3,Psmd14,Commd9,Src,Vps33a,Plbd2,Psmc4,Ilk,Irak1,Vps35,Vps11,Psma4,Gsta4,Snx1,Gorasp1,Avp,Skp1a,Lyn,Pkn2,Ptpn23,Cyld,Ubac1,Ankib1,Map2k4,Commd10,Ppp2r4,Ppp1r11,Cdc…
Wildtype	#DBFF00	GO.0071902	positive regulation of protein serine/threonine kinase activity	0.00011	0.0013	Dvl3,Map2k3,Ppp2ca,Stk25,Src,Lamtor2,Ilk,Irak1,Psmd10,Map2k4,Shc1,Magi3,Map2k2
Wildtype	#DBFF00	GO.0043434	response to peptide hormone	0.0001	0.0013	Ctnnb1,Pten,Qdpr,Src,Lyn,Inppl1,Rock1,Gsk3a,Shc1,Camk2a,Pdpk1,Akt2,Plcb1,Cfl1
Wildtype	#DBFF00	GO.0032989	cellular component morphogenesis	0.00011	0.0013	Ctnnb1,Pten,Clic5,Impact,Src,Vps33a,Ilk,Snx1,Clic4,Ankrd27,Flnb,Nfib,Rock1,Numbl,Actc1,Tmf1,Camk2a,Rab3a,Mapk8,Numb,Pdgfra,Dnm2
Wildtype	#DBFF00	GO.0030334	regulation of cell migration	0.00011	0.0013	Arpc2,Coro1b,Pten,Map2k3,Pdcd6,Src,Ilk,Lyn,Ptpn23,Clic4,Mia3,Lrch1,Abr,Pdpk1,Cd63,Akt2,Plcb1,Dmtn,Mapk8,Tmsb4x,Nck1,Numb,Pdgfra
Wildtype	#DBFF00	GO.1901215	negative regulation of neuron death	0.00012	0.0014	Ppp5c,Ctnnb1,Ilk,Vps35,Map2k4,Rock1,Pdpk1,Arrb2,Oxr1,Itsn1,Zpr1
Wildtype	#DBFF00	GO.0072384	organelle transport along microtubule	0.00012	0.0014	Ap3b1,Spast,Ap3s1,Kif1b,Ap3m1,Arhgap21
Wildtype	#DBFF00	GO.0071417	cellular response to organonitrogen compound	0.00011	0.0014	Arpc2,Ctnnb1,Pten,Impact,Src,Lamtor2,Gsk3a,Shc1,Camk2a,Pdpk1,Akt2,Plcb1,Dmtn,Cfl1,Pdgfra,Dnm2
Wildtype	#DBFF00	GO.0043933	protein-containing complex subunit organization	0.00012	0.0014	Tubgcp3,Ppp5c,Sh3gl1,Napa,Arpc2,Ctnnb1,Vps72,Snap47,Csnk1d,Ppp2ca,Pdcd6,Psmg1,Spast,Ehd1,Limd1,Psmd5,Vps33a,Sec13,Ilk,Irak1,Psmd10,Dync1li1,Cyld,Dync1li2,Akap9,Mia3,Mtss1,Sh3pxd2a,Eps15,Dmtn,Mid1ip1,Cfl1,Keap1,Dnm2
Wildtype	#DBFF00	GO.0010660	regulation of muscle cell apoptotic process	0.00012	0.0014	Pten,Ilk,Map2k4,Camk2a,Pdpk1,Arrb2,Mapk8
Wildtype	#DBFF00	GO.0007165	signal transduction	0.00012	0.0014	Epn2,Dvl3,Arhgef18,Arpc2,Ctnnb1,Coro1b,Pten,Csnk1d,Map2k3,Ywhah,Ube2b,Pdcd6,Snx15,Shoc2,Limd1,Stk25,Src,Ilk,Arhgap6,Irak1,Avp,Git1,Lyn,Pkn2,Cyld,Arhgef10l,Map2k4,Akap9,Tgfb1i1,Rock1,Ppp2r5a,Gsk3a,Ppp4r1,Numbl,Ppp2r5c,Lrch1,Abr,Shc1,Arhgef1,Csnk2a1,Ppp3r1,Camk2a,Pdpk1,Snx27,Akt2,Arrb2,Plcb1,Dmtn,Mapk8,Gapvd1,Itsn1,Cblb,Inpp4a,Nck1,Magi3,Csnk1e,Usp34,Map2k2,Gng2,Rnf14,Zyx,Pdgfra,Rab40c,Arhgap21,Sst…
Wildtype	#DBFF00	GO.1903305	regulation of regulated secretory pathway	0.00013	0.0015	Napa,Snx4,Lyn,Syt17,Ap1g1,Abr,Pdpk1,Rab3a
Wildtype	#DBFF00	GO.0051056	regulation of small GTPase mediated signal transduction	0.00013	0.0015	Arhgef18,Ppp2cb,Shoc2,Src,Git1,Arhgef10l,Arf6,Abr,Arhgef1,Itsn1,Dnm2
Wildtype	#DBFF00	GO.0043410	positive regulation of MAPK cascade	0.00012	0.0015	Dvl3,Ctnnb1,Pten,Map2k3,Stk25,Src,Lamtor2,Ilk,Irak1,Map2k4,Rock1,Shc1,Arrb2,Plcb1,Magi3,Map2k2,Pdgfra
Wildtype	#DBFF00	GO.0040017	positive regulation of locomotion	0.00013	0.0015	Arpc2,Tsg101,Map2k3,Pdcd6,Src,Ilk,Vps35,Lyn,Mia3,Pdpk1,Akt2,Dmtn,Mapk8,Tmsb4x,Cfl1,Numb,Map2k2,Pdgfra
Wildtype	#DBFF00	GO.0035556	intracellular signal transduction	0.00013	0.0015	Dvl3,Arhgef18,Arpc2,Coro1b,Pten,Map2k3,Shoc2,Limd1,Stk25,Src,Ilk,Irak1,Avp,Lyn,Pkn2,Map2k4,Rock1,Abr,Shc1,Ppp3r1,Camk2a,Pdpk1,Akt2,Plcb1,Dmtn,Mapk8,Itsn1,Cblb,Map2k2,Pdgfra,Rab40c
Wildtype	#DBFF00	GO.0043406	positive regulation of MAP kinase activity	0.00014	0.0016	Dvl3,Map2k3,Stk25,Src,Lamtor2,Ilk,Irak1,Map2k4,Shc1,Magi3,Map2k2
Wildtype	#DBFF00	GO.0031345	negative regulation of cell projection organization	0.00014	0.0016	Coro1b,Pten,Ywhah,Gorasp1,Inppl1,Arf6,Gsk3a,Ccp110,Cfl1,Dnm2
Wildtype	#DBFF00	GO.0008277	regulation of G protein-coupled receptor signaling pathway	0.00013	0.0016	Vps35,Git1,Ubqln2,Rock1,Gsk3a,Arrb2,Plcb1,Dnm2
Wildtype	#DBFF00	GO.0006900	vesicle budding from membrane	0.00014	0.0016	Pdcd6,Sec13,Rilp,Mia3,Myo18a
Wildtype	#DBFF00	GO.0097480	establishment of synaptic vesicle localization	0.00015	0.0017	Ctnnb1,Snap47,Ap3b1,Ap3s1,Syt17,Rab3a,Ap3m1
Wildtype	#DBFF00	GO.0090066	regulation of anatomical structure size	0.00015	0.0017	Arpc2,Coro1b,Pten,Capza2,Rab21,Rab22a,Arpc1a,Ilk,Avp,Rilp,Arf6,Shc1,Dmtn,Arpc5l,Nck1,Cfl1,Dnm2
Wildtype	#DBFF00	GO.0048489	synaptic vesicle transport	0.00015	0.0017	Ctnnb1,Snap47,Ap3b1,Ap3s1,Syt17,Rab3a,Ap3m1
Wildtype	#DBFF00	GO.0045860	positive regulation of protein kinase activity	0.00016	0.0018	Dvl3,Map2k3,Ppp2ca,Stk25,Src,Lamtor2,Ilk,Irak1,Psmd10,Map2k4,Cacul1,Shc1,Pdpk1,Arrb2,Magi3,Map2k2
Wildtype	#DBFF00	GO.0090263	positive regulation of canonical Wnt signaling pathway	0.00017	0.0019	Csnk1d,Src,Ilk,Vps35,Usp47,Csnk1e,Usp34
Wildtype	#DBFF00	GO.0034614	cellular response to reactive oxygen species	0.00018	0.0021	Ppp5c,Impact,Stk25,Src,Mapk8,Cfl1,Pdgfra,Dnm2
Wildtype	#DBFF00	GO.0033059	cellular pigmentation	0.00019	0.0021	Ap3b1,Vps33a,Ankrd27,Ap1g1,Cd63
Wildtype	#DBFF00	GO.0010468	regulation of gene expression	0.00018	0.0021	Dvl3,Ctnnb1,Vps72,Ppp2cb,Nedd8,Commd8,Pten,Tsg101,Ppp1cb,Csnk1d,Map2k3,Ywhah,Nfic,Ppp2ca,Ube2b,Fbxo4,Impact,Limd1,Cops5,Commd9,Src,Psmc4,Ilk,Ccdc22,Igbp1,Irak1,Psmd10,Vps35,Avp,Nostrin,Pkn2,Cyld,Arhgef10l,Commd10,Inppl1,Nfib,Kif1b,Tgfb1i1,Commd5,Rock1,Gsk3a,Flot2,Actc1,Shc1,Tmf1,Csnk2a1,Ppp3r1,Camk2a,Pdpk1,Ufl1,Usp47,Akt2,Arrb2,Plcb1,Mapk8,Tmsb4x,Trappc2,Nck1,Csnk1e,Zpr1,Map2k2,Rnf14,Pdgfra,Ctif,…
Wildtype	#DBFF00	GO.0051301	cell division	0.0002	0.0022	Anapc1,Tsg101,Ppp1cb,Washc5,Spast,Sgol2,Dync1li1,Pkn2,Cdc16,Arf6,Numbl,Klhl9,Cfl1,Numb,Cdc23,Nup37
Wildtype	#DBFF00	GO.0046578	regulation of Ras protein signal transduction	0.0002	0.0022	Arhgef18,Ppp2cb,Shoc2,Git1,Arhgef10l,Arf6,Abr,Arhgef1,Itsn1,Dnm2
Wildtype	#DBFF00	GO.0009636	response to toxic substance	0.0002	0.0022	Ppp5c,Ppp2cb,Pten,Impact,Txnl1,Stk25,Psmd14,Src,Gsta4,Avp,Lyn,Kif1b,Actc1,Mapk8,Cfl1,Dnm2
Wildtype	#DBFF00	GO.1900006	positive regulation of dendrite development	0.00021	0.0024	Rab21,Ilk,Ankrd27,Numbl,Itsn1,Cfl1,Numb
Wildtype	#DBFF00	GO.0010288	response to lead ion	0.00022	0.0024	Ppp5c,Ppp2cb,Qdpr,Ppp2ca
Wildtype	#DBFF00	GO.1903076	regulation of protein localization to plasma membrane	0.00023	0.0025	Arf6,Ppp2r5a,Csnk2a1,Camk2a,Pdpk1,Numb,ENSMUSG00000101523
Wildtype	#DBFF00	GO.0099518	vesicle cytoskeletal trafficking	0.00023	0.0025	Ap3b1,Ap3s1,Myrip,Kif1b,Ap3m1
Wildtype	#DBFF00	GO.2000643	positive regulation of early endosome to late endosome transport	0.00024	0.0026	Rab21,Vps11,Ptpn23
Wildtype	#DBFF00	GO.1901699	cellular response to nitrogen compound	0.00024	0.0026	Arpc2,Ctnnb1,Pten,Impact,Src,Lamtor2,Gsk3a,Shc1,Camk2a,Pdpk1,Akt2,Plcb1,Dmtn,Mapk8,Cfl1,Pdgfra,Dnm2
Wildtype	#DBFF00	GO.0051683	establishment of Golgi localization	0.00024	0.0026	Ywhaz,Stk25,Arhgap21
Wildtype	#DBFF00	GO.0051495	positive regulation of cytoskeleton organization	0.00025	0.0026	Arpc2,Arpc1a,Arhgef10l,Arf6,Mtss1,Clip1,Mapk8,Arpc5l,Nck1,Cfl1
Wildtype	#DBFF00	GO.0045785	positive regulation of cell adhesion	0.00024	0.0026	Arpc2,Ap3b1,Src,Ilk,Ptpn23,Cyld,Rock1,Flot2,Kifap3,Cd63,Dmtn,Nck1,Cfl1,Dnm2
Wildtype	#DBFF00	GO.0044237	cellular metabolic process	0.00024	0.0026	Alkbh7,Ppp5c,Ube2m,Ctnnb1,Vps72,Ppp2cb,Nedd8,Commd8,Pten,Pip4k2c,Anapc1,Tsg101,Ppp1cb,Qdpr,Ube2a,Csnk1d,Map2k3,Cops3,Cops6,Nfic,Wdr82,Ppp2ca,Ube2b,Smek2,Bap1,Fbxo4,Tbc1d5,Pggt1b,Btbd1,Limd1,Cops5,Stk25,Psmd14,Commd9,Src,Vps33a,Psmc4,Ilk,Irak1,Vps35,Vps11,Psma4,Gsta4,Snx1,Gorasp1,Avp,Skp1a,Lyn,Pkn2,Ptpn23,Cyld,Ubac1,Ankib1,Map2k4,Commd10,Ppp2r4,Ppp1r11,Cdc16,Inppl1,Nfib,Ubqln2,Ppp1r3b,Ppp4r2,Tgfb1…
Wildtype	#DBFF00	GO.0042147	retrograde transport, endosome to Golgi	0.00026	0.0027	Tbc1d5,Snx8,Vps35,Vps26b,Snx1,Arfrp1
Wildtype	#DBFF00	GO.0016579	protein deubiquitination	0.00025	0.0027	Bap1,Cops5,Psmd14,Cyld,Usp47,Usp34,Otud4
Wildtype	#DBFF00	GO.0000165	MAPK cascade	0.00025	0.0027	Map2k3,Stk25,Ilk,Irak1,Avp,Map2k4,Shc1,Mapk8,Map2k2
Wildtype	#DBFF00	GO.0052548	regulation of endopeptidase activity	0.00027	0.0028	Ppp2ca,Pdcd6,Psmd14,Src,Arl6ip1,Igbp1,Avp,Lyn,Csnk2a1,Usp47,Akt2,Arrb2,Psme2,ENSMUSG00000101523
Wildtype	#DBFF00	GO.0032088	negative regulation of NF-kappaB transcription factor activity	0.00028	0.0029	Ccdc22,Irak1,Psmd10,Cyld,Ufl1,Arrb2
Wildtype	#DBFF00	GO.2000146	negative regulation of cell motility	0.00029	0.003	Coro1b,Pten,Ilk,Ptpn23,Clic4,Mia3,Lrch1,Abr,Cd63,Plcb1,Cfl1
Wildtype	#DBFF00	GO.0048194	Golgi vesicle budding	0.00029	0.0031	Pdcd6,Sec13,Mia3,Myo18a
Wildtype	#DBFF00	GO.0007160	cell-matrix adhesion	0.0003	0.0031	Ctnnb1,Ilk,Arhgap6,Sirpa,Pdpk1,Cd63,Zyx
Wildtype	#DBFF00	GO.0006915	apoptotic process	0.0003	0.0031	Ppp2cb,Pten,Pdcd6,Stk25,Arl6ip1,Psmd10,Vps35,Avp,Pkn2,Map2k4,Arf6,Rock1,Gsk3a,Csnk2a1,Ube2z,Camk2a,Pdpk1,Akt2,Oxr1,Mapk8,Zpr1,ENSMUSG00000101523
Wildtype	#DBFF00	GO.2001046	positive regulation of integrin-mediated signaling pathway	0.00031	0.0032	Lims2,Cd63,Dmtn
Wildtype	#DBFF00	GO.1902533	positive regulation of intracellular signal transduction	0.00032	0.0032	Dvl3,Ctnnb1,Pten,Map2k3,Shoc2,Stk25,Src,Lamtor2,Sec13,Ilk,Ccdc22,Irak1,Lyn,Map2k4,Rock1,Gsk3a,Shc1,Arrb2,Plcb1,Itsn1,Nck1,Magi3,Map2k2,Pdgfra
Wildtype	#DBFF00	GO.0071364	cellular response to epidermal growth factor stimulus	0.00031	0.0032	Arpc2,Git1,Pdpk1,Cfl1,Zpr1
Wildtype	#DBFF00	GO.0071362	cellular response to ether	0.00031	0.0032	Arpc2,Plcb1,Cfl1
Wildtype	#DBFF00	GO.0070302	regulation of stress-activated protein kinase signaling cascade	0.00031	0.0032	Dvl3,Cops5,Stk25,Igbp1,Irak1,Lyn,Map2k4,Plcb1,Magi3,Map2k2
Wildtype	#DBFF00	GO.0035542	regulation of SNARE complex assembly	0.00031	0.0032	Vps11,Ankrd27,Vps41
Wildtype	#DBFF00	GO.0034599	cellular response to oxidative stress	0.00031	0.0032	Ppp5c,Impact,Txnl1,Stk25,Src,Oxr1,Mapk8,Cfl1,Pdgfra,Dnm2
Wildtype	#DBFF00	GO.0034058	endosomal vesicle fusion	0.00031	0.0032	Vps11,Vps41,Vps8
Wildtype	#DBFF00	GO.0031398	positive regulation of protein ubiquitination	0.00032	0.0032	Pten,Pdcd6,Fbxo4,Psmd10,Gsk3a,Arrb2,Mapk8
Wildtype	#DBFF00	GO.0001952	regulation of cell-matrix adhesion	0.00032	0.0032	Pten,Src,Ilk,Arhgap6,Rock1,Dmtn,Cfl1
Wildtype	#DBFF00	GO.1903320	regulation of protein modification by small protein conjugation or removal	0.00034	0.0034	Ctnnb1,Pten,Pdcd6,Fbxo4,Psmd10,Gsk3a,Ufl1,Arrb2,Mapk8,Otud4
Wildtype	#DBFF00	GO.0005977	glycogen metabolic process	0.00034	0.0034	Ppp1cb,Ppp1r3b,Gsk3a,Ppp1r3c,Akt2
Wildtype	#DBFF00	GO.0000902	cell morphogenesis	0.00034	0.0034	Ctnnb1,Pten,Clic5,Impact,Src,Vps33a,Ilk,Snx1,Clic4,Ankrd27,Flnb,Nfib,Rock1,Numbl,Camk2a,Rab3a,Mapk8,Numb,Dnm2
Wildtype	#DBFF00	GO.0071375	cellular response to peptide hormone stimulus	0.00035	0.0035	Ctnnb1,Pten,Src,Gsk3a,Shc1,Camk2a,Pdpk1,Akt2,Plcb1,Cfl1
Wildtype	#DBFF00	GO.0043269	regulation of ion transport	0.00036	0.0036	Ctnnb1,Pten,Ywhah,Ppp2ca,Snx4,Clic5,Arl6ip1,Avp,Lyn,Clic4,Camk2a,Pdpk1,Cd63,Snx27,Akt2,Arrb2,Plcb1,Cfl1,Dnm2
Wildtype	#DBFF00	GO.0060491	regulation of cell projection assembly	0.00038	0.0037	Arpc2,Src,Cyld,Arf6,Ccp110,Dmtn,Odf2,Cfl1,Dnm2
Wildtype	#DBFF00	GO.0043300	regulation of leukocyte degranulation	0.00037	0.0037	Snx4,Lyn,Ap1g1,Abr,Pdpk1
Wildtype	#DBFF00	GO.0036120	cellular response to platelet-derived growth factor stimulus	0.00038	0.0037	Arpc2,Coro1b,Src,Pdgfra
Wildtype	#DBFF00	GO.0030705	cytoskeleton-dependent intracellular transport	0.00038	0.0037	Rab21,Ap3b1,Spast,Ap3s1,Myrip,Kif1b,Ap3m1,Arhgap21
Wildtype	#DBFF00	GO.0010665	regulation of cardiac muscle cell apoptotic process	0.00037	0.0037	Pten,Ilk,Camk2a,Pdpk1,Mapk8
Wildtype	#DBFF00	GO.0001558	regulation of cell growth	0.00038	0.0037	Tsg101,Rab21,Bap1,Lamtor2,Ilk,Psmd10,Avp,Gsk3a,Syt17,Csnk2a1,Usp47,Cfl1,Dnm2,ENSMUSG00000101523
Wildtype	#DBFF00	GO.0000226	microtubule cytoskeleton organization	0.00038	0.0037	Tubgcp3,Ctnnb1,Csnk1d,Ube2b,Washc5,Spast,Dync1li1,Dync1li2,Akap9,Ap1g1,Ccp110,Clip1,Odf2,Zpr1
Wildtype	#DBFF00	GO.0032465	regulation of cytokinesis	0.00039	0.0038	Spast,Git1,Pkn2,Klhl9,Ccp110,Svil
Wildtype	#DBFF00	GO.0035646	endosome to melanosome transport	0.00041	0.0039	Ankrd27,Ap1g1,Cd63
Wildtype	#DBFF00	GO.0000338	protein deneddylation	0.00041	0.0039	Cops3,Cops6,Cops5
Wildtype	#DBFF00	GO.0098693	regulation of synaptic vesicle cycle	0.00044	0.0042	Sh3gl1,Napa,Pten,Rock1,Rab3a
Wildtype	#DBFF00	GO.0050775	positive regulation of dendrite morphogenesis	0.00044	0.0042	Rab21,Ilk,Ankrd27,Numbl,Numb
Wildtype	#DBFF00	GO.0032273	positive regulation of protein polymerization	0.00046	0.0043	Arpc2,Arpc1a,Arf6,Clip1,Mapk8,Arpc5l,Nck1
Wildtype	#DBFF00	GO.0031334	positive regulation of protein complex assembly	0.00046	0.0043	Arpc2,Ctnnb1,Src,Arpc1a,Psmc4,Arf6,Clip1,Mapk8,Arpc5l,Nck1
Wildtype	#DBFF00	GO.0007169	transmembrane receptor protein tyrosine kinase signaling pathway	0.00045	0.0043	Pten,Pdcd6,Src,Git1,Lyn,Gsk3a,Shc1,Pdpk1,Akt2,Plcb1,Cblb,Nck1,Pdgfra
Wildtype	#DBFF00	GO.0046677	response to antibiotic	0.0005	0.0046	Ppp5c,Arpc2,Ppp2cb,Pten,Impact,Stk25,Psmd14,Src,Avp,Actc1,Mapk8,Cfl1
Wildtype	#DBFF00	GO.0010556	regulation of macromolecule biosynthetic process	0.0005	0.0046	Dvl3,Ctnnb1,Vps72,Nedd8,Commd8,Pten,Tsg101,Ppp1cb,Map2k3,Ywhah,Nfic,Ppp2ca,Ube2b,Fbxo4,Impact,Pggt1b,Limd1,Cops5,Commd9,Src,Psmc4,Ilk,Ccdc22,Igbp1,Irak1,Psmd10,Hsbp1,Nostrin,Pkn2,Cyld,Arhgef10l,Map2k4,Commd10,Inppl1,Nfib,Ppp1r3b,Tgfb1i1,Commd5,Gsk3a,Shc1,Tmf1,Csnk2a1,Ppp3r1,Camk2a,Pdpk1,Ufl1,Usp47,Akt2,Arrb2,Plcb1,Mapk8,Tmsb4x,Trappc2,Nck1,Zpr1,Map2k2,Rnf14,Ctif,Keap1,ENSMUSG00000101523,Rbbp5
Wildtype	#DBFF00	GO.0090148	membrane fission	0.00051	0.0047	Spast,Slc25a46,Dnm2
Wildtype	#DBFF00	GO.0031589	cell-substrate adhesion	0.00051	0.0047	Ctnnb1,Src,Ilk,Arhgap6,Sirpa,Pdpk1,Cd63,Zyx
Wildtype	#DBFF00	GO.0030111	regulation of Wnt signaling pathway	0.0005	0.0047	Csnk1d,Limd1,Src,Ilk,Vps35,Cyld,Csnk2a1,Usp47,Csnk1e,Usp34,ENSMUSG00000101523
Wildtype	#DBFF00	GO.1903828	negative regulation of cellular protein localization	0.00054	0.0049	Ppp2ca,Fbxo4,Vps35,Arf6,Ppp2r5a,Dmtn,Numb
Wildtype	#DBFF00	GO.1903530	regulation of secretion by cell	0.00054	0.0049	Napa,Tsg101,Rab21,Snx4,Src,Vps35,Avp,Lyn,Ptpn23,Myrip,Ppp1r11,Syt17,Ap1g1,Abr,Tmf1,Camk2a,Pdpk1,Rab3a,Itsn1,Myo18a
Wildtype	#DBFF00	GO.0018193	peptidyl-amino acid modification	0.00054	0.0049	Csnk1d,Map2k3,Wdr82,Src,Ilk,Lyn,Pkn2,Map2k4,Ppp2r4,Gsk3a,Csnk2a1,Uba2,Camk2a,Pdpk1,Akt2,Mapk8,Csnk1e,Map2k2,Pdgfra,ENSMUSG00000101523,Rbbp5
Wildtype	#DBFF00	GO.0010605	negative regulation of macromolecule metabolic process	0.00053	0.0049	Ppp5c,Ctnnb1,Pten,Tsg101,Nfic,Ppp2ca,Ube2b,Impact,Pggt1b,Limd1,Src,Arl6ip1,Ilk,Igbp1,Irak1,Psmd10,Vps35,Hsbp1,Avp,Nostrin,Rilp,Lyn,Ppp2r4,Ppp1r11,Inppl1,Nfib,Ubqln2,Rock1,Flot2,Shc1,Tmf1,Csnk2a1,Pdpk1,Ufl1,Usp47,Akt2,Arrb2,Plcb1,Oxr1,Dmtn,Cblb,Nck1,Map2k2,Ctif,Keap1,ENSMUSG00000101523
Wildtype	#DBFF00	GO.0010810	regulation of cell-substrate adhesion	0.00055	0.005	Arpc2,Pten,Src,Ilk,Arhgap6,Rock1,Dmtn,Cfl1,Dnm2
Wildtype	#DBFF00	GO.2000147	positive regulation of cell motility	0.00056	0.0051	Arpc2,Map2k3,Pdcd6,Src,Ilk,Lyn,Mia3,Pdpk1,Akt2,Dmtn,Mapk8,Tmsb4x,Cfl1,Numb,Map2k2,Pdgfra
Wildtype	#DBFF00	GO.0071108	protein K48-linked deubiquitination	0.00056	0.0051	Bap1,Cyld,Usp34,Otud4
Wildtype	#DBFF00	GO.0045055	regulated exocytosis	0.00057	0.0051	Snap47,Ywhaz,Lyn,Vps41,Syt17,Rab3a,Dmtn
Wildtype	#DBFF00	GO.1902532	negative regulation of intracellular signal transduction	0.00058	0.0052	Ppp2cb,Pten,Ube2b,Pdcd6,Limd1,Src,Ccdc22,Igbp1,Psmd10,Git1,Lyn,Cyld,Inppl1,Gsk3a,Nploc4,Usp47
Wildtype	#DBFF00	GO.0035690	cellular response to drug	0.00062	0.0055	Ppp5c,Arpc2,Ctnnb1,Pten,Qdpr,Impact,Stk25,Src,Plcb1,Mapk8,Cfl1,Dnm2
Wildtype	#DBFF00	GO.0018107	peptidyl-threonine phosphorylation	0.00064	0.0057	Gsk3a,Csnk2a1,Camk2a,Pdpk1,Mapk8,ENSMUSG00000101523
Wildtype	#DBFF00	GO.0016310	phosphorylation	0.00064	0.0057	Pip4k2c,Csnk1d,Map2k3,Limd1,Stk25,Src,Ilk,Irak1,Avp,Lyn,Pkn2,Map2k4,Rock1,Gsk3a,Shc1,Csnk2a1,Camk2a,Pdpk1,Akt2,Mapk8,Cfl1,Csnk1e,Map2k2,Pdgfra,ENSMUSG00000101523
Wildtype	#DBFF00	GO.0048870	cell motility	0.00068	0.006	Ctnnb1,Coro1b,Pten,Ube2b,Limd1,Src,Avl9,Ilk,Pkn2,Rock1,Gsk3a,Tmf1,Sirpa,Pdpk1,Cd63,Arrb2,Mapk8,Arpc5l,Nck1,Cfl1,Pdgfra,Myo18a
Wildtype	#DBFF00	GO.0042542	response to hydrogen peroxide	0.00072	0.0063	Ppp5c,Ppp2cb,Impact,Stk25,Src,Mapk8,Cfl1
Wildtype	#DBFF00	GO.2000112	regulation of cellular macromolecule biosynthetic process	0.00073	0.0064	Dvl3,Ctnnb1,Vps72,Nedd8,Commd8,Pten,Tsg101,Ppp1cb,Map2k3,Ywhah,Nfic,Ppp2ca,Ube2b,Fbxo4,Impact,Limd1,Cops5,Commd9,Src,Psmc4,Ilk,Ccdc22,Igbp1,Irak1,Psmd10,Nostrin,Pkn2,Cyld,Arhgef10l,Map2k4,Commd10,Inppl1,Nfib,Ppp1r3b,Tgfb1i1,Commd5,Gsk3a,Shc1,Tmf1,Csnk2a1,Ppp3r1,Camk2a,Pdpk1,Ufl1,Usp47,Akt2,Arrb2,Plcb1,Mapk8,Tmsb4x,Trappc2,Nck1,Zpr1,Map2k2,Rnf14,Ctif,Keap1,ENSMUSG00000101523,Rbbp5
Wildtype	#DBFF00	GO.1903506	regulation of nucleic acid-templated transcription	0.00074	0.0065	Dvl3,Ctnnb1,Vps72,Nedd8,Commd8,Pten,Tsg101,Map2k3,Ywhah,Nfic,Ppp2ca,Ube2b,Impact,Limd1,Cops5,Commd9,Src,Psmc4,Ilk,Ccdc22,Igbp1,Irak1,Psmd10,Hsbp1,Nostrin,Pkn2,Cyld,Arhgef10l,Commd10,Nfib,Tgfb1i1,Commd5,Gsk3a,Shc1,Tmf1,Csnk2a1,Ppp3r1,Camk2a,Pdpk1,Ufl1,Usp47,Akt2,Arrb2,Plcb1,Mapk8,Tmsb4x,Trappc2,Nck1,Zpr1,Map2k2,Rnf14,Keap1,ENSMUSG00000101523,Rbbp5
Wildtype	#DBFF00	GO.0065003	protein-containing complex assembly	0.00075	0.0065	Tubgcp3,Ppp5c,Arpc2,Ctnnb1,Snap47,Csnk1d,Ppp2ca,Pdcd6,Psmg1,Spast,Ehd1,Limd1,Psmd5,Sec13,Ilk,Irak1,Psmd10,Dync1li1,Cyld,Dync1li2,Akap9,Mia3,Mtss1,Sh3pxd2a,Eps15,Dmtn,Mid1ip1,Keap1,Dnm2
Wildtype	#DBFF00	GO.0042493	response to drug	0.00074	0.0065	Ppp5c,Arpc2,Ctnnb1,Ppp2cb,Pten,Qdpr,Ube2b,Ywhaz,Impact,Stk25,Psmd14,Src,Gsta4,Avp,Lyn,Kif1b,Actc1,Ufl1,Usp47,Plcb1,Mapk8,Cfl1,Dnm2
Wildtype	#DBFF00	GO.0030336	negative regulation of cell migration	0.00074	0.0065	Coro1b,Pten,Ilk,Ptpn23,Clic4,Mia3,Lrch1,Abr,Cd63,Plcb1
Wildtype	#DBFF00	GO.0007267	cell-cell signaling	0.00076	0.0065	Dvl3,Napa,Ctnnb1,Snap47,Pten,Csnk1d,Ube2b,Ywhaz,Lyn,Cyld,Kif1b,Tgfb1i1,Gsk3a,Syt17,Tmf1,Csnk2a1,Rab3a,Csnk1e,Usp34,ENSMUSG00000101523
Wildtype	#DBFF00	GO.0006950	response to stress	0.00074	0.0065	Alkbh7,Ppp5c,Coro1b,Ppp2cb,Pten,Ube2a,Map2k3,Ube2b,Pdcd6,Ap3b1,Ywhaz,Tbc1d5,Impact,Txnl1,Limd1,Stk25,Psmd14,Src,Psmc4,Irak1,Vps26b,Gsta4,Avp,Lyn,Cyld,Arhgef10l,Map2k4,Ppp1r11,Flnb,Ubqln2,Mia3,Tgfb1i1,Rab12,Rab43,Mtss1,Shc1,Tmf1,Nploc4,Camk2a,Pdpk1,Ufl1,Usp47,Oxr1,Mapk8,Nck1,Cfl1,Zyx,Pdgfra,Myo18a,Dnm2,Otud4,Sstr2,Rbbp5
Wildtype	#DBFF00	GO.2000814	positive regulation of barbed-end actin filament capping	0.00079	0.0067	Arpc2,Cfl1
Wildtype	#DBFF00	GO.1902993	positive regulation of amyloid precursor protein catabolic process	0.00077	0.0067	Lyn,Gsk3a,Csnk1e
Wildtype	#DBFF00	GO.0051348	negative regulation of transferase activity	0.00079	0.0067	Pten,Tsg101,Src,Ilk,Lyn,Inppl1,Ppp2r5a,Gsk3a,Pdpk1,Cblb,Nck1
Wildtype	#DBFF00	GO.0042994	cytoplasmic sequestering of transcription factor	0.00077	0.0067	Ccdc22,Psmd10,Keap1
Wildtype	#DBFF00	GO.0034765	regulation of ion transmembrane transport	0.00079	0.0067	Pten,Ywhah,Ppp2ca,Clic5,Arl6ip1,Lyn,Clic4,Pdpk1,Cd63,Snx27,Akt2,Plcb1,Cfl1,Dnm2
Wildtype	#DBFF00	GO.0034122	negative regulation of toll-like receptor signaling pathway	0.00078	0.0067	Lyn,Pdpk1,Arrb2,Otud4
Wildtype	#DBFF00	GO.0021849	neuroblast division in subventricular zone	0.00079	0.0067	Numbl,Numb
Wildtype	#DBFF00	GO.0000302	response to reactive oxygen species	0.00078	0.0067	Ppp5c,Ppp2cb,Impact,Stk25,Src,Mapk8,Cfl1,Pdgfra,Dnm2
Wildtype	#DBFF00	GO.0120039	plasma membrane bounded cell projection morphogenesis	0.0008	0.0068	Ctnnb1,Pten,Impact,Ilk,Snx1,Ankrd27,Nfib,Rock1,Numbl,Camk2a,Rab3a,Mapk8,Numb,Dnm2
Wildtype	#DBFF00	GO.0032388	positive regulation of intracellular transport	0.00081	0.0068	Arpc2,Rab21,Snx4,Ehd1,Vps11,Ptpn23,Gsk3a,Akt2,Zpr1
Wildtype	#DBFF00	GO.0016477	cell migration	0.00081	0.0068	Ctnnb1,Coro1b,Pten,Limd1,Src,Avl9,Ilk,Pkn2,Rock1,Gsk3a,Sirpa,Pdpk1,Cd63,Arrb2,Mapk8,Arpc5l,Nck1,Cfl1,Pdgfra,Myo18a
Wildtype	#DBFF00	GO.0010959	regulation of metal ion transport	0.00082	0.0069	Ctnnb1,Pten,Ywhah,Ppp2ca,Lyn,Camk2a,Pdpk1,Cd63,Snx27,Akt2,Arrb2,Plcb1,Dnm2
Wildtype	#DBFF00	GO.0071704	organic substance metabolic process	0.00084	0.007	Alkbh7,Ppp5c,Ube2m,Ctnnb1,Vps72,Ppp2cb,Nedd8,Commd8,Pten,Pip4k2c,Anapc1,Tsg101,Ppp1cb,Qdpr,Ube2a,Csnk1d,Map2k3,Ywhah,Cops3,Cops6,Nfic,Wdr82,Ppp2ca,Ube2b,Smek2,Pdcd6,Bap1,Fbxo4,Pggt1b,Btbd1,Limd1,Cops5,Stk25,Acbd3,Psmd14,Commd9,Src,Plbd2,Psmc4,Ilk,Irak1,Vps35,Psma4,Gsta4,Snx1,Gorasp1,Avp,Skp1a,Lyn,Pkn2,Ptpn23,Cyld,Ubac1,Ankib1,Map2k4,Commd10,Ppp2r4,Ppp1r11,Cdc16,Inppl1,Nfib,Ubqln2,Ppp1r3b,Ppp4r2,T…
Wildtype	#DBFF00	GO.0043473	pigmentation	0.00085	0.007	Ap3b1,Vps33a,Arcn1,Ankrd27,Ap1g1,Cd63
Wildtype	#DBFF00	GO.0071236	cellular response to antibiotic	0.00086	0.0072	Ppp5c,Arpc2,Pten,Impact,Stk25,Mapk8,Cfl1
Wildtype	#DBFF00	GO.0032868	response to insulin	0.00087	0.0072	Pten,Src,Lyn,Inppl1,Gsk3a,Shc1,Pdpk1,Akt2,Plcb1
Wildtype	#DBFF00	GO.0010591	regulation of lamellipodium assembly	0.00087	0.0072	Arpc2,Dmtn,Cfl1,Dnm2
Wildtype	#DBFF00	GO.0048260	positive regulation of receptor-mediated endocytosis	0.00089	0.0073	Rab21,Tbc1d5,Cd63,Arrb2,Dnm2
Wildtype	#DBFF00	GO.0048259	regulation of receptor-mediated endocytosis	0.0009	0.0073	Rab21,Tbc1d5,Ubqln2,Cd63,Arrb2,Dnm2
Wildtype	#DBFF00	GO.0034121	regulation of toll-like receptor signaling pathway	0.00089	0.0073	Lyn,Arf6,Pdpk1,Arrb2,Otud4
Wildtype	#DBFF00	GO.0033554	cellular response to stress	0.0009	0.0073	Alkbh7,Ppp5c,Ppp2cb,Pten,Ube2a,Map2k3,Ube2b,Pdcd6,Impact,Txnl1,Stk25,Psmd14,Src,Psmc4,Irak1,Lyn,Arhgef10l,Map2k4,Ubqln2,Mtss1,Nploc4,Ufl1,Usp47,Oxr1,Mapk8,Nck1,Cfl1,Pdgfra,Dnm2,Rbbp5
Wildtype	#DBFF00	GO.0044238	primary metabolic process	0.00091	0.0074	Alkbh7,Ppp5c,Ube2m,Ctnnb1,Vps72,Ppp2cb,Nedd8,Commd8,Pten,Pip4k2c,Anapc1,Tsg101,Ppp1cb,Qdpr,Ube2a,Csnk1d,Map2k3,Ywhah,Cops3,Cops6,Nfic,Wdr82,Ppp2ca,Ube2b,Smek2,Pdcd6,Bap1,Fbxo4,Pggt1b,Btbd1,Limd1,Cops5,Stk25,Acbd3,Psmd14,Commd9,Src,Plbd2,Psmc4,Ilk,Irak1,Vps35,Psma4,Gorasp1,Avp,Skp1a,Lyn,Pkn2,Ptpn23,Cyld,Ubac1,Ankib1,Map2k4,Commd10,Ppp2r4,Ppp1r11,Cdc16,Inppl1,Nfib,Ubqln2,Ppp1r3b,Ppp4r2,Tgfb1i1,Comm…
Wildtype	#DBFF00	GO.1990314	cellular response to insulin-like growth factor stimulus	0.00093	0.0076	Ctnnb1,Pten,Cfl1
Wildtype	#DBFF00	GO.0071803	positive regulation of podosome assembly	0.00093	0.0076	Arpc2,Src,Mapk8
Wildtype	#DBFF00	GO.0010970	transport along microtubule	0.00094	0.0076	Rab21,Ap3b1,Spast,Ap3s1,Kif1b,Ap3m1,Arhgap21
Wildtype	#DBFF00	GO.0010661	positive regulation of muscle cell apoptotic process	0.00096	0.0077	Pten,Map2k4,Camk2a,Mapk8
Wildtype	#DBFF00	GO.0060828	regulation of canonical Wnt signaling pathway	0.00099	0.0079	Csnk1d,Limd1,Src,Ilk,Vps35,Cyld,Usp47,Csnk1e,Usp34
Wildtype	#DBFF00	GO.0009892	negative regulation of metabolic process	0.00099	0.0079	Ppp5c,Ctnnb1,Pten,Tsg101,Nfic,Ppp2ca,Ube2b,Impact,Pggt1b,Limd1,Src,Arl6ip1,Ilk,Igbp1,Irak1,Psmd10,Vps35,Hsbp1,Avp,Nostrin,Rilp,Lyn,Ppp2r4,Ppp1r11,Inppl1,Nfib,Ubqln2,Rock1,Ppp2r5a,Flot2,Shc1,Tmf1,Csnk2a1,Pdpk1,Ufl1,Usp47,Akt2,Arrb2,Plcb1,Oxr1,Dmtn,Cblb,Tmlhe,Nck1,Map2k2,Ctif,Keap1,ENSMUSG00000101523
Wildtype	#DBFF00	GO.1903829	positive regulation of cellular protein localization	0.001	0.008	Arpc2,Tsg101,Src,Cyld,Arf6,Gsk3a,Pdpk1,Snx27,Akt2,Cfl1,Zpr1
Wildtype	#DBFF00	GO.0048513	animal organ development	0.001	0.0081	Ccm2,Epn2,Dvl3,Napa,Ctnnb1,Pten,Tsg101,Qdpr,Nfic,Pdcd6,Psmg1,Clic5,Btbd1,Src,Vps33a,Ilk,Arcn1,Lyn,Slc7a6os,Cyld,Map2k4,Clic4,Akap9,Inppl1,Flnb,Nfib,Arf6,ENSMUSG00000046567,Mia3,Ppp4r2,Gsk3a,Numbl,Mtss1,Sh3pxd2a,Actc1,Abr,Shc1,Tmf1,Sirpa,Ppp3r1,Pdpk1,Arrb2,Rab3a,Plcb1,Dmtn,Tprn,Cfl1,Svil,Zpr1,Numb,Map2k2,Pdgfra,Dnm2,Sstr2
Wildtype	#DBFF00	GO.0046777	protein autophosphorylation	0.001	0.0081	Stk25,Src,Irak1,Lyn,Csnk2a1,Camk2a,Map2k2,Pdgfra,ENSMUSG00000101523
Wildtype	#DBFF00	GO.0007167	enzyme linked receptor protein signaling pathway	0.001	0.0081	Pten,Pdcd6,Src,Git1,Lyn,Tgfb1i1,Gsk3a,Shc1,Pdpk1,Akt2,Arrb2,Plcb1,Cblb,Nck1,Zyx,Pdgfra
Wildtype	#DBFF00	GO.0043524	negative regulation of neuron apoptotic process	0.0011	0.0085	Ilk,Map2k4,Rock1,Pdpk1,Arrb2,Oxr1,Itsn1,Zpr1
Wildtype	#DBFF00	GO.1903358	regulation of Golgi organization	0.0011	0.0087	Akap9,Map2k2,Dnm2
Wildtype	#DBFF00	GO.0070528	protein kinase C signaling	0.0011	0.0087	Arpc2,Coro1b,Avp
Wildtype	#DBFF00	GO.0006355	regulation of transcription, DNA-templated	0.0011	0.0087	Dvl3,Ctnnb1,Vps72,Nedd8,Commd8,Pten,Tsg101,Map2k3,Ywhah,Nfic,Ppp2ca,Ube2b,Impact,Limd1,Cops5,Commd9,Src,Psmc4,Ilk,Ccdc22,Igbp1,Irak1,Psmd10,Nostrin,Pkn2,Cyld,Arhgef10l,Commd10,Nfib,Tgfb1i1,Commd5,Gsk3a,Shc1,Tmf1,Csnk2a1,Ppp3r1,Camk2a,Pdpk1,Ufl1,Usp47,Akt2,Arrb2,Plcb1,Mapk8,Tmsb4x,Trappc2,Nck1,Zpr1,Map2k2,Rnf14,Keap1,ENSMUSG00000101523,Rbbp5
Wildtype	#DBFF00	GO.0007018	microtubule-based movement	0.0012	0.009	Rab21,Ap3b1,Spast,Ap3s1,Dync1li1,Dync1li2,Kif1b,Ap3m1,Myo18a,Arhgap21
Wildtype	#DBFF00	GO.0047496	vesicle transport along microtubule	0.0012	0.0091	Ap3b1,Ap3s1,Kif1b,Ap3m1
Wildtype	#DBFF00	GO.0032872	regulation of stress-activated MAPK cascade	0.0012	0.0093	Dvl3,Cops5,Stk25,Igbp1,Irak1,Map2k4,Plcb1,Magi3,Map2k2
Wildtype	#DBFF00	GO.0000904	cell morphogenesis involved in differentiation	0.0012	0.0093	Ctnnb1,Pten,Clic5,Src,Vps33a,Ilk,Clic4,Flnb,Nfib,Rock1,Numbl,Camk2a,Rab3a,Mapk8,Numb
Wildtype	#DBFF00	GO.0007346	regulation of mitotic cell cycle	0.0012	0.0095	Ctnnb1,Pten,Map2k3,Ywhah,Stk25,Rint1,Dync1li1,Pkn2,Cyld,Map2k4,Usp47,Plcb1,Map2k2,Cdc23,Psme2
Wildtype	#DBFF00	GO.0071346	cellular response to interferon-gamma	0.0013	0.0099	Vps26b,Flnb,Rab12,Rab43,Zyx,Myo18a
Wildtype	#DBFF00	GO.0051983	regulation of chromosome segregation	0.0013	0.0099	Ctnnb1,Sgol2,Dync1li1,Csnk2a1,Cdc23,ENSMUSG00000101523
Wildtype	#DBFF00	GO.2000017	positive regulation of determination of dorsal identity	0.0013	0.01	Ctnnb1,Mapk8
Wildtype	#DBFF00	GO.0070682	proteasome regulatory particle assembly	0.0013	0.01	Psmd5,Psmd10
Wildtype	#DBFF00	GO.0061357	positive regulation of Wnt protein secretion	0.0013	0.01	Vps35,Ptpn23
Wildtype	#DBFF00	GO.0048490	anterograde synaptic vesicle transport	0.0013	0.01	Ap3b1,Ap3s1,Ap3m1
Wildtype	#DBFF00	GO.0044860	protein localization to plasma membrane raft	0.0013	0.01	Flot2,Clip1
Wildtype	#DBFF00	GO.0043248	proteasome assembly	0.0013	0.01	Psmg1,Psmd5,Psmd10
Wildtype	#DBFF00	GO.0034314	Arp2/3 complex-mediated actin nucleation	0.0013	0.01	Arpc2,Arpc1a,Arpc5l
Wildtype	#DBFF00	GO.0019219	regulation of nucleobase-containing compound metabolic process	0.0013	0.01	Dvl3,Ctnnb1,Vps72,Nedd8,Commd8,Pten,Tsg101,Map2k3,Ywhah,Nfic,Ppp2ca,Ube2b,Fbxo4,Impact,Limd1,Cops5,Commd9,Src,Psmc4,Ilk,Ccdc22,Igbp1,Irak1,Psmd10,Hsbp1,Nostrin,Pkn2,Cyld,Arhgef10l,Map2k4,Commd10,Inppl1,Nfib,Ppp4r2,Tgfb1i1,Commd5,Gsk3a,Shc1,Tmf1,Csnk2a1,Ppp3r1,Camk2a,Pdpk1,Ufl1,Usp47,Akt2,Arrb2,Plcb1,Mapk8,Tmsb4x,Trappc2,Nck1,Zpr1,Map2k2,Rnf14,Keap1,Otud4,ENSMUSG00000101523,Rbbp5
Wildtype	#DBFF00	GO.0030182	neuron differentiation	0.0014	0.0105	Dvl3,Napa,Ctnnb1,Pten,Clic5,Impact,Ehd1,Ilk,Snx1,Git1,Lyn,Ankrd27,Nfib,Rock1,Numbl,Shc1,Camk2a,Rab3a,Mapk8,Tprn,Zpr1,Numb,Dnm2
Wildtype	#DBFF00	GO.0030307	positive regulation of cell growth	0.0014	0.0107	Ilk,Psmd10,Avp,Syt17,Csnk2a1,Usp47,Cfl1,ENSMUSG00000101523
Wildtype	#DBFF00	GO.0090114	COPII-coated vesicle budding	0.0015	0.0113	Pdcd6,Sec13,Mia3
Wildtype	#DBFF00	GO.0045836	positive regulation of meiotic nuclear division	0.0015	0.0113	Ube2b,Sgol2,Plcb1
Wildtype	#DBFF00	GO.0120032	regulation of plasma membrane bounded cell projection assembly	0.0015	0.0114	Arpc2,Cyld,Arf6,Ccp110,Dmtn,Odf2,Cfl1,Dnm2
Wildtype	#DBFF00	GO.0032418	lysosome localization	0.0015	0.0114	Ywhaz,Vps33a,Lyn,Kif1b
Wildtype	#DBFF00	GO.0040008	regulation of growth	0.0015	0.0115	Pten,Tsg101,Rab21,Bap1,Lamtor2,Ilk,Psmd10,Avp,Gsk3a,Syt17,Shc1,Csnk2a1,Usp47,Plcb1,Cfl1,Zpr1,Dnm2,ENSMUSG00000101523
Wildtype	#DBFF00	GO.0070301	cellular response to hydrogen peroxide	0.0016	0.0118	Ppp5c,Impact,Stk25,Mapk8,Cfl1
Wildtype	#DBFF00	GO.0051054	positive regulation of DNA metabolic process	0.0016	0.012	Ctnnb1,Ube2b,Fbxo4,Src,Map2k4,Shc1,Arrb2,Mapk8,Otud4
Wildtype	#DBFF00	GO.0045923	positive regulation of fatty acid metabolic process	0.0017	0.0123	Avp,Akt2,Lpgat1,Mid1ip1
Wildtype	#DBFF00	GO.0051346	negative regulation of hydrolase activity	0.0017	0.0126	Src,Arl6ip1,Igbp1,Avp,Ppp2r4,Ppp1r11,Rock1,Lrch1,Csnk2a1,Usp47,Akt2,Arrb2,ENSMUSG00000101523
Wildtype	#DBFF00	GO.1990126	retrograde transport, endosome to plasma membrane	0.0018	0.0129	Vps35,Ankrd27,Snx27
Wildtype	#DBFF00	GO.0010666	positive regulation of cardiac muscle cell apoptotic process	0.0018	0.0129	Pten,Camk2a,Mapk8
Wildtype	#DBFF00	GO.0007020	microtubule nucleation	0.0018	0.0129	Tubgcp3,Csnk1d,Akap9
Wildtype	#DBFF00	GO.0008360	regulation of cell shape	0.0018	0.0132	Arhgef18,Csnk1d,Limd1,Myl12b,Dmtn,Cfl1,Csnk1e
Wildtype	#DBFF00	GO.0034762	regulation of transmembrane transport	0.0019	0.0135	Pten,Ywhah,Ppp2ca,Clic5,Arl6ip1,Lyn,Clic4,Gsk3a,Pdpk1,Cd63,Snx27,Akt2,Plcb1,Cfl1,Dnm2
Wildtype	#DBFF00	GO.0032869	cellular response to insulin stimulus	0.0019	0.0136	Pten,Src,Gsk3a,Shc1,Pdpk1,Akt2,Plcb1
Wildtype	#DBFF00	GO.0021700	developmental maturation	0.0019	0.0136	Ctnnb1,Pten,Washc5,Arcn1,Ankrd27,Ap1g1,Cd63,Rab3a,Plcb1
Wildtype	#DBFF00	GO.0043393	regulation of protein binding	0.0019	0.0139	Ppp2cb,Ppp2ca,Src,Cyld,Rock1,Ufl1,Arrb2,Mapk8,Csnk1e
Wildtype	#DBFF00	GO.0090168	Golgi reassembly	0.002	0.014	Ywhaz,Stk25
Wildtype	#DBFF00	GO.0070602	regulation of centromeric sister chromatid cohesion	0.002	0.014	Ctnnb1,Sgol2
Wildtype	#DBFF00	GO.0051668	localization within membrane	0.002	0.0141	Snap47,Sec13,Vps35,Mia3,Camk2a,Clip1
Wildtype	#DBFF00	GO.0031396	regulation of protein ubiquitination	0.002	0.0142	Pten,Pdcd6,Fbxo4,Psmd10,Gsk3a,Ufl1,Arrb2,Mapk8
Wildtype	#DBFF00	GO.0050774	negative regulation of dendrite morphogenesis	0.002	0.0144	Pten,Ywhah,Gorasp1
Wildtype	#DBFF00	GO.0040011	locomotion	0.0021	0.0146	Ctnnb1,Coro1b,Pten,Ube2b,Limd1,Src,Avl9,Ilk,Lyn,Pkn2,Nfib,Rock1,Gsk3a,Tmf1,Sirpa,Pdpk1,Cd63,Arrb2,Mapk8,Arpc5l,Nck1,Cfl1,Pdgfra,Myo18a
Wildtype	#DBFF00	GO.0048812	neuron projection morphogenesis	0.0021	0.0148	Ctnnb1,Pten,Impact,Ilk,Ankrd27,Nfib,Rock1,Numbl,Camk2a,Rab3a,Mapk8,Numb,Dnm2
Wildtype	#DBFF00	GO.0048511	rhythmic process	0.0021	0.015	Pten,Ppp1cb,Csnk1d,Src,Csnk2a1,Arrb2,Mapk8,Csnk1e,Pdgfra,ENSMUSG00000101523
Wildtype	#DBFF00	GO.1902117	positive regulation of organelle assembly	0.0023	0.016	Arpc2,Pip4k2c,Src,Ccp110,Mapk8
Wildtype	#DBFF00	GO.0097237	cellular response to toxic substance	0.0023	0.016	Ppp5c,Pten,Impact,Txnl1,Stk25,Mapk8,Cfl1,Dnm2
Wildtype	#DBFF00	GO.2000114	regulation of establishment of cell polarity	0.0023	0.0162	Rock1,Flot2,Cfl1
Wildtype	#DBFF00	GO.1902003	regulation of amyloid-beta formation	0.0023	0.0162	Rock1,Gsk3a,Csnk1e
Wildtype	#DBFF00	GO.0090201	negative regulation of release of cytochrome c from mitochondria	0.0023	0.0162	Psmd10,Avp,Arrb2
Wildtype	#DBFF00	GO.0051052	regulation of DNA metabolic process	0.0024	0.0165	Ctnnb1,Ube2b,Fbxo4,Src,Map2k4,Inppl1,Ppp4r2,Gsk3a,Shc1,Arrb2,Mapk8,Otud4
Wildtype	#DBFF00	GO.0042127	regulation of cell population proliferation	0.0024	0.0166	Ctnnb1,Pten,Tsg101,Ube2a,Pdcd6,Bap1,Fbxo4,Lims2,Pggt1b,Src,Ilk,Irak1,Avp,Lyn,Inppl1,Nfib,Kifap3,Mtss1,Cacul1,Ppp2r5c,Shc1,Csnk2a1,Eps15,Pdpk1,Ufl1,Akt2,Mapk8,Cblb,Nck1,Pdgfra,Sstr2,ENSMUSG00000101523
Wildtype	#DBFF00	GO.0006892	post-Golgi vesicle-mediated transport	0.0024	0.0167	Ccdc22,Ap1g1,Eps15,Arfrp1,Dnm2
Wildtype	#DBFF00	GO.0043065	positive regulation of apoptotic process	0.0024	0.0168	Ube2m,Ctnnb1,Pten,Ppp2ca,Pdcd6,Src,Lyn,Cyld,Map2k4,Ppp2r4,Gsk3a,Ube2z,Camk2a,Arrb2,Mapk8,Nck1
Wildtype	#DBFF00	GO.0043433	negative regulation of DNA-binding transcription factor activity	0.0024	0.0169	Ccdc22,Irak1,Psmd10,Cyld,Ufl1,Arrb2,Keap1
Wildtype	#DBFF00	GO.0045927	positive regulation of growth	0.0025	0.0175	Ilk,Psmd10,Avp,Syt17,Csnk2a1,Usp47,Plcb1,Cfl1,Zpr1,ENSMUSG00000101523
Wildtype	#DBFF00	GO.0043525	positive regulation of neuron apoptotic process	0.0025	0.0175	Ube2m,Ctnnb1,Map2k4,Gsk3a,Mapk8
Wildtype	#DBFF00	GO.0072657	protein localization to membrane	0.0026	0.0176	Snap47,Arl6ip1,Vps35,Rock1,Flot2,Camk2a,Snx27,Akt2,Arfrp1,Clip1,Rab40c
Wildtype	#DBFF00	GO.0006807	nitrogen compound metabolic process	0.0026	0.0176	Ppp5c,Ube2m,Ctnnb1,Vps72,Ppp2cb,Nedd8,Commd8,Pten,Anapc1,Tsg101,Ppp1cb,Qdpr,Ube2a,Csnk1d,Map2k3,Cops3,Cops6,Nfic,Wdr82,Ppp2ca,Ube2b,Smek2,Pdcd6,Bap1,Fbxo4,Pggt1b,Btbd1,Limd1,Cops5,Stk25,Psmd14,Commd9,Src,Psmc4,Ilk,Irak1,Vps35,Psma4,Gsta4,Gorasp1,Avp,Skp1a,Lyn,Pkn2,Ptpn23,Cyld,Ubac1,Ankib1,Map2k4,Commd10,Ppp2r4,Ppp1r11,Cdc16,Nfib,Ubqln2,Ppp1r3b,Ppp4r2,Tgfb1i1,Commd5,Rock1,Rab12,Ppp2r5a,Gsk3a,Rnf11…
Wildtype	#DBFF00	GO.0045723	positive regulation of fatty acid biosynthetic process	0.0026	0.0179	Avp,Lpgat1,Mid1ip1
Wildtype	#DBFF00	GO.0045022	early endosome to late endosome transport	0.0026	0.0179	Rilp,Ptpn23,Ankrd27
Wildtype	#DBFF00	GO.0010592	positive regulation of lamellipodium assembly	0.0026	0.0179	Arpc2,Cfl1,Dnm2
Wildtype	#DBFF00	GO.0031328	positive regulation of cellular biosynthetic process	0.0027	0.0182	Dvl3,Ctnnb1,Tsg101,Map2k3,Ywhah,Nfic,Smek2,Fbxo4,Impact,Cops5,Src,Psmc4,Ilk,Igbp1,Vps35,Avp,Arhgef10l,Map2k4,Nfib,Tgfb1i1,Gsk3a,Shc1,Ppp3r1,Akt2,Arrb2,Plcb1,Lpgat1,Mapk8,Tmsb4x,Mid1ip1,Nck1,Zpr1,Map2k2,Rnf14,Dnm2
Wildtype	#DBFF00	GO.1990182	exosomal secretion	0.0027	0.0184	Tsg101,Cops5
Wildtype	#DBFF00	GO.0061047	positive regulation of branching involved in lung morphogenesis	0.0027	0.0184	Ctnnb1,Pdgfra
Wildtype	#DBFF00	GO.0007253	cytoplasmic sequestering of NF-kappaB	0.0027	0.0184	Ccdc22,Psmd10
Wildtype	#DBFF00	GO.0002553	histamine secretion by mast cell	0.0027	0.0184	Ywhaz,Lyn
Wildtype	#DBFF00	GO.0033143	regulation of intracellular steroid hormone receptor signaling pathway	0.0028	0.0189	Ppp5c,Src,Ufl1,Arrb2,Rnf14
Wildtype	#DBFF00	GO.0030838	positive regulation of actin filament polymerization	0.0028	0.0189	Arpc2,Arpc1a,Arf6,Arpc5l,Nck1
Wildtype	#DBFF00	GO.0009653	anatomical structure morphogenesis	0.0029	0.0191	Ccm2,Dvl3,Ctnnb1,Pten,Nfic,Pdcd6,Clic5,Impact,Src,Vps33a,Ilk,Hsbp1,Snx1,Clic4,Ankrd27,Inppl1,Flnb,Nfib,Tgfb1i1,Rock1,Gsk3a,Numbl,Mtss1,Sh3pxd2a,Actc1,Abr,Shc1,Tmf1,Tnfaip2,Ppp3r1,Camk2a,Arfrp1,Rab3a,Mapk8,Cfl1,Numb,Map2k2,Pdgfra,Dnm2
Wildtype	#DBFF00	GO.0030335	positive regulation of cell migration	0.0029	0.0192	Arpc2,Map2k3,Pdcd6,Src,Ilk,Lyn,Mia3,Pdpk1,Akt2,Dmtn,Mapk8,Tmsb4x,Numb,Pdgfra
Wildtype	#DBFF00	GO.0007173	epidermal growth factor receptor signaling pathway	0.0029	0.0192	Src,Shc1,Pdpk1,Cblb
Wildtype	#DBFF00	GO.0002090	regulation of receptor internalization	0.0029	0.0192	Tbc1d5,Ubqln2,Cd63,Arrb2
Wildtype	#DBFF00	GO.0061025	membrane fusion	0.0029	0.0193	Napa,Snap47,Vps11,Vps41,Syt17,Vps8,Dnm2
Wildtype	#DBFF00	GO.0033522	histone H2A ubiquitination	0.0029	0.0195	Ube2a,Ube2b,Skp1a
Wildtype	#DBFF00	GO.1901879	regulation of protein depolymerization	0.003	0.0197	Arpc2,Capza2,Dmtn,Mid1ip1,Cfl1
Wildtype	#DBFF00	GO.0043270	positive regulation of ion transport	0.003	0.0197	Snx4,Arl6ip1,Avp,Camk2a,Pdpk1,Akt2,Arrb2,Plcb1,Cfl1,Dnm2
Wildtype	#DBFF00	GO.0010038	response to metal ion	0.0031	0.0201	Ppp5c,Ppp2cb,Pten,Qdpr,Ppp2ca,Pdcd6,Gsta4,Clic4,Gsk3a,Dmtn,Mapk8
Wildtype	#DBFF00	GO.0030834	regulation of actin filament depolymerization	0.0031	0.0204	Arpc2,Capza2,Dmtn,Cfl1
Wildtype	#DBFF00	GO.0050764	regulation of phagocytosis	0.0031	0.0205	Pten,Abr,Sirpa,Myo18a,Dnm2
Wildtype	#DBFF00	GO.0010811	positive regulation of cell-substrate adhesion	0.0032	0.0207	Arpc2,Ilk,Rock1,Dmtn,Cfl1,Dnm2
Wildtype	#DBFF00	GO.0070304	positive regulation of stress-activated protein kinase signaling cascade	0.0032	0.0211	Dvl3,Stk25,Irak1,Lyn,Map2k4,Plcb1,Magi3
Wildtype	#DBFF00	GO.2000243	positive regulation of reproductive process	0.0033	0.0215	Ctnnb1,Ube2b,Sgol2,Src,Plcb1
Wildtype	#DBFF00	GO.1900076	regulation of cellular response to insulin stimulus	0.0033	0.0215	Src,Inppl1,Gsk3a,Akt2,Nck1
Wildtype	#DBFF00	GO.0006623	protein targeting to vacuole	0.0033	0.0215	Ap3b1,Zfyve16,Vps41
Wildtype	#DBFF00	GO.0045834	positive regulation of lipid metabolic process	0.0033	0.0216	Src,Avp,Lyn,Akt2,Lpgat1,Mid1ip1,Pdgfra
Wildtype	#DBFF00	GO.2001233	regulation of apoptotic signaling pathway	0.0034	0.0219	Ctnnb1,Pten,Src,Igbp1,Psmd10,Avp,Cyld,Gsk3a,Usp47,Arrb2,Mapk8,Nck1
Wildtype	#DBFF00	GO.0072659	protein localization to plasma membrane	0.0034	0.0222	Vps35,Rock1,Flot2,Snx27,Akt2,Arfrp1,Rab40c
Wildtype	#DBFF00	GO.0035306	positive regulation of dephosphorylation	0.0036	0.0229	Ppp2ca,Igbp1,Ppp2r4,Ppp2r5a
Wildtype	#DBFF00	GO.2001286	regulation of caveolin-mediated endocytosis	0.0036	0.0231	Src,Itsn1
Wildtype	#DBFF00	GO.2000672	negative regulation of motor neuron apoptotic process	0.0036	0.0231	Map2k4,Zpr1
Wildtype	#DBFF00	GO.2000394	positive regulation of lamellipodium morphogenesis	0.0036	0.0231	Coro1b,Src
Wildtype	#DBFF00	GO.1904528	positive regulation of microtubule binding	0.0036	0.0231	Ppp2cb,Ppp2ca
Wildtype	#DBFF00	GO.1902744	negative regulation of lamellipodium organization	0.0036	0.0231	Coro1b,Cfl1
Wildtype	#DBFF00	GO.0032056	positive regulation of translation in response to stress	0.0036	0.0231	Impact,Nck1
Wildtype	#DBFF00	GO.0030855	epithelial cell differentiation	0.0038	0.0239	Ccm2,Ctnnb1,Tsg101,Clic5,Clic4,Akap9,Flnb,Nfib,Tgfb1i1,Rock1,Mtss1,Ppp3r1,Pdpk1,Cd63
Wildtype	#DBFF00	GO.1902904	negative regulation of supramolecular fiber organization	0.0039	0.0243	Coro1b,Capza2,Arhgap6,Dmtn,Mid1ip1,Cfl1
Wildtype	#DBFF00	GO.0031333	negative regulation of protein complex assembly	0.0039	0.0243	Capza2,Impact,Src,Vps35,Ankrd27,Dmtn
Wildtype	#DBFF00	GO.0032101	regulation of response to external stimulus	0.004	0.0249	Coro1b,Pten,Bap1,Snx4,Irak1,Vps35,Lyn,Arf6,Ap1g1,Abr,Nploc4,Pdpk1,Akt2,Arrb2,Dmtn,Map2k2,Zyx,Pdgfra,Otud4
Wildtype	#DBFF00	GO.0014910	regulation of smooth muscle cell migration	0.004	0.0251	Arpc2,Coro1b,Src,Ilk,Tmsb4x
Wildtype	#DBFF00	GO.1904062	regulation of cation transmembrane transport	0.004	0.0252	Pten,Ywhah,Ppp2ca,Lyn,Pdpk1,Cd63,Snx27,Plcb1,Cfl1,Dnm2
Wildtype	#DBFF00	GO.0090287	regulation of cellular response to growth factor stimulus	0.0041	0.0253	Epn2,Ctnnb1,Pdcd6,Ilk,Snx1,Tgfb1i1,Pdpk1,Cd63,Dnm2
Wildtype	#DBFF00	GO.0050865	regulation of cell activation	0.004	0.0253	Ctnnb1,Ap3b1,Snx4,Lyn,Cyld,Flot2,Ap1g1,Abr,Pdpk1,Dmtn,Cblb,Nck1,Pdgfra,Myo18a
Wildtype	#DBFF00	GO.0097300	programmed necrotic cell death	0.0041	0.0254	Alkbh7,Cyld,Mapk8
Wildtype	#DBFF00	GO.0031529	ruffle organization	0.0041	0.0254	Coro1b,Inppl1,Arf6
Wildtype	#DBFF00	GO.0022011	myelination in peripheral nervous system	0.0041	0.0254	Ilk,Ppp3r1,Akt2
Wildtype	#DBFF00	GO.0051172	negative regulation of nitrogen compound metabolic process	0.0042	0.0257	Ppp5c,Ctnnb1,Pten,Tsg101,Nfic,Ppp2ca,Ube2b,Impact,Limd1,Src,Arl6ip1,Ilk,Igbp1,Irak1,Psmd10,Vps35,Hsbp1,Avp,Nostrin,Rilp,Lyn,Ppp2r4,Ppp1r11,Inppl1,Nfib,Rock1,Flot2,Shc1,Csnk2a1,Pdpk1,Ufl1,Usp47,Akt2,Arrb2,Plcb1,Oxr1,Dmtn,Cblb,Nck1,ENSMUSG00000101523
Wildtype	#DBFF00	GO.0051017	actin filament bundle assembly	0.0043	0.0267	Coro1b,Src,Dmtn,Zyx
Wildtype	#DBFF00	GO.0002886	regulation of myeloid leukocyte mediated immunity	0.0043	0.0267	Snx4,Lyn,Abr,Pdpk1
Wildtype	#DBFF00	GO.0033673	negative regulation of kinase activity	0.0044	0.0268	Pten,Tsg101,Ilk,Lyn,Inppl1,Ppp2r5a,Pdpk1,Cblb,Nck1
Wildtype	#DBFF00	GO.0010821	regulation of mitochondrion organization	0.0045	0.0275	Psmd10,Vps35,Avp,Gsk3a,Ddhd1,Arrb2
Wildtype	#DBFF00	GO.0120033	negative regulation of plasma membrane bounded cell projection assembly	0.0045	0.0277	Ccp110,Cfl1,Dnm2
Wildtype	#DBFF00	GO.0070536	protein K63-linked deubiquitination	0.0045	0.0277	Psmd14,Cyld,Otud4
Wildtype	#DBFF00	GO.0005979	regulation of glycogen biosynthetic process	0.0045	0.0277	Ppp1cb,Ppp1r3b,Akt2
Wildtype	#DBFF00	GO.1902017	regulation of cilium assembly	0.0046	0.0279	Cyld,Ccp110,Odf2,Dnm2
Wildtype	#DBFF00	GO.0060440	trachea formation	0.0046	0.0279	Ctnnb1,Map2k2
Wildtype	#DBFF00	GO.0043550	regulation of lipid kinase activity	0.0046	0.0279	Src,Lyn,Ppp2r5a,Pdgfra
Wildtype	#DBFF00	GO.0035308	negative regulation of protein dephosphorylation	0.0046	0.0279	Igbp1,Ppp2r4,Ppp1r11,Rock1
Wildtype	#DBFF00	GO.0022402	cell cycle process	0.0046	0.0279	Tubgcp3,Ctnnb1,Tsg101,Csnk1d,Ube2b,Washc5,Spast,Sgol2,Ilk,Cacul1,Camk2a,Ccp110,Plcb1,Odf2,Cfl1,Zpr1,Cdc23
Wildtype	#DBFF00	GO.0010001	glial cell differentiation	0.0046	0.0279	Ctnnb1,Pten,Ilk,Lyn,Nfib,Ppp3r1,Akt2
Wildtype	#DBFF00	GO.0005981	regulation of glycogen catabolic process	0.0046	0.0279	Ppp1cb,Ppp1r3b
Wildtype	#DBFF00	GO.0002692	negative regulation of cellular extravasation	0.0046	0.0279	Abr,Plcb1
Wildtype	#DBFF00	GO.0002576	platelet degranulation	0.0046	0.0279	Lyn,Dmtn
Wildtype	#DBFF00	GO.0002064	epithelial cell development	0.0048	0.0287	Ccm2,Ctnnb1,Clic5,Clic4,Akap9,Flnb,Rock1,Pdpk1
Wildtype	#DBFF00	GO.1903393	positive regulation of adherens junction organization	0.005	0.0298	Ptpn23,Rock1,Cfl1
Wildtype	#DBFF00	GO.0060479	lung cell differentiation	0.005	0.0298	Ctnnb1,Nfib,Ppp3r1
Wildtype	#DBFF00	GO.0006906	vesicle fusion	0.005	0.03	Snap47,Vps11,Vps41,Syt17,Vps8
Wildtype	#DBFF00	GO.0051494	negative regulation of cytoskeleton organization	0.0052	0.0308	Coro1b,Capza2,Arhgap6,Dmtn,Mid1ip1,Cfl1
Wildtype	#DBFF00	GO.0050766	positive regulation of phagocytosis	0.0052	0.0309	Abr,Sirpa,Myo18a,Dnm2
Wildtype	#DBFF00	GO.1990776	response to angiotensin	0.0055	0.0324	Src,Rock1,Camk2a
Wildtype	#DBFF00	GO.1905818	regulation of chromosome separation	0.0055	0.0324	Dync1li1,Csnk2a1,Cdc23,ENSMUSG00000101523
Wildtype	#DBFF00	GO.0060070	canonical Wnt signaling pathway	0.0055	0.0324	Dvl3,Ctnnb1,Pten,Ube2b,Csnk1e
Wildtype	#DBFF00	GO.0051090	regulation of DNA-binding transcription factor activity	0.0055	0.0324	Ctnnb1,Pten,Cops5,Ccdc22,Irak1,Psmd10,Cyld,Camk2a,Ufl1,Arrb2,Keap1
Wildtype	#DBFF00	GO.1904953	Wnt signaling pathway involved in midbrain dopaminergic neuron differentiation	0.0057	0.0333	Dvl3,Ctnnb1
Wildtype	#DBFF00	GO.0090110	COPII-coated vesicle cargo loading	0.0057	0.0333	Sec13,Mia3
Wildtype	#DBFF00	GO.0034498	early endosome to Golgi transport	0.0057	0.0333	Snx8,Snx1
Wildtype	#DBFF00	GO.0032957	inositol trisphosphate metabolic process	0.0057	0.0333	Inppl1,Plcb1
Wildtype	#DBFF00	GO.0021782	glial cell development	0.0057	0.0333	Pten,Ilk,Lyn,Ppp3r1,Akt2
Wildtype	#DBFF00	GO.0051098	regulation of binding	0.0058	0.0336	Ctnnb1,Ppp2cb,Ppp2ca,Src,Cyld,Nfib,Rock1,Ufl1,Arrb2,Mapk8,Csnk1e
Wildtype	#DBFF00	GO.1903533	regulation of protein targeting	0.0058	0.0338	Arpc2,Gsk3a,Akt2,Dmtn
Wildtype	#DBFF00	GO.0046626	regulation of insulin receptor signaling pathway	0.0058	0.0338	Src,Inppl1,Gsk3a,Nck1
Wildtype	#DBFF00	GO.0006979	response to oxidative stress	0.0059	0.0341	Ppp5c,Ppp2cb,Impact,Txnl1,Stk25,Src,Oxr1,Mapk8,Cfl1,Pdgfra,Dnm2
Wildtype	#DBFF00	GO.0031032	actomyosin structure organization	0.006	0.0345	Src,Actc1,Zyx,Pdgfra,Myo18a
Wildtype	#DBFF00	GO.0009408	response to heat	0.006	0.0345	Pdcd6,Irak1,Lyn,Tgfb1i1,Mapk8
Wildtype	#DBFF00	GO.0090288	negative regulation of cellular response to growth factor stimulus	0.0062	0.0353	Epn2,Pdcd6,Snx1,Tgfb1i1,Pdpk1,Dnm2
Wildtype	#DBFF00	GO.0033135	regulation of peptidyl-serine phosphorylation	0.0062	0.0353	Avp,Gsk3a,Akt2,Arrb2,Dmtn,Nck1
Wildtype	#DBFF00	GO.0030512	negative regulation of transforming growth factor beta receptor signaling pathway	0.0062	0.0354	Snx1,Tgfb1i1,Pdpk1,Dnm2
Wildtype	#DBFF00	GO.0002376	immune system process	0.0063	0.0359	Ctnnb1,Ap3b1,Bap1,Ywhaz,Src,Vps33a,Igbp1,Irak1,Vps26b,Git1,Lyn,Slc7a6os,Cyld,Inppl1,Flnb,ENSMUSG00000046567,Ppp4r2,Rock1,Rab12,Rab43,Sh3pxd2a,Sirpa,Plcb1,Dmtn,Cblb,Nck1,Map2k2,Psme2,Zyx,Pdgfra,Myo18a,Otud4
Wildtype	#DBFF00	GO.1903532	positive regulation of secretion by cell	0.0064	0.0365	Tsg101,Snx4,Src,Vps35,Avp,Ptpn23,Myrip,Ap1g1,Tmf1,Rab3a,Itsn1,Myo18a
Wildtype	#DBFF00	GO.0090150	establishment of protein localization to membrane	0.0066	0.037	Snap47,Arl6ip1,Vps35,Snx27,Arfrp1,Clip1
Wildtype	#DBFF00	GO.0044262	cellular carbohydrate metabolic process	0.0066	0.037	Pten,Ppp1cb,Ppp1r3b,Gsk3a,Ppp1r3c,Akt2
Wildtype	#DBFF00	GO.0032594	protein transport within lipid bilayer	0.0065	0.037	Snap47,Vps35,Clip1
Wildtype	#DBFF00	GO.0032231	regulation of actin filament bundle assembly	0.0065	0.037	Arhgap6,Arhgef10l,Rock1,Mtss1,Cfl1
Wildtype	#DBFF00	GO.0006839	mitochondrial transport	0.0065	0.037	Alkbh7,Ywhaz,Vps35,Slc25a16,Gsk3a,Camk2a,Slc25a51
Wildtype	#DBFF00	GO.0002092	positive regulation of receptor internalization	0.0065	0.037	Tbc1d5,Cd63,Arrb2
Wildtype	#DBFF00	GO.0051093	negative regulation of developmental process	0.0066	0.0372	Epn2,Ctnnb1,Coro1b,Pten,Ywhah,Ppp2ca,Lims2,Limd1,Gorasp1,Lyn,Cyld,Inppl1,Nfib,Arf6,Tgfb1i1,Rock1,Gsk3a,Abr,Shc1,Dmtn,Cfl1
Wildtype	#DBFF00	GO.0048609	multicellular organismal reproductive process	0.0067	0.0375	Ctnnb1,Pten,Ube2a,Ube2b,Washc5,Sgol2,Src,Avp,Actr1a,Akap9,Rnf114,Tmf1,Arrb2,Plcb1,Odf2,Pdgfra,Dnm2,Sstr2
Wildtype	#DBFF00	GO.0034097	response to cytokine	0.0067	0.0375	Ctnnb1,Pggt1b,Src,Ilk,Igbp1,Irak1,Vps26b,Flnb,Rab12,Gsk3a,Rab43,Numbl,Lrch1,Plcb1,Cfl1,Zyx,Myo18a,Keap1
Wildtype	#DBFF00	GO.1902018	negative regulation of cilium assembly	0.0069	0.0385	Ccp110,Dnm2
Wildtype	#DBFF00	GO.0099638	endosome to plasma membrane protein transport	0.0069	0.0385	Vps35,Snx27
Wildtype	#DBFF00	GO.0035520	monoubiquitinated protein deubiquitination	0.0069	0.0385	Bap1,Usp47
Wildtype	#DBFF00	GO.0021873	forebrain neuroblast division	0.0069	0.0385	Numbl,Numb
Wildtype	#DBFF00	GO.1905476	negative regulation of protein localization to membrane	0.0071	0.0392	Ppp2r5a,Dmtn,Numb
Wildtype	#DBFF00	GO.0034333	adherens junction assembly	0.0071	0.0392	Ctnnb1,Arhgap6,Pdpk1
Wildtype	#DBFF00	GO.1901976	regulation of cell cycle checkpoint	0.0077	0.0423	Fbxo4,Rint1,Dync1li1
Wildtype	#DBFF00	GO.1901880	negative regulation of protein depolymerization	0.0077	0.0423	Capza2,Dmtn,Mid1ip1,Cfl1
Wildtype	#DBFF00	GO.0043552	positive regulation of phosphatidylinositol 3-kinase activity	0.0077	0.0423	Src,Lyn,Pdgfra
Wildtype	#DBFF00	GO.0051241	negative regulation of multicellular organismal process	0.0079	0.0435	Epn2,Ctnnb1,Pten,Ywhah,Ppp2ca,Lims2,Limd1,Gorasp1,Avp,Lyn,Ptpn23,Cyld,Ppp1r11,Inppl1,Nfib,Arf6,Rock1,Gsk3a,Abr,Shc1,Nploc4,Cd63,Arrb2,Pdgfra
Wildtype	#DBFF00	GO.0009628	response to abiotic stimulus	0.0082	0.0446	Ctnnb1,Pten,Ppp1cb,Ube2a,Ube2b,Pdcd6,Fbxo4,Impact,Limd1,Src,Irak1,Avp,Lyn,Map2k4,Tgfb1i1,Pdpk1,Usp47,Akt2,Arrb2,Rab3a,Mapk8,Dnm2
Wildtype	#DBFF00	GO.1905477	positive regulation of protein localization to membrane	0.0083	0.0448	Arpc2,Arf6,Pdpk1,Snx27,Akt2
Wildtype	#DBFF00	GO.0051235	maintenance of location	0.0082	0.0448	Ccdc22,Psmd10,Skp1a,Akap9,Keap1,Arhgap21
Wildtype	#DBFF00	GO.0007270	neuron-neuron synaptic transmission	0.0082	0.0448	Pten,Kif1b
Wildtype	#DBFF00	GO.0006991	response to sterol depletion	0.0082	0.0448	Lyn,Arhgef10l
Wildtype	#DBFF00	GO.0045745	positive regulation of G protein-coupled receptor signaling pathway	0.0083	0.0451	Vps35,Ubqln2,Gsk3a
Wildtype	#DBFF00	GO.0032467	positive regulation of cytokinesis	0.0083	0.0451	Spast,Pkn2,Svil
Wildtype	#DBFF00	GO.0010543	regulation of platelet activation	0.0083	0.0451	Lyn,Dmtn,Pdgfra
Wildtype	#DBFF00	GO.0045787	positive regulation of cell cycle	0.0084	0.0452	Ube2b,Spast,Pggt1b,Sgol2,Src,Psmd10,Dync1li1,Pkn2,Plcb1,Svil
Wildtype	#DBFF00	GO.0032147	activation of protein kinase activity	0.0085	0.0458	Map2k3,Stk25,Src,Lamtor2,Irak1,Map2k4,Shc1,Pdpk1,Map2k2
Wildtype	#DBFF00	GO.0099504	synaptic vesicle cycle	0.0086	0.0461	Sh3gl1,Amph,Snap47,Syt17,Rab3a
Wildtype	#DBFF00	GO.0071241	cellular response to inorganic substance	0.0086	0.0461	Ppp5c,Gsta4,Clic4,Gsk3a,Dmtn,Mapk8,Dnm2
Wildtype	#DBFF00	GO.0060322	head development	0.0086	0.0461	Dvl3,Napa,Ctnnb1,Pten,Psmg1,Src,Arcn1,Nfib,Numbl,Abr,Arrb2,Plcb1,Cfl1,Numb,Map2k2,Pdgfra,Sstr2
Wildtype	#DBFF00	GO.0006469	negative regulation of protein kinase activity	0.0089	0.0474	Pten,Tsg101,Ilk,Lyn,Inppl1,Pdpk1,Cblb,Nck1
Wildtype	#DBFF00	GO.1900026	positive regulation of substrate adhesion-dependent cell spreading	0.009	0.048	Arpc2,Dmtn,Dnm2
Wildtype	#DBFF00	GO.0043304	regulation of mast cell degranulation	0.009	0.048	Snx4,Lyn,Pdpk1
Wildtype	#DBFF00	GO.0002686	negative regulation of leukocyte migration	0.009	0.048	Lrch1,Abr,Plcb1
Wildtype	#DBFF00	GO.0045088	regulation of innate immune response	0.0091	0.0481	Irak1,Lyn,Arf6,Ap1g1,Nploc4,Pdpk1,Arrb2,Otud4
Wildtype	#DBFF00	GO.0033365	protein localization to organelle	0.0091	0.0482	Csnk1d,Ap3b1,Zfyve16,Ywhaz,Ehd1,Vps35,Skp1a,Arf6,Vps41,Ppp3r1,Camk2a,Arfrp1,Cfl1
Wildtype	#DBFF00	GO.2000177	regulation of neural precursor cell proliferation	0.0093	0.0489	Ctnnb1,Lims2,Ilk,Lyn,Mapk8
Wildtype	#DBFF00	GO.0062013	positive regulation of small molecule metabolic process	0.0093	0.0492	Smek2,Src,Avp,Akt2,Lpgat1,Mid1ip1
Wildtype	#DBFF00	GO.0014070	response to organic cyclic compound	0.0093	0.0492	Ppp5c,Arpc2,Ctnnb1,Nedd8,Pten,Ywhah,Impact,Src,Avp,Lyn,Kif1b,Gsk3a,Tmf1,Akt2,Plcb1,Dmtn,Cfl1,Dnm2,Sstr2
Wildtype	#DBFF00	GO.0099175	regulation of postsynapse organization	0.0094	0.0495	Pten,Vps35,Snx27,Cfl1
Wildtype	#DBFF00	GO.0070925	organelle assembly	0.0094	0.0495	Tubgcp3,Pten,Csnk1d,Ube2b,Washc5,Ehd1,Limd1,Rilp,Ptpn23,Sh3pxd2a,Actc1,Tmf1,Ccp110,Pdgfra
Wildtype	#DBFF00	GO.0022406	membrane docking	0.0094	0.0495	Vps45,Vps33a,Vps11,Rock1
Wildtype	#FFDB00	GO.0006259	DNA metabolic process	3.83e-07	0.00039	Rpa3,Rfc2,Xrcc5,Nbn,Sde2,Wdr48,Terf2ip,Hmgn1,Ubr5,Usp7
Wildtype	#FFDB00	GO.0006281	DNA repair	9.85e-07	0.0005	Rpa3,Rfc2,Xrcc5,Nbn,Wdr48,Hmgn1,Ubr5,Usp7
Wildtype	#FFDB00	GO.0051028	mRNA transport	3e-06	0.001	Nutf2,Aaas,Nup214,Nup93,Nutf2-ps1
Wildtype	#FFDB00	GO.0006913	nucleocytoplasmic transport	3.12e-06	0.001	Nutf2,Kpna4,Aaas,Nup214,Nup93,Nutf2-ps1
Wildtype	#FFDB00	GO.0044260	cellular macromolecule metabolic process	6.33e-06	0.0011	Nr2f6,Rpa3,Med24,Atg10,Rfc2,Xrcc5,Nbn,Ate1,Hmgn5,Sde2,Wdr48,Zbtb7a,Terf2ip,Hmgn1,Cdk11b,Erc1,Scaf1,Pias1,Ubr5,Ncor2,Onecut2,Wdr45,Usp7,Ube2i
Wildtype	#FFDB00	GO.0019219	regulation of nucleobase-containing compound metabolic process	7.28e-06	0.0011	Nr2f6,Med24,Rfc2,Xrcc5,Nbn,Hmgn5,Zbtb7a,Terf2ip,Hmgn1,Mta3,Cdk11b,Pias1,Hmgn2,Ubr5,Ncor2,Onecut2,Usp7,Hmgn3,Ube2i
Wildtype	#FFDB00	GO.0090304	nucleic acid metabolic process	1.13e-05	0.0013	Nr2f6,Rpa3,Med24,Rfc2,Xrcc5,Nbn,Hmgn5,Sde2,Wdr48,Zbtb7a,Terf2ip,Hmgn1,Scaf1,Pias1,Ubr5,Ncor2,Onecut2,Usp7
Wildtype	#FFDB00	GO.0043170	macromolecule metabolic process	1.06e-05	0.0013	Nr2f6,Rpa3,Med24,Atg10,Rfc2,Xrcc5,Nbn,Ate1,Hmgn5,Sde2,Wdr48,Zbtb7a,Terf2ip,Hmgn1,Nup214,Cdk11b,Erc1,Scaf1,Pias1,Nup93,Ubr5,Ncor2,Onecut2,Wdr45,Usp7,Ube2i
Wildtype	#FFDB00	GO.1904046	negative regulation of vascular endothelial growth factor production	3.69e-05	0.0022	Nutf2,Nutf2-ps1
Wildtype	#FFDB00	GO.0045934	negative regulation of nucleobase-containing compound metabolic process	3.65e-05	0.0022	Nr2f6,Xrcc5,Nbn,Zbtb7a,Terf2ip,Mta3,Pias1,Hmgn2,Ubr5,Ncor2,Ube2i
Wildtype	#FFDB00	GO.0006611	protein export from nucleus	3.2e-05	0.0022	Nutf2,Nup214,Nup93,Nutf2-ps1
Wildtype	#FFDB00	GO.0006606	protein import into nucleus	4.6e-05	0.0025	Nutf2,Kpna4,Nup214,Nutf2-ps1
Wildtype	#FFDB00	GO.0090204	protein localization to nuclear pore	5.52e-05	0.0026	Nutf2,Nutf2-ps1
Wildtype	#FFDB00	GO.0051171	regulation of nitrogen compound metabolic process	5.16e-05	0.0026	Nr2f6,Med24,Atg10,Rfc2,Xrcc5,Nbn,Hmgn5,Wdr48,Zbtb7a,Terf2ip,Hmgn1,Mta3,Cdk11b,Map1a,Pias1,Hmgn2,Ubr5,Ncor2,Onecut2,Usp7,Hmgn3,Ube2i
Wildtype	#FFDB00	GO.0032205	negative regulation of telomere maintenance	5.53e-05	0.0026	Xrcc5,Nbn,Terf2ip
Wildtype	#FFDB00	GO.0015031	protein transport	5.15e-05	0.0026	Nutf2,Atg10,Kpna4,Akap12,Aaas,Nup214,Erc1,Map1a,Nup93,Nutf2-ps1
Wildtype	#FFDB00	GO.0080090	regulation of primary metabolic process	7.8e-05	0.0028	Nr2f6,Med24,Atg10,Rfc2,Xrcc5,Nbn,Hmgn5,Wdr48,Zbtb7a,Terf2ip,Hmgn1,Mta3,Cdk11b,Map1a,Pias1,Hmgn2,Ubr5,Ncor2,Onecut2,Usp7,Hmgn3,Ube2i
Wildtype	#FFDB00	GO.2001251	negative regulation of chromosome organization	8.4e-05	0.003	Xrcc5,Nbn,Terf2ip,Ubr5
Wildtype	#FFDB00	GO.0060255	regulation of macromolecule metabolic process	9.43e-05	0.003	Nr2f6,Med24,Atg10,Rfc2,Xrcc5,Nbn,Hmgn5,Wdr48,Zbtb7a,Terf2ip,Hmgn1,Mta3,Cdk11b,Map1a,Pias1,Hmgn2,Ubr5,Ncor2,Onecut2,Usp7,Hmgn3,Ube2i
Wildtype	#FFDB00	GO.0051052	regulation of DNA metabolic process	0.0001	0.003	Rfc2,Xrcc5,Nbn,Terf2ip,Ubr5,Usp7
Wildtype	#FFDB00	GO.0008104	protein localization	8.64e-05	0.003	Nutf2,Atg10,Kpna4,Akap12,Aaas,Terf2ip,Nup214,Erc1,Map1a,Nup93,Wdr45,Nutf2-ps1
Wildtype	#FFDB00	GO.0031323	regulation of cellular metabolic process	0.00011	0.0032	Nr2f6,Med24,Atg10,Rfc2,Xrcc5,Nbn,Hmgn5,Wdr48,Zbtb7a,Terf2ip,Hmgn1,Mta3,Cdk11b,Map1a,Pias1,Hmgn2,Ubr5,Ncor2,Onecut2,Usp7,Hmgn3,Ube2i
Wildtype	#FFDB00	GO.0046822	regulation of nucleocytoplasmic transport	0.00013	0.0036	Nutf2,Nup214,Ubr5,Nutf2-ps1
Wildtype	#FFDB00	GO.0051053	negative regulation of DNA metabolic process	0.00013	0.0037	Xrcc5,Nbn,Terf2ip,Ubr5
Wildtype	#FFDB00	GO.0046907	intracellular transport	0.00015	0.0039	Nutf2,Kpna4,Akap12,Aaas,Nup214,Erc1,Map1a,Nup93,Nutf2-ps1
Wildtype	#FFDB00	GO.0034645	cellular macromolecule biosynthetic process	0.00015	0.0039	Nr2f6,Rpa3,Med24,Atg10,Rfc2,Xrcc5,Hmgn5,Sde2,Zbtb7a,Terf2ip,Scaf1,Pias1,Ncor2,Onecut2,Wdr45
Wildtype	#FFDB00	GO.0006289	nucleotide-excision repair	0.00015	0.0039	Rpa3,Hmgn1,Usp7
Wildtype	#FFDB00	GO.0051252	regulation of RNA metabolic process	0.00017	0.0042	Nr2f6,Med24,Xrcc5,Hmgn5,Zbtb7a,Terf2ip,Hmgn1,Mta3,Cdk11b,Pias1,Hmgn2,Ncor2,Onecut2,Usp7,Hmgn3,Ube2i
Wildtype	#FFDB00	GO.0042307	positive regulation of protein import into nucleus	0.00019	0.0042	Nutf2,Ubr5,Nutf2-ps1
Wildtype	#FFDB00	GO.0008152	metabolic process	0.00018	0.0042	Nr2f6,Rpa3,Med24,Atg10,Rfc2,Xrcc5,Nbn,Ate1,Hmgn5,Nnmt,Sde2,Wdr48,Zbtb7a,Terf2ip,Hmgn1,Nup214,Cdk11b,Erc1,Scaf1,Pias1,Nup93,Ubr5,Ncor2,Onecut2,Wdr45,Glyr1,Usp7,Ube2i
Wildtype	#FFDB00	GO.0006886	intracellular protein transport	0.00018	0.0042	Nutf2,Kpna4,Akap12,Nup214,Map1a,Nup93,Nutf2-ps1
Wildtype	#FFDB00	GO.0051172	negative regulation of nitrogen compound metabolic process	0.00021	0.0043	Nr2f6,Xrcc5,Nbn,Zbtb7a,Terf2ip,Mta3,Map1a,Pias1,Hmgn2,Ubr5,Ncor2,Usp7,Ube2i
Wildtype	#FFDB00	GO.0006283	transcription-coupled nucleotide-excision repair	0.0002	0.0043	Hmgn1,Usp7
Wildtype	#FFDB00	GO.0006302	double-strand break repair	0.00022	0.0044	Rpa3,Xrcc5,Nbn,Wdr48
Wildtype	#FFDB00	GO.0051276	chromosome organization	0.00028	0.0052	Med24,Xrcc5,Nbn,Hmgn5,Terf2ip,Hmgn1,Usp7,Hmgn3
Wildtype	#FFDB00	GO.0006355	regulation of transcription, DNA-templated	0.0003	0.0054	Nr2f6,Med24,Xrcc5,Hmgn5,Zbtb7a,Terf2ip,Hmgn1,Mta3,Pias1,Hmgn2,Ncor2,Onecut2,Usp7,Hmgn3,Ube2i
Wildtype	#FFDB00	GO.2000112	regulation of cellular macromolecule biosynthetic process	0.00032	0.0056	Nr2f6,Med24,Rfc2,Xrcc5,Hmgn5,Zbtb7a,Terf2ip,Hmgn1,Mta3,Pias1,Hmgn2,Ncor2,Onecut2,Usp7,Hmgn3,Ube2i
Wildtype	#FFDB00	GO.0034613	cellular protein localization	0.00035	0.0056	Nutf2,Kpna4,Akap12,Terf2ip,Nup214,Map1a,Nup93,Wdr45,Nutf2-ps1
Wildtype	#FFDB00	GO.0010468	regulation of gene expression	0.00036	0.0056	Nr2f6,Med24,Xrcc5,Hmgn5,Zbtb7a,Terf2ip,Hmgn1,Mta3,Cdk11b,Pias1,Hmgn2,Ubr5,Ncor2,Onecut2,Usp7,Hmgn3,Ube2i
Wildtype	#FFDB00	GO.0000723	telomere maintenance	0.00039	0.0059	Xrcc5,Nbn,Terf2ip
Wildtype	#FFDB00	GO.0031324	negative regulation of cellular metabolic process	0.0004	0.006	Nr2f6,Xrcc5,Nbn,Zbtb7a,Terf2ip,Mta3,Map1a,Pias1,Hmgn2,Ubr5,Ncor2,Usp7,Ube2i
Wildtype	#FFDB00	GO.0010605	negative regulation of macromolecule metabolic process	0.00042	0.0062	Nr2f6,Xrcc5,Nbn,Zbtb7a,Terf2ip,Mta3,Map1a,Pias1,Hmgn2,Ubr5,Ncor2,Usp7,Ube2i
Wildtype	#FFDB00	GO.0050789	regulation of biological process	0.00046	0.0065	Nr2f6,Nutf2,Rpa3,Med24,Atg10,Rfc2,Xrcc5,Nbn,Hmgn5,Akap12,Wdr48,Zbtb7a,Terf2ip,Hmgn1,Nup214,Mta3,Ndrg3,Cdk11b,Erc1,Map1a,Pias1,Hmgn2,Nup93,Ubr5,Ncor2,Onecut2,Usp7,Hmgn3,Nutf2-ps1,Ube2i
Wildtype	#FFDB00	GO.0006310	DNA recombination	0.00046	0.0065	Rpa3,Xrcc5,Nbn,Wdr48
Wildtype	#FFDB00	GO.0070647	protein modification by small protein conjugation or removal	0.00051	0.0068	Med24,Atg10,Wdr48,Pias1,Ubr5,Usp7,Ube2i
Wildtype	#FFDB00	GO.0065007	biological regulation	0.00051	0.0068	Nr2f6,Nutf2,Rpa3,Med24,Atg10,Dnajc9,Rfc2,Xrcc5,Nbn,Hmgn5,Akap12,Wdr48,Zbtb7a,Terf2ip,Hmgn1,Nup214,Mta3,Ndrg3,Cdk11b,Erc1,Map1a,Pias1,Hmgn2,Nup93,Ubr5,Ncor2,Onecut2,Usp7,Hmgn3,Nutf2-ps1,Ube2i
Wildtype	#FFDB00	GO.0051641	cellular localization	0.00052	0.0068	Nutf2,Kpna4,Akap12,Aaas,Terf2ip,Nup214,Erc1,Map1a,Nup93,Wdr45,Nutf2-ps1
Wildtype	#FFDB00	GO.0040034	regulation of development, heterochronic	0.00049	0.0068	Hmgn1,Hmgn2
Wildtype	#FFDB00	GO.0033235	positive regulation of protein sumoylation	0.00049	0.0068	Pias1,Ube2i
Wildtype	#FFDB00	GO.0010639	negative regulation of organelle organization	0.00055	0.0069	Xrcc5,Nbn,Terf2ip,Map1a,Ubr5
Wildtype	#FFDB00	GO.0000724	double-strand break repair via homologous recombination	0.00059	0.0072	Rpa3,Nbn,Wdr48
Wildtype	#FFDB00	GO.1903320	regulation of protein modification by small protein conjugation or removal	0.00089	0.0098	Wdr48,Pias1,Ubr5,Ube2i
Wildtype	#FFDB00	GO.0006807	nitrogen compound metabolic process	0.00091	0.01	Nr2f6,Rpa3,Med24,Atg10,Rfc2,Xrcc5,Nbn,Ate1,Hmgn5,Sde2,Wdr48,Zbtb7a,Terf2ip,Hmgn1,Cdk11b,Erc1,Scaf1,Pias1,Ubr5,Ncor2,Onecut2,Wdr45,Usp7,Ube2i
Wildtype	#FFDB00	GO.0051054	positive regulation of DNA metabolic process	0.00098	0.0105	Rfc2,Xrcc5,Nbn,Usp7
Wildtype	#FFDB00	GO.0043401	steroid hormone mediated signaling pathway	0.0011	0.0116	Nr2f6,Med24,Ubr5
Wildtype	#FFDB00	GO.0045892	negative regulation of transcription, DNA-templated	0.0011	0.012	Nr2f6,Xrcc5,Zbtb7a,Mta3,Pias1,Hmgn2,Ncor2,Ube2i
Wildtype	#FFDB00	GO.0033554	cellular response to stress	0.0011	0.012	Rpa3,Atg10,Rfc2,Xrcc5,Nbn,Wdr48,Hmgn1,Ubr5,Usp7
Wildtype	#FFDB00	GO.0048518	positive regulation of biological process	0.0012	0.0124	Nutf2,Med24,Atg10,Rfc2,Xrcc5,Nbn,Akap12,Wdr48,Terf2ip,Mta3,Map1a,Pias1,Nup93,Ubr5,Ncor2,Onecut2,Usp7,Hmgn3,Nutf2-ps1,Ube2i
Wildtype	#FFDB00	GO.0050794	regulation of cellular process	0.0012	0.0126	Nr2f6,Rpa3,Med24,Atg10,Rfc2,Xrcc5,Nbn,Hmgn5,Akap12,Wdr48,Zbtb7a,Terf2ip,Hmgn1,Nup214,Mta3,Ndrg3,Cdk11b,Erc1,Map1a,Pias1,Hmgn2,Nup93,Ubr5,Ncor2,Onecut2,Usp7,Hmgn3,Ube2i
Wildtype	#FFDB00	GO.0016925	protein sumoylation	0.0015	0.0142	Pias1,Ube2i
Wildtype	#FFDB00	GO.0030522	intracellular receptor signaling pathway	0.0015	0.0147	Nr2f6,Med24,Ubr5
Wildtype	#FFDB00	GO.0060249	anatomical structure homeostasis	0.0018	0.0166	Xrcc5,Nbn,Terf2ip,Map1a
Wildtype	#FFDB00	GO.0032435	negative regulation of proteasomal ubiquitin-dependent protein catabolic process	0.0019	0.0176	Map1a,Usp7
Wildtype	#FFDB00	GO.0032434	regulation of proteasomal ubiquitin-dependent protein catabolic process	0.002	0.0184	Map1a,Pias1,Usp7
Wildtype	#FFDB00	GO.0048519	negative regulation of biological process	0.0023	0.0202	Nr2f6,Nutf2,Xrcc5,Nbn,Zbtb7a,Terf2ip,Mta3,Cdk11b,Map1a,Pias1,Hmgn2,Nup93,Ubr5,Ncor2,Onecut2,Usp7,Nutf2-ps1,Ube2i
Wildtype	#FFDB00	GO.0044238	primary metabolic process	0.0024	0.0207	Nr2f6,Rpa3,Med24,Atg10,Rfc2,Xrcc5,Nbn,Ate1,Hmgn5,Sde2,Wdr48,Zbtb7a,Terf2ip,Hmgn1,Cdk11b,Erc1,Scaf1,Pias1,Ubr5,Ncor2,Onecut2,Wdr45,Usp7,Ube2i
Wildtype	#FFDB00	GO.0006357	regulation of transcription by RNA polymerase II	0.0026	0.0223	Nr2f6,Hmgn5,Zbtb7a,Hmgn1,Pias1,Hmgn2,Ncor2,Onecut2,Hmgn3,Ube2i
Wildtype	#FFDB00	GO.1903829	positive regulation of cellular protein localization	0.0027	0.0233	Nutf2,Map1a,Ubr5,Nutf2-ps1
Wildtype	#FFDB00	GO.0033365	protein localization to organelle	0.0033	0.0267	Nutf2,Kpna4,Terf2ip,Nup214,Nutf2-ps1
Wildtype	#FFDB00	GO.0006406	mRNA export from nucleus	0.0036	0.0289	Nup214,Nup93
Wildtype	#FFDB00	GO.0010604	positive regulation of macromolecule metabolic process	0.0038	0.0293	Med24,Atg10,Rfc2,Xrcc5,Nbn,Terf2ip,Pias1,Ubr5,Ncor2,Onecut2,Usp7,Hmgn3,Ube2i
Wildtype	#FFDB00	GO.0006351	transcription, DNA-templated	0.0039	0.0298	Nr2f6,Med24,Xrcc5,Hmgn5,Zbtb7a,Terf2ip,Scaf1,Pias1,Ncor2,Onecut2
Wildtype	#FFDB00	GO.0032508	DNA duplex unwinding	0.0039	0.03	Xrcc5,Nbn
Wildtype	#FFDB00	GO.0007612	learning	0.0043	0.0318	Aaas,Map1a,Pias1
Wildtype	#FFDB00	GO.0006260	DNA replication	0.0043	0.0318	Rpa3,Rfc2,Sde2
Wildtype	#FFDB00	GO.0032206	positive regulation of telomere maintenance	0.0044	0.0324	Xrcc5,Nbn
Wildtype	#FFDB00	GO.0030518	intracellular steroid hormone receptor signaling pathway	0.0044	0.0324	Med24,Ubr5
Wildtype	#FFDB00	GO.0060341	regulation of cellular localization	0.0048	0.0337	Nutf2,Nup214,Map1a,Ubr5,Hmgn3,Nutf2-ps1
Wildtype	#FFDB00	GO.0051347	positive regulation of transferase activity	0.005	0.0347	Rfc2,Xrcc5,Nbn,Hmgn1,Ube2i
Wildtype	#FFDB00	GO.0000122	negative regulation of transcription by RNA polymerase II	0.0049	0.0347	Nr2f6,Zbtb7a,Pias1,Hmgn2,Ncor2,Ube2i
Wildtype	#FFDB00	GO.0031399	regulation of protein modification process	0.0056	0.0381	Atg10,Xrcc5,Nbn,Wdr48,Terf2ip,Pias1,Ubr5,Ncor2,Ube2i
Wildtype	#FFDB00	GO.0048523	negative regulation of cellular process	0.0058	0.0387	Nr2f6,Xrcc5,Nbn,Zbtb7a,Terf2ip,Mta3,Cdk11b,Map1a,Pias1,Hmgn2,Nup93,Ubr5,Ncor2,Onecut2,Usp7,Ube2i
Wildtype	#FFDB00	GO.0006325	chromatin organization	0.0059	0.0392	Med24,Hmgn5,Hmgn1,Usp7,Hmgn3
Wildtype	#FFDB00	GO.2000779	regulation of double-strand break repair	0.0061	0.0404	Terf2ip,Ubr5
Wildtype	#FFDB00	GO.0051090	regulation of DNA-binding transcription factor activity	0.0061	0.0404	Terf2ip,Usp7,Hmgn3,Ube2i
Wildtype	#FFDB00	GO.0032268	regulation of cellular protein metabolic process	0.0061	0.0404	Atg10,Xrcc5,Nbn,Wdr48,Terf2ip,Map1a,Pias1,Ubr5,Ncor2,Usp7,Ube2i
Wildtype	#FFDB00	GO.0006996	organelle organization	0.0061	0.0404	Med24,Xrcc5,Nbn,Hmgn5,Terf2ip,Hmgn1,Map1a,Nup93,Onecut2,Wdr45,Usp7,Hmgn3
Wildtype	#FFDB00	GO.0031401	positive regulation of protein modification process	0.0063	0.0407	Atg10,Xrcc5,Nbn,Terf2ip,Pias1,Ncor2,Ube2i
Wildtype	#FFDB00	GO.0006464	cellular protein modification process	0.0067	0.0429	Med24,Atg10,Ate1,Wdr48,Cdk11b,Erc1,Pias1,Ubr5,Wdr45,Usp7,Ube2i
Wildtype	#FFDB00	GO.0048522	positive regulation of cellular process	0.0068	0.043	Med24,Atg10,Rfc2,Xrcc5,Nbn,Akap12,Wdr48,Terf2ip,Mta3,Pias1,Nup93,Ubr5,Ncor2,Onecut2,Usp7,Hmgn3,Ube2i
Wildtype	#FFDB00	GO.0032446	protein modification by small protein conjugation	0.007	0.0439	Med24,Atg10,Pias1,Ubr5,Ube2i
Wildtype	#FFDB00	GO.0051173	positive regulation of nitrogen compound metabolic process	0.0073	0.045	Med24,Atg10,Rfc2,Xrcc5,Nbn,Terf2ip,Pias1,Ncor2,Onecut2,Usp7,Hmgn3,Ube2i
Wildtype	#FF4900	GO.2000145	regulation of cell motility	2.71e-05	0.0343	Pkn1,Efemp1,Slc9a3r1,Podxl,Tgfbr3,Meox2,Wdr44,Acvr1,Ecm1
Wildtype	#FF4900	GO.0060389	pathway-restricted SMAD protein phosphorylation	0.00036	0.0343	Tgfbr3,Acvr1
Wildtype	#FF4900	GO.0050794	regulation of cellular process	0.00023	0.0343	Cntn1,Kctd10,Pkn1,Itih4,Efemp1,Slc9a3r1,Wrnip1,Ddx41,Hexb,Nefl,Inhbc,Podxl,Zfand2b,Dusp12,Ptges2,Bche,Tgfbr3,Ablim3,Meox2,Wdr44,Akap2,Efnb1,Afap1,Rgs3,Acvr1,Dst,Ifi204,Ecm1,Palm2Akap2
Wildtype	#FF4900	GO.0048856	anatomical structure development	0.00026	0.0343	Cntn1,Kctd10,Pkn1,Efemp1,Slc9a3r1,Hexb,Nefl,Inhbc,Podxl,Bche,Tgfbr3,Fras1,Meox2,Efnb1,Acvr1,Dst,Pigt,Spata5,Ifi204,Ecm1
Wildtype	#FF4900	GO.0048731	system development	6.44e-05	0.0343	Cntn1,Kctd10,Pkn1,Efemp1,Slc9a3r1,Hexb,Nefl,Podxl,Bche,Tgfbr3,Fras1,Meox2,Efnb1,Acvr1,Dst,Pigt,Spata5,Ifi204,Ecm1
Wildtype	#FF4900	GO.0048513	animal organ development	0.00028	0.0343	Cntn1,Kctd10,Pkn1,Efemp1,Slc9a3r1,Nefl,Podxl,Tgfbr3,Fras1,Meox2,Efnb1,Acvr1,Spata5,Ifi204,Ecm1
Wildtype	#FF4900	GO.0032502	developmental process	0.00019	0.0343	Cntn1,Kctd10,Pkn1,Efemp1,Slc9a3r1,Ddx41,Hexb,Nefl,Inhbc,Podxl,Bche,Tgfbr3,Fras1,Meox2,Efnb1,Acvr1,Dst,Pigt,Spata5,Ifi204,Ecm1
Wildtype	#FF4900	GO.0030334	regulation of cell migration	0.00013	0.0343	Efemp1,Slc9a3r1,Podxl,Tgfbr3,Meox2,Wdr44,Acvr1,Ecm1
Wildtype	#FF4900	GO.0009987	cellular process	0.00022	0.0343	Cntn1,Kctd10,Pkn1,Itih4,Efemp1,Slc9a3r1,Wrnip1,Ddx41,Hexb,Nefl,Mapre2,Inhbc,Podxl,Zfand2b,Dusp12,Ptges2,Bche,Tgfbr3,Ablim3,Fras1,Meox2,Akap2,Efnb1,Bod1l,Rgs3,Tmcc1,Acvr1,Dst,Pigt,Spata5,Ifi204,Ecm1,Ganc,Palm2Akap2,Faf2
Wildtype	#FF4900	GO.0009653	anatomical structure morphogenesis	0.00039	0.0343	Kctd10,Efemp1,Slc9a3r1,Nefl,Podxl,Tgfbr3,Fras1,Meox2,Efnb1,Acvr1,Dst,Ecm1
Wildtype	#FF4900	GO.0008090	retrograde axonal transport	0.00042	0.0343	Nefl,Dst
Wildtype	#FF4900	GO.0007178	transmembrane receptor protein serine/threonine kinase signaling pathway	3.01e-05	0.0343	Inhbc,Tgfbr3,Akap2,Acvr1,Palm2Akap2
Wildtype	#FF4900	GO.0007167	enzyme linked receptor protein signaling pathway	7.92e-05	0.0343	Efemp1,Inhbc,Tgfbr3,Akap2,Efnb1,Acvr1,Palm2Akap2
Wildtype	#FF4900	GO.0022603	regulation of anatomical structure morphogenesis	0.00057	0.0426	Pkn1,Slc9a3r1,Hexb,Nefl,Tgfbr3,Meox2,Acvr1,Ecm1
Wildtype	#FF4900	GO.0048468	cell development	0.00063	0.0443	Cntn1,Slc9a3r1,Hexb,Nefl,Inhbc,Podxl,Tgfbr3,Efnb1,Acvr1,Dst
Wildtype	#FF4900	GO.0065007	biological regulation	0.00081	0.0497	Cntn1,Kctd10,Pkn1,Itih4,Efemp1,Slc9a3r1,Wrnip1,Ddx41,Hexb,Nefl,Inhbc,Podxl,Zfand2b,Dusp12,Ptges2,Bche,Tgfbr3,Ablim3,Meox2,Wdr44,Akap2,Efnb1,Afap1,Rgs3,Acvr1,Dst,Ifi204,Ecm1,Palm2Akap2,Faf2
Wildtype	#FF4900	GO.0060021	roof of mouth development	0.00076	0.0497	Tgfbr3,Fras1,Meox2
Wildtype	#92FF00	GO.0032922	circadian regulation of gene expression	3.58e-08	2.58e-05	Cry1,Per1,Nr1d1,Clock,Per3
Wildtype	#92FF00	GO.0048511	rhythmic process	1.45e-07	3.68e-05	Cry1,Per1,Tef,Nr1d1,Clock,Dbp,Per3
Wildtype	#92FF00	GO.0007623	circadian rhythm	1.02e-07	3.68e-05	Cry1,Per1,Nr1d1,Clock,Dbp,Per3
Wildtype	#92FF00	GO.2000323	negative regulation of glucocorticoid receptor signaling pathway	2.31e-07	4.16e-05	Cry1,Per1,Clock
Wildtype	#92FF00	GO.0032008	positive regulation of TOR signaling	2.88e-07	4.16e-05	Rragc,Smcr8,Lamtor3,Gm5900
Wildtype	#92FF00	GO.0032147	activation of protein kinase activity	3.73e-06	0.00038	Prkag2,Wnk1,Camkk1,Cab39,Lamtor3,Gm5900
Wildtype	#92FF00	GO.0009893	positive regulation of metabolic process	1.38e-05	0.0011	Per1,Tef,Tfeb,Prkag2,Prkab1,Wnk1,Nr1d1,Clock,Dbp,Camkk1,Smcr8,Arnt,Cab39,Lamtor3,Gm5900
Wildtype	#92FF00	GO.0042752	regulation of circadian rhythm	2.02e-05	0.0015	Cry1,Per1,Nr1d1,Per3
Wildtype	#92FF00	GO.0031325	positive regulation of cellular metabolic process	3.21e-05	0.0019	Per1,Tef,Tfeb,Prkag2,Wnk1,Nr1d1,Clock,Dbp,Camkk1,Smcr8,Arnt,Cab39,Lamtor3,Gm5900
Wildtype	#92FF00	GO.0010604	positive regulation of macromolecule metabolic process	3.21e-05	0.0019	Per1,Tef,Tfeb,Prkag2,Prkab1,Wnk1,Nr1d1,Clock,Dbp,Camkk1,Arnt,Cab39,Lamtor3,Gm5900
Wildtype	#92FF00	GO.0019222	regulation of metabolic process	5.1e-05	0.0026	Cry1,Per1,Tef,Tfeb,Rragc,Prkag2,Prkab1,Wnk1,Nr1d1,Clock,Vps13c,Dbp,Camkk1,Per3,Smcr8,Arnt,Cab39,Lamtor3,Gm5900
Wildtype	#92FF00	GO.0045859	regulation of protein kinase activity	6.51e-05	0.0029	Prkag2,Wnk1,Camkk1,Smcr8,Cab39,Lamtor3,Gm5900
Wildtype	#92FF00	GO.0051173	positive regulation of nitrogen compound metabolic process	9.46e-05	0.0037	Per1,Tef,Tfeb,Prkag2,Wnk1,Nr1d1,Clock,Dbp,Camkk1,Arnt,Cab39,Lamtor3,Gm5900
Wildtype	#92FF00	GO.0031323	regulation of cellular metabolic process	9.28e-05	0.0037	Cry1,Per1,Tef,Tfeb,Rragc,Prkag2,Wnk1,Nr1d1,Clock,Vps13c,Dbp,Camkk1,Per3,Smcr8,Arnt,Cab39,Lamtor3,Gm5900
Wildtype	#92FF00	GO.0031399	regulation of protein modification process	0.00012	0.004	Cry1,Per1,Prkag2,Wnk1,Camkk1,Smcr8,Arnt,Cab39,Lamtor3,Gm5900
Wildtype	#92FF00	GO.0071230	cellular response to amino acid stimulus	0.00014	0.0046	Rragc,Lamtor3,Gm5900
Wildtype	#92FF00	GO.0010506	regulation of autophagy	0.00026	0.0073	Tfeb,Rragc,Vps13c,Smcr8
Wildtype	#92FF00	GO.0060255	regulation of macromolecule metabolic process	0.00033	0.0086	Cry1,Per1,Tef,Tfeb,Prkag2,Prkab1,Wnk1,Nr1d1,Clock,Dbp,Camkk1,Per3,Smcr8,Arnt,Cab39,Lamtor3,Gm5900
Wildtype	#92FF00	GO.0006351	transcription, DNA-templated	0.00032	0.0086	Cry1,Per1,Tef,Tfeb,Nr1d1,Clock,Dbp,Per3,Smcr8,Arnt
Wildtype	#92FF00	GO.0071900	regulation of protein serine/threonine kinase activity	0.0004	0.0092	Prkag2,Wnk1,Cab39,Lamtor3,Gm5900
Wildtype	#92FF00	GO.0048518	positive regulation of biological process	0.00041	0.0092	Per1,Tef,Tfeb,Rragc,Prkag2,Prkab1,Vps37b,Wnk1,Nr1d1,Clock,Dbp,Camkk1,Smcr8,Arnt,Cab39,Lamtor3,Gm5900
Wildtype	#92FF00	GO.0032509	endosome transport via multivesicular body sorting pathway	0.00042	0.0092	Vps37b,Vps37c
Wildtype	#92FF00	GO.0043153	entrainment of circadian clock by photoperiod	0.00046	0.0098	Cry1,Per1
Wildtype	#92FF00	GO.0042219	cellular modified amino acid catabolic process	0.00055	0.0113	Ggact,Chac2
Wildtype	#92FF00	GO.0001932	regulation of protein phosphorylation	0.00059	0.0119	Per1,Prkag2,Wnk1,Camkk1,Smcr8,Cab39,Lamtor3,Gm5900
Wildtype	#92FF00	GO.0051171	regulation of nitrogen compound metabolic process	0.00075	0.0131	Cry1,Per1,Tef,Tfeb,Prkag2,Wnk1,Nr1d1,Clock,Dbp,Camkk1,Per3,Smcr8,Arnt,Cab39,Lamtor3,Gm5900
Wildtype	#92FF00	GO.1903432	regulation of TORC1 signaling	0.00086	0.0148	Rragc,Smcr8
Wildtype	#92FF00	GO.0010800	positive regulation of peptidyl-threonine phosphorylation	0.00086	0.0148	Prkag2,Cab39
Wildtype	#92FF00	GO.0006468	protein phosphorylation	0.00089	0.0148	Cry1,Prkag2,Prkab1,Wnk1,Camkk1,Cab39
Wildtype	#92FF00	GO.0080090	regulation of primary metabolic process	0.001	0.0157	Cry1,Per1,Tef,Tfeb,Prkag2,Wnk1,Nr1d1,Clock,Dbp,Camkk1,Per3,Smcr8,Arnt,Cab39,Lamtor3,Gm5900
Wildtype	#92FF00	GO.0042634	regulation of hair cycle	0.001	0.0157	Per1,Clock
Wildtype	#92FF00	GO.0006357	regulation of transcription by RNA polymerase II	0.001	0.0157	Cry1,Per1,Tef,Tfeb,Nr1d1,Clock,Dbp,Per3,Arnt
Wildtype	#92FF00	GO.0031401	positive regulation of protein modification process	0.0011	0.016	Prkag2,Wnk1,Camkk1,Arnt,Cab39,Lamtor3,Gm5900
Wildtype	#92FF00	GO.0044260	cellular macromolecule metabolic process	0.0011	0.0162	Cry1,Per1,Cln5,Tef,Tfeb,Prkag2,Prkab1,Wnk1,Nr1d1,Clock,Dbp,Camkk1,Per3,Smcr8,Arnt,Cab39
Wildtype	#92FF00	GO.0048522	positive regulation of cellular process	0.0015	0.0211	Per1,Tef,Tfeb,Rragc,Prkag2,Wnk1,Nr1d1,Clock,Dbp,Camkk1,Smcr8,Arnt,Cab39,Lamtor3,Gm5900
Wildtype	#92FF00	GO.0044093	positive regulation of molecular function	0.0016	0.0217	Cln5,Prkag2,Wnk1,Clock,Camkk1,Cab39,Lamtor3,Gm5900
Wildtype	#92FF00	GO.0031400	negative regulation of protein modification process	0.0016	0.0217	Cry1,Per1,Prkag2,Wnk1,Smcr8
Wildtype	#92FF00	GO.0016197	endosomal transport	0.0018	0.0227	Cln5,Vps37b,Vps37c
Wildtype	#92FF00	GO.0031329	regulation of cellular catabolic process	0.0022	0.0253	Tfeb,Rragc,Prkag2,Vps13c,Smcr8
Wildtype	#92FF00	GO.0005977	glycogen metabolic process	0.0023	0.0258	Prkag2,Nr1d1
Wildtype	#92FF00	GO.0000186	activation of MAPKK activity	0.0024	0.0258	Lamtor3,Gm5900
Wildtype	#92FF00	GO.0010467	gene expression	0.0025	0.0263	Cry1,Per1,Cln5,Tef,Tfeb,Nr1d1,Clock,Dbp,Per3,Smcr8,Arnt
Wildtype	#92FF00	GO.0006914	autophagy	0.0028	0.0279	Tfeb,Vps13a,Smcr8
Wildtype	#92FF00	GO.0065007	biological regulation	0.0029	0.0281	Cry1,Per1,Cln5,Tef,Tfeb,Depdc7,Rragc,Prkag2,Prkab1,Fchsd2,Vps37b,Wnk1,Nr1d1,Clock,Vps13c,Dbp,Camkk1,Per3,Smcr8,Arnt,Cab39,Lamtor3,Gm5900
Wildtype	#92FF00	GO.0044249	cellular biosynthetic process	0.003	0.0287	Cry1,Per1,Tef,Tfeb,Prkag2,Prkab1,Nr1d1,Clock,Dbp,Per3,Smcr8,Arnt
Wildtype	#92FF00	GO.0008152	metabolic process	0.003	0.0287	Aldh16a1,Cry1,Per1,Cln5,Tef,Tfeb,Prkag2,Prkab1,Ggact,Wnk1,Vps13a,Nr1d1,Clock,Dbp,Camkk1,Chac2,Per3,Smcr8,Arnt,Cab39
Wildtype	#92FF00	GO.0007040	lysosome organization	0.0031	0.0287	Cln5,Tfeb
Wildtype	#92FF00	GO.0001933	negative regulation of protein phosphorylation	0.0033	0.0299	Per1,Prkag2,Wnk1,Smcr8
Wildtype	#92FF00	GO.0050789	regulation of biological process	0.0035	0.0307	Cry1,Per1,Tef,Tfeb,Depdc7,Rragc,Prkag2,Prkab1,Fchsd2,Vps37b,Wnk1,Nr1d1,Clock,Vps13c,Dbp,Camkk1,Per3,Smcr8,Arnt,Cab39,Lamtor3,Gm5900
Wildtype	#92FF00	GO.0006807	nitrogen compound metabolic process	0.0035	0.0307	Cry1,Per1,Cln5,Tef,Tfeb,Prkag2,Prkab1,Ggact,Wnk1,Nr1d1,Clock,Dbp,Camkk1,Chac2,Per3,Smcr8,Arnt,Cab39
Wildtype	#92FF00	GO.1901576	organic substance biosynthetic process	0.0037	0.0312	Cry1,Per1,Tef,Tfeb,Prkag2,Prkab1,Nr1d1,Clock,Dbp,Per3,Smcr8,Arnt
Wildtype	#92FF00	GO.0045893	positive regulation of transcription, DNA-templated	0.0036	0.0312	Per1,Tef,Tfeb,Nr1d1,Clock,Dbp,Arnt
Wildtype	#92FF00	GO.0010628	positive regulation of gene expression	0.0037	0.0312	Per1,Tef,Tfeb,Prkab1,Nr1d1,Clock,Dbp,Arnt
Wildtype	#92FF00	GO.0009056	catabolic process	0.0047	0.0345	Tfeb,Ggact,Vps13a,Nr1d1,Clock,Chac2,Smcr8
Wildtype	#92FF00	GO.0045944	positive regulation of transcription by RNA polymerase II	0.0051	0.0359	Per1,Tef,Tfeb,Clock,Dbp,Arnt
Wildtype	#92FF00	GO.0006469	negative regulation of protein kinase activity	0.0052	0.0362	Prkag2,Wnk1,Smcr8
Wildtype	#92FF00	GO.0080134	regulation of response to stress	0.0061	0.042	Cry1,Per1,Tfeb,Nr1d1,Clock,Vps13c
Wildtype	#92FF00	GO.0044237	cellular metabolic process	0.0064	0.0428	Cry1,Per1,Cln5,Tef,Tfeb,Prkag2,Prkab1,Wnk1,Vps13a,Nr1d1,Clock,Dbp,Camkk1,Chac2,Per3,Smcr8,Arnt,Cab39
Wildtype	#92FF00	GO.0019219	regulation of nucleobase-containing compound metabolic process	0.0066	0.0433	Cry1,Per1,Tef,Tfeb,Prkag2,Nr1d1,Clock,Dbp,Per3,Smcr8,Arnt
Wildtype	#92FF00	GO.0010817	regulation of hormone levels	0.0068	0.0444	Cry1,Nr1d1,Clock,Arnt
Wildtype	#92FF00	GO.0006355	regulation of transcription, DNA-templated	0.0072	0.0464	Cry1,Per1,Tef,Tfeb,Nr1d1,Clock,Dbp,Per3,Smcr8,Arnt
Wildtype	#92FF00	GO.0002028	regulation of sodium ion transport	0.0072	0.0464	Per1,Wnk1
Wildtype	#92FF00	GO.0031347	regulation of defense response	0.0075	0.0474	Per1,Tfeb,Nr1d1,Clock
Wildtype	#92FF00	GO.0050790	regulation of catalytic activity	0.0079	0.0481	Prkag2,Prkab1,Wnk1,Camkk1,Smcr8,Cab39,Lamtor3,Gm5900
Wildtype	#92FF00	GO.0044267	cellular protein metabolic process	0.008	0.0481	Cry1,Per1,Cln5,Prkag2,Prkab1,Wnk1,Nr1d1,Clock,Camkk1,Cab39
Wildtype	#92FF00	GO.0010243	response to organonitrogen compound	0.0079	0.0481	Cry1,Per1,Rragc,Lamtor3,Gm5900
Wildtype	#92FF00	GO.0006633	fatty acid biosynthetic process	0.008	0.0481	Prkag2,Prkab1
Double Knock-out	#80FF00	GO.0019752	carboxylic acid metabolic process	2.4e-09	2.4e-06	Gstm7,Plod3,Ggt1,Ehhadh,Pecr,Mgst3,Decr2,Acsl5,Cpt1c,Farsb
Double Knock-out	#80FF00	GO.0044281	small molecule metabolic process	1.18e-08	2.94e-06	Gstm7,Plod3,Adh5,Ggt1,Ehhadh,Pecr,Mgst3,Decr2,Acsl5,Cpt1c,Uap1l1,Farsb
Double Knock-out	#80FF00	GO.0006631	fatty acid metabolic process	1.88e-08	3.44e-06	Gstm7,Ggt1,Ehhadh,Pecr,Decr2,Acsl5,Cpt1c
Double Knock-out	#80FF00	GO.0006575	cellular modified amino acid metabolic process	1.72e-08	3.44e-06	Gstm7,Plod3,Ggt1,Gstm2,Gstt2,Cpt1c
Double Knock-out	#80FF00	GO.1990748	cellular detoxification	3.6e-08	5.14e-06	Gstm7,Adh5,Gstm2,Mgst3,Gstt2
Double Knock-out	#80FF00	GO.0055114	oxidation-reduction process	2.54e-07	2.83e-05	Gstm7,Plod3,Adh5,Ehhadh,Pecr,Mgst3,Decr2,Gstt2,Cpt1c
Double Knock-out	#80FF00	GO.0006790	sulfur compound metabolic process	3.39e-07	3.09e-05	Gstm7,Ggt1,Gstm2,Ehhadh,Gstt2,Acsl5
Double Knock-out	#80FF00	GO.0006749	glutathione metabolic process	3.8e-07	3.17e-05	Gstm7,Ggt1,Gstm2,Gstt2
Double Knock-out	#80FF00	GO.0006629	lipid metabolic process	4.24e-07	3.27e-05	Gstm7,Adh5,Ggt1,Ehhadh,Pecr,Mgst3,Decr2,Acsl5,Cpt1c
Double Knock-out	#80FF00	GO.0044255	cellular lipid metabolic process	7.39e-07	5.28e-05	Gstm7,Adh5,Ggt1,Ehhadh,Pecr,Decr2,Acsl5,Cpt1c
Double Knock-out	#80FF00	GO.0051186	cofactor metabolic process	3.96e-06	0.00025	Gstm7,Ggt1,Gstm2,Ehhadh,Gstt2,Acsl5
Double Knock-out	#80FF00	GO.0043603	cellular amide metabolic process	4.2e-06	0.00025	Gstm7,Ggt1,Gstm2,Ehhadh,Gstt2,Acsl5,Farsb
Double Knock-out	#80FF00	GO.0008152	metabolic process	4.46e-06	0.00025	Gstm7,Plod3,Adh5,Ggt1,Gstm2,Stk4,Ehhadh,Casp7,Pecr,Mgst3,Alpl,Decr2,Gstt2,Acsl5,Cpt1c,Casp3,Zhx2,Tgm2,Uap1l1,Farsb
Double Knock-out	#80FF00	GO.0071312	cellular response to alkaloid	7.23e-06	0.00038	Gstm7,Casp7,Casp3
Double Knock-out	#80FF00	GO.0046394	carboxylic acid biosynthetic process	7.87e-06	0.00039	Plod3,Ggt1,Pecr,Mgst3,Decr2
Double Knock-out	#80FF00	GO.0009636	response to toxic substance	9.54e-06	0.00043	Gstm7,Adh5,Gstm2,Mgst3,Gstt2,Casp3
Double Knock-out	#80FF00	GO.0072734	cellular response to staurosporine	1.13e-05	0.00049	Casp7,Casp3
Double Knock-out	#80FF00	GO.0071704	organic substance metabolic process	1.29e-05	0.00049	Gstm7,Plod3,Adh5,Ggt1,Gstm2,Stk4,Ehhadh,Casp7,Pecr,Mgst3,Decr2,Gstt2,Acsl5,Cpt1c,Casp3,Zhx2,Tgm2,Uap1l1,Farsb
Double Knock-out	#80FF00	GO.0070458	cellular detoxification of nitrogen compound	1.13e-05	0.00049	Gstm7,Gstm2
Double Knock-out	#80FF00	GO.0018916	nitrobenzene metabolic process	1.13e-05	0.00049	Gstm7,Gstm2
Double Knock-out	#80FF00	GO.1901570	fatty acid derivative biosynthetic process	1.66e-05	0.00057	Ggt1,Mgst3,Acsl5
Double Knock-out	#80FF00	GO.0009987	cellular process	2.21e-05	0.00074	Gstm7,Plod3,Adh5,Ggt1,Dnajb6,Gstm2,Stk4,Ehhadh,Casp7,Pecr,Mgst3,Alpl,Bag3,Nrn1,Decr2,Gstt2,Acsl5,Cpt1c,Casp3,Zhx2,Tgm2,Uap1l1,Farsb
Double Knock-out	#80FF00	GO.0044237	cellular metabolic process	3.63e-05	0.0012	Gstm7,Plod3,Adh5,Ggt1,Gstm2,Stk4,Ehhadh,Pecr,Mgst3,Alpl,Decr2,Gstt2,Acsl5,Cpt1c,Zhx2,Tgm2,Uap1l1,Farsb
Double Knock-out	#80FF00	GO.1901564	organonitrogen compound metabolic process	5.02e-05	0.0016	Gstm7,Plod3,Adh5,Ggt1,Gstm2,Stk4,Ehhadh,Casp7,Gstt2,Acsl5,Cpt1c,Casp3,Tgm2,Farsb
Double Knock-out	#80FF00	GO.0042178	xenobiotic catabolic process	7.43e-05	0.0023	Gstm7,Gstm2
Double Knock-out	#80FF00	GO.0019370	leukotriene biosynthetic process	8.77e-05	0.0026	Ggt1,Mgst3
Double Knock-out	#80FF00	GO.0098869	cellular oxidant detoxification	9.45e-05	0.0027	Gstm7,Mgst3,Gstt2
Double Knock-out	#80FF00	GO.0006518	peptide metabolic process	0.0001	0.0028	Gstm7,Ggt1,Gstm2,Gstt2,Farsb
Double Knock-out	#80FF00	GO.0044238	primary metabolic process	0.00022	0.0056	Gstm7,Plod3,Adh5,Ggt1,Stk4,Ehhadh,Casp7,Pecr,Mgst3,Decr2,Acsl5,Cpt1c,Casp3,Zhx2,Tgm2,Uap1l1,Farsb
Double Knock-out	#80FF00	GO.0044248	cellular catabolic process	0.00039	0.0091	Gstm7,Adh5,Ggt1,Gstm2,Ehhadh,Cpt1c,Zhx2
Double Knock-out	#80FF00	GO.0070887	cellular response to chemical stimulus	0.00043	0.0097	Gstm7,Plod3,Adh5,Gstm2,Casp7,Mgst3,Alpl,Gstt2,Casp3
Double Knock-out	#80FF00	GO.0016485	protein processing	0.00043	0.0097	Ggt1,Casp7,Casp3
Double Knock-out	#80FF00	GO.0006807	nitrogen compound metabolic process	0.00046	0.0099	Gstm7,Plod3,Adh5,Ggt1,Gstm2,Stk4,Ehhadh,Casp7,Gstt2,Acsl5,Cpt1c,Casp3,Zhx2,Tgm2,Uap1l1,Farsb
Double Knock-out	#80FF00	GO.0060706	cell differentiation involved in embryonic placenta development	0.00062	0.013	Dnajb6,Stk4
Double Knock-out	#80FF00	GO.0042398	cellular modified amino acid biosynthetic process	0.00066	0.0135	Plod3,Ggt1
Double Knock-out	#80FF00	GO.0046621	negative regulation of organ growth	0.00078	0.0154	Stk4,Wwc2
Double Knock-out	#80FF00	GO.0097194	execution phase of apoptosis	0.00086	0.0166	Casp7,Casp3
Double Knock-out	#80FF00	GO.0051402	neuron apoptotic process	0.0013	0.0249	Casp7,Casp3
Double Knock-out	#80FF00	GO.0016101	diterpenoid metabolic process	0.0014	0.0255	Adh5,Pecr
Double Knock-out	#80FF00	GO.0006635	fatty acid beta-oxidation	0.0015	0.0265	Ehhadh,Cpt1c
Double Knock-out	#80FF00	GO.0071407	cellular response to organic cyclic compound	0.0016	0.028	Gstm7,Casp7,Alpl,Casp3
Double Knock-out	#80FF00	GO.0071242	cellular response to ammonium ion	0.0016	0.028	Casp7,Casp3
Double Knock-out	#80FF00	GO.0034308	primary alcohol metabolic process	0.0017	0.0281	Adh5,Pecr
Double Knock-out	#80FF00	GO.1901607	alpha-amino acid biosynthetic process	0.0021	0.0332	Plod3,Ggt1
Double Knock-out	#80FF00	GO.0008544	epidermis development	0.0022	0.0339	Plod3,Stk4,Casp3
Double Knock-out	#80FF00	GO.0006520	cellular amino acid metabolic process	0.0026	0.0395	Plod3,Ggt1,Farsb
Double Knock-out	#80FF00	GO.0006637	acyl-CoA metabolic process	0.0032	0.0463	Ehhadh,Acsl5
Double Knock-out	#80FF00	GO.1901698	response to nitrogen compound	0.0035	0.0473	Gstm7,Gstm2,Casp7,Mgst3,Casp3
Double Knock-out	#80FF00	GO.0044282	small molecule catabolic process	0.0034	0.0473	Adh5,Ehhadh,Cpt1c
Double Knock-out	#80FF00	GO.0044272	sulfur compound biosynthetic process	0.0034	0.0473	Ggt1,Acsl5
Double Knock-out	#80FF00	GO.0033559	unsaturated fatty acid metabolic process	0.0036	0.0473	Gstm7,Decr2
Double Knock-out	#80FF00	GO.0001676	long-chain fatty acid metabolic process	0.0036	0.0473	Gstm7,Acsl5
Double Knock-out	#0080FF	GO.0006091	generation of precursor metabolites and energy	4.13e-10	1.67e-07	Oxa1l,Surf1,Cyc1,Cox15,Tefm,mt-Nd1,mt-Co2,Sdhc
Double Knock-out	#0080FF	GO.1990542	mitochondrial transmembrane transport	5.6e-09	8.85e-07	Pam16,Tomm22,Cyc1,Tomm40,Gm9803
Double Knock-out	#0080FF	GO.0030150	protein import into mitochondrial matrix	4.38e-09	8.85e-07	Pam16,Tomm22,Tomm40,Gm9803
Double Knock-out	#0080FF	GO.0006119	oxidative phosphorylation	6.04e-09	8.85e-07	Surf1,Cyc1,Tefm,mt-Co2,Sdhc
Double Knock-out	#0080FF	GO.0006839	mitochondrial transport	2.28e-08	1.84e-06	Pam16,Tomm22,Cyc1,Tomm40,Slc25a31,Gm9803
Double Knock-out	#0080FF	GO.0055085	transmembrane transport	2.93e-08	1.97e-06	Pam16,Surf1,Tomm22,Cyc1,Tomm40,Cox15,Abcc5,mt-Co2,Slc25a31,Gm9803
Double Knock-out	#0080FF	GO.0007005	mitochondrion organization	7.55e-08	4.36e-06	Oxa1l,Pam16,Surf1,Tomm22,Tomm40,Tfam,Gm9803
Double Knock-out	#0080FF	GO.0022900	electron transport chain	1.31e-07	5.88e-06	Surf1,Cyc1,Cox15,mt-Co2,Sdhc
[truncated: 136 more rows]
