# Supplementary material for: Multitissue Circadian Proteome Atlas of WT and Per1−/−/Per2−/− Mice
Source: Mol Cell Proteomics. 2023 Nov 7;22(12):100675. doi: 10.1016/j.mcpro.2023.100675 (PMC10750102; doi:10.1016/j.mcpro.2023.100675)
Supplement: Supplementary Table 7 [file mmc7.xlsx]

## Sheet: A_inter_tissue_correlation
UniprotID	Gene Name	WG_WH		WG_WK		WG_WM		WG_WR		WK_WH		WM_WH		WM_WK		WR_WH		WR_WK		WR_WM		WS_WG		WS_WH		WS_WK		WS_WM		WS_WR		WS_WU		WS_WV		WU_WG		WU_WH		WU_WK		WU_WM		WU_WR		WU_WV		WV_WG
		Spearman correlation	p value	Spearman correlation	p value	Spearman correlation	p value	Spearman correlation	p value	Spearman correlation	p value	Spearman correlation	p value	Spearman correlation	p value	Spearman correlation	p value	Spearman correlation	p value	Spearman correlation	p value	Spearman correlation	p value	Spearman correlation	p value	Spearman correlation	p value	Spearman correlation	p value	Spearman correlation	p value	Spearman correlation	p value	Spearman correlation	p value	Spearman correlation	p value	Spearman correlation	p value	Spearman correlation	p value	Spearman correlation	p value	Spearman correlation	p value	Spearman correlation	p value	Spearman correlation	p value
A2ACP1	Ttc39a Kiaa0452
A2AQ25	Skt Etl4 Kiaa1217
A3KGV1	Odf2 Odf84																																											-0.52349	0.0257771
A3KMP2	Ttc38
A6H619	Phrf1 Kiaa1542
B1AR13	Cisd3 Mel-13 Mel13							-0.557563	0.0162101
B1AZP2	Dlgap4 Kiaa0964 Sapap4
B9EJR8	Dnaaf5 Heatr2
D3Z4S3	Ptrhd1
E9Q4F7	Ankrd11
E9Q5C9	Nolc1 Kiaa0035																																							0.680083	0.0018996					-0.475994	0.0458506
O08586	Pten Mmac1
O08605	Mknk1 Mnk1																																									-0.563758	0.014823
O08663	Metap2 Mnpep P67eif2
O08677	Kng1 Kng
O08692	Ngp
O08734	Bak1 Bak
O08749	Dld																																													-0.698658	0.00125753
O08785	Clock																																													-0.472896	0.0474836
O08795	Prkcsh
O09167	Rpl21
O35075	Vps26c Dcra Dscr3 Dscra																																													-0.585139	0.0107431
O35143	Atp5if1 Atpi Atpif1 If1
O35231	Kifc3
O35286	Dhx15 Ddx15 Deah9
O35295	Purb
O35343	Kpna4 Qip1
O35465	Fkbp8 Fkbp38 Sam11
O35638	Stag2 Sa2 Sap2							-0.500774	0.034276																																							0.642931	0.00400201
O35643	Ap1b1 Adtb1
O35711	Ppfibp2 Cclp1																	-0.477026	0.0453159
O35864	Cops5 Csn5 Jab1 Kic2
O35874	Slc1a4 Asct1 Satt
O35900	Lsm2 G7b																																									0.559628	0.0157367
O54774	Ap3d1 Ap3d
O54865	Gucy1b1 Gucy1b3
O54950	Prkag1 Prkaac																													-0.550052	0.0180276			0.593395	0.00943262
O54984	Get3 Arsa Asna1
O54988	Slk Kiaa0204 Stk2																			-0.473684	0.0470641
O55042	Snca Syn
O55176	Pja1
O55187	Cbx4 Pc2
O55234	Psmb5
O70279	Ess2 Dgcr14 Dgsi Es2 Es2el																																											0.748194	0.000355568
O70400	Pdlim1 Clim1																													0.609907	0.00719666
O70439	Stx7 Syn7
O70591	Pfdn2 Pfd2	0.508002	0.0313668
O88207	Col5a1
O88393	Tgfbr3															0.475748	0.0459786
O88441	Mtx2 MNCb-0780
O88456	Capns1 Capn4
O88532	Zfr
O88545	Cops6 Csn6
O88569	Hnrnpa2b1 Hnrpa2b1											0.496388	0.0361403
O88622	Parg																	-0.628808	0.00518451
O88796	Rpp30 Rnasep2																																													-0.576883	0.0121954
O88851	Rbbp9 Bog
O88888	Apba3 Mint3
O88958	Gnpda1 Gnpi
O88968	Tcn2																																													-0.708978	0.000986926
O89090	Sp1									-0.51523	0.0286522
O89112	Lancl1 Gpr69a
P01898	H2-Q10
P04186	Cfb Bf H2-Bf
P04627	Araf A-raf Araf1
P04925	Prnp Prn-p Prp									0.700722	0.00119898
P05064	Aldoa Aldo1																																											0.486068	0.0408335
P06728	Apoa4																	0.537668	0.0213714
P07758	Serpina1a Dom1 Spi1-1
P08228	Sod1																																													-0.640867	0.00415955
P09528	Fth1 Fth															0.566563	0.0142268
P09602	Hmgn2 Hmg-17 Hmg17																																													-0.578947	0.0118185
P0C872	Jmjd7
P10126	Eef1a1 Eef1a																																															0.696954	0.00130765
P10518	Alad Lv
P10630	Eif4a2 Ddx2b
P10637	Mapt Mtapt Tau																																											0.578947	0.0118185
P10922	H1-0 H1f0 H1fv																																													-0.504644	0.0326937
P12815	Pdcd6 Alg2							-0.585139	0.0107431
P13439	Umps																																									0.510836	0.0302797
P14131	Rps16
P14211	Calr
P14847	Crp Ptx1
P15261	Ifngr1 Ifngr							0.541796	0.0202068													0.788849	9.99447e-05
P15864	H1-2 H1f2 Hist1h1c
P16254	Srp14
P18608	Hmgn1 Hmg-14 Hmg14
P19783	Cox4i1 Cox4 Cox4a																																	0.650827	0.00344363
P20060	Hexb
P20065	Tmsb4x Ptmb4 Tmsb4
P21956	Mfge8																																													-0.576883	0.0121954
P22892	Ap1g1 Adtg Clapg1
P23242	Gja1 Cxn-43
P23492	Pnp Np Pnp1																																	0.531476	0.0232163
P23506	Pcmt1
P23708	Nfya
P23780	Glb1 Bgl Glb-1
P24527	Lta4h
P25911	Lyn																																											0.493547	0.0373888
P26516	Psmd7 Mov-34 Mov34
P27546	Map4 Mtap4																																											0.614035	0.00671076
P27659	Rpl3
P28474	Adh5 Adh-2 Adh2
P28650	Adss1 Adssl1																																	0.589267	0.0100708
P29391	Ftl1 Ftl Ftl-1
P29416	Hexa
P31786	Dbi							-0.558368	0.0160244
P31938	Map2k1 Mek1 Prkmk1
P32233	Drg1 Drg Nedd-3 Nedd3																																											0.537668	0.0213714	-0.525284	0.0251836
P34022	Ranbp1 Htf9-a Htf9a																																											0.735158	0.000508893
P34914	Ephx2 Eph2
P35278	Rab5c			0.711042	0.000939105
P35285	Rab22a Rab22					-0.568627	0.0138004													0.510836	0.0302797
P35564	Canx	-0.5111	0.0301801
P38585	Ttl
P41216	Acsl1 Acsl2 Facl2																																											0.519092	0.0272785
P41241	Csk
P42567	Eps15
P42669	Pura
P43136	Nr2f6 Ear-2 Ear2 Erbal2																																															-0.587203	0.0104026
P43275	H1-1 H1a H1f1 Hist1h1a
P43277	H1-3 H1f3 Hist1h1d
P47811	Mapk14 Crk1 Csbp1 Csbp2
P47915	Rpl29 Rpl43
P47955	Rplp1
P47962	Rpl5
P47963	Rpl13																																											0.488132	0.0398595	-0.628483	0.0052147
P48441	Idua																													-0.682499	0.0018033
P48774	Gstm5 Fsc2 Gstm3
P49615	Cdk5 Cdkn5 Crk6 PSSALRE
P49935	Ctsh
P50295	Nat2 Aac2
P50543	S100a11 S100c
P51410	Rpl9
P51655	Gpc4
P51855	Gss																											-0.577479	0.0120856
P52825	Cpt2 Cpt-2
P53612	Rabggtb
P53811	Pitpnb
P53986	Slc16a1 Mct1
P53995	Anapc1 Mcpr Tsg24							-0.586474	0.0105219
P53996	Cnbp Cnbp1 Znf9							-0.672174	0.00224504					-0.587203	0.0104026			0.555498	0.0166946	-0.484254	0.0417044
P54227	Stmn1 Lag Lap18 Pr22
P54818	Galc
P54923	Adprh Arh1
P55264	Adk
P56212	Arpp19
P56375	Acyp2 Acyp																																							-0.624355	0.00561127	0.599587	0.0085367	0.517028	0.0280061
P56376	Acyp1 Acype																																											0.477812	0.0449122
P56382	Atp5f1e Atp5e																																			-0.474961	0.0463901											0.557563	0.0162101
P56671	Maz																																											-0.503872	0.0330048
P57759	Erp29																											0.504905	0.0325892
P57776	Eef1d
P58389	Ptpa Ppp2r4									-0.524523	0.0254342
P58742	Aaas																																											0.527348	0.0245139	-0.51523	0.0286522
P60521	Gabarapl2
P60605	Ube2g2 Ubc7							0.754386	0.000297661
P60904	Dnajc5 Cspalpha
P61079	Ube2d3
P61211	Arl1
P61600	Naa20 Nat5
P61750	Arf4																																									0.473929	0.0469345
P62077	Timm8b Ddp2 Tim8b
P62141	Ppp1cb																																											0.499742	0.034708	-0.473684	0.0470641
P62254	Ube2g1 Ube2g																																	0.627583	0.00529919
P62267	Rps23
P62270	Rps18
P62488	Polr2g																																													-0.640867	0.00415955
P62715	Ppp2cb
P62748	Hpcal1
P62774	Mtpn Gcdp																																													-0.591331	0.00974749
P62849	Rps24
P62852	Rps25
P63017	Hspa8 Hsc70 Hsc73
P63147	Ube2b Rad6b																													-0.521694	0.0263821
P63276	Rps17
P63325	Rps10
P67871	Csnk2b Ck2n
P67984	Rpl22																																													-0.478059	0.0447859
P68040	Rack1 Gnb2-rs1 Gnb2l1																																									0.488132	0.0398595
P70121	Zhx1
P70188	Kifap3
P70349	Hint1 Hint Pkci Pkci1 Prkcnh1
P70362	Ufd1 Ufd1l																																											0.547988	0.0185541
P70365	Ncoa1 Src1																																											0.488132	0.0398595
P70398	Usp9x Fafl Fam																			0.711042	0.000939105																											0.525555	0.0250948
P70697	Urod
P82343	Renbp
P83882	Rpl36a Rpl44
P84099	Rpl19																																													-0.52322	0.0258675
P84244	H3-3a H3.3a H3f3a; H3-3b H3.3b H3f3b
P97351	Rps3a Rps3a1
P97371	Psme1											0.554752	0.0168724
P97372	Psme2 Pa28b1											0.53354	0.022588																															0.555498	0.0166946
P97390	Vps45 Vps45a
P97452	Bop1 Kiaa0124
P97470	Ppp4c Ppp4 Ppx
P97770	Thumpd3
P97797	Sirpa Bit Myd1 Ptpns1 Shps1 Sirp																													-0.616099	0.00647797
P97865	Pex7
P98192	Gnpat Dhapat
Q00420	Gabpb1 Gabpb Gabpb2
Q00724	Rbp4
Q00896	Serpina1c Dom3 Dom6 Spi1-3 Spi1-6
Q01405	Sec23a Sec23 Sec23r
Q04519	Smpd1 Asm																																													-0.488384	0.0397418
Q06138	Cab39 Mo25
Q07813	Bax							-0.523514	0.025769
Q07968	F13b Cf13b							0.490196	0.0389034
Q08288	Lyar
Q0GNC1	Inf2																													-0.706914	0.00103676
Q0P5W1	Vps8 Kiaa0804
Q0VGB7	Ppp4r2																																													-0.498452	0.0352536
Q11011	Npepps Psa
Q11136	Pepd Pep4
Q2NL51	Gsk3a
Q3TAS6	Emc10 Hsm1 Inm02							0.498452	0.0352536																											0.775026	0.000158338							0.562436	0.015111
Q3TC72	Fahd2 Fahd2a
Q3TDN2	Faf2 Kiaa0887 Ubxd8																							0.628808	0.00518451									0.748194	0.000355568
Q3THE2	Myl12b Mrlc2 Mylc2b
Q3TIV5	Zc3h15 Dfrp1							-0.517028	0.0280061
Q3TKY6	Cwc27 Sdccag10																			-0.504644	0.0326937
Q3TT38	Ilrun D17Wsu92e																																													-0.595459	0.00912596
Q3TUH1	Tamm41
Q3TXT3	Inip Ssbip1							0.53175	0.023132
Q3U0K8	Ogfod1 Kiaa1612
Q3U186	Rars2 Rarsl
Q3U1V6	Uevld Attp Uev3
Q3U2P1	Sec24a																																											0.564499	0.0146636	-0.620227	0.006032
Q3U3W5	Prmt9 Prmt10
Q3U7U3	Fbxo7																																													-0.596799	0.0089312
Q3U829	Ap5z1 Kiaa0415			0.729618	0.000589052
Q3UE37	Ube2z D11Moh35
Q3UFS0	Zyg11b Kiaa1730
Q3UHB1	Nt5dc3 Gnn
Q3UHD6	Snx27 Kiaa0488
Q3UHX0	Nol8
Q3UJB9	Edc4
Q3UKJ7	Smu1
Q3UL36	Arglu1
Q3UM18	Lsg1 D16Bwg1547e																													0.561693	0.0152745			0.688338	0.0015871
Q3UMB5	Smcr8
Q3UMB9	Washc4 Kiaa1033
Q3UMW8	Cln5																									-0.514964	0.0287488			-0.590604	0.00986042	-0.576883	0.0121954	0.573051	0.0129208					0.477812	0.0449122
Q3UNZ8	Cryzl2
Q3UQ28	Pxdn Kiaa0230
Q3UR70	Tgfbrap1
Q3UV55	Nr1d1 Ear1			0.614035	0.00671076			0.770898	0.000180557									0.692466	0.00144761																													0.728962	0.000599204
Q3UVG3	Fam91a1 D15Ertd621e Kiaa0493
Q3UYV9	Ncbp1 Cbp80
Q3V0K9	Pls1																																	0.506199	0.0320741
Q4G5Y1	Klhdc2																																													-0.522457	0.0261237
Q4KML4	Abracl
Q505D1	Ankrd28																																													-0.520392	0.0268276
Q5KU39	Vps41
Q5M8N4	Sdr39u1
Q5NCF2	Trappc1
Q5ND29	Rilp
Q5SRY7	Fbxw11 Btrcp2 Fbw1b Fbxw1b																																									0.643263	0.00397713			-0.481156	0.0432243
Q5SSH8	Cyb5d2
Q5SSK3	Tefm
Q5SSL4	Abr
Q5SWT3	Slc25a35															0.516262	0.0282798
Q5SXA9	Wwc1 Kiaa0869
Q5U419	Mfsd3																																											0.576883	0.0121954
Q5U4D9	Thoc6 Wdr58																																											0.490449	0.0387874
Q5U5V2	Hykk Agphd1
Q5XJY4	Parl Psarl																																															0.487352	0.0402257
Q60605	Myl6 Myln
Q60634	Flot2 Esa1 M17s1																													-0.496388	0.0361403
Q60676	Ppp5c
Q60737	Csnk2a1 Ckiia
Q60749	Khdrbs1
Q60771	Cldn11 Osp Otm																															0.503872	0.0330048
Q60823	Akt2
Q60870	Reep5 Dp1
Q60925	Dbp
Q60931	Vdac3															0.47162	0.048169
Q60994	Adipoq Acdc Acrp30 Apm1
Q60996	Ppp2r5c
Q61048	Wbp4 Fbp21 Fnbp21																																											0.508772	0.0310685
Q61585	G0s2															0.799794	6.77596e-05
Q61699	Hsph1 Hsp105 Hsp110 Kiaa0201																													-0.528653	0.0240978
Q61712	Dnajc1 Dnajl1 Mtj1							0.506708	0.0318731
Q61792	Lasp1 Mln50
Q61937	Npm1
Q62086	Pon2
Q62095	Ddx3y D1Pas1-rs1 Dead2													-0.64876	0.00358318
Q62167	Ddx3x D1Pas1-rs2 Ddx3 Dead3 Erh
Q62226	Shh Hhg1																																													-0.620227	0.006032
Q62276	Med22 Surf5																																							0.510836	0.0302797
Q62311	Taf6 Taf2e
Q62313	Tgoln1 Ttgn1																																													-0.695922	0.00133881
Q62384	Zpr1 Zfp259 Znf259																																									0.490196	0.0389034	-0.72549	0.000655434
Q62406	Irak1 Il1rak
Q62426	Cstb Cst6 Stfb																																													-0.589267	0.0100708
Q62446	Fkbp3 Fkbp25
Q63810	Ppp3r1 Cnb
Q64191	Aga
Q64314	Cd34															0.535604	0.0219731
Q64327	Mea1 Mea															-0.75645	0.000280219
Q64478	H2bc9 Hist1h2bh
Q64516	Gk Gyk
Q64520	Guk1 Gmk
Q64523	H2ac20 Hist2h2ab Hist2h2ac
Q66L42	Map3k10																															-0.618163	0.00625176
Q68FE6	Ripor1 Fam65a Kiaa1930
Q6A065	Cep170 Kiaa0470
Q6A4J8	Usp7 Hausp
Q6DFW4	Nop58 Nol5
Q6IRU2	Tpm4
Q6KAR6	Exoc3 Sec6l1
Q6NXI6	Rprd2 Kiaa0460															-0.620227	0.006032	0.686275	0.00166091
Q6NZQ6	Znf740 Zfp740							-0.50155	0.0339544									0.532025	0.0230479
Q6P2B1	Tnpo3
Q6P549	Inppl1 Ship2																													-0.477026	0.0453159
Q6P5E4	Uggt1 Gt Ugcgl1 Uggt Ugt1 Ugtr
Q6P5F9	Xpo1 Crm1																																											0.473684	0.0470641
Q6P8I4	Pcnp																	0.574819	0.012582
Q6P8J2	Sat2 Ssat2
Q6PD19	Armh3							0.53354	0.022588
Q6PDK2	Kmt2d Mll2 Mll4
Q6PR54	Rif1
Q6ZQ29	Taok2 Kiaa0881
Q6ZWY8	Tmsb10 Ptmb10
Q76I79	Ssh1 Kiaa1298 Ssh1l
Q76KJ5	Polr1g Ase1 Cd3eap Paf49
Q78IS1	Tmed3
Q78JE5	Fbxo22 Fbx22
Q78YY6	Dnajc15 Dnajd1	0.517028	0.0280061
Q78ZA7	Nap1l4																																											0.626419	0.00541003
Q791V5	Mtch2 Mimp																																											0.519092	0.0272785
Q7TMR0	Prcp
Q7TQI3	Otub1
Q7TQK4	Exosc3 Rrp40
Q7TSQ8	Pdpr Kiaa1990
Q80SY6	Adal
Q80T69	Rsbn1 Kiaa3002 Rsbn																																											-0.566563	0.0142268
Q80U87	Usp8 Kiaa0055 Ubpy
Q80U95	Ube3c Kiaa0010 Kiaa10
Q80UG5	Septin9 Kiaa0991 Sept9 Sint1																	0.572755	0.0129782
Q80UY2	Kcmf1 Debt91																																													-0.498709	0.0351442
Q80V42	Cpm																													-0.823955	2.62719e-05
Q80VC6	Trnau1ap Secp43 Trspap1
Q80WC7	Agfg2 Hrbl Rabr
Q80WW9	Ddrgk1 Ufbp1																																											0.55418	0.0170099	-0.490196	0.0389034
Q80X50	Ubap2l																	0.531476	0.0232163
Q80X95	Rraga
Q80XU3	Nucks1 Nucks																	0.818369	3.31031e-05																									0.508772	0.0310685	-0.498452	0.0352536
Q80Y14	Glrx5																																											0.53354	0.022588	-0.647059	0.00370153
Q80Y81	Elac2
Q80YS6	Afap1 Kiaa3018																																											-0.599587	0.0085367
Q80YV4	Pank4
Q80ZJ6	Zer1 Zyg Zyg11bl
Q810B6	Ankfy1 Ankhzn Kiaa1255
Q810V0	Mphosph10																																											-0.647059	0.00370153
Q811B5	Prr3 Cat56																																													-0.482171	0.0427221
Q8BFP9	Pdk1
Q8BFQ8	Gatd1 Pddc1
Q8BFY9	Tnpo1 Kpnb2																																															0.491482	0.0383168
Q8BG81	Poldip3																	0.524793	0.0253448
Q8BGB5	Limd2																	0.550052	0.0180276
Q8BGC4	Ptgr3 Zadh2
Q8BGF7	Pan2 Kiaa0710 Usp52
Q8BGI4	Fam13a Fam13a1 Precm1
Q8BGS2	Bola2
Q8BGT7	Smndc1 Smnr Spf30
Q8BGX2	Timm29
Q8BGZ4	Cdc23 Anapc8
Q8BH51	Cox14																																													0.594734	0.00923275
Q8BH74	Nup107																																															0.547988	0.0185541
Q8BHA3	Dtd2
Q8BHD8	Pcmtd2																	0.585139	0.0107431
Q8BHJ5	Tbl1xr1 Ira1 Tblr1																																											-0.691116	0.00149207
Q8BHN3	Ganab G2an Kiaa0088
Q8BHN5	Rbm45 Drb1 Drbp1
Q8BHS3	Rbm22									-0.479876	0.0438646
Q8BIH0	Sap130																																											0.831612	1.88851e-05
Q8BIJ6	Iars2
Q8BIP0	Dars2																																	-0.484504	0.0415834
Q8BIW1	Prune1 Prune
Q8BJ71	Nup93 Cip4 Kiaa0095																																															0.582344	0.0112184
Q8BJM7	Tyw1 Rsafd1																																											0.581311	0.0113982
Q8BK72	Mrps27																	0.469556	0.0492934
Q8BKC5	Ipo5 Kpnb3 Ranbp5
Q8BKE6	Cyp20a1																													-0.495612	0.0364782
Q8BL95	Cfap298
Q8BMQ8	Mon1b Kiaa0872																																	0.521156	0.0265657
Q8BP56	Pgghg Athl1
Q8BP67	Rpl24
Q8BPB0	Mob1b Mobkl1a
Q8BPB5	Efemp1 Fbln3
Q8BQZ5	Cpsf4 Cpsf30																																	0.534884	0.0221861
Q8BR90	Rimoc1 AW549877
Q8BR92	Palm2																													-0.587203	0.0104026			-0.562436	0.015111											0.486068	0.0408335
Q8BRK8	Prkaa2																																	0.545924	0.0190927
Q8BSE0	Rmdn2 Fam82a Fam82a1																																											0.636739	0.00448985
Q8BTU1	Cfap20 Gtl3
Q8BTY1	Kyat1 Ccbl1 Kat
Q8BU88	Mrpl22					0.517028	0.0280061
Q8BUB4	Wdfy2																																											0.61292	0.00683932
Q8BUY9	Pggt1b
Q8BV13	Cops7b Csn7b
Q8BVG4	Dpp9																																													-0.477026	0.0453159
Q8BWM0	Ptges2 Gbf1 Pges2
Q8BWR2	Pithd1 Trp26
Q8BWW4	Larp4																	0.513165	0.0294085
Q8BWY3	Etf1																			0.504644	0.0326937
Q8BX57	Pxk
Q8BYH7	Tbc1d17
Q8BYM8	Cars2
Q8BZ03	Prkd2
Q8C052	Map1s Bpy2ip1 Map8 Mtap1s																	0.580279	0.0115803
Q8C0E2	Vps26b
Q8C0L0	Tmx4 D2Bwg1356e Kiaa1162 Txndc13
Q8C0L8	Cog5																																															0.614153	0.00669729
Q8C0M9	Asrgl1																																							0.500774	0.034276
Q8C1A5	Thop1
Q8C1B1	Camsap2 Camsap1l1 Kiaa1078																	0.626742	0.00537903
Q8C2E7	Washc5 Kiaa0196	-0.616099	0.00647797
Q8C460	Eri3 Pint1 Prnpip Prnpip1
Q8C5H8	Nadk2 Mnadk Nadkd1
Q8C5P7	Tdrp
Q8C854	Myef2 Kiaa1341 Mef2																																													-0.488132	0.0398595
Q8C863	Itch
Q8CAA7	Pgm2l1
Q8CAY6	Acat2
Q8CC21	Ttc19
Q8CC88	Vwa8 Kiaa0564																			0.589267	0.0100708
Q8CDM8	Fhip2a Fam160b1 Kiaa1600															0.521156	0.0265657
Q8CFI0	Nedd4l Kiaa0439 Nedd4b																																															0.490196	0.0389034
Q8CFI5	Pars2
Q8CFU8	Tp53inp2 Dor Trp53inp2																																											0.628483	0.0052147
Q8CFV9	Rfk																																													-0.475748	0.0459786
Q8CFX1	H6pd
Q8CGR7	Upp2																																															0.688338	0.0015871
Q8CHP5	Pym1 Pym Wibg							-0.779154	0.000138476
Q8CHQ0	Fbxo4 Fbx4
Q8CHR6	Dpyd																																													-0.764706	0.000218793
Q8CHY3	Dym
Q8CHY6	Gatad2a															-0.539732	0.0207827
Q8CI04	Cog3
Q8CI51	Pdlim5 Enh
Q8CI94	Pygb
Q8CIF4	Btd																																													-0.587203	0.0104026
Q8CIG8	Prmt5 Jbp1 Skb1
Q8JZM0	Tfb1m
Q8JZY4	Prorp Kiaa0391 Mrpp3
Q8K003	Tma7 Ccdc72	0.812597	4.17003e-05																																											-0.568627	0.0138004
Q8K012	Fnbp1l Toca1
Q8K019	Bclaf1 Btf Kiaa0164																			-0.545924	0.0190927
Q8K114	Ints9 D14Ertd231e
Q8K1B8	Fermt3 Kind3 Urp2
Q8K1C9	Lrrc41 Muf1																																											-0.581311	0.0113982
Q8K1X1	Wdr11 Brwd2 Kiaa1351
Q8K201	Kct2
Q8K2I4	Manba Bmn
Q8K2K6	Agfg1 Hrb Rip
Q8K2Q0	Commd9
Q8K2Z2	Prpf39
Q8K3G9	Appl2 Dip13b Dip3b
Q8K3W0	Babam2 Bre																																											0.478059	0.0447859
Q8K3W3	Casc3 Mln51																													0.622291	0.00581855
Q8K4H1	Afmid
Q8K4R4	Pitpnc1
Q8R0F9	Sec14l4
Q8R0G9	Nup133
Q8R105	Vps37c																			0.55062	0.0178847
Q8R151	Znfx1
Q8R1F0	D8Ertd738e																																							0.799794	6.77596e-05
Q8R1F1	Niban2 Fam129b																													-0.477026	0.0453159
Q8R1L8	Angptl8 Gm6484 Rifl																																															0.631905	0.0049035
Q8R2Y0	Abhd6																																											0.477812	0.0449122
Q8R307	Vps18
Q8R326	Pspc1 Psp1																																											0.511364	0.0300806
Q8R3C0	Mcmbp																																													-0.533815	0.0225052
Q8R3D1	Tbc1d13							-0.551368	0.0176979
Q8R3I3	Cog6 Kiaa1134
Q8R3T5	Stxbp6
Q8R409	Hexim1 Clp1
Q8R480	Nup85 Pcnt1
Q8R5A6	Tbc1d22a D15Ertd781e															0.485287	0.041207
Q8R5J9	Arl6ip5 Aip5 Jwa Pra2 Praf3																			0.607843	0.00745005
Q8VCB1	Ndc1 Tmem48																																			-0.583075	0.0110924									-0.737874	0.000473057	0.529412	0.0238582
Q8VCF0	Mavs Ips1 Visa
Q8VCH8	Ubxn4 Ubxd2 Ubxdc1
Q8VCS0	Pglyrp2 Pglyrpl Pgrpl
Q8VDD5	Myh9																																															-0.52322	0.0258675
Q8VDF3	Dapk2																																	0.603715	0.00797847
Q8VDG5	Ppcs Coab
Q8VDM1	Zgpat Kiaa1847																																													-0.486319	0.0407141
Q8VDU5	Snrk
Q8VE19	Mios
Q8VE62	Paip1
Q8VE65	Taf12																	0.503872	0.0330048
Q8VEG6	Cnot6l																																															0.567889	0.0139519
Q8VEK3	Hnrnpu Hnrpu
Q8VHN8	Nudt16l1 Sdos Tirr
Q8VI64	Mgarp Cesp1 Hummr Osap																															0.47162	0.048169
Q8WTY4	Ciapin1
Q91V01	Lpcat3 Grcc3f Mboat5 Oact5																			0.772962	0.000169139							-0.860093	4.71408e-06	-0.704182	0.00110594
Q91V36	Nrbp2
Q91VA6	Poldip2
Q91VC3	Eif4a3 Ddx48
Q91VC7	Ppp1r14a Cpi17																																											0.490196	0.0389034
Q91VF2	Hnmt Hmt
Q91VM5	Rbmxl1 Rbmxrt																																											0.477812	0.0449122	-0.500516	0.0343838
Q91VN6	Ddx41
Q91VR7	Map1lc3a															0.54386	0.0196436
Q91VU7	Pus7 Kiaa1897																																													-0.600929	0.00835185
Q91VX2	Ubap2 Lig1																	0.52349	0.0257771																					0.534848	0.0221968			0.537668	0.0213714
Q91VY9	Znf622 D15Ertd806e Zfp622
Q91VZ6	Smap1																																											0.469556	0.0492934
Q91W36	Usp3
Q91W86	Vps11																																													-0.568627	0.0138004
Q91WD5	Ndufs2
Q91WG4	Elp2 Statip1																																											0.53354	0.022588
Q91WG5	Prkag2
Q91WK0	Lrrfip2																			-0.533815	0.0225052
Q91WN1	Dnajc9																																	0.583075	0.0110924
Q91WT8	Rbm47
Q91X51	Gorasp1
Q91XL9	Osbpl1a Orp1 Orp1a Orp1l
Q91YJ2	Snx4																																													-0.62571	0.00547849
Q91YP0	L2hgdh
Q91YP2	Nln
Q91YT8	Tmem63a Kiaa0792																																	-0.567889	0.0139519
Q91ZW2	Pofut1																																											0.638803	0.00432212	-0.537945	0.0212915
Q920B9	Supt16h Fact140 Factp140 Supt16																																	0.607125	0.00753995
Q920Q6	Msi2 Msi2h
Q921H9	Coa7 Selrc1																																											0.488132	0.0398595
Q921N7	Tmem70																																													-0.484004	0.0418255
Q921S7	Mrpl37
Q922H1	Prmt3 Hrmt1l3
Q922L6	Nelfcd Nelfd Th1 Th1l
Q922M3	Kctd10
Q922P9	Glyr1 Np60
Q922R1	Phaf1
Q922R8	Pdia6 Txndc7
Q922Y1	Ubxn1 D19Ertd721e Saks1
Q923J1	Trpm7 Chak Ltrpc7
Q923U0	Tom1l1 Srcasm
Q924W5	Smc6 Kiaa4103 Smc6l1
Q925F2	Esam Esam1
Q99J39	Mlycd
Q99J45	Nrbp1 Madm Nrbp
Q99J83	Atg5 Apg5l
Q99J99	Mpst
Q99JF5	Mvd																													0.468766	0.049729
Q99JF8	Psip1 Ledgf																																											0.742002	0.000422665
Q99JR5	Tinagl1 Arg1 Lcn7 Tinagl
Q99JT9	Adi1 Mtcbp1
Q99JW2	Acy1																																	0.55418	0.0170099
Q99JY4	Trabd																			0.620227	0.006032
Q99JY8	Plpp3 Lpp3 Ppap2b
Q99K23	Ufsp2
Q99K70	Rragc
Q99KF1	Tmed9 Gp25l2
Q99KU0	Vmp1
Q99KW9	Itfg1 D8Wsu49e Lnkn-1 Tip
Q99L20	Gstt3
Q99L85	Elp5 Derp6 Rai12																																													-0.628483	0.0052147
Q99LB6	Mat2b
Q99LC9	Pex6
Q99LD9	Eif2b2
Q99LG2	Tnpo2																																															0.597523	0.00882737
Q99LI7	Cstf3
Q99LJ6	Gpx7															0.469556	0.0492934
Q99LX0	Park7
Q99M01	Fars2 Fars1
Q99ME2	Wdr6
Q99MR6	Srrt Ars2 Asr2
Q99MZ3	Mlxipl Mio Wbscr14
Q99MZ7	Pecr
Q99P31	Hspbp1 Hspbp
Q99P88	Nup155
Q99PG2	Ogfr
Q99PL5	Rrbp1																	0.568921	0.0137406
Q99PM9	Uck2 Umpk																																											0.518327	0.0275463
Q9CPQ3	Tomm22 Tom22
Q9CPS6	Hint3 Hint4
Q9CPV3	Mrpl42 D10Ertd322e Mrps32																																													0.579246	0.0117646
Q9CQ20	Mid1ip1 Mig12																																															0.749613	0.000341526
Q9CQ54	Ndufc2
Q9CQ71	Rpa3																													-0.550336	0.0179561			0.585139	0.0107431			-0.496388	0.0361403
Q9CQ80	Vps25 D11Wsu68e
Q9CQ86	Mien1 Rdx12
Q9CQ90
Q9CQA1	Trappc5
Q9CQA3	Sdhb																																													-0.519092	0.0272785
Q9CQC6	Bzw1 5mp2																													-0.687661	0.00161101			0.549303	0.0182172
Q9CQC8	Spg21
Q9CQC9	Sar1b Sara1b Sara2																																											0.514197	0.0290284
Q9CQF4	Mtres1									-0.569954	0.0135319
Q9CQG1	Chac2																																													-0.486068	0.0408335
Q9CQG2	Mettl16 Mett10d
Q9CQI6	Cotl1 Clp																																	0.488132	0.0398595
Q9CQI7	Snrpb2																																													-0.473684	0.0470641
Q9CQJ6	Denr							-0.658751	0.00294912
Q9CQL1	Magohb Magoh-rs1 Magoh2
Q9CQT1	Mri1
Q9CQV5	Mrps24																																															-0.634675	0.00466284
Q9CQV6	Map1lc3b Map1alc3 Map1lc3
Q9CQV8	Ywhab
Q9CR16	Ppid																											0.786157	0.000109595	-0.648425	0.00360622
Q9CR21	Ndufab1
Q9CR24	Nudt8
Q9CR39	Wdr45b Wdr45l Wipi3
Q9CR95	Necap1
Q9CR98	Fam136a																													-0.545173	0.0192916
Q9CRB2	Nhp2 Nola2
Q9CRB8	Mtfp1 Mtp18																													0.591331	0.00974749
Q9CRB9	Chchd3 Mic19
Q9CRC9	Gnpda2 Kiaa4008
Q9CRT8	Xpot
Q9CSH3	Dis3 Kiaa1008 Rrp44																																													-0.493547	0.0373888
Q9CVB6	Arpc2
Q9CWG8	Ndufaf7
Q9CWI3	Bccip																																	0.494324	0.037044
Q9CWM4	Pfdn1
Q9CWU6	Uqcc1 Bfzb Uqcc
Q9CWV0	Malsu1
Q9CWW7	Cxxc1 Cgbp Pccx1
Q9CX86	Hnrnpa0 Hnrpa0
Q9CXG3	Ppil4
Q9CXI0	Coq5 D5Ertd33e
Q9CXV9	Dcun1d5																													-0.566563	0.0142268
Q9CYH2	Prxl2a Fam213a Pamm
Q9CYW4	Hdhd3																																											0.552116	0.0175129
Q9CZ57	Nsun4 Shtap																																											0.537668	0.0213714
Q9CZH3	Psmg3 Pac3																																													-0.624355	0.00561127
Q9CZN7	Shmt2																																									0.697987	0.00127709
Q9CZP5	Bcs1l
Q9CZX8	Rps19																																													-0.634675	0.00466284
Q9D009	Lipt2
Q9D020	Nt5c3a Nt5c3
Q9D071	Mms19 Mms19l
Q9D0I6	Wdsub1															0.661507	0.00279146
Q9D0L8	Rnmt Kiaa0398
Q9D0M0	Exosc7 Rrp42
Q9D0M3	Cyc1																													0.589267	0.0100708
Q9D0S9	Hint2
Q9D136	Ogfod3																																											0.469556	0.0492934
Q9D154	Serpinb1a Serpinb1																													-0.486068	0.0408335
Q9D1C3	Pyurf Pigy Prey
Q9D1H8	Mrpl53																			-0.636035	0.00454823
Q9D1H9	Mfap4
Q9D1M0	Sec13 Sec13l1
Q9D1Q1	Mphosph6																	-0.723426	0.000690902
Q9D289	Trappc6b
Q9D2C2	Saal1																															-0.469556	0.0492934
Q9D3E6	Stag1 Sa1
Q9D4H8	Cul2
Q9D5V5	Cul5
Q9D662	Sec23b
Q9D666	Sun1 Unc84a
Q9D6H2	Ift25 Hspb11
Q9D6K5	Synj2bp Arip2 Omp25	-0.577181	0.0121404
Q9D6K7	Ttc33
Q9D727																																												0.521156	0.0265657
Q9D735	Trir																	0.552116	0.0175129																									0.537668	0.0213714
Q9D753	Exosc8 Rrp43																																			-0.545924	0.0190927
Q9D799	Mtfmt Fmt
Q9D823	Rpl37																																													-0.566563	0.0142268
Q9D853	Eef1akmt2 Mettl10
Q9D868	Ppih																							-0.615385	0.00655779
Q9D8E6	Rpl4
Q9D8N2	Dennd10 Fam45a
Q9D8S3	Arfgap3
Q9D8T4	Tvp23b Fam18b Fam18b1							-0.545924	0.0190927									0.500774	0.034276
Q9D924	Isca1 Hbld2																																	-0.537668	0.0213714
Q9D958	Spcs1 Spc12																																											0.469556	0.0492934
Q9D9H8
Q9D9K3	Aven	0.731682	0.000558032
Q9D9V3	Echdc1
Q9DAT5	Trmu Mtu1 Trmt1
Q9DB05	Napa Snapa
Q9DB10	Smdt1 Emre																			0.583075	0.0110924
Q9DB16	Cab39l
Q9DB50	Ap1s2
Q9DB70	Fundc1
Q9DBE0	Csad																																											0.500516	0.0343838
Q9DBG9	Tax1bp3																																									0.486068	0.0408335	-0.488132	0.0398595
Q9DBH0	Wwp2																													0.727554	0.000621502
Q9DBN4	P33monox Kiaa1191
Q9DBU6	Rsrc1 Srrp53																															-0.48194	0.0428358	0.566563	0.0142268											-0.510836	0.0302797
Q9DBY8	Nvl																																													-0.632938	0.00481263
Q9DBZ5	Eif3k Eif3s12	-0.484004	0.0418255							-0.581011	0.0114509							0.49226	0.037965	0.506708	0.0318731
Q9DCB1	Hmgn3
Q9DCC4	Pycr3 Pycrl
Q9DCH6	Zfand6 Awp1 Za20d3																																											0.52762	0.0244266
Q9DCT2	Ndufs3																																													-0.50258	0.0335305
Q9DCT5	Sdf2
Q9DD02	Hikeshi L7rn6
Q9EP82	Wdr4																																													-0.50258	0.0335305
Q9EP97	Senp3 Smt3ip Smt3ip1
Q9EPB4	Pycard Asc									-0.593395	0.00943262
Q9EPB5	Serhl
Q9EPC1	Parva Actp MNCb-0301																																											0.484004	0.0418255
Q9EPK7	Xpo7 Kiaa0745 Ranbp16
Q9EQH2	Erap1 Appils Arts1
Q9EQH3	Vps35 Mem3
Q9EQU5	Set
Q9ER41	Tor1b
Q9ERG0	Lima1 D15Ertd366e Eplin
Q9ERL9	Gucy1a1 Gucy1a3
Q9ES56	Trappc4 Sbdn																																													-0.552116	0.0175129
Q9JHK4	Rabggta
Q9JHS3	Lamtor2 Mapbpip Robld3
Q9JI11	Stk4 Mst1
Q9JI19	Fibp
Q9JIF0	Prmt1 Hrmt1l2 Mrmt1
Q9JIZ9	Plscr3
Q9JJK2	Lancl2 Tasp
Q9JK23	Psmg1 Dscr2
Q9JK42	Pdk2
Q9JKC7	Ap4m1																																															0.644995	0.00384937
Q9JKC8	Ap3m1
Q9JKP5	Mbnl1 Exp Mbnl																	0.495612	0.0364782
Q9JKS5	Habp4																																											0.497677	0.0355846
Q9JKY0	Cnot9 Rcd1 Rqcd1
Q9JL35	Hmgn5 Garp45 Nsbp1
Q9JL62	Gltp
Q9JLV5	Cul3
Q9QUJ7	Acsl4 Acs4 Facl4
Q9QWV9	Ccnt1																	-0.541796	0.0202068
Q9QX60	Dguok Dgk																																											0.494324	0.037044	-0.665635	0.00256833
Q9QXK3	Copg2
Q9QYB1	Clic4																													-0.624355	0.00561127			0.607843	0.00745005									0.549587	0.0181451	-0.54029	0.0206258
Q9QYF9	Ndrg3 Ndr3																																													-0.500516	0.0343838
Q9QYH6	Maged1 Nrage
Q9QYJ3	Dnajb1 Hsp40 Hspf1																																	0.628483	0.0052147
Q9QYS9	Qki Qk Qk1
Q9QZM0	Ubqln2 Plic2
Q9QZZ6	Dpt
Q9R078	Prkab1
Q9R0Q6	Arpc1a Sid329
Q9R111	Gda																																	-0.589267	0.0100708
Q9R194	Cry2 Kiaa0658																																															0.663571	0.00267798
Q9R1B9	Slit2			-0.537668	0.0213714																																			0.541796	0.0202068
Q9R1C0	Taf7 Taf2f																																	0.622612	0.00578588
Q9R1E0	Foxo1 Fkhr Foxo1a
Q9WTQ8	Timm23 Tim23
Q9WTR5	Cdh13
Q9WTU6	Mapk9 Jnk2 Prkm9
Q9WU56	Pus1 MNCb-0873
Q9WUK2	Eif4h Wbscr1																																													-0.486068	0.0408335
Q9WUM3	Coro1b																																											0.624355	0.00561127
Q9WUM4	Coro1c
Q9WV85	Nme3
Q9WV86	Katna1																																											-0.526588	0.0247589
Q9WVD5	Slc25a15 Ornt1
Q9WVG6	Carm1 Prmt4
Q9WVH9	Fbln5 Dance
Q9WVL2	Stat2
Q9Z0M5	Lipa Lip1
Q9Z0N1	Eif2s3x
Q9Z0P5	Twf2 Ptk9l																																									-0.510836	0.0302797
Q9Z0W3	Nup160 Gtl1-13 Kiaa0197
Q9Z130	Hnrnpdl Hnrpdl Jktbp
Q9Z204	Hnrnpc Hnrpc
Q9Z224	Mocs2
Q9Z2A0	Pdpk1 Pdk1
Q9Z2G9	Htatip2 Cc3 Tip30
Q9Z2S7	Tsc22d3 Dsip1 Dsipi Gilz
Q9Z2X8	Keap1 Inrf2 Kiaa0132
Q9Z321	Top3b Top3b1
[truncated: 64 more columns]

## Sheet: B_IPA_pathway
Ingenuity Canonical Pathways	-log(p-value)	Ratio	Molecules
Protein Ubiquitination Pathway	4.2	0.04	DNAJB1,DNAJC1,DNAJC15,DNAJC9,NEDD4L,PSME1,PSME2,UBE2D3,UBE2G1,UBE2G2,USP9X
RAN Signaling	3.3	0.176	RANBP1,TNPO1,XPO1
HER-2 Signaling in Breast Cancer	2.84	0.0352	AAAS,ARF4,COX4I1,FOXO1,LYN,NDC1,NUP107,NUP93
Autophagy	2.38	0.0329	DAPK2,FOXO1,GABARAPL2,MAP1LC3A,MAP1LC3B,PRKAA2,PRKAG1
Sirtuin Signaling Pathway	2.18	0.0274	CYC1,FOXO1,GABARAPL2,MAP1LC3A,MAP1LC3B,PPID,PRKAA2,VDAC3
Ferroptosis Signaling Pathway	2.08	0.0379	ARF4,FTH1,LPCAT3,PRKAA2,PRKAG1
Adenine and Adenosine Salvage VI	2.03	1	ADK
Unfolded protein response	1.98	0.0444	DNAJB1,DNAJC1,DNAJC15,DNAJC9
Circadian Rhythm Signaling	1.88	0.0263	CRY2,DBP,LYN,NR1D1,PRKAA2,PRKAG1,RACK1
Mitochondrial L-carnitine Shuttle Pathway	1.87	0.105	ACSL1,CPT2
Salvage Pathways of Pyrimidine Ribonucleotides	1.86	0.0408	PRKAA2,PYCR3,UCK2,UPP2
FAT10 Signaling Pathway	1.8	0.0536	MAP1LC3B,PSME1,PSME2
Asparagine Degradation I	1.73	0.5	ASRGL1
Taurine Biosynthesis	1.73	0.5	CSAD
Uridine-5'-phosphate Biosynthesis	1.73	0.5	UMPS
Xanthine and Xanthosine Salvage	1.73	0.5	PNP
Glycine Biosynthesis I	1.73	0.5	SHMT2
Methionine Degradation I (to Homocysteine)	1.71	0.087	MAT2B,NSUN4
Apelin Cardiac Fibroblast Signaling Pathway	1.71	0.087	PRKAA2,PRKAG1
Ethanol Degradation IV	1.67	0.0833	ACSL1,GPX7
Androgen Signaling	1.66	0.0296	DNAJB1,NCOA1,PRKAG1,TAF12,TAF7
CDK5 Signaling	1.64	0.0351	MAPT,PPP1CB,PPP1R14A,PRKAG1
Cysteine Biosynthesis III (mammalia)	1.64	0.08	MAT2B,NSUN4
Mitochondrial Dysfunction	1.64	0.0292	Atp5e,COX4I1,CYC1,GPX7,VDAC3
PXR/RXR Activation	1.63	0.0462	FOXO1,NCOA1,PRKAG1
NRF2-mediated Oxidative Stress Response	1.6	0.0253	DNAJB1,DNAJC1,DNAJC15,DNAJC9,ERP29,FTH1
Guanine and Guanosine Salvage I	1.55	0.333	PNP
Adenine and Adenosine Salvage I	1.55	0.333	PNP
S-adenosyl-L-methionine Biosynthesis	1.55	0.333	MAT2B
Hypoxia Signaling in the Cardiovascular System	1.49	0.0405	UBE2D3,UBE2G1,UBE2G2
Production of Nitric Oxide and Reactive Oxygen Species in Macrophages	1.46	0.0262	APOA4,IFNGR1,PPP1CB,PPP1R14A,SERPINA1
Proline Biosynthesis I	1.43	0.25	PYCR3
Acetate Conversion to Acetyl-CoA	1.43	0.25	ACSL1
Dopamine Receptor Signaling	1.41	0.038	PPP1CB,PPP1R14A,PRKAG1
IL-12 Signaling and Production in Macrophages	1.4	0.0294	APOA4,IFNGR1,NCOA1,SERPINA1
Coagulation System	1.37	0.0571	F13B,SERPINA1
Insulin Receptor Signaling	1.36	0.0286	FOXO1,PPP1CB,PPP1R14A,PRKAG1
BAG2 Signaling Pathway	1.35	0.0357	MAPT,PSME1,PSME2
Arsenate Detoxification I (Glutaredoxin)	1.34	0.2	PNP
Proline Biosynthesis II (from Arginine)	1.34	0.2	PYCR3
dTMP De Novo Biosynthesis	1.34	0.2	SHMT2
Folate Polyglutamylation	1.34	0.2	SHMT2
HIPPO signaling	1.34	0.0353	PPP1CB,PPP1R14A,STK4
Superpathway of Methionine Degradation	1.3	0.0526	MAT2B,NSUN4
Apelin Adipocyte Signaling Pathway	1.26	0.033	GPX7,PRKAA2,PRKAG1
Arginine Degradation VI (Arginase 2 Pathway)	1.26	0.167	PYCR3
Mechanisms of Viral Exit from Host Cells	1.25	0.0488	VPS37C,XPO1
Epithelial Adherens Junction Signaling	1.21	0.0255	PRKAA2,PRKAG1,STK4,TGFBR3
Superpathway of Serine and Glycine Biosynthesis I	1.19	0.143	SHMT2
Adenine and Adenosine Salvage III	1.19	0.143	PNP
Aldosterone Signaling in Epithelial Cells	1.16	0.0244	DNAJB1,DNAJC1,DNAJC15,DNAJC9
Apelin Pancreas Signaling Pathway	1.16	0.0435	PRKAA2,PRKAG1
Superoxide Radicals Degradation	1.14	0.125	GPX7
Purine Ribonucleosides Degradation to Ribose-1-phosphate	1.14	0.125	PNP
Apelin Muscle Signaling Pathway	1.13	0.0417	PRKAA2,PRKAG1
Spliceosomal Cycle	1.11	0.0408	CASC3,MAGOHB
AMPK Signaling	1.1	0.0207	CPT2,FOXO1,PRKAA2,PRKAG1,RAB22A
Assembly of RNA Polymerase II Complex	1.09	0.04	TAF12,TAF7
FAT10 Cancer Signaling Pathway	1.09	0.04	EEF1A1,TGFBR3
Folate Transformations I	1.09	0.111	SHMT2
Amyloid Processing	1.08	0.0392	MAPT,PRKAG1
Oxidative Phosphorylation	1.06	0.027	Atp5e,COX4I1,CYC1
Kinetochore Metaphase Signaling Pathway	1.06	0.027	PPP1CB,PPP1R14A,STAG2
Glycine Betaine Degradation	1.04	0.1	SHMT2
Sucrose Degradation V (Mammalian)	1.01	0.0909	ALDOA
Purine Nucleotides De Novo Biosynthesis II	1.01	0.0909	ADSS1
Triacylglycerol Degradation	1	0.0351	ABHD6,DTD2
Cleavage and Polyadenylation of Pre-mRNA	0.971	0.0833	CPSF4
Clathrin-mediated Endocytosis Signaling	0.963	0.0207	APOA4,RAB5C,SERPINA1,USP9X
Xenobiotic Metabolism PXR Signaling Pathway	0.963	0.0207	NCOA1,PPP1CB,PPP1R14A,PRKAG1
FXR/RXR Activation	0.936	0.0238	APOA4,FOXO1,SERPINA1
Guanosine Nucleotides Degradation III	0.936	0.0769	PNP
Synaptic Long Term Potentiation	0.914	0.0233	PPP1CB,PPP1R14A,PRKAG1
Urate Biosynthesis/Inosine 5'-phosphate Degradation	0.907	0.0714	PNP
Mevalonate Pathway I	0.907	0.0714	MVD
Sertoli Cell-Sertoli Cell Junction Signaling	0.886	0.0194	CLDN11,PLS1,PRKAG1,TGFBR3
Telomere Extension by Telomerase	0.879	0.0667	HNRNPA2B1
Fatty Acid Activation	0.879	0.0667	ACSL1
Adipogenesis pathway	0.87	0.0222	FOXO1,NR1D1,SAP130
Role of PKR in Interferon Induction and Antiviral Response	0.863	0.0221	CYC1,IFNGR1,METAP2
Extrinsic Prothrombin Activation Pathway	0.854	0.0625	F13B
Adenosine Nucleotides Degradation II	0.854	0.0625	PNP
GM-CSF Signaling	0.851	0.0286	LYN,RACK1
Superpathway of Geranylgeranyldiphosphate Biosynthesis I (via Mevalonate)	0.807	0.0556	MVD
Leptin Signaling in Obesity	0.796	0.0263	FOXO1,PRKAG1
γ-linolenate Biosynthesis II (Animals)	0.785	0.0526	ACSL1
Purine Nucleotides Degradation II (Aerobic)	0.785	0.0526	PNP
VDR/RXR Activation	0.777	0.0256	FOXO1,NCOA1
IL-7 Signaling Pathway	0.777	0.0256	FOXO1,LYN
Semaphorin Neuronal Repulsive Signaling Pathway	0.77	0.0199	MAPT,PPP1CB,PRKAG1
Type II Diabetes Mellitus Signaling	0.757	0.0196	ACSL1,PRKAA2,PRKAG1
Synaptogenesis Signaling Pathway	0.757	0.0159	LYN,MAPT,NAP1L4,PRKAG1,RAB5C
Estrogen Receptor Signaling	0.733	0.0148	CYC1,FOXO1,NCOA1,PPP1CB,PRKAA2,PRKAG1
Inhibition of ARE-Mediated mRNA Degradation Pathway	0.712	0.0186	PRKAG1,PSME1,PSME2
CDP-diacylglycerol Biosynthesis I	0.678	0.04	LPCAT3
LPS/IL-1 Mediated Inhibition of RXR Function	0.662	0.0157	ACSL1,CPT2,NCOA1,XPO1
Role of JAK1, JAK2 and TYK2 in Interferon Signaling	0.662	0.0385	IFNGR1
Gluconeogenesis I	0.662	0.0385	ALDOA
Phosphatidylglycerol Biosynthesis II (Non-plastidic)	0.648	0.037	LPCAT3
Glycolysis I	0.648	0.037	ALDOA
Glutathione Redox Reactions I	0.633	0.0357	GPX7
Tight Junction Signaling	0.629	0.0169	CLDN11,CPSF4,PRKAG1
Cardiac β-adrenergic Signaling	0.629	0.0169	PPP1CB,PPP1R14A,PRKAG1
D-myo-inositol (1,4,5,6)-Tetrakisphosphate Biosynthesis	0.623	0.0168	PPP1CB,PPP1R14A,PPP5C
D-myo-inositol (3,4,5,6)-tetrakisphosphate Biosynthesis	0.623	0.0168	PPP1CB,PPP1R14A,PPP5C
Superpathway of Cholesterol Biosynthesis	0.62	0.0345	MVD
Sonic Hedgehog Signaling	0.62	0.0345	PRKAG1
Dopamine-DARPP32 Feedback in cAMP Signaling	0.614	0.0166	PPP1CB,PPP1R14A,PRKAG1
IGF-1 Signaling	0.592	0.0192	FOXO1,PRKAG1
Oxytocin Signaling Pathway	0.572	0.0143	PPP1CB,PPP1R14A,PRKAA2,PRKAG1
Airway Inflammation in Asthma	0.572	0.0303	IFNGR1
3-phosphoinositide Degradation	0.572	0.0157	PPP1CB,PPP1R14A,PPP5C
Ethanol Degradation II	0.561	0.0294	ACSL1
PPARα/RXRα Activation	0.556	0.0154	PRKAA2,PRKAG1,TGFBR3
D-myo-inositol-5-phosphate Metabolism	0.556	0.0154	PPP1CB,PPP1R14A,PPP5C
DNA Methylation and Transcriptional Repression Signaling	0.55	0.0286	SAP130
Nucleotide Excision Repair Pathway	0.55	0.0286	RPA3
Pulmonary Healing Signaling Pathway	0.541	0.0151	LYN,PRKAA2,PRKAG1
Fatty Acid β-oxidation I	0.541	0.0278	ACSL1
Interferon Signaling	0.541	0.0278	IFNGR1
Pyrimidine Ribonucleotides De Novo Biosynthesis	0.53	0.027	UMPS
Coronavirus Pathogenesis Pathway	0.526	0.0148	EEF1A1,TNPO1,TNPO2
Docosahexaenoic Acid (DHA) Signaling	0.52	0.0263	FOXO1
3-phosphoinositide Biosynthesis	0.517	0.0146	PPP1CB,PPP1R14A,PPP5C
Glucocorticoid Receptor Signaling	0.513	0.012	CYC1,NCOA1,PRKAA2,PRKAG1,TAF12,TAF7,TSC22D3
Neuroprotective Role of THOP1 in Alzheimer's Disease	0.506	0.0167	MAPT,PRKAG1
LXR/RXR Activation	0.492	0.0163	APOA4,SERPINA1
mTOR Signaling	0.492	0.0142	EIF3K,PRKAA2,PRKAG1
Integrin Signaling	0.489	0.0141	ARF4,PARVA,PPP1CB
RHOA Signaling	0.488	0.0161	PPP1CB,SEPTIN9
ERK/MAPK Signaling	0.485	0.014	PPP1CB,PPP1R14A,PRKAG1
Intrinsic Prothrombin Activation Pathway	0.484	0.0238	F13B
Reelin Signaling in Neurons	0.479	0.0159	LYN,MAPT
14-3-3-mediated Signaling	0.474	0.0157	FOXO1,MAPT
BER (Base Excision Repair) Pathway	0.469	0.0227	ARL6IP5
Atherosclerosis Signaling	0.457	0.0153	APOA4,SERPINA1
EIF2 Signaling	0.453	0.0134	EIF3K,PPP1CB,RPL13
Role of OCT4 in Mammalian Embryonic Stem Cell Pluripotency	0.452	0.0217	WWP2
p70S6K Signaling	0.452	0.0152	LYN,MAPT
PFKFB4 Signaling Pathway	0.452	0.0217	PRKAG1
Neurovascular Coupling Signaling Pathway	0.45	0.0133	MAPT,PPP1CB,PRKAG1
iNOS Signaling	0.445	0.0213	IFNGR1
White Adipose Tissue Browning Pathway	0.437	0.0147	PRKAA2,PRKAG1
MYC Mediated Apoptosis Signaling	0.424	0.02	PRKAG1
Triacylglycerol Biosynthesis	0.424	0.02	LPCAT3
Superpathway of Inositol Phosphate Compounds	0.423	0.0128	PPP1CB,PPP1R14A,PPP5C
Apelin Endothelial Signaling Pathway	0.417	0.0142	PRKAA2,PRKAG1
Endocannabinoid Cancer Inhibition Pathway	0.402	0.0138	PRKAA2,PRKAG1
Phototransduction Pathway	0.398	0.0185	PRKAG1
Lymphotoxin β Receptor Signaling	0.391	0.0182	CYC1
Cellular Effects of Sildenafil (Viagra)	0.387	0.0134	PPP1CB,PRKAG1
Endocannabinoid Neuronal Synapse Pathway	0.387	0.0134	ABHD6,PRKAG1
Cell Cycle Control of Chromosomal Replication	0.386	0.0179	RPA3
Oxidative Ethanol Degradation III	0.386	0.0179	ACSL1
PTEN Signaling	0.384	0.0133	FOXO1,TGFBR3
NAD Signaling Pathway	0.381	0.0132	PRKAA2,PRKAG1
CD27 Signaling in Lymphocytes	0.38	0.0175	CYC1
Cancer Drug Resistance By Drug Efflux	0.375	0.0172	FOXO1
Necroptosis Signaling Pathway	0.361	0.0127	PPID,VDAC3
eNOS Signaling	0.355	0.0126	PRKAA2,PRKAG1
Phagosome Maturation	0.355	0.0126	RAB5C,VPS37C
Stearate Biosynthesis I (Animals)	0.348	0.0159	ACSL1
Induction of Apoptosis by HIV1	0.338	0.0154	CYC1
ERB2-ERBB3 Signaling	0.338	0.0154	FOXO1
Mitotic Roles of Polo-Like Kinase	0.333	0.0152	STAG2
Pyridoxal 5'-phosphate Salvage Pathway	0.333	0.0152	PRKAA2
Insulin Secretion Signaling Pathway	0.33	0.0111	LYN,PRKAG1,SPCS1
Remodeling of Epithelial Adherens Junctions	0.324	0.0147	RAB5C
Cell Cycle: G1/S Checkpoint Regulation	0.324	0.0147	FOXO1
Th1 and Th2 Activation Pathway	0.317	0.0116	IFNGR1,TGFBR3
Huntington's Disease Signaling	0.306	0.0107	DNAJB1,PSME1,PSME2
Melatonin Signaling	0.306	0.0139	PRKAG1
Netrin Signaling	0.306	0.0139	PRKAG1
Caveolar-mediated Endocytosis Signaling	0.294	0.0133	RAB5C
GPCR-Mediated Integration of Enteroendocrine Signaling Exemplified by an L Cell	0.294	0.0133	PRKAG1
Angiopoietin Signaling	0.287	0.013	FOXO1
Maturity Onset Diabetes of Young (MODY) Signaling	0.282	0.0128	APOA4
Role of WNT/GSK-3β Signaling in the Pathogenesis of Influenza	0.282	0.0128	NCOA1
IL-3 Signaling	0.278	0.0127	FOXO1
Thyroid Cancer Signaling	0.278	0.0127	FOXO1
Heparan Sulfate Biosynthesis (Late Stages)	0.278	0.0127	DTD2
Role of BRCA1 in DNA Damage Response	0.275	0.0125	BABAM2
Chemokine Signaling	0.275	0.0125	PPP1CB
Xenobiotic Metabolism CAR Signaling Pathway	0.272	0.0105	NCOA1,RACK1
TR/RXR Activation	0.261	0.0119	NCOA1
FcγRIIB Signaling in B Lymphocytes	0.257	0.0118	LYN
Heparan Sulfate Biosynthesis	0.254	0.0116	DTD2
Hepatic Fibrosis Signaling Pathway	0.254	0.00955	FOXO1,FTH1,PRKAG1,TGFBR3
BMP signaling pathway	0.251	0.0115	PRKAG1
Xenobiotic Metabolism AHR Signaling Pathway	0.251	0.0115	NCOA1
Neuroinflammation Signaling Pathway	0.243	0.00952	IFNGR1,MAPT,TGFBR3
RAR Activation	0.241	0.0098	NCOA1,PRKAG1
HIF1α Signaling	0.234	0.00962	NCOA1,RACK1
Pyroptosis Signaling Pathway	0.233	0.0108	PRKAG1
Fcγ Receptor-mediated Phagocytosis in Macrophages and Monocytes	0.23	0.0106	LYN
Non-Small Cell Lung Cancer Signaling	0.23	0.0106	STK4
ERBB Signaling	0.23	0.0106	FOXO1
Melanocyte Development and Pigmentation Signaling	0.224	0.0104	PRKAG1
Small Cell Lung Cancer Signaling	0.224	0.0104	CYC1
IL-1 Signaling	0.224	0.0104	PRKAG1
Death Receptor Signaling	0.224	0.0104	CYC1
VEGF Signaling	0.216	0.0101	FOXO1
Neuropathic Pain Signaling In Dorsal Horn Neurons	0.21	0.0099	PRKAG1
Sumoylation Pathway	0.206	0.00971	CBX4
NER (Nucleotide Excision Repair, Enhanced Pathway)	0.206	0.00971	RPA3
Apoptosis Signaling	0.203	0.00962	CYC1
PD-1, PD-L1 cancer immunotherapy pathway	0.199	0.00943	IFNGR1
Dilated Cardiomyopathy Signaling Pathway	0	0.00676	PRKAG1
Pulmonary Fibrosis Idiopathic Signaling Pathway	0	0.00613	FOXO1,TGFBR3
Wound Healing Signaling Pathway	0	0.00794	IFNGR1,TGFBR3
Leukocyte Extravasation Signaling	0	0.00518	CLDN11
Axonal Guidance Signaling	0	0.00394	PRKAG1,SLIT2
Amyotrophic Lateral Sclerosis Signaling	0	0.0087	RAB5C
Fc Epsilon RI Signaling	0	0.00847	LYN
Actin Cytoskeleton Signaling	0	0.00408	PPP1CB
Synaptic Long Term Depression	0	0.00513	LYN
Acute Phase Response Signaling	0	0.00541	SERPINA1
Hepatic Cholestasis	0	0.00524	PRKAG1
Hepatic Fibrosis / Hepatic Stellate Cell Activation	0	0.00515	IFNGR1
Regulation of Actin-based Motility by Rho	0	0.00862	PPP1CB
α-Adrenergic Signaling	0	0.00926	PRKAG1
Role of NFAT in Regulation of the Immune Response	0	0.00509	LYN,TNPO1,XPO1
Cytotoxic T Lymphocyte-mediated Apoptosis of Target Cells	0	0.00235	CYC1
CXCR4 Signaling	0	0.00592	LYN
IL-15 Production	0	0.00813	LYN
T Helper Cell Differentiation	0	0.00212	IFNGR1
CCR3 Signaling in Eosinophils	0	0.00741	PPP1CB
Relaxin Signaling	0	0.00645	PRKAG1
Factors Promoting Cardiogenesis in Vertebrates	0	0.00662	TGFBR3
Renin-Angiotensin Signaling	0	0.0082	PRKAG1
Thrombin Signaling	0	0.00472	PPP1CB
Cardiac Hypertrophy Signaling	0	0.00385	PRKAG1
Molecular Mechanisms of Cancer	0	0.00447	FOXO1,PRKAG1
Corticotropin Releasing Hormone Signaling	0	0.00671	PRKAG1
HMGB1 Signaling	0	0.00599	IFNGR1
GNRH Signaling	0	0.00526	PRKAG1
Human Embryonic Stem Cell Pluripotency	0	0.00602	FOXO1
Germ Cell-Sertoli Cell Junction Signaling	0	0.00585	PLS1
CREB Signaling in Neurons	0	0.00331	PRKAG1,TGFBR3
Prostate Cancer Signaling	0	0.00893	FOXO1
Type I Diabetes Mellitus Signaling	0	0.00393	CYC1,IFNGR1
Colorectal Cancer Metastasis Signaling	0	0.00738	IFNGR1,PRKAG1
G Beta Gamma Signaling	0	0.00775	PRKAG1
Systemic Lupus Erythematosus Signaling	0	0.00482	HNRNPA2B1,LSM2,LYN
CDC42 Signaling	0	0.00174	PPP1CB
ILK Signaling	0	0.00505	PARVA
Role of Osteoblasts, Osteoclasts and Chondrocytes in Rheumatoid Arthritis	0	0.00446	FOXO1
Phospholipase C Signaling	0	0.00443	LYN,PPP1CB,PPP1R14A
Ovarian Cancer Signaling	0	0.00633	PRKAG1
Protein Kinase A Signaling	0	0.00737	PPP1CB,PPP1R14A,PRKAG1
Regulation of eIF4 and p70S6K Signaling	0	0.00559	EIF3K
Role of NFAT in Cardiac Hypertrophy	0	0.0045	PRKAG1
Breast Cancer Regulation by Stathmin1	0	0.00507	PPP1CB,PPP1R14A,PRKAG1
Glioblastoma Multiforme Signaling	0	0.00585	FOXO1
PI3K Signaling in B Lymphocytes	0	0.00699	LYN
P2Y Purigenic Receptor Signaling Pathway	0	0.00763	PRKAG1
Role of Tissue Factor in Cancer	0	0.00862	LYN
Paxillin Signaling	0	0.00926	PARVA
Signaling by Rho Family GTPases	0	0.00373	SEPTIN9
Gap Junction Signaling	0	0.00505	PRKAG1
Gαi Signaling	0	0.00714	PRKAG1
Gαs Signaling	0	0.00813	PRKAG1
Agranulocyte Adhesion and Diapedesis	0	0.00935	CD34,CLDN11
Granulocyte Adhesion and Diapedesis	0	0.00529	CLDN11
Sperm Motility	0	0.00784	LYN,PRKAG1
TEC Kinase Signaling	0	0.00173	LYN
STAT3 Pathway	0	0.00741	TGFBR3
PI3K/AKT Signaling	0	0.00503	FOXO1
Nitric Oxide Signaling in the Cardiovascular System	0	0.0084	PRKAG1
Xenobiotic Metabolism Signaling	0	0.00345	NCOA1
B Cell Receptor Signaling	0	0.00318	FOXO1,LYN
WNT/β-catenin Signaling	0	0.00578	TGFBR3
PPAR Signaling	0	0.00935	NCOA1
p38 MAPK Signaling	0	0.00847	MAPT
NF-κB Signaling	0	0.00175	TGFBR3
G-Protein Coupled Receptor Signaling	0	0.00285	FOXO1,PRKAG1
GPCR-Mediated Nutrient Sensing in Enteroendocrine Cells	0	0.00847	PRKAG1
Gustation Pathway	0	0.00493	PRKAG1
Phagosome Formation	0	0.00289	LYN,SAP130
Th1 Pathway	0	0.0082	IFNGR1
Th2 Pathway	0	0.0073	TGFBR3
Osteoarthritis Pathway	0	0.00855	PRKAA2,PRKAG1
GP6 Signaling Pathway	0	0.00787	LYN
Opioid Signaling Pathway	0	0.00719	LYN,PRKAG1
Adrenomedullin signaling pathway	0	0.00503	PRKAG1
Iron homeostasis signaling pathway	0	0.00719	FTH1
Endocannabinoid Developing Neuron Pathway	0	0.008	PRKAG1
Cardiac Hypertrophy Signaling (Enhanced)	0	0.00369	PRKAG1,TGFBR3
T Cell Exhaustion Signaling Pathway	0	0.00353	FOXO1,TGFBR3
Systemic Lupus Erythematosus In B Cell Signaling Pathway	0	0.00415	FOXO1,IFNGR1,LYN
Senescence Pathway	0	0.00337	TGFBR3
Regulation Of The Epithelial Mesenchymal Transition By Growth Factors Pathway	0	0.00521	FOXO1
Tumor Microenvironment Pathway	0	0.00559	FOXO1
MSP-RON Signaling In Macrophages Pathway	0	0.00855	IFNGR1
Calcium Signaling	0	0.00463	PRKAG1

## Sheet: C_IPA_upstream regulator
Upstream Regulator	Molecule Type	p-value of overlap	Target Molecules in Dataset
GABA	chemical - endogenous mammalian	4.64e-15	ACSL1,ADI1,ADIPOQ,ADK,AP1S2,Atp5e,CSNK2A1,CUL3,EEF1A1,EIF2S3,EIF4A2,EXOSC8,GANAB,GLB1,HEXA,HNRNPC,IRAK1,LSG1,LTA4H,MAGED1,MAPK9,MSI2,NME3,NOP58,NT5C3A,NUP133,NUP93,PARK7,PDIA6,PDPK1,PECR,PEX6,PEX7,PRKCSH,PRMT5,RBM22,RPL13,RPL21,Rpl36a,RPL4,RPL5,RPS18,RPS25,SEC24A,SMAP1,TAOK2,Tmsb4x (includes others),UBQLN2,VDAC3,XPO1
HNF4A	transcription regulator	7.78e-12	ABHD6,ACSL1,ACY1,ADPRH,AGA,AP3M1,APOA4,ARL1,BCCIP,BCLAF1,BCS1L,CCNT1,CDC23,CDK5,CFAP20,CFAP298,CHCHD3,CNBP,CNOT9,COA7,COMMD9,COPS7B,COX14,CPT2,CRP,CSK,CSNK2A1,CUL2,CUL5,CXXC1,DBP,DDX41,DIS3,ELP2,ELP5,F13B,FKBP3,FOXO1,FTH1,G0S2,GPX7,GSS,HEXA,HIKESHI,HLA-A,HNRNPA0,HNRNPC,HSPA8,HSPH1,IFNGR1,INTS9,KHDRBS1,KNG1,L2HGDH,LAMTOR2,LARP4,LIPA,LPCAT3,LSG1,LTA4H,METAP2,MID1IP1,MLXIPL,MON1B,MRPL22,MRPL37,MRPL5…
MLXIPL	transcription regulator	1.28e-11	GNPAT,MID1IP1,MLXIPL,NR1D1,RPL13,RPL19,RPL21,RPL22,RPL24,Rpl29 (includes others),RPL3,Rpl36a,RPL4,RPL5,RPL9,Rplp1 (includes others),RPS10,RPS16,RPS17,RPS18,RPS19,RPS23,RPS24,RPS25,Rps3a1
CST5	other	5.58e-10	ACAT2,ACYP2,AP3D1,CEP170,CNBP,EDC4,EEF1D,EIF2B2,EXOC3,GDA,HNRNPA2B1,HNRNPC,HNRNPDL,HNRNPU,LIMD2,LYAR,MALSU1,MAP1S,NCBP1,NDUFC2,NHP2,NT5DC3,NUDT16L1,NUP107,NUP155,PDLIM5,PUS1,PYGB,RBM47,REEP5,TOMM22,VPS25
LARP1	translation regulator	1.38e-09	EEF1A1,EEF1D,RACK1,RPL13,RPL19,RPL21,RPL22,RPL24,RPL3,RPL4,RPL5,RPS16,RPS18,RPS19,RPS23,RPS24,RPS25
acyline	biologic drug	1.55e-09	BAX,EEF1A1,RPL13,RPL21,RPL24,Rpl29 (includes others),RPL3,Rpl36a,RPL5,RPL9,RPS10,RPS16,RPS17,RPS18,RPS19,RPS23,RPS24,RPS25,Rps3a1
torin1	chemical reagent	2.41e-09	ALDOA,CLDN11,COX4I1,CYC1,EEF1A1,EEF1D,NDUFAB1,NDUFC2,NDUFS2,RACK1,RPL13,RPL19,RPL21,RPL22,RPL24,RPL3,RPL4,RPL5,RPS16,RPS18,RPS19,RPS23,RPS24,RPS25,SDHB
RICTOR	other	8.99e-07	Atp5e,BAX,COX4I1,CYC1,NDUFAB1,NDUFC2,NDUFS2,NDUFS3,PDK1,PSMB5,PSMD7,PSME1,PSME2,PTEN,RPL21,RPL22,Rpl29 (includes others),RPL4,RPL9,Rplp1 (includes others),RPS10,RPS18,RPS19,RPS23,RPS24,Rps3a1,SDHB
MYC	transcription regulator	1.15e-06	ACSL4,ADK,AFMID,ALDOA,ARAF,ATP5IF1,BAX,BOP1,CANX,CAPNS1,CBX4,CLIC4,CNBP,COL5A1,CPT2,CSTB,DBI,DDX3X,EFEMP1,ERAP1,EXOSC7,EXOSC8,FBLN5,FTH1,GLRX5,GLYR1,GNPAT,H6PD,HLA-A,Hmgn2 (includes others),HNRNPA2B1,HNRNPU,HSPH1,LIMA1,MAP4,METAP2,NOP58,NPM1,PDK1,POLDIP3,POLR2G,PPID,PRMT1,PTEN,PUS7,RANBP1,RPL13,RPL19,RPL21,RPL22,RPL24,Rpl29 (includes others),RPL3,Rpl36a,RPL4,RPL5,RPL9,Rplp1 (includes others),RPS1…
Lh	complex	1.49e-06	ARL6IP5,ARPC1A,ATP5IF1,CDK5,EEF1A1,MAP1LC3B,MAP2K1,MAPK14,PPIH,PPP3R1,PSIP1,RAB5C,RPL13,RPL21,RPL24,Rpl29 (includes others),RPL3,Rpl36a,RPL5,RPL9,RPS10,RPS16,RPS17,RPS18,RPS19,RPS23,RPS24,RPS25,Rps3a1,SLIT2
RPS15	other	1.54e-06	EIF2S3,EXOSC3,EXOSC7,EXOSC8,PTEN,RPA3,RPS16,RPS19,RPS23,RPS24,RPS25
CPT1B	enzyme	2.02e-06	ACSL1,AKT2,ARAF,Atp5e,COX4I1,DBI,FLOT2,FOXO1,MAP2K1,MAPK9,MKNK1,NDUFAB1,NDUFS2,NDUFS3,PDPK1,PPP1CB,PRKAA2,PRKAB1,PRKAG1,PRKAG2,PYGB,SDHB
CD 437	chemical drug	3.63e-06	ALDOA,ARPC2,BAX,EIF4A2,FTH1,FTL,HNRNPC,HSPA8,MTCH2,NPM1,POLR2G,PURB,RPL13,RPL19,RPL24,RPS10,RPS16,RPS17,SOD1,TBL1XR1,TIMM8B
POLG	enzyme	3.69e-06	RACK1,RPL13,Rpl36a,RPL5,RPS16,RPS19,RPS24,RPS25
YAP1	transcription regulator	4.35e-06	ACAT2,ACSL4,BAX,CPT2,Hmgn2 (includes others),MYH9,PTEN,RPL13,RPL19,RPL21,RPL22,RPL24,Rpl29 (includes others),RPL3,Rpl36a,RPL4,RPL5,RPL9,Rplp1 (includes others),RPS10,RPS16,RPS17,RPS18,RPS19,RPS23,RPS24,RPS25,Rps3a1,SHH
MYCN	transcription regulator	5.37e-06	ALDOA,BAX,CCNT1,CLDN11,EEF1A1,EEF1D,HLA-A,MAP4,MYH9,MYL12A,NPM1,PDK1,PDLIM1,RPL13,RPL19,RPL21,RPL22,RPL24,RPL3,RPL4,RPL5,RPL9,RPS16,RPS17,RPS19,RPS23,RPS24,RPS25
uranyl nitrate	chemical toxicant	1.19e-05	ATP5IF1,CANX,FKBP3,FTL,HNRNPA2B1,HSPA8,RAB5C,RACK1,RPL19,RPL9,Rplp1 (includes others),RPS16,RPS24,SOD1
MYCL	transcription regulator	9.41e-05	ARPP19,Atp5e,CARS2,CCNT1,DDX3X,PUS1,RPL13,RPL19,TIMM23,UCK2,USP8
RYR1	ion channel	0.000112	ACSL1,CPT2,DLD,MLYCD,PDPR,PRKAA2,TIMM29
prednisolone	chemical drug	0.000167	ATG5,BAK1,BAX,CDK5,CRP,GABARAPL2,GABPB1,HSPA8,MAP1LC3A,MAP1LC3B,MAP2K1,MAPK14,MYH9,PARK7,PRKAA2,PRNP,PTEN,SNCA,SOD1,TSC22D3
monobutyl phthalate	chemical toxicant	0.000194	ELAC2,Ppp2r5c,RBM22,RBM47,SAP130,SPG21,TWF2
TP53	transcription regulator	0.000222	ACSL1,ADH5,ALDOA,AP1B1,Atp5e,BAK1,BAX,BOP1,CAPNS1,CLIC4,COQ5,CPT2,CSK,CSTB,CTSH,DBI,DBP,DDX3X,DLD,DNAJC15,EEF1A1,FBXO22,FKBP3,FOXO1,FTH1,G0S2,GDA,GLB1,GSK3A,Hmgn2 (includes others),HNRNPA2B1,HSPA8,HSPH1,KMT2D,LASP1,LIMA1,MAP1LC3A,MAP2K1,MAP4,MRPS24,MVD,MYH9,NAP1L4,NDUFS3,NPEPPS,NPM1,PARK7,PARVA,Pcmt1,PDIA6,PDK1,PDK2,PDLIM1,PDLIM5,PPP4C,PPP4R2,PPP5C,PRKAB1,PRKAG2,PRNP,PTEN,PURA,PYCARD,RAB5C,RPL5,R…
GnRH analog	biologic drug	0.00026	AP3D1,BABAM2,CAPNS1,CDK5,CLOCK,CUL5,CYC1,EDC4,EIF2B2,FBLN5,FBXO7,GET3,HINT1,HNRNPDL,OGFR,PDLIM5,PPP2CB,PRCP,RAB5C,SDF2,SRRT,UBE2D3,UROD,VPS26C
mono-(2-ethylhexyl)phthalate	chemical toxicant	0.000306	ACAT2,ACSL1,ACSL4,ADIPOQ,BAX,COX4I1,CPT2,CYC1,Gk,MLYCD,NDUFS2,PDK1,SDHB,SOD1,SP1
ABCB6	transporter	0.00043	ALAD,ATP5IF1,CYP20A1,GLRX5,ISCA1,NT5C3A,UROD
PFDN5	transcription regulator	0.000634	BAX,PFDN1,PFDN2
MASTL	kinase	0.00075	COPG2,CUL5,DENR,IPO5,NUP160,TTC38,UBQLN2
SREBF1	transcription regulator	0.000808	ACSL1,ACSL4,ADIPOQ,ALDOA,ARF4,BAX,COX4I1,CSAD,DBI,FOXO1,GLB1,Gstt3,MLYCD,MVD,NDUFS2,PDK1,PPCS,RPS24,SERPINA1,SMPD1
ST1926	chemical drug	0.000845	ARPC2,EIF4A2,MTCH2,NPM1,POLR2G,PURB,RPL13,RPL19,RPL24,RPS10,SOD1,TBL1XR1,TIMM8B,TRIR
mir-122	microRNA	0.000874	ALDOA,CLIC4,GNPDA1,GNPDA2,H1-0,KHDRBS1,MAP4,NPEPPS,SEPTIN9,TNPO2
tanespimycin	chemical drug	0.000959	AKT2,ARAF,BAK1,DNAJB1,HNRNPA2B1,HNRNPC,HSPA8,LYN,PDPK1,PRMT5,RPL24,RPS16
VX-944	chemical drug	0.00105	BAK1,BAX
ADAMTS9-AS2	other	0.00105	FOXO1,TGFBR3
MAPT	other	0.00105	ALDOA,AP1B1,ARF4,Atp5e,CANX,CDK5,COX4I1,Cryzl2,CXXC1,DBI,DLD,DNAJC5,EIF4A2,GUCY1B1,HINT1,HLA-A,HSPA8,HSPH1,MAPT,NAPA,NDUFS3,PARK7,PPP3R1,PRNP,RPL19,RPS16,SEPTIN9,SNCA,SOD1,STMN1,TCN2,USP9X
LONP1	peptidase	0.00112	ATP5IF1,BAX,CHCHD3,DLD,HNRNPA2B1,MRPL53,PARS2,SMDT1,SOD1,TIMM23
5-fluorouracil	chemical drug	0.00113	ALDOA,ATG5,BAK1,BAX,CANX,CAPNS1,CSTB,FOXO1,HNRNPA2B1,HNRNPC,HSPA8,NOL8,PSMB5,PSME1,PSME2,RPL19,RPL21,RPL24,RPL5,RPS16,RPS23,SERPINB1,XPOT
geldanamycin	chemical drug	0.00119	AKT2,ARAF,BAX,CCNT1,CDK5,CUL2,CUL5,DDX3X,DNAJB1,DNAJC1,DRG1,EEF1A1,HEXB,MAPT,NPM1,PARK7,PDPK1,PPID,RAB5C,STK4
EBF1	transcription regulator	0.00149	ADIPOQ,AKT2,ARAF,FLOT2,FOXO1,INPPL1,MAP2K1,MKNK1,PDPK1,PPP1CB,PRKAA2,PRKAG2,PYGB
methylselenic acid	chemical reagent	0.00156	AKT2,BTD,CDK5,GUCY1A1,H1-0,MAP2K1,MAPK14,MAPK9,MAPT,MAZ,NCOA1,NEDD4L,PPP5C,PTEN,STX7,TAF6,TGFBR3,UBE2B
3,3'-diindolylmethane	chemical drug	0.00158	BAK1,BAX,HLA-A,IFNGR1,IRAK1,MAP1LC3B,PTEN,SP1
ADAM10	peptidase	0.00207	APOA4,BAX,GSS,IRAK1,KNG1,Ngp,PARK7,PRNP,QKI,RPS10,Rrbp1,TWF2
methylprednisolone	chemical drug	0.00215	ACSL1,ADK,ALAD,ATP5IF1,CDH13,CSNK2A1,CSNK2B,CTSH,CYC1,EPHX2,FBLN5,G0S2,GDA,GNPAT,HNMT,HSPH1,IFNGR1,LIPA,LYN,MAP1LC3B,MAPK14,MAPK9,MLXIPL,NPM1,PDK1,PRMT1,PSME2,SERPINA1,SERPINB1,SIRPA,TINAGL1,UBE2B,UBE2G2,VMP1,ZNF622
arsenic	chemical toxicant	0.00221	BAX,EPHX2,FTH1,FTL,KEAP1
NFU1	other	0.00222	COX4I1,CPT2,PARK7,PON2,SOD1,VDAC3
CYB561A3	enzyme	0.00235	AP1B1,COTL1,FTH1,FTL
CTNNB1	transcription regulator	0.00238	ACAT2,ADIPOQ,ARFGAP3,ASRGL1,BCS1L,CAPNS1,CD34,COX4I1,CPSF4,CPT2,CYC1,FLOT2,HNRNPA0,LIMD2,LIPA,MAP1LC3B,MAP4,MFGE8,NDUFC2,NDUFS2,NME3,OSBPL1A,PRKCSH,PTEN,RBP4,RPL13,RPL19,RPL21,RPL22,RPL24,Rpl29 (includes others),RPL3,Rpl36a,RPL4,RPL5,RPL9,Rplp1 (includes others),RPS10,RPS16,RPS17,RPS18,RPS19,RPS23,RPS24,RPS25,Rps3a1,SERPINA1,SHH,SSH1,STAT2
dihydrotestosterone	chemical - endogenous mammalian	0.00304	ADIPOQ,ALDOA,ARFGAP3,BAX,CANX,CSNK2A1,DBI,FOXO1,FTH1,FTL,G0S2,Gm12854/S100a11,HINT1,HLA-A,HMGN1,HNRNPU,MLXIPL,NAT1,NEDD4L,NPEPPS,POLDIP3,PRNP,RPL19,RPL3,RPL5,RPL9,Rplp1 (includes others),RPS17,RPS23,RPS24,Rps3a1,TGFBR3,Tmsb4x (includes others),TP53INP2
BIRC6	enzyme	0.00309	BAK1,BAX
FTMT	enzyme	0.00309	FTH1,FTL
HNRNPH1	other	0.00318	ARAF,COQ5,GDA,LASP1,TMEM70,VPS35
KU-55933	chemical drug	0.00345	ADH5,FBXW11,GLB1
CD3	complex	0.00353	ANAPC1,AP1B1,BZW1,CYC1,EIF4A3,EXOSC8,FHIP2A,FKBP3,FTL,GABARAPL2,GABPB1,GUCY1B1,HINT1,HMGN1,HNRNPA2B1,HSPA8,IFNGR1,ITCH,KATNA1,LYN,MAP3K10,NPM1,PNP,PTEN,RPP30,RRAGA,SDF2,SHH,SP1,SRP14,STMN1,TGFBRAP1,TOM1L1,VDAC3
DYSF	other	0.00401	ABRACL,APBA3,ARPC2,CORO1C,CTSH,DNAJB1,ETF1,FTL,HLA-A
DT-061	chemical reagent	0.00425	BAX,HSPA8,RPL19,RPS19
hexamethylene bisacetamide	chemical reagent	0.00441	HEXIM1,HSPA8,Nolc1,NPM1,RACK1,SP1
MTOR	kinase	0.00454	ATG5,CAB39L,COX4I1,CPT2,HSPH1,IRAK1,MAP1LC3B,MAPT,MLXIPL,MLYCD,Otub1,PDK2,PSMB5,PTEN,PYGB,RPS18,SERPINA1,SERPINB1,SMPD1,SOD1,UBE2B,UGGT1
maslinic acid	chemical - endogenous non-mammalian	0.0046	ADIPOQ,ANAPC1,BAX,CPT2,FBXW11,FLOT2,IRAK1,MAPK14,PTPA
levodopa	chemical - endogenous mammalian	0.00464	ACY1,AGFG2,ARAF,ARPP19,BAX,COTL1,CRY2,DBP,FOXO1,FTL,GLB1,GUCY1A1,HEXA,HEXB,HLA-A,ITCH,KYAT1,LASP1,LYAR,MIEN1,NCBP1,NEDD4L,Pakap,PGM2L1,PPP3R1,RENBP,RILP,SAP130,SDR39U1,TAX1BP3,Tgoln1,TMEM70,TRAPPC1,UBE3C,VMP1
MAT1A	enzyme	0.00506	BAK1,BAX,LTA4H,SOD1
TERC	other	0.00515	ALAD,H1-0,Ngp,NR1D1,UPP2
miR-122-5p (miRNAs w/seed GGAGUGU)	mature microRNA	0.00547	ALDOA,EEF1A1,GPX7,NDRG3,PSME1,TMED3,UBAP2
FLT1	kinase	0.00551	CANX,CLIC4,CSNK2A1,DDX3X,EIF2S3,GSK3A,TOMM22,UBE2B
BACH1	transcription regulator	0.00594	FTH1,FTL,NDUFAB1,PDK1,PDK2,SLC25A15,TIMM8B
miR-375-3p (miRNAs w/seed UUGUUCG)	mature microRNA	0.00602	MTPN,PDK1,PDPK1
quinacrine	chemical drug	0.00602	BAX,PRNP,SP1
miR-718 (miRNAs w/seed UUCCGCC)	mature microRNA	0.00605	IRAK1,PTEN
PER3	other	0.00605	DBP,H6PD
LOC105374325	other	0.00605	BAK1,BAX
4-(4-(3-(4-trifluoromethoxy-phenyl)ureido)cyclohexyloxy)benzoic acid	chemical reagent	0.00605	ATG5,MAP1LC3B
TCR	complex	0.00618	ALDOA,APOA4,GNPDA1,IFNGR1,LIPA,MAPK9,NHP2,NOP58,PRMT1,PRMT5,PTEN,RPL22,RPL3,RPL4,RPL5,RPL9,RPS16,RPS17,RPS23,TSC22D3,VDAC3,ZNFX1
ALKBH5	enzyme	0.00636	CLDN11,DDX3X,EEF1D,H1f1,HSPA8,MAPK14,SOD1,STAG2
ARNT	transcription regulator	0.00647	AKT2,ALDOA,Gk,MYL6,NDUFS2,NDUFS3,PDPK1,PPP2CB,RANBP1,SHH
interferon beta-1a	biologic drug	0.00724	COPS5,DNAJB1,PSME1,RPL19,RPL22,RPL24,RPL3,RPS19,SERPINA1,SNCA
KLF3	transcription regulator	0.00739	AP4M1,CAPNS1,DRG1,HEXB,HNRNPDL,MAGED1,MAP1S,MTCH2,NUDT8,PDLIM1,PSMD7,REEP5,Rpl29 (includes others),RSRC1,SNRK,TRABD,TRAPPC1,UFSP2,USP7,WDR11,ZHX1
mir-133	microRNA	0.00754	CD34,CORO1C,FTL,LASP1,PITPNB,QKI,SNCA
CREB3L2	transcription regulator	0.00764	ARF4,SEC23A,SEC23B
carbamazepine	chemical drug	0.00789	DNAJB1,EIF4A2,MAP1LC3B,MID1IP1,SHMT2,XPOT
TCOF1	transporter	0.00814	BCLAF1,CNBP,HNRNPDL,MAPK14,Nolc1,NUP155,PPIL4
OVA-8	chemical reagent	0.00822	CSNK2B,NHP2,NOP58,RPL4,XPO1
1,2-dithiol-3-thione	chemical reagent	0.00824	ALDOA,APBA3,APOA4,COPS5,ERP29,FTH1,PDIA6,PSMB5,PSMD7,RACK1,RPS16,SEC23A,SOD1,UBQLN2
Insulin	group	0.00835	ACSL1,ADIPOQ,ALAD,ALDOA,Atp5e,CANX,CD34,COL5A1,COX4I1,DBI,ERP29,FKBP8,FOXO1,FTL,Gk,GNPAT,GSK3A,HSPA8,ITCH,MAPT,MLXIPL,MTCH2,NDUFS2,PDK1,PDK2,PRKAA2,PTEN,PYCARD,RBP4,RPS16,SDHB,SOD1,SP1,STAT2,UMPS
acetic acid	chemical - endogenous mammalian	0.00858	CAPNS1,CISD3,COPS5,CUL5,EIF3K,G0S2,HINT2,LAMTOR2,PDLIM1,QKI,RPL19,STX7,TNPO1,UGGT1
NCOA1	transcription regulator	0.00904	ACSL4,ADIPOQ,ALDOA,APOA4,CBX4,DBP,Gk,NELFCD,PDPK1,PTGES2,STAG2
tetraethylammonium	chemical drug	0.00915	FTH1,HNRNPC,HSPA8,PARK7,RANBP1
garcinol	chemical - endogenous non-mammalian	0.00949	ADIPOQ,ANAPC1,BAX,CDK5,HMGN1,RAB22A,TAF12,TAF6
5'-methylthioadenosine	chemical - endogenous mammalian	0.0095	ADIPOQ,GUCY1A1,GUCY1B1
SAT1	enzyme	0.0095	PRKAA2,PRKAG1,SP1
Perm1	other	0.0095	COX4I1,NDUFS3,SDHB
ferric ammonium citrate	chemical drug	0.0095	FTH1,FTL,NFYA
PFDN6	other	0.00986	PFDN1,PFDN2
FOXK1	transcription regulator	0.00986	RPL22,TAF12
mir-574	microRNA	0.00986	CUL2,QKI
GRIN2B	ion channel	0.00986	CDK5,PPP5C
PSMB1	peptidase	0.00986	ATG5,PSMB5
VBP1	other	0.00986	PFDN1,PFDN2
nocodazole	chemical reagent	0.0101	CSK,CSNK2B,GSK3A,KHDRBS1,MAP2K1,PPP4C,PPP5C,STK4
RCE1	peptidase	0.0101	GPC4,REEP5,SP1,ZFR,ZHX1
2,4,5,2',4',5'-hexachlorobiphenyl	chemical toxicant	0.0102	ELAC2,Gstt3,MAPK14,Ppp2r5c,RBM22,RBM47,SAP130,SPG21,TWF2
miR-1-3p (and other miRNAs w/seed GGAAUGU)	mature microRNA	0.0106	AP3D1,ARF4,CORO1C,DHX15,DNAJB1,GNPDA2,LARP4,LASP1,NELFCD,PNP,RBM47,Tmsb4x (includes others),WDR11
TRPC1	ion channel	0.0107	BAX,FOXO1,MAP1LC3A,SNCA
26s Proteasome	complex	0.0109	ATG5,BAX,FOXO1,MAP1LC3B,PRNP,PSMB5,PTEN,PTPA,VPS11,VPS18,VPS8
KDM5A	transcription regulator	0.0116	CHCHD3,COQ5,COX14,COX4I1,MLYCD,MRPL53,NDUFS2,PARK7,SDHB,TOMM22
CBS/CBSL	enzyme	0.0116	CSAD,EEF1A1,EEF1D
N-ethyl-N-nitrosourea	chemical toxicant	0.0116	BAX,CRP,SERPINA1
MK2206	chemical drug	0.0121	BAX,FOXO1,MLXIPL,PDK1
1-methyl-4-phenylpyridinium	chemical toxicant	0.0121	BAX,MAPT,SNCA,SOD1
PLCG2	enzyme	0.0125	ACSL1,ACSL4,FOXO1,HLA-A,MFGE8,PTGES2,STAT2
NPC2	transporter	0.0137	COX4I1,MAP1LC3A,MAP1LC3B,STAT2
UFL1	enzyme	0.0145	CANX,DDRGK1
ENT	group	0.0145	BAX,RPL3
EFEMP2	other	0.0145	EFEMP1,FBLN5
chlorambucil	chemical drug	0.0145	BAK1,BAX
NME1	kinase	0.0149	BAX,BOP1,EXOSC8,HNRNPA2B1,NOP58
ESR1	ligand-dependent nuclear receptor	0.015	ACSL1,AFMID,AKT2,AP4M1,ARAF,Atp5e,BAX,BCCIP,BCLAF1,CARM1,CDK5,COG5,COG6,COTL1,CPM,CSAD,DNAJC1,EFEMP1,FIBP,FLOT2,FOXO1,GLB1,Gm15807/Hmgn5,GUCY1A1,GUCY1B1,HSPH1,INIP,KHDRBS1,LANCL1,LIMA1,MAPT,NCOA1,NDC1,NR1D1,NUP160,PDLIM5,PLS1,POLR1G,PPP5C,PRKAB1,PRXL2A,PSIP1,PTEN,RAB5C,RBM22,RBP4,RENBP,RPL24,Rpl36a,SMPD1,SP1,STAG2,STK4,Tmsb4x (includes others),TNPO1,TSC22D3,UCK2,USP8,VPS11,VPS26C,VPS35
mibolerone	chemical drug	0.0161	ACSL1,ARF4,DBI,ERP29,HEXB,IFNGR1,Rrbp1,SEC23B,STMN1,TMED3
ATP5IF1	other	0.0175	ACAT2,ADIPOQ,CPT2,DBI,DLD,SDHB
E2F1	transcription regulator	0.0178	ADIPOQ,ADK,ATG5,BAK1,BAX,BCS1L,COX4I1,CPT2,CWC27,FKBP3,FOXO1,HMGN1,Hmgn2 (includes others),HSPA8,LTA4H,MAPK14,PDK1,PRKAA2,QKI,RANBP1,RPA3,RPS16,SP1,STMN1,UCK2,UMPS
palmitic acid	chemical - endogenous mammalian	0.0182	ACSL1,ADIPOQ,ALDOA,ATG5,BAX,EEF1A1,EPHX2,FOXO1,INPPL1,KEAP1,MAP1LC3B,MLXIPL,MVD,PTEN,SP1,STK4
HTT	transcription regulator	0.0183	ACAT2,AKT2,ALDOA,ARPP19,CANX,CDK5,CLOCK,COX4I1,CYC1,DBP,DNAJB1,EEF1A1,GSS,HPCAL1,HSPA8,MFAP4,NDUFS3,PDK1,PDK2,PPP5C,PRKAA2,PSME1,PURB,RABGGTA,RBP4,SDHB,SERPINA1,SIRPA,SNCA,SOD1,SP1,STMN1,Tmsb4x (includes others),UBE2G2
STK11	kinase	0.0187	ALDOA,Atp5e,CYC1,INIP,MRI1,NDUFC2,NR1D1,PNP,PSMB5,PTEN,SDHB,SHH,SHMT2,TWF2,UCK2,UMPS,ZHX1
UQCC3	other	0.0193	ALDOA,COX14,COX4I1,NDUFAB1,NDUFAF7,NDUFC2,NDUFS2,NDUFS3,SDHB,UQCC1
mir-193	microRNA	0.0193	INF2,MAPT,PTEN,STMN1
CREB3	transcription regulator	0.0193	ARF4,CANX,UBXN4
MRPL14	other	0.0198	COX4I1,MALSU1
miR-542-3p (miRNAs w/seed GUGACAG)	mature microRNA	0.0198	RPL22,RPS23
THOC1	transcription regulator	0.0198	BAK1,BAX
ABCB7	transporter	0.0198	FTH1,FTL
ferric chloride	chemical toxicant	0.0198	FTH1,FTL
methylmercury	chemical toxicant	0.0201	BAX,CSNK2A1,MFGE8,MTPN,NR2F6,PTEN
HRAS	enzyme	0.0203	BAK1,BAX,C2orf69,CRP,EFEMP1,ERP29,FBXW11,FOXO1,HNRNPA2B1,HSPA8,KHDRBS1,LASP1,MFGE8,MYL12A,NLN,NOP58,NPM1,NUCKS1,Pcmt1,PDLIM1,PDLIM5,PDPK1,POLR2G,PRNP,PRXL2A,PTEN,RPS10,SIRPA,SOD1,SP1,TINAGL1,Tmsb4x (includes others),Tpm4
BMS-690514	chemical drug	0.0214	CTSH,DNAJC9,HSPA8,HSPH1
NF1	other	0.0214	ARL6IP5,NPM1,RPL21,RPS19
TLE3	other	0.0218	Atp5e,CYC1,NDUFAB1,NDUFAF7,NDUFC2,NDUFS2,NDUFS3
KITLG	growth factor	0.0219	CIAPIN1,EEF1A1,ETF1,FTH1,MAP2K1,MID1IP1,NPM1,OSBPL1A,PSMB5,RPS23,Rps3a1,TAF12,Tmsb4x (includes others),Tpm4,TSC22D3
RHOJ	enzyme	0.0224	ADIPOQ,CNBP,MYH9
miR-205-5p (and other miRNAs w/seed CCUUCAU)	mature microRNA	0.0224	INPPL1,PARK7,PTEN
CLOCK	transcription regulator	0.0226	ACSL4,CCNT1,CLOCK,DBP,Gm12854/S100a11,HSPH1,MID1IP1,MTPN,NADK2,NR1D1,SEC23A,TMED3,TOR1B,UBE3C,ZHX1
MMP12	peptidase	0.0229	ADK,CORO1C,MAP4,MYH9,NPEPPS,SHH
fulvestrant	chemical drug	0.0231	AP1G1,ARAF,BAK1,BAX,CNBP,GUCY1A1,GUCY1B1,MAPK14,MAZ,PTEN,SHH,SMPD1,SOD1,STMN1,TGFBR3,TSC22D3
RAB1B	other	0.0236	ARF4,ARL1,NAPA,RRAGC
IFT88	other	0.0236	ACAT2,ADIPOQ,MVD,SHH
honokiol	chemical - endogenous non-mammalian	0.0236	ADIPOQ,BAK1,BAX,PPID
FN1	enzyme	0.0238	CANX,CLIC4,COPS5,CRP,CSNK2A1,DDX3X,DLGAP4,EIF2S3,GSK3A,SEC23B,TOMM22,UBE2B,VPS45
IRF5	transcription regulator	0.0244	BAK1,BAX,DAPK2,FOXO1,NT5C3A,STAT2,USP8
hydrogen peroxide	chemical - endogenous mammalian	0.0255	ACAT2,ADH5,ADIPOQ,BAK1,BAX,CDH13,DNAJB1,EEF1A1,FBXW11,FLOT2,FTH1,GSTM3,MAP1LC3A,MAPK14,PARK7,PRKAB1,PRKCSH,PTEN,RPL21,RPL5,SENP3,SHH,SOD1,SP1,STMN1,TGFBR3
COPS5	transcription regulator	0.0256	BAK1,BAX,CCNT1,GUK1,H1-2,HNRNPU,IRAK1,MTCH2,NUP107,PNP,POLR2G,SMC6,STMN1,TNPO2
C9orf72	other	0.0258	NDC1,NUP107,NUP133
PTP4A3	phosphatase	0.0258	CSK,PTEN,STMN1
TMBIM6	other	0.0258	ATG5,MAP1LC3A,MAP1LC3B
SUPT5H	transcription regulator	0.0259	NPM1,SNCA
cinnamon powder	chemical reagent	0.0259	MAPT,PTEN
Ap2	group	0.026	IFNGR1,LIPA,SMPD1,UFD1
NGLY1	enzyme	0.026	ATG5,FUNDC1,GABPB1,KEAP1
isobutylmethylxanthine	chemical toxicant	0.0263	ACSL1,ACSL4,ADIPOQ,CD34,COL5A1,COX4I1,Gk,GNPAT,NDUFS2,PDK1,RAB5C,SDHB,STAT2
arsenic trioxide	chemical drug	0.0269	ACAT2,BAX,CNBP,CUL3,CYC1,DHX15,ERP29,FTH1,HSPA8,KEAP1,NDUFC2,NDUFS2,NPM1,PDIA6,PPID,PTEN,SHMT2,SMNDC1
sirolimus	chemical drug	0.027	BAX,CSNK2A1,EEF1A1,FTH1,HNRNPU,MAP1LC3A,MAP1LC3B,MAPT,NPM1,PDPK1,PRMT1,PRNP,PYGB,RACK1,RPL19,RPL21,RPL3,RPL5,RPS10,RPS16,RPS17,RPS18,RPS19,RPS23,RPS24,SOD1,STMN1,UCK2,VMP1
RRP1B	transcription regulator	0.027	FOXO1,NCOA1,RPL13,RPL19,RPL22,Rplp1 (includes others),RPS10,RPS19
diclofenac	chemical drug	0.0271	CRP,DNAJB1,EIF4A2,MAP1LC3B,MID1IP1,SHMT2,XPOT
XBP1	transcription regulator	0.0272	ARFGAP3,ATG5,COG3,COG6,DNAJC1,ERP29,MAP1LC3B,PDIA6,PRNP,Rrbp1,SEC23A,SEC23B,SERPINA1,SOD1
PTEN	phosphatase	0.0274	ACSL1,ADIPOQ,AGFG1,ARF4,BAX,CBX4,COPS5,CSTF3,DENR,DLD,FOXO1,FTH1,G0S2,GSS,HEXB,HMGN1,INPPL1,MAPK14,MVD,NDUFS3,NHP2,PDPK1,PECR,PRKAA2,PTEN,RAB5C,Rpl36a,SDHB,SEC23A,SHH,TAF12,Tmsb4x (includes others),TSC22D3
CDK4/6	group	0.0277	AFAP1,BCLAF1,LASP1,NIBAN2,NOP58,RPL13
SQSTM1	transcription regulator	0.0284	COX4I1,KEAP1,MAP1LC3A,MAP1LC3B,PTGES2
BAX	transporter	0.0284	BAK1,BAX,CTSH,HLA-A,PDIA6
DDX3X	enzyme	0.0285	MAPK14,RPL13,RPS16,RPS19
TRAP1	enzyme	0.0286	CHCHD3,COPS5,MAVS,ODF2,PECR,SMDT1,SOD1
PARG	enzyme	0.0293	NAT1,NVL,PTEN
SHC1	other	0.0294	BAK1,BAX,FTH1,FTL,GDA,ZHX1
SLC13A1	transporter	0.0301	APOA4,G0S2,HNMT,HSPA8,MVD,Rplp1 (includes others),UPP2
LMNB1	other	0.0304	GPC4,REEP5,SP1,ZFR,ZHX1
LCK	kinase	0.0312	BAK1,CSNK2B,NHP2,NOP58,RPL4,XPO1
elaidic acid	chemical - endogenous mammalian	0.0317	ACAT2,ACSL1,ACSL4,APOA4,DBI,KNG1,LIPA
IL3	cytokine	0.032	CIAPIN1,EEF1A1,FKBP3,HLA-A,HNRNPA2B1,LYN,PPP5C,PSME1,RANBP1,RPL13,Rpl29 (includes others),RPL3,RPL4,RPL5,RPS16,RPS17,RPS19,SOD1
D-glucosaminylphosphatidylinositol	chemical - endogenous mammalian	0.0325	PRNP
trilinolein	chemical - endogenous mammalian	0.0325	BAX
aucubin	chemical - endogenous non-mammalian	0.0325	BAX
omigapil	chemical drug	0.0325	MAPT
Aspp	group	0.0325	BAX
ziram	chemical toxicant	0.0325	SNCA
LINC00997	other	0.0325	CUL2
indoleacetic acid derivative	chemical reagent	0.0325	ARF4
hnRNP H	complex	0.0325	ARAF
AEOL 10113	chemical drug	0.0325	BAX
RPGRIP1L	other	0.0325	SHH
OTUD3	peptidase	0.0325	PTEN
ACSBG1	enzyme	0.0325	SNCA
SNORD21	other	0.0325	HLA-A
AKIP1	other	0.0325	BAX
LMF1	other	0.0325	CANX
TNRC6B	other	0.0325	PTEN
ZNF667	transcription regulator	0.0325	BAX
LRRC4	other	0.0325	STMN1
TDRD9	enzyme	0.0325	SNCA
2700046G09Rik	other	0.0325	PTEN
HCV 796	chemical drug	0.0325	MAP1LC3B
HMOX2	enzyme	0.0325	ADIPOQ
ZSCAN21	transcription regulator	0.0325	SNCA
LSM10	other	0.0325	H1-2
LINC00672	other	0.0325	LASP1
KLHL5	other	0.0325	SNCA
RGS5	enzyme	0.0325	BAX
CDK14	kinase	0.0325	SNCA
Lysosomal Protease	group	0.0325	MAP1LC3B
mir-198	microRNA	0.0325	CCNT1
miR-216a-5p (miRNAs w/seed AAUCUCA)	mature microRNA	0.0325	PTEN
miR-642a-5p (miRNAs w/seed UCCCUCU)	mature microRNA	0.0325	SHMT2
miR-2137 (miRNAs w/seed CCGGCGG)	mature microRNA	0.0325	INPPL1
Mir2137	microRNA	0.0325	INPPL1
GSTM5	enzyme	0.0325	MAPK14
CP 609754	chemical drug	0.0325	SNCA
KDELR2	other	0.0325	SNCA
Raet1d/Raet1e	other	0.0325	HLA-A
SCO2	enzyme	0.0325	COX4I1
DNER	transmembrane receptor	0.0325	SNCA
SNRPD1	other	0.0325	MAP1LC3A
CHMP4B	other	0.0325	SNCA
SV2C	other	0.0325	SNCA
DDC	enzyme	0.0325	SNCA
AZD8186	chemical drug	0.0325	PTEN
Ttc39aos1	other	0.0325	PYCARD
dulanermin	biologic drug	0.0325	BAX
CDK11A	kinase	0.0325	SNCA
GSTT1	enzyme	0.0325	GSTM3
Cyp2j9	enzyme	0.0325	ADIPOQ
BGLT3	other	0.0325	PTEN
matrine	chemical reagent	0.0325	SP1
HSP-990	chemical drug	0.0325	HLA-A
diacetylbis(4-methylthiosemicarbazonato)copper(II)	chemical reagent	0.0325	SOD1
UNC 0642	chemical reagent	0.0325	MAP1LC3B
ISCU	other	0.0325	FTH1
angiotensin-converting enzyme inhibitor	chemical drug	0.0325	KNG1
annonacin	chemical reagent	0.0325	MAPT
E. coli 0111:B4 peptidoglycan	chemical - endogenous non-mammalian	0.0325	DBI
glucosamine-2-O-methyl inositol octadecyl phosphate	chemical reagent	0.0325	PRNP
RO0281675	chemical reagent	0.0325	BAX
Triton X-100	chemical reagent	0.0325	PPP1CB
piperonal	chemical toxicant	0.0325	ADIPOQ
indeglitazar	chemical drug	0.0325	ADIPOQ
BCR-FGFR1	fusion gene/product	0.0325	PTEN
cevimeline	chemical drug	0.0325	HNRNPA2B1
myrcene	chemical - endogenous non-mammalian	0.0325	SOD1
cineole	chemical drug	0.0325	SOD1
camphene	chemical - endogenous non-mammalian	0.0325	ADIPOQ
anti-mir-642a-5p inhibitor	chemical reagent	0.0325	SHMT2
ferric citrate	chemical drug	0.0325	FTH1
miR-30c-5p (and other miRNAs w/seed GUAAACA)	mature microRNA	0.0325	CNOT9,COL5A1,MBNL1,NT5C3A,PNP,PPP3R1,PTPA,SEC23A,STX7,TMED3
A-443654	chemical drug	0.0326	MAP1LC3B,SNCA
ZBED2	transcription regulator	0.0326	HLA-A,STAT2
Presenilin	group	0.0326	FKBP8,PRNP
VAMP8	transporter	0.0326	MAPT,SNCA
MED15	transcription regulator	0.0326	BAX,LIMA1
AP3B1	transporter	0.0326	AP3D1,AP3M1
UCHL3	peptidase	0.0326	ADIPOQ,BAX
tyrphostin AG 127	chemical drug	0.0326	BAX,IRAK1
iron	chemical - endogenous mammalian	0.0326	CSNK2B,FTH1,FTL,NFYA,SNCA
TRIM2	enzyme	0.0332	FTL,PTPA,SOD1
MTM1	phosphatase	0.0332	MAP1LC3A,MAP1LC3B,NEDD4L
selenomethylselenocysteine	chemical - endogenous mammalian	0.0332	DRG1,PSME1,SOD1
TSC1	other	0.0333	AGA,BAX,FOXO1,HEXB,MAP2K1,MLXIPL,NPM1
G protein alpha	group	0.035	COG6,CYP20A1,DBI,PRMT5,SEC13,SPCS1,TMED3
Esrra	transcription regulator	0.0354	ALDOA,APOA4,CPT2,CYC1,Gk,NDUFS3,PDK1,SDHB
4-hydroxytamoxifen	chemical drug	0.037	AP4M1,BAX,CAPNS1,CNBP,EFEMP1,FOXO1,MAP2K1,MAPK14,NCOA1,RBP4,TNPO1
soy isoflavones	chemical drug	0.0372	BAX,CUL2,CUL3
oxymatrine	chemical drug	0.0372	BAX,SOD1,SP1
methapyrilene	chemical drug	0.0377	ALDOA,CRP,DBI,EEF1A1,GSS,MAP2K1,MAPK14,NR2F6,STMN1
gentamicin	chemical drug	0.0379	ALAD,BAX,CUL2,EEF1A1,EIF2B2,EPHX2,EXOC3,FTH1,GUK1,HNRNPU,NOP58,NPM1,NR1D1,NVL,PFDN2,RBBP9,RBP4,ZNF622
MAP4K4	kinase	0.0386	ARAF,COQ5,CYC1,DLD,H6PD,MLXIPL,NDUFAB1,PON2
trichloroethylene	chemical toxicant	0.0397	CSNK2A1,MFGE8,MTPN,NR2F6,PTEN
benzene	chemical toxicant	0.0397	CSNK2A1,MFGE8,MTPN,NR2F6,PTEN
pirinixic acid	chemical toxicant	0.0398	ACAT2,ACSL1,ACSL4,AP3M1,APOA4,BAX,CCNT1,CPT2,CRP,DBI,G0S2,Gk,GSTM3,H1-2,HMGN1,Hmgn2 (includes others),MLYCD,NR1D1,PPID,PSMB5,PSME1,UBQLN2
heparan sulfate	chemical - endogenous mammalian	0.0399	FBLN5,PRNP
Arntl-Clock	complex	0.0399	DBP,NR1D1
LRRK2	kinase	0.0399	MAP1LC3B,SNCA
BCO2	enzyme	0.0399	NR1D1,PRKAA2
nirogacestat	chemical drug	0.0399	BAK1,BAX
KCNN4	ion channel	0.0399	PPP5C,TSC22D3
miR-125b-2-3p (and other miRNAs w/seed CAAGUCA)	mature microRNA	0.0399	BAK1,BAX
PCBP2	other	0.0399	MAVS,STAT2
FTH1	enzyme	0.0399	FTH1,FTL
PT-2385	chemical drug	0.0399	GLB1,SDHB
PTP4A1	phosphatase	0.0403	ALDOA,BAX,COL5A1,CSNK2A1,DNAJB1,EEF1A1,MAPK9,STMN1
SAFB2	other	0.0416	BCCIP,HEXA,UBE2B
tazemetostat	chemical drug	0.0416	AKT2,ARAF,BABAM2,DDX3X,HNRNPA2B1,INPPL1,IRAK1,MAP1S,NUCKS1,PDLIM5,PON2,STAG1,TBL1XR1,UBXN1,USP7,XPO1
INS	other	0.0433	ADIPOQ,COX4I1,CRP,CUL5,FOXO1,PTEN,SMPD1,SNCA,SOD1,Tmsb4x (includes others)
CYP1A1	enzyme	0.0443	ARAF,GSTM3,LYAR,MAPT,PFDN1,QKI,SDHB
genistein	chemical drug	0.0445	ADK,AGA,AP1B1,AP1S2,BAX,CLN5,CTSH,FERMT3,GLB1,GUCY1B1,HEXA,HEXB,HLA-A,IDUA,LIPA,MANBA,PTEN,RRAGC,SMPD1,VPS11
nitrofurantoin	chemical drug	0.0448	BAX,CRP,DBI,EEF1A1,GSS,GSTM3,MAP2K1,RPL13,SERPINA1,STMN1
Nppb	other	0.0461	EIF2B2,PPP3R1,PRKAG2
POM121/POM121C	other	0.0461	NDC1,NUP107,NUP133
IREB2	translation regulator	0.0461	FTH1,FTL,SDHB
HSF1	transcription regulator	0.0464	BAX,DNAJB1,DPT,EFEMP1,EIF4A2,HSPA8,HSPH1,LSM2,MAPT,RAB5C,RANBP1,RPL22,STAG2
SAHM1	chemical reagent	0.0466	NLN,PDK1,PUS7,WDR4
KAT2A	enzyme	0.0474	CLDN11,HNRNPA2B1,HNRNPU,PDLIM1,PPID,RANBP1,THOP1,XPO1
Irp	group	0.0477	FTH1,FTL
G2535	chemical reagent	0.0477	IRAK1,PTEN
KRT19	other	0.0477	ERP29,PTEN
mir-378	microRNA	0.0477	FOXO1,PDPK1
miR-378a-3p (and other miRNAs w/seed CUGGACU)	mature microRNA	0.0477	FOXO1,PDPK1
NDFIP1	other	0.0477	LYN,PTEN
Cu2+	chemical - endogenous mammalian	0.0477	MAP2K1,SP1
pravastatin	chemical drug	0.0477	ADIPOQ,BAX,COTL1,CRP,MAPT
MXD1	transcription regulator	0.048	CARS2,CYC1,FARS2,IFNGR1,NOP58,RPL3
SP2509	chemical reagent	0.0481	AKT2,ARAF,BABAM2,DDX3X,HNRNPA2B1,INPPL1,IRAK1,MAP1S,NUCKS1,PDLIM5,PON2,STAG1,TBL1XR1,UBXN1,USP7,XPO1
phosphate	chemical - endogenous mammalian	0.0484	ADK,COL5A1,CPT2,CYC1,MTPN,NCOA1,NPM1
TGFB1	growth factor	0.0486	ADI1,ADIPOQ,ADK,ALDOA,ARF4,ARPC2,ATG5,BAX,CAB39,CAPNS1,CD34,CLIC4,COL5A1,CORO1C,COTL1,CRP,CTSH,CUL5,CYC1,DBP,EEF1A1,EIF4A3,EIF4H,FBLN5,FOXO1,FTH1,FTL,GNPAT,H6PD,HEXA,HEXB,HEXIM1,HINT1,HNMT,HNRNPC,HNRNPDL,KNG1,LANCL1,LASP1,LPCAT3,LSM2,LTA4H,MAP2K1,MAP4,MAPK14,MAVS,MFAP4,MLXIPL,MVD,MYH9,MYL12A,MYL6,NOP58,NRBP1,PDK1,PDK2,PDLIM5,PFDN1,PNP,PPFIBP2,PPID,PSMG1,PTEN,PYCARD,QKI,RACK1,SAR1B,SERPINA1,SERPIN…
TERT	enzyme	0.0489	BAX,C2orf69,EFEMP1,GLB1,KHDRBS1,MFGE8,NOP58,NUCKS1,PRXL2A
PPARG	ligand-dependent nuclear receptor	0.0489	ACSL1,ACSL4,ADIPOQ,BAX,CPT2,CUL3,GABARAPL2,Gm12854/S100a11,H6PD,KEAP1,MANBA,MBNL1,MLYCD,MVD,NPEPPS,NR1D1,PEPD,PEX6,PTEN,RBP4,SERPINA1,SOD1,SP1,TSC22D3
